# Supplementary material for: Thermodynamics and H2 Transfer in a Methanogenic, Syntrophic Community
Source: PLoS Comput Biol. 2015 Jul 6;11(7):e1004364. doi: 10.1371/journal.pcbi.1004364 (PMC4509577; doi:10.1371/journal.pcbi.1004364)
Supplement: S1 Dataset — This file contains Supporting Tables S1 to S7 as described in the text. (XLS) [file pcbi.1004364.s001.xls]

## Sheet: Table of Contents
Table	Description
S1	Uptake constraints for all simulations performed in this study.
S2	Additional constraints used in our simulations.
S3	Genes and gene clusters involved in energy conservation in Syntrophobacter fumaroxidans.
S4	Core carbon and electron transfer reactions in Syntrophobacter fumaroxidans.
S5	Model-predicted concentration ranges for select metabolites in the iSfu648 and iMhu 428 models. The table includes only those metabolites predicted to have a thermodynamically feasible range which is narrower than the global default bounds.
S6	Biomass composition of S. fumaxoridans.
S7	List of orthologous genes in M. hungatei and M. acetivorans
References	Detailed information for all reference abbreviations given in the Supporting Tables.

## Sheet: Table S1
Table S1. Uptake constraints for all simulations performed in this study. Simulation conditions under "Single Model Simulations" were used to validate the draft models. Simulation conditions "Coculture Simulations" were used when studying the coculture in a CSTR.
Single Model Simulations									Coculture Simulation
M. hungatei				S. fumaroxidans - Mono, Fum Only					Reactor				S. fumaroxidans				M. hungatei
Reaction	Functional Role	Lower Bound		Reaction	Functional Role	Lower Bound			Reaction	Functional Role	Lower Bound		Reaction	Functional Role	Lower Bound		Reaction	Functional Role	Lower Bound
EX_AC_E	Carbon Source	-1000		EX_C00122_E	Carbon Source	-27.6			EX_PROP_E	Carbon Source	-INF		EX_C00163_E	Carbon Source	-37.7		EX_AC_E	Carbon Source	-1000
EX_CO2_E	Carbon Source	-75.7		EX_C00014_E	Nitrogen Source	-1000											EX_CO2_E	Carbon Source	-75.7
EX_NH4_E	Nitrogen Source	-1000		EX_C00283_E	Sulfur Source	-1000			EX_NH4_E	Nitrogen Source	-INF		EX_C00014_E	Nitrogen Source	-1000		EX_NH4_E	Nitrogen Source	-1000
EX_H2S_E	Sulfur Source	-1000		EX_C00001_E	Essential Nutrient	-1000			EX_H2S_E	Sulfur Source	-INF		EX_C00283_E	Sulfur Source	-1000		EX_H2S_E	Sulfur Source	-1000
EX_H2_E	Electron Source *	-1000		EX_C00009_E	Essential Nutrient	-1000											EX_H2_E	Electron Source	-1000
EX_FOR_E	Electron Source *	-955		EX_C00080_E	Essential Nutrient	-1000											EX_FOR_E	Electron Source	-955
EX_NI2_E	Essential Nutrient	-1000		EX_C14818_3	Essential Nutrient	-1000			EX_COBALT2_E	Essential Nutrient	-INF		EX_C00001_E	Essential Nutrient	-1000		EX_NI2_E	Essential Nutrient	-1000
EX_PI_E	Essential Nutrient	-1000							EX_FE2_E	Essential Nutrient	-INF		EX_C00009_E	Essential Nutrient	-1000		EX_PI_E	Essential Nutrient	-1000
EX_H2O_E	Essential Nutrient	-1000		S. fumaroxidans - Mono, Fum + Prop					EX_H_2	Essential Nutrient	-INF		EX_C00080_E	Essential Nutrient	-1000		EX_H2O_E	Essential Nutrient	-1000
EX_H_E	Essential Nutrient	-1000		Reaction	Functional Role	Lower Bound			EX_H2O_E	Essential Nutrient	-INF		EX_C14818_3	Essential Nutrient	-1000		EX_H_E	Essential Nutrient	-1000
EX_COBALT2_E	Essential Nutrient	-1000		EX_C00122_E	Carbon Source	-27.6			EX_NI2_E	Essential Nutrient	-INF						EX_COBALT2_E	Essential Nutrient	-1000
				EX_C00163_E	Carbon Source	-37.7			EX_PI_E	Essential Nutrient	-INF
* Only one allowed at a time				EX_C00014_E	Nitrogen Source	-1000
				EX_C00283_E	Sulfur Source	-1000
				EX_C00001_E	Essential Nutrient	-1000
				EX_C00009_E	Essential Nutrient	-1000
				EX_C00080_E	Essential Nutrient	-1000
				EX_C14818_3	Essential Nutrient	-1000
				S. fumaroxidans - Co, Prop Only
				Reaction	Functional Role	Lower Bound
				EX_C00163_E	Carbon Source	-37.7
				EX_C00014_E	Nitrogen Source	-1000
				EX_C00283_E	Sulfur Source	-1000
				EX_C00001_E	Essential Nutrient	-1000
				EX_C00009_E	Essential Nutrient	-1000
				EX_C00080_E	Essential Nutrient	-1000
				EX_C14818_3	Essential Nutrient	-1000

## Sheet: Table S2
Table S2. Additional constraints used in our simulations. Constraints under "M. hungatei" and "S. fumaroxidans" contain qualitative reaction direction and metabolite concentration constraints used during both model validation and in our CSTR simulations. Constraints under "Coculture Reactor" contain metabolite concentration constraints and metabolite consistency constraints used during CSTR simul…
M. hungatei
														Forward: These reactions are qualitatively constrained to the forward direction
Reactions									Metabolites					Reverse: These reactions are qualitatively constrained to the reverse direction
Forward	Forward	Forward	Forward	Forward	Forward	Reverse	Relax		Metabolite	Lower (mM)	Upper (mM)			Relax: These reactions have their relaxed to the 99% Confidence Interval
5HBCR	ALDD20X	GK1	NAKT_1	PGM	URIDK2R	MDH	FMFTSPFT		h_c	1e-07	0.02
ADCPS1	ASNS1	GLNS	NCCT	PIABC	XPPT	MDHY			h_e	1e-07	0.02			Lower: These metabolites have their lower concentration bound reset to this value
ADK1	ATPS1	GLUDC	NIT_N1P4	PPK2	ZNABC2	PPDK			h2_c	1e-07	1e-07			Upper: These metabolites have their lower concentration bound reset to this value
ADK3	BTNABC	HKT	NNAT	PPKR					h2_e	2e-08	2e-08
ADK4	CD2ABC1	MAN1PT	NTD11	PROABC					h2o_c	1	1
ADSS	CF3SA	MHPGLUT	NTD4	SULABC					h2o_e	1	1
AIRC2	DCTPD	NAABC	NTD9	TMDK1
S. fumaroxidans
	Monoculture Growth on Fumarate		Monoculture Growth on Fumarate and Propionate		Coculture Growth on Propionate
	Reaction	Constraint	Reaction	Constraint	Reaction	Constraint
Regulatory Constraints	NADH7	v('NADH7') = 0	NADH7	v('NADH7') = 0	NADH7	v('NADH7') = 0
	NADH10	v('NADH10') = 0	NADH10	v('NADH10') = 0	NADH10	v('NADH10') = 0
	cFDH	v('cFDH') = 0	frFDH	v('frFDH') = 0	frFDH	v('frFDH') = 0
	cH2ase	v('cH2ase') = 0	frH2ase	v('frH2ase') = 0	frH2ase	v('frH2ase') = 0
			RNF	v('RNF') = 0	RNF	v('RNF') = 0
Coupling Constraints	FRD	v('cytFDH') + v('cytH2ase') = -v('FRD')	FRD	v('cytFDH') + v('cytH2ase') = -v('FRD')	SDH	v('cytFDH') + v('cytH2ase') = v('SDH')
H2 Blocking Constraints	EX_C00058_e	v('EX_C00058_e') = 0;	EX_C00058_e	v('EX_C00058_e') = 0;
	EX_c00282_3	v('EX_C00282_e') = 0;	EX_c00282_3	v('EX_C00282_e') = 0;
	All Modes
	Reaction	Direction
Qualitative Reaction Direction Constraints	FRD	Forward
	SDH	Forward
	R00199	Forward
	R00229	Forward
	R00253	Forward
	R00315	Forward
	R00509	Forward
	R00512	Forward
	R00586	Forward
	R00669	Forward
	R00920	Forward
	R01058	Forward
	R01197	Forward
	R01353	Forward
	R01359	Forward
	R01512	Forward
	R01777	Forward
	R03005	Forward
	R03316	Forward
	R03596	Forward
	R08060	Forward
	R00206	Reverse
	R00214	Reverse
	R00351	Reverse
	R01724	Reverse
	R02569	Reverse
	R03313	Reverse
Coculture Reactor
Shared Pool Metabolites							Lower: These metabolites have their lower concentration bound reset to this value
Metabolite	Lower (mM)	Upper (mM)	Reference				Upper: These metabolites have their lower concentration bound reset to this value
cobalt2_e	1e-05	0.0005	Stams 1993
fe2_e	1e-05	0.0075	Stams 1993
for_e	None	20	Dong & Stams 1995
h_c	1e-07	1e-07	Fixed by pH
h_e	2e-08	2e-08	Fixed by pH
h2_e	None	20	S&C 2000 report [H2] well below 0.01 mM ()
h2o_e	1	1	By definition
h2s_e	1e-05	0.0019985	Stams 1993
nh4_e	1e-05	0.0056084	Stams 1993
ni2_e	1e-05	0.0001	Stams 1993
pi_e	1e-05	0.0064102	Stams 1993
prop_e	1e-05	0.02	Stams 1993
Diffusion Constraints
S. fumaroxidans		M. hungatei
Metabolite	Diffuses In/Out	Metabolite	Diffuses In/Out
C00011	Out	ac	Out
C00033	Out	cobalt	Out
C00058	Out	co2	Out
C00282	Out	for	Out
C00009	In	h2	Out
C00014	In	h2s	Out
C00163	In	nh4	Out
C00283	In	ni2	Out
C014818	In	pi	Out
		ch4	In
		ch4s	In
		gcald	In
		unknown_rbfdeg	In

## Sheet: Table S3
Table S3. A number of studies have identified genes and gene clusters involved in energy conservation in Syntrophobacter fumaroxidans. The proposed stoichiometries and reaction directions enable a genome-scale model of Syntrophobacter fumaroxidans which balances carbon and electron transfer, and is consistent with experimental data. Where alternate functions have been proposed in the literature, …
Gene Name	Gene Locus	Functional Role	Reaction Abbreviation	Exp Direction	Thermo Dir	Reaction Stoichiometry	Reference	Active Mode
fdh-1	Sfum_2703-Sfum_2707	formate dehydrogenase	cFDH	Forward	Unknown	c00004[c] + c00011[c] + 2 c00080[c] + 2 c00138[c] -> c00003[c] + c00058[c] + 2 c00139[c] + c00282[c]	Muller 2010, Worm 2011	Two, Three
hox	Sfum_2713-Sfum_2716	[NiFe] hydrogenase	cFDH	Forward	Unknown	c00004[c] + c00011[c] + 2 c00080[c] + 2 c00138[c] -> c00003[c] + c00058[c] + 2 c00139[c] + c00282[c]	Muller 2010, Worm 2011	Two, Three
fehyd-1	Sfum_0844-Sfum_0846	[FeFe] hydrogenase	cH2ase	Forward	Unknown	3 c00080[c] + c00004[c] + 2 c00138[c] -> 2 c00282[c] + c00003[c] + 2 c00139[c]	Muller 2010, Worm 2011	Two, Three
fdh-3	Sfum_3509-Sfum_3511	formate dehydrogenase which reoxidizes ferredoxin	frFDH	Forward	Unknown	c00011[c] + c00080[c] + 2 c00138[c] -> c00058[c] + 2 c00139[c]	Worm 2011	One
hdr	Sfum_3535-Sfum_3537	hydrogenase which reoxidizes ferredoxin	frH2ase	Forward	Unknown	2 c00138[c] + 2 c00080[c] -> 2 c00139[c] + c00282[c]	Worm 2011 - induced to reoxidize ferredoxin	One
fnr	Sfum_3954-Sfum_3956	hydrogenase which reoxidizes ferredoxin	frH2ase	Forward	Unknown	2 c00138[c] + 2 c00080[c] -> 2 c00139[c] + c00282[c]	Worm 2011 - induced to reoxidize ferredoxin	One
fdh-4	Sfum_0030-Sfum_0031	formate hydrogenase	cytFDH	Bidirectional	Bidirectional	c00011[c] + c05819[c] -> c00058[c] + c00080[c] + c00828[c]	Plugge 2012, by analogy to Heidelberg 2004	All
frh	Sfum_2220-Sfum_2222	cytosolic hydrogenase	cytH2ase	Bidirectional	Bidirectional	c05819[c] -> c00282[c] + c00828[c]	Plugge 2012, by analogy to Heidelberg 2004	All
fdh-2	Sfum_1273-Sfum_1275	formate hydrogenase (periplasm)	cytFDH	Bidirectional	Bidirectional	c00011[c] + c05819[c] -> c00058[c] + c00080[c] + c00828[c]	Muller 2010, by analogy to Heidelberg 2004	All
hyn	Sfum_2952-Sfum_2953	cytosolic hydrogenase (periplasm)	cytH2ase	Bidirectional	Bidirectional	c05819[c] -> c00282[c] + c00828[c]	Muller 2010, by analogy to Heidelberg 2004	All
rnfC	Sfum_2694-Sfum_2699	rnf - NADH oxidation coupled to ferredoxin reduction	RNF	Forward	Bidirectional	c00004[c] + c00080[e] + 2 c00139[c] -> c00003[c] + 2 c00080[c] + 2 c00138[c]	Muller 2010, Worm 2011	One
fhl-f	Sfum_1795-1796	Formate-hydrogen lyase	FHL	Bidirectional	Unknown	c00058[c] + c00080[c] -> c00011[c] + c00282[c]	Worm 2011	All
fhl-H	Sfum_1791	Formate-hydrogen lyase	FHL	Bidirectional	Unknown	c00058[c] + c00080[c] -> c00011[c] + c00282[c]	Worm 2011	All
frdABEF	Sfum_4092-Sfum_4095	Fumarate reductase	FRD	Forward	Bidirectional	2 c00080[c] + c00122[c] + c05819[c] -> c00042[c] + 2 c00080[e] + c00828[c]	Plugge 2012	All
sdhABC	Sfum_1998-Sfum_2000	Membrane-bound succinate dehydrogenase	SDH	Forward	Bidirectional	c00042[c] + 2 c00080[e] + c00828[c] -> c00122[c] + 2 c00080[c] + c05819[c]	Plugge 2012	All
	Sfum_0199-Sfum_0209	NADH dehydrogenase (menaquinone-8 & 0 protons)	NADH10	Forward	Bidirectional	c00004[c] + c00080[c] + c00828[c] -> c00003[c] + c05819[c]	Plugge 2012	none
	Sfum_1935-Sfum_1943	NADH dehydrogenase (menaquinone-8 & 2 protons)	NADH7	Forward	Bidirectional	c00004[c] + 3 c00080[c] + c00828[c] -> c00003[c] + 2 c00080[e] + c05819[c]	Plugge 2012	none
NO THERMO	Mode	Condition	Worm 2011
THERMO	One	Monoculture Growth on Fumarate	F
	Two	Monoculture Growth on Fumarate and Propionate	PF
	Three	Coculture Growth on Propionate	CoM

## Sheet: Table S4
Table S4. Carbon and electron transfer reactions in S. fumaroxidans. While validating energy conservation mechanisms in the iSfu648 model, only these reactions were allowed to carry flux.
Energy Conservation	ATP Synthesis	Carbon Metabolism	Exchange Reactions	Transport Reactions
cFDH	ATPM	R00217	ALL	ALL
cH2ase	R00086	R00342
cytFDH		R00405
cytH2ase		R00833
FHL		R00923
FRD		R00928
frFDH		R00943
frH2ase		R01082
NADH10		R01196
NADH7		R01218
RNF		R01655
SDH		R02289
		R02765
		R07157
		R07168
		R08433

## Sheet: Table S5
Table S5. Model-predicted concentration ranges for select metabolites in the iSfu648 and iMhu 428 models. The table includes only those metabolites predicted to have a thermodynamically feasible range which is narrower than the global default bounds.
Reactor Metabolite Concentrations						iSfu648 Internal Metabolite Concentrations						iMhu428 Internal Metabolite Concentrations
Metabolite	Default LB (mM)	Default UB (mM)	Model Feasible LB (mM)	Model Feasible UB (mM)		Metabolite	Default LB (mM)	Default UB (mM)	Model Feasible LB (mM)	Model Feasible UB (mM)		Metabolite	Default LB (mM)	Default UB (mM)	Model Feasible LB (mM)	Model Feasible UB (mM)
ac_e	0.01	20	0.01	4		c00002_c	0.01	20	0.01	16.8		10fthf_c	0.01	20	0.0427	20
co2_e	0.01	0.5	0.27	0.65		c00003_c	0.01	20	0.0646	20		26dap_ll_c	0.01	20	0.01	0.102
fe2_e	0.01	7.5	0.25	7.5		c00004_c	0.01	20	0.01	3.1		26dap_m_c	0.01	20	0.01	6.38
for_e	None	20	0.002	4		c00005_c	0.01	20	13.7	20		2pg_c	0.01	20	0.01	0.0987
h2_e	None	20	0.0032	8.1		c00006_c	0.01	20	0.01	0.0146		3pg_c	0.01	20	0.01	0.766
h2s_e	0.01	2	1.3	2		c00008_c	0.01	20	0.0119	20		3php_c	0.01	20	0.01	1.16
na1_e	0.01	20	0.05	20		c00009_c	0.01	20	0.254	3.8		4adhs_c	0.01	20	0.14	20
nh4_e	0.01	5.6	0.66	5.6		c00010_c	0.01	20	1.34	20		4as_c	0.01	20	0.01	1.43
pi_e	0.01	6.4	0.3	6.4		c00011_c	0.01	20	0.268	0.649		aacoa_c	0.01	20	0.01	4.03
prop_e	0.01	20	0.014	20		c00014_c	0.01	20	0.132	1.12		acald_c	0.01	20	8.27	20
						c00020_c	0.01	20	1.96	20		accoa_c	0.01	20	0.997	20
						c00022_c	0.01	20	6.29	15.2		ade_c	0.01	20	0.01	0.0112
iMhu428 External Metabolite Concentrations						c00024_c	0.01	20	0.214	20		adp_c	0.01	20	0.01	0.721
Metabolite	Default LB (mM)	Default UB (mM)	Model Feasible LB (mM)	Model Feasible UB (mM)		c00025_c	0.01	20	1.06	20		ah6p_d_c	0.01	20	0.01	0.788
ac_e	0.01	20	0.01	4		c00026_c	0.01	20	0.01	0.634		akg_c	0.01	20	0.01	0.102
co2_e	0.01	0.5	0.27	0.65		c00033_c	0.01	20	0.424	20		amp_c	0.01	20	1.99	20
fe2_e	0.01	7.5	0.25	7.5		c00036_c	0.01	20	0.424	20		asn_l_c	0.01	20	0.01	0.471
for_e	None	20	0.002	4		c00041_c	0.01	20	0.0506	20		asp_l_c	0.01	20	0.424	20
h2_e	None	20	0.0032	8.1		c00042_c	0.01	20	0.441	7.12		atp_c	0.01	20	0.278	20
h2s_e	0.01	2	1.3	2		c00049_c	0.01	20	0.988	20		cbasp_c	0.01	20	17.3	20
na1_e	0.01	20	0.05	20		c00058_c	0.01	20	0.0501	20		cho_h4mpt_c	0.01	20	0.01	0.0174
nh4_e	0.01	5.6	0.66	5.6		c00074_c	0.01	20	0.0346	0.0836		co2_c	0.01	20	0.268	0.649
pi_e	0.01	6.4	0.3	6.4		c00085_c	0.01	20	0.0236	0.2		coa_c	0.01	20	0.01	4.03
						c00091_c	0.01	20	1.1	20		dhap_c	0.01	20	0.35	20
						c00100_c	0.01	20	5.02	20		dhor_s_c	0.01	20	17.8	20
iSfu648 External Metabolite Concentrations						c00103_c	0.01	20	0.01	5.95		dnad_c	0.01	20	0.01	0.101
Metabolite	Default LB (mM)	Default UB (mM)	Model Feasible LB (mM)	Model Feasible UB (mM)		c00111_c	0.01	20	0.013	20		f420_2_c	0.01	20	17.8	20
c00009_e	0.01	6.4	0.3	6.4		c00118_c	0.01	20	0.13	20		f420_2h2_c	0.01	20	0.01	0.0112
c00011_e	0.01	0.5	0.27	0.65		c00122_c	0.01	20	1.57	20		f6p_c	0.01	20	0.254	20
c00014_e	0.01	5.6	0.66	5.6		c00134_c	0.01	20	0.01	3.96		for_c	0.01	20	0.01	0.12
c00033_e	0.01	20	0.01	4		c00149_c	0.01	20	8.27	20		formmfr_b_c	0.01	20	11.5	20
c00058_e	None	20	0.002	4		c00158_c	0.01	20	0.131	6.17		fum_c	0.01	20	0.01	1.75
c00163_e	0.01	20	0.014	20		c00163_c	0.01	20	1.81	20		g1p_c	0.01	20	0.01	2.87
c00282_e	None	20	0.0032	8.1		c00169_c	0.01	20	0.01	1.43		g3p_c	0.01	20	0.0205	20
c00283_e	0.01	2	1.3	2		c00197_c	0.01	20	0.01	0.179		g6p_c	0.01	20	0.0698	20
c14818_e	0.01	7.5	0.25	7.5		c00199_c	0.01	20	0.01	19.3		gdp_c	0.01	20	0.01	0.0987
						c00231_c	0.01	20	0.0104	20		glu_l_c	0.01	20	1.96	20
						c00232_c	0.01	20	0.01	0.111		gtp_c	0.01	20	2.03	20
						c00234_c	0.01	20	0.0404	20		h2_c	0.01	20	0.00317	0.00388
						c00239_c	0.01	20	0.01	0.013		h2s_c	0.01	20	0.01	0.0154
						c00282_c	0.01	20	0.00317	0.116		h4mpt_c	0.01	20	11.5	20
						c00283_c	0.01	20	0.01	0.0154		hxan_c	0.01	20	0.178	0.2
						c00288_c	0.01	20	0.01	13.9		imp_c	0.01	20	17.8	20
						c00311_c	0.01	20	0.01	0.471		mal_l_c	0.01	20	0.0273	4.78
						c00334_c	0.01	20	13.7	20		methf_c	0.01	20	0.01	4.68
						c00337_c	0.01	20	0.01	17.4		mfr_b_c	0.01	20	0.01	0.0174
						c00352_c	0.01	20	0.01	0.0848		mfrbi1_c	0.01	20	0.01	0.571
						c00354_c	0.01	20	2.36	20		mlthf_c	0.01	20	0.01	17.9
						c00438_c	0.01	20	0.0115	20		na1_c	0.01	20	0.01	3.99
						c00445_c	0.01	20	0.01	4.95		nac_c	0.01	20	1.68	20
						c00447_c	0.01	20	0.0769	20		nad_c	0.01	20	0.173	20
						c00555_c	0.01	20	0.01	0.0146		nadh_c	0.01	20	0.01	1.16
						c00624_c	0.01	20	15.4	20		nh4_c	0.01	20	17.8	20
						c00631_c	0.01	20	0.01	0.0242		nicrnt_c	0.01	20	1.99	20
						c00666_c	0.01	20	0.01	0.634		orn_c	0.01	20	0.01	0.099
						c00683_c	0.01	20	0.01	0.0398		orot_c	0.01	20	0.0197	0.0221
						c00705_c	0.01	20	15.4	20		orot5p_c	0.01	20	0.01	0.0112
						c00828_c	0.01	20	0.0879	20		pep_c	0.01	20	0.0336	0.332
						c00857_c	0.01	20	0.01	0.102		pi_c	0.01	20	0.01	0.21
						c01185_c	0.01	20	1.96	20		ppi_c	0.01	20	0.171	20
						c01213_c	0.01	20	0.01	0.0398		pro_l_c	0.01	20	2.02	20
						c03082_c	0.01	20	0.01	0.203		prpp_c	0.01	20	0.01	1.17
						c03794_c	0.01	20	0.0654	20		pyr_c	0.01	20	0.01	0.0242
						c03912_c	0.01	20	0.01	0.188		thdp_c	0.01	20	1.96	20
						c03972_c	0.01	20	0.316	20		udpg_c	0.01	20	0.0117	20
						c04133_c	0.01	20	0.01	0.013		udpgal_c	0.01	20	0.01	17.1
						c04246_c	0.01	20	0.01	0.611
						c04618_c	0.01	20	0.327	20
						c04619_c	0.01	20	0.327	20
						c04620_c	0.01	20	0.327	20
						c04633_c	0.01	20	0.327	20
						c04688_c	0.01	20	0.327	20
						c05382_c	0.01	20	0.01	2.6
						c05747_c	0.01	20	0.327	20
						c05748_c	0.01	20	0.01	0.611
						c05751_c	0.01	20	0.01	0.611
						c05754_c	0.01	20	0.01	0.611
						c05757_c	0.01	20	0.327	20
						c05758_c	0.01	20	0.01	0.611
						c05760_c	0.01	20	0.01	0.611
						c05763_c	0.01	20	0.01	0.611
						c05819_c	0.01	20	0.01	2.27
						c06156_c	0.01	20	0.01	0.226
						c11929_c	0.01	20	0.01	0.01
						c14818_c	0.01	20	0.01	0.299
						c16220_c	0.01	20	0.327	20
						c16221_c	0.01	20	0.01	0.611
						cpd11522_c	0.01	20	0.327	20
						cpd11523_c	0.01	20	0.01	0.611
						cpd11526_c	0.01	20	0.327	20
						cpd11527_c	0.01	20	0.01	0.611
						cpd11530_c	0.01	20	0.327	20
						cpd11531_c	0.01	20	0.01	0.611
						cpd11534_c	0.01	20	0.327	20
						cpd11535_c	0.01	20	0.01	0.611
						cpd11538_c	0.01	20	0.327	20
						cpd11539_c	0.01	20	0.01	0.611

## Sheet: Table S6
Table S5. Biomass composition of S. fumaxoridans. The table contains source and reference for all mol fractions of major metabolite groups as well as individual metabolites.
Protein								Lipid									Component	Unscaled (g/g)	Source	Reference	Scaled (g/g)	Molecular Weight (g / mmol)
Metab Abbr	KEGG ID	Mol Fraction	Source	Reference	Molar Mass	Biomass Coeff		Metab Abbr	KEGG ID	Mol Fraction (unscaled)	Mol Fraction (scaled)	Source	Reference	Molar Mass	Biomass Coeff		Protein	0.46	Geobacter sulfurreducens	Mahadevan2006	0.422449	0.486794
glu-L	C00025	0.0492029	iAF1260 E. coli model	Feist 2007	147.053	-0.0426992		tetradecanoate (C14:0)	C06424	0.0602	0.0628721	Geobacter sulfurreducens	Lovley 1993	228.371	-0.0332577		RNA	0.1	Geobacter sulfurreducens	Mahadevan2006	0.0918367	0.499985
gly	C00037	0.114544	iAF1260 E. coli model	Feist 2007	75.032	-0.0994038		Hexadecanoate (n-C16:0)	C00249	0.1788	0.186736	Geobacter sulfurreducens	Lovley 1993	256.424	-0.0987788		DNA	0.04	Geobacter sulfurreducens	Mahadevan2006	0.0367347	0.126246
ala-L	C00041	0.0960441	iAF1260 E. coli model	Feist 2007	89.0477	-0.0833489		hexadecenoate (n-C16:1)	C08362	0.4209	0.439582	Geobacter sulfurreducens	Lovley 1993	254.408	-0.232528		Lipid	0.15	Geobacter sulfurreducens	Mahadevan2006	0.137755	0.260419
lys-L	C00047	0.0641606	iAF1260 E. coli model	Feist 2007	146.106	-0.0556798		octadecenoate (n-C18:1)	C00712	0.263	0.274674	Geobacter sulfurreducens	Lovley 1993	282.461	-0.145295		Carbohydrates	0.15	Geobacter sulfurreducens	Mahadevan2006	0.137755	0.162141
asp-L	C00049	0.0450699	iAF1260 E. coli model	Feist 2007	133.037	-0.0391125		Fatty acid (Iso-C15:0)	iso-C16537	0.0346	0.0361358	Geobacter sulfurreducens	Lovley 1993	242.398	-0.0191149		Peptidoglycan	0.04	Geobacter sulfurreducens	Mahadevan2006	0.0367347	1.87623
arg-L	C00062	0.0553041	iAF1260 E. coli model	Feist 2007	174.112	-0.047994		Total		0.9575							LPS	0.04	Geobacter sulfurreducens	Mahadevan2006	0.0367347	2.23872
gln-L	C00064	0.0492029	iAF1260 E. coli model	Feist 2007	146.069	-0.0426992											Cofactors	0	SEED estimate	Henry 2010	0.1	0.621368
ser-L	C00065	0.0403464	iAF1260 E. coli model	Feist 2007	105.043	-0.0350134		Carbohydrate									Total	0.98			1
met-L	C00073	0.0287345	iAF1260 E. coli model	Feist 2007	149.051	-0.0249364		Metab Abbr	KEGG ID		Mol Fraction	Source	Reference	Molar Mass	Biomass Coeff
trp-L	C00078	0.0106278	iAF1260 E. coli model	Feist 2007	204.09	-0.00922304		Glycogen	C00182		1	Geobacter sulfurreducens	Lovley 1993	162.141	-0.849603
phe-L	C00079	0.0346389	iAF1260 E. coli model	Feist 2007	165.079	-0.0300603
tyr-L	C00082	0.0257823	iAF1260 E. coli model	Feist 2007	181.074	-0.0223744		Cell Wall
cys-L	C00097	0.0171226	iAF1260 E. coli model	Feist 2007	121.02	-0.0148593		Metab Abbr	KEGG ID		Mol Fraction	Source	Reference	Molar Mass	Biomass Coeff
leu-L	C00123	0.0842354	iAF1260 E. coli model	Feist 2007	131.095	-0.0731011		Peptidoglycan polymer (n subunits)	C05893		1	Precursors present in RAVEN model	Agren 2013	1876.23	-0.019579
his-L	C00135	0.017713	iAF1260 E. coli model	Feist 2007	155.07	-0.0153717		core oligosaccharide lipid A	C06026		1	Precursors present in RAVEN model	Agren 2013	2238.72	-0.0164088
pro-L	C00148	0.0413304	iAF1260 E. coli model	Feist 2007	115.063	-0.0358674
asn-L	C00152	0.0450699	iAF1260 E. coli model	Feist 2007	132.054	-0.0391125		Cofactors
val-L	C00183	0.0791183	iAF1260 E. coli model	Feist 2007	117.079	-0.0686604		Metab Abbr	KEGG ID		Mol Fraction	Source	Reference	Molar Mass	Biomass Coeff
thr-L	C00188	0.0474316	iAF1260 E. coli model	Feist 2007	119.058	-0.0411621		ATP	C00002		0.0384615	SEED estimate	Henry 2010	506.996	-0.00618982
ile-L	C00407	0.05432	iAF1260 E. coli model	Feist 2007	131.095	-0.04714		ADP	C00008		0.0384615	SEED estimate	Henry 2010	427.029	-0.00618982
H2O	C00001	1	iAF1260 E. coli model		N/A	0.867819		AMP	C00020		0.0384615	SEED estimate	Henry 2010	347.063	-0.00618982
								GDP	C00035		0.0384615	SEED estimate	Henry 2010	443.024	-0.00618982
RNA								GTP	C00044		0.0384615	SEED estimate	Henry 2010	522.991	-0.00618982
Metab Abbr	KEGG ID	Mol Fraction	Source	Reference	Molar Mass	Biomass Coeff		CMP	C00055		0.0384615	SEED estimate	Henry 2010	323.052	-0.00618982
atp_c	C00002	0.2	S. fumaroxidans genome	Plugge 2012	506.996	-0.0367358		CTP	C00063		0.0384615	SEED estimate	Henry 2010	482.985	-0.00618982
ctp_c	C00063	0.3	S. fumaroxidans genome	Plugge 2012	482.985	-0.0551036		CDP	C00112		0.0384615	SEED estimate	Henry 2010	403.018	-0.00618982
gtp_c	C00044	0.3	S. fumaroxidans genome	Plugge 2012	522.991	-0.0551036		GMP	C00144		0.0384615	SEED estimate	Henry 2010	363.058	-0.00618982
utp_c	C00075	0.2	S. fumaroxidans genome	Plugge 2012	483.969	-0.0367358		NAD+	C00003		0.0384615	SEED estimate	Henry 2010	664.117	-0.00618982
ppi_c	C00013	1	S. fumaroxidans genome		N/A	0.183679		NADP+	C00006		0.0384615	SEED estimate	Henry 2010	744.083	-0.00618982
								FAD	C00016		0.0384615	SEED estimate	Henry 2010	785.157	-0.00618982
DNA								Phosphate	C00009		0.0384615	SEED estimate	Henry 2010	97.9769	-0.00618982
Metab Abbr	KEGG ID	Mol Fraction	Source	Reference	Molar Mass	Biomass Coeff		CoA	C00010		0.0384615	SEED estimate	Henry 2010	767.115	-0.00618982
datp_c	C00131	0.2	S. fumaroxidans genome	Plugge 2012	491.001	-0.0581956		Pyrophosphate	C00013		0.0384615	SEED estimate	Henry 2010	177.943	-0.00618982
dctp_c	C00458	0.3	S. fumaroxidans genome	Plugge 2012	466.99	-0.0872933		Sulfide	C00283		0.0384615	SEED estimate	Henry 2010	97.9674	-0.00618982
dgtp_c	C00286	0.3	S. fumaroxidans genome	Plugge 2012	506.996	-0.0872933		Pyridoxal phosphate	C00018		0.0384615	SEED estimate	Henry 2010	247.025	-0.00618982
dttp_c	C00459	0.2	S. fumaroxidans genome	Plugge 2012	481.989	-0.0581956		S-Adenosyl-L-methionine	C00019		0.0384615	SEED estimate	Henry 2010	398.137	-0.00618982
ppi_c	C00013	1	S. fumaroxidans genome		N/A	0.290978		Glutathione	C00051		0.0384615	SEED estimate	Henry 2010	307.084	-0.00618982
								Putrescine	C00134		0.0384615	SEED estimate	Henry 2010	88.1	-0.00618982
Metab Abbr	KEGG ID	Coeff	Source	Reference	Molar Mass	Biomass Coeff		Riboflavin	C00255		0.0384615	SEED estimate	Henry 2010	376.138	-0.00618982
H2O	C00001	-22.8	This Study	Henry 2010	N/A	-22.8		Spermidine	C00315		0.0384615	SEED estimate	Henry 2010	145.158	-0.00618982
ATP	C00002	-22.8	This Study	Henry 2010	N/A	-22.8		Siroheme	C00748		0.0384615	SEED estimate	Henry 2010	916.21	-0.00618982
ADP	C00008	22.8	This Study	Henry 2010	N/A	22.8		Total Cofactors			26
Phosphate	C00009	22.8	This Study	Henry 2010	N/A	22.8
H+	C00080	22.8	This Study	Henry 2010	N/A	22.8		Removed Cofactors
								Metab Abbr	KEGG ID		Mol Fraction	Source	Reference	Molar Mass	Biomass Coeff
								Ubiquinone-8	C00399		0.0384615	SEED estimate	Henry 2010	729.143	-0.00618982
								Menaquinone 8	C00828		0.0384615	SEED estimate	Henry 2010	719.151	-0.00618982
								2-Demethylmenaquinone 8	C05818		0.0384615	SEED estimate	Henry 2010	705.124	-0.00618982
								Thiamin diphosphate	C00068		0.0384615	SEED estimate	Henry 2010	425.045	-0.00618982
								Tetrahydrofolate	C00101		0.0384615	SEED estimate	Henry 2010	445.171	-0.00618982
								Cobamide coenzyme	C00194		0.0384615	SEED estimate	Henry 2010	1578.66	-0.00618982
								10-Formyltetrahydrofolate	C00234		0.0384615	SEED estimate	Henry 2010	473.166	-0.00618982
								5-Methyltetrahydrofolate	C00440		0.0384615	SEED estimate	Henry 2010	459.187	-0.00618982
								Cobinamide	C05774		0.0384615	SEED estimate	Henry 2010	989.49	-0.00618982
								Dimethylbenzimidazole	C03114		0.0384615	SEED estimate	Henry 2010	118.053	-0.00618982

## Sheet: Table S7
Table S4. List of orthologous genes in M. hungatei and M. acetivorans, as computed by the RAVEN Toolbox. Not all genes are in the iMB745 model of M. acetivorans, or the iMhu428 model of M. hungatei.
				BLAST Mac to Mhu			BLAST Mhu to Mac
Mhu Accession	Mhu Locus	Mac Accession	Mac Locus	eValue	% Ident	Length	eValue	% Ident	Length
gi|88601333|ref|YP_501511.1|	Mhun_0011	gi|20090482|ref|NP_616557.1|	MA1627	2e-56	43.9	287	3e-56	43.9	287
gi|88601339|ref|YP_501517.1|	Mhun_0020	gi|20092320|ref|NP_618395.1|	MA3512	2e-70	43.82	251	2e-70	43.82	251
gi|88601340|ref|YP_501518.1|	Mhun_0021	gi|20092324|ref|NP_618399.1|	MA3516	1e-59	41.92	260	1e-59	41.92	260
gi|88601341|ref|YP_501519.1|	Mhun_0022	gi|20092327|ref|NP_618402.1|	MA3519	4e-81	49.26	272	5e-81	49.26	272
gi|88601342|ref|YP_501520.1|	Mhun_0023	gi|20092328|ref|NP_618403.1|	MA3520	6e-175	60.1	411	0	60.1	411
gi|88601358|ref|YP_501536.1|	Mhun_0039	gi|20089092|ref|NP_615167.1|	MA0194	0	54.24	931	0	54.24	931
gi|88601369|ref|YP_501547.1|	Mhun_0050	gi|20090129|ref|NP_616204.1|	MA1265	0	60.74	517	0	61.58	505
gi|88601370|ref|YP_501548.1|	Mhun_0051	gi|20090128|ref|NP_616203.1|	MA1264	0	67.33	603	0	67.33	603
gi|88601371|ref|YP_501549.1|	Mhun_0052	gi|20090127|ref|NP_616202.1|	MA1263	0	63.24	895	0	63.24	895
gi|88601372|ref|YP_501550.1|	Mhun_0053	gi|20090126|ref|NP_616201.1|	MA1262	3e-134	55.56	369	4e-130	56.94	353
gi|88601377|ref|YP_501555.1|	Mhun_0058	gi|20093202|ref|NP_619277.1|	MA4415	1e-67	44.4	241	9e-62	44.4	241
gi|88601383|ref|YP_501561.1|	Mhun_0064	gi|20091554|ref|NP_617629.1|	MA2730	1e-95	50.96	261	2e-95	50.96	261
gi|88601396|ref|YP_501574.1|	Mhun_0077	gi|20090234|ref|NP_616309.1|	MA1373	3e-80	44.18	292	4e-80	44.18	292
gi|88601401|ref|YP_501579.1|	Mhun_0082	gi|20091686|ref|NP_617761.1|	MA2862	0	53.34	628	0	53.34	628
gi|88601402|ref|YP_501580.1|	Mhun_0083	gi|20090179|ref|NP_616254.1|	MA1317	2e-153	52.36	424	3e-153	52.36	424
gi|88601403|ref|YP_501581.1|	Mhun_0084	gi|20090180|ref|NP_616255.1|	MA1318	1e-155	48.34	482	1e-151	48.34	482
gi|88601404|ref|YP_501582.1|	Mhun_0085	gi|20088964|ref|NP_615039.1|	MA0065	3e-134	54.63	335	6e-133	56.74	319
gi|88601405|ref|YP_501583.1|	Mhun_0086	gi|20088963|ref|NP_615038.1|	MA0064	1e-94	58.33	252	6e-98	58.33	252
gi|88601406|ref|YP_501584.1|	Mhun_0087	gi|20088962|ref|NP_615037.1|	MA0063	1e-103	58.47	248	5e-105	58.8	250
gi|88601408|ref|YP_501586.1|	Mhun_0089	gi|20091328|ref|NP_617403.1|	MA2497	5e-91	54.09	257	7e-91	54.09	257
gi|88601422|ref|YP_501600.1|	Mhun_0103	gi|20091875|ref|NP_617950.1|	MA3057	8e-95	54.27	234	1e-94	54.27	234
gi|88601423|ref|YP_501601.1|	Mhun_0104	gi|20091874|ref|NP_617949.1|	MA3056	0	54.35	620	0	54.03	620
gi|88601429|ref|YP_501607.1|	Mhun_0110	gi|20091884|ref|NP_617959.1|	MA3066	6e-94	40.98	410	1e-93	40.98	410
gi|88601433|ref|YP_501611.1|	Mhun_0114	gi|20090987|ref|NP_617062.1|	MA2144	1e-126	52.75	364	2e-126	52.75	364
gi|88601434|ref|YP_501612.1|	Mhun_0115	gi|20090986|ref|NP_617061.1|	MA2143	0	62.95	1066	0	62.95	1066
gi|88601435|ref|YP_501613.1|	Mhun_0116	gi|20090985|ref|NP_617060.1|	MA2142	0	64.1	390	0	64.1	390
gi|88601445|ref|YP_501623.1|	Mhun_0127	gi|20090338|ref|NP_616413.1|	MA1479	4e-96	42.56	383	3e-89	42.63	380
gi|88601446|ref|YP_501624.1|	Mhun_0128	gi|20088986|ref|NP_615061.1|	MA0087	0	57.14	490	0	57.14	490
gi|88601453|ref|YP_501631.1|	Mhun_0136	gi|20090567|ref|NP_616642.1|	MA1715	9e-58	44.07	236	2e-61	44.07	236
gi|88601455|ref|YP_501633.1|	Mhun_0138	gi|20090672|ref|NP_616747.1|	MA1821	0	51.41	496	0	51.41	496
gi|88601456|ref|YP_501634.1|	Mhun_0139	gi|20090653|ref|NP_616728.1|	MA1802	0	55.33	553	0	55.33	553
gi|88601464|ref|YP_501642.1|	Mhun_0147	gi|20090587|ref|NP_616662.1|	MA1735	1e-123	53.39	369	8e-129	53.39	369
gi|88601467|ref|YP_501645.1|	Mhun_0150	gi|20092835|ref|NP_618910.1|	MA4042	0	66.49	388	0	66.49	388
gi|88601468|ref|YP_501646.1|	Mhun_0151	gi|20092834|ref|NP_618909.1|	MA4041	3e-148	64.76	349	4e-165	64.76	349
gi|88601469|ref|YP_501647.1|	Mhun_0152	gi|20092833|ref|NP_618908.1|	MA4040	2e-90	56.52	230	3e-90	56.52	230
gi|88601488|ref|YP_501666.1|	Mhun_0171	gi|20091453|ref|NP_617528.1|	MA2630	1e-108	44.2	371	1e-104	44.2	371
gi|88601492|ref|YP_501670.1|	Mhun_0176	gi|20089751|ref|NP_615826.1|	MA0867	2e-91	52.94	238	2e-91	52.94	238
gi|88601502|ref|YP_501680.1|	Mhun_0187	gi|20092265|ref|NP_618340.1|	MA3453	2e-90	51.75	257	2e-90	51.75	257
gi|88601506|ref|YP_501684.1|	Mhun_0191	gi|20091758|ref|NP_617833.1|	MA2939	2e-63	41.58	279	3e-63	41.58	279
gi|88601507|ref|YP_501685.1|	Mhun_0192	gi|20089763|ref|NP_615838.1|	MA0879	4e-102	45.98	311	5e-102	45.98	311
gi|88601508|ref|YP_501686.1|	Mhun_0193	gi|20092278|ref|NP_618353.1|	MA3465	1e-79	49.14	232	2e-79	49.14	232
gi|88601509|ref|YP_501687.1|	Mhun_0194	gi|20089195|ref|NP_615270.1|	MA0297	8e-75	43.87	253	1e-74	43.87	253
gi|88601518|ref|YP_501696.1|	Mhun_0204	gi|20091865|ref|NP_617940.1|	MA3047	5e-88	50.49	309	7e-87	49.84	309
gi|88601519|ref|YP_501697.1|	Mhun_0205	gi|20091864|ref|NP_617939.1|	MA3046	3e-103	47.91	311	8e-97	47.91	311
gi|88601520|ref|YP_501698.1|	Mhun_0206	gi|20091863|ref|NP_617938.1|	MA3045	3e-93	48.13	268	4e-88	48.13	268
gi|88601521|ref|YP_501699.1|	Mhun_0207	gi|20091862|ref|NP_617937.1|	MA3044	2e-103	55.05	287	7e-113	55.05	287
gi|88601523|ref|YP_501701.1|	Mhun_0210	gi|20091866|ref|NP_617941.1|	MA3048	0	51.18	510	0	50.98	508
gi|88601524|ref|YP_501702.1|	Mhun_0211	gi|20091867|ref|NP_617942.1|	MA3049	4e-132	58.25	309	7e-129	58.25	309
gi|88601525|ref|YP_501703.1|	Mhun_0212	gi|20091868|ref|NP_617943.1|	MA3050	5e-117	57.2	271	6e-117	57.2	271
gi|88601526|ref|YP_501704.1|	Mhun_0213	gi|20089196|ref|NP_615271.1|	MA0298	1e-71	48.85	217	2e-71	48.85	217
gi|88601528|ref|YP_501706.1|	Mhun_0215	gi|20089198|ref|NP_615273.1|	MA0300	8e-97	48.46	293	3e-96	48.63	292
gi|88601529|ref|YP_501707.1|	Mhun_0216	gi|20089199|ref|NP_615274.1|	MA0301	3e-109	50.16	311	3e-104	50.16	311
gi|88601531|ref|YP_501709.1|	Mhun_0218	gi|20089200|ref|NP_615275.1|	MA0302	0	51.12	536	0	51.04	529
gi|88601534|ref|YP_501712.1|	Mhun_0221	gi|20092442|ref|NP_618517.1|	MA3642	2e-112	60.64	249	3e-112	60.64	249
gi|88601535|ref|YP_501713.1|	Mhun_0222	gi|20089729|ref|NP_615804.1|	MA0845	3e-105	46.22	331	2e-103	46.88	320
gi|88601537|ref|YP_501715.1|	Mhun_0224	gi|20090202|ref|NP_616277.1|	MA1341	4e-82	58.45	207	5e-82	58.45	207
gi|88601548|ref|YP_501726.1|	Mhun_0235	gi|20089582|ref|NP_615657.1|	MA0697	5e-67	46.52	230	6e-60	46.52	230
gi|88601549|ref|YP_501727.1|	Mhun_0236	gi|20089583|ref|NP_615658.1|	MA0698	4e-90	45.6	307	1e-84	45.6	307
gi|88601550|ref|YP_501728.1|	Mhun_0237	gi|20089584|ref|NP_615659.1|	MA0699	2e-97	55.21	259	8e-96	55.21	259
gi|88601551|ref|YP_501729.1|	Mhun_0238	gi|20089585|ref|NP_615660.1|	MA0700	8e-109	51.94	310	1e-103	51.94	310
gi|88601552|ref|YP_501730.1|	Mhun_0239	gi|20089586|ref|NP_615661.1|	MA0701	0	56	500	0	56	500
gi|88601555|ref|YP_501733.1|	Mhun_0242	gi|20090454|ref|NP_616529.1|	MA1596	2e-96	48.04	306	3e-96	48.04	306
gi|88601557|ref|YP_501735.1|	Mhun_0244	gi|20092261|ref|NP_618336.1|	MA3449	7e-83	46.85	254	1e-82	46.85	254
gi|88601558|ref|YP_501736.1|	Mhun_0245	gi|20092728|ref|NP_618803.1|	MA3932	4e-90	45.62	274	5e-90	45.62	274
gi|88601559|ref|YP_501737.1|	Mhun_0246	gi|20089828|ref|NP_615903.1|	MA0950	2e-134	70.75	253	3e-134	70.75	253
gi|88601560|ref|YP_501738.1|	Mhun_0247	gi|20089829|ref|NP_615904.1|	MA0951	0	78.09	356	0	78.09	356
gi|88601561|ref|YP_501739.1|	Mhun_0248	gi|20089830|ref|NP_615905.1|	MA0952	3e-160	54.55	396	4e-160	54.55	396
gi|88601563|ref|YP_501741.1|	Mhun_0250	gi|20093386|ref|NP_619461.1|	MA4602	5e-58	45.63	206	6e-58	45.63	206
gi|88601567|ref|YP_501745.1|	Mhun_0254	gi|20090439|ref|NP_616514.1|	MA1581	2e-135	46.73	428	2e-128	46.73	428
gi|88601575|ref|YP_501753.1|	Mhun_0262	gi|20092312|ref|NP_618387.1|	MA3502	2e-147	44.19	525	3e-155	44.19	525
gi|88601593|ref|YP_501771.1|	Mhun_0281	gi|20090881|ref|NP_616956.1|	MA2033	3e-109	41.04	424	4e-109	41.04	424
gi|88601600|ref|YP_501778.1|	Mhun_0288	gi|20089752|ref|NP_615827.1|	MA0868	1e-97	66.04	212	2e-105	66.04	212
gi|88601603|ref|YP_501781.1|	Mhun_0291	gi|20089761|ref|NP_615836.1|	MA0877	0	46.36	686	0	45.73	702
gi|88601604|ref|YP_501782.1|	Mhun_0292	gi|20089756|ref|NP_615831.1|	MA0872	0	46.45	1311	0	46.45	1311
gi|88601632|ref|YP_501810.1|	Mhun_0321	gi|20092753|ref|NP_618828.1|	MA3957	1e-78	54.76	210	2e-78	54.76	210
gi|88601652|ref|YP_501830.1|	Mhun_0341	gi|20090955|ref|NP_617030.1|	MA2111	6e-104	54.48	290	2e-100	54.48	290
gi|88601664|ref|YP_501842.1|	Mhun_0353	gi|20093022|ref|NP_619097.1|	MA4232	0	62.27	387	0	62.27	387
gi|88601666|ref|YP_501844.1|	Mhun_0355	gi|20089229|ref|NP_615304.1|	MA0331	2e-110	56.4	250	2e-110	56.4	250
gi|88601668|ref|YP_501846.1|	Mhun_0357	gi|20092476|ref|NP_618551.1|	MA3676	1e-98	53.33	255	1e-98	53.33	255
gi|88601689|ref|YP_501867.1|	Mhun_0383	gi|20089049|ref|NP_615124.1|	MA0151	2e-107	48.47	326	3e-107	48.47	326
gi|88601706|ref|YP_501884.1|	Mhun_0400	gi|20091011|ref|NP_617086.1|	MA2169	8e-49	41.82	220	1e-48	41.82	220
gi|88601720|ref|YP_501898.1|	Mhun_0415	gi|20091199|ref|NP_617274.1|	MA2366	3e-158	48.48	460	2e-154	48.58	459
gi|88601725|ref|YP_501903.1|	Mhun_0420	gi|20091338|ref|NP_617413.1|	MA2507	1e-111	40.65	556	3e-111	40.14	558
gi|88601738|ref|YP_501916.1|	Mhun_0435	gi|20092020|ref|NP_618095.1|	MA3204	0	56.48	586	0	56.48	586
gi|88601741|ref|YP_501919.1|	Mhun_0438	gi|20089539|ref|NP_615614.1|	MA0652	6e-80	40.53	338	8e-80	40.53	338
gi|88601744|ref|YP_501922.1|	Mhun_0441	gi|20090923|ref|NP_616998.1|	MA2077	9e-96	51.53	262	1e-95	51.53	262
gi|88601747|ref|YP_501925.1|	Mhun_0444	gi|20090562|ref|NP_616637.1|	MA1710	2e-103	44.79	317	3e-103	44.79	317
gi|88601748|ref|YP_501926.1|	Mhun_0445	gi|20088984|ref|NP_615059.1|	MA0085	3e-108	42.63	373	4e-108	42.63	373
gi|88601750|ref|YP_501928.1|	Mhun_0447	gi|20089031|ref|NP_615106.1|	MA0132	2e-139	52.03	394	3e-139	52.03	394
gi|88601751|ref|YP_501929.1|	Mhun_0448	gi|20093246|ref|NP_619321.1|	MA4460	1e-120	55.84	308	2e-120	55.84	308
gi|88601752|ref|YP_501930.1|	Mhun_0449	gi|20092652|ref|NP_618727.1|	MA3856	1e-75	46.11	321	1e-67	46.11	321
gi|88601755|ref|YP_501933.1|	Mhun_0452	gi|20088931|ref|NP_615006.1|	MA0032	1e-137	53.26	368	2e-137	53.26	368
gi|88601756|ref|YP_501934.1|	Mhun_0453	gi|20088930|ref|NP_615005.1|	MA0031	6e-133	63.07	287	9e-133	63.07	287
gi|88601764|ref|YP_501942.1|	Mhun_0461	gi|20093193|ref|NP_619268.1|	MA4406	4e-85	50.81	246	5e-85	50.81	246
gi|88601770|ref|YP_501948.1|	Mhun_0467	gi|20093125|ref|NP_619200.1|	MA4337	8e-154	41.9	630	7e-148	41.9	630
gi|88601780|ref|YP_501958.1|	Mhun_0477	gi|20093325|ref|NP_619400.1|	MA4541	3e-109	53.77	305	5e-109	53.77	305
gi|88601805|ref|YP_501983.1|	Mhun_0502	gi|20090005|ref|NP_616080.1|	MA1139	1e-107	47.7	348	7e-106	46.26	348
gi|88601827|ref|YP_502005.1|	Mhun_0526	gi|20089062|ref|NP_615137.1|	MA0164	1e-53	41.83	208	1e-53	41.83	208
gi|88601828|ref|YP_502006.1|	Mhun_0527	gi|20089063|ref|NP_615138.1|	MA0165	8e-104	43.61	399	1e-103	43.61	399
gi|88601837|ref|YP_502015.1|	Mhun_0536	gi|20091332|ref|NP_617407.1|	MA2501	0	48.91	920	0	48.91	920
gi|88601859|ref|YP_502037.1|	Mhun_0558	gi|20092014|ref|NP_618089.1|	MA3198	0	67.29	431	0	67.29	431
gi|88601864|ref|YP_502042.1|	Mhun_0563	gi|20090059|ref|NP_616134.1|	MA1193	3e-88	44.41	313	4e-88	44.41	313
gi|88601870|ref|YP_502048.1|	Mhun_0569	gi|20090535|ref|NP_616610.1|	MA1683	2e-64	47.58	227	3e-64	47.58	227
gi|88601871|ref|YP_502049.1|	Mhun_0570	gi|20089003|ref|NP_615078.1|	MA0104	3e-85	53.54	254	5e-85	53.54	254
gi|88601891|ref|YP_502069.1|	Mhun_0592	gi|20091733|ref|NP_617808.1|	MA2912	0	50.09	545	0	50.09	545
gi|88601893|ref|YP_502071.1|	Mhun_0594	gi|20089647|ref|NP_615722.1|	MA0762	0	43.43	951	0	43.43	951
gi|88601896|ref|YP_502074.1|	Mhun_0597	gi|20090753|ref|NP_616828.1|	MA1904	0	43.96	819	0	43.96	819
gi|88601900|ref|YP_502078.1|	Mhun_0601	gi|20091966|ref|NP_618041.1|	MA3148	6e-96	47.7	304	8e-96	47.7	304
gi|88601905|ref|YP_502083.1|	Mhun_0606	gi|20091262|ref|NP_617337.1|	MA2431	0	53.13	1071	0	53.13	1071
gi|88601910|ref|YP_502088.1|	Mhun_0613	gi|20088906|ref|NP_614981.1|	MA0007	1e-91	41.49	376	2e-91	41.49	376
gi|88601911|ref|YP_502089.1|	Mhun_0614	gi|20091674|ref|NP_617749.1|	MA2850	7e-150	45.58	566	1e-155	45.92	564
gi|88601912|ref|YP_502090.1|	Mhun_0615	gi|20091261|ref|NP_617336.1|	MA2430	3e-60	46.23	212	3e-60	46.23	212
gi|88601913|ref|YP_502091.1|	Mhun_0616	gi|20090037|ref|NP_616112.1|	MA1171	4e-118	42.49	473	4e-117	42.49	473
gi|88601915|ref|YP_502093.1|	Mhun_0618	gi|20093287|ref|NP_619362.1|	MA4502	2e-108	52.68	298	2e-108	52.68	298
gi|88601920|ref|YP_502098.1|	Mhun_0623	gi|20088975|ref|NP_615050.1|	MA0076	4e-112	51.81	332	4e-99	51.81	332
gi|88601923|ref|YP_502101.1|	Mhun_0626	gi|20090314|ref|NP_616389.1|	MA1455	4e-99	42.37	380	5e-99	42.37	380
gi|88601924|ref|YP_502102.1|	Mhun_0627	gi|20093139|ref|NP_619214.1|	MA4351	2e-154	57.84	370	2e-154	57.84	370
gi|88601933|ref|YP_502111.1|	Mhun_0636	gi|20093165|ref|NP_619240.1|	MA4378	0	41.5	923	0	41.39	923
gi|88601941|ref|YP_502119.1|	Mhun_0644	gi|20092242|ref|NP_618317.1|	MA3430	2e-110	41.04	558	5e-110	41.04	558
gi|88601944|ref|YP_502122.1|	Mhun_0647	gi|20093289|ref|NP_619364.1|	MA4504	4e-176	59.2	424	4e-172	59.2	424
gi|88601952|ref|YP_502130.1|	Mhun_0655	gi|20093065|ref|NP_619140.1|	MA4276	2e-96	52.59	270	2e-96	52.59	270
gi|88601953|ref|YP_502131.1|	Mhun_0656	gi|20093064|ref|NP_619139.1|	MA4275	6e-64	43.66	213	3e-61	43.66	213
gi|88601957|ref|YP_502135.1|	Mhun_0660	gi|20093060|ref|NP_619135.1|	MA4271	3e-159	62.77	376	7e-152	62.77	376
gi|88601964|ref|YP_502142.1|	Mhun_0667	gi|20089578|ref|NP_615653.1|	MA0693	4e-95	41.85	368	5e-95	41.85	368
gi|88601967|ref|YP_502145.1|	Mhun_0670	gi|20092428|ref|NP_618503.1|	MA3628	2e-125	54.21	356	2e-125	54.21	356
gi|88601968|ref|YP_502146.1|	Mhun_0671	gi|20092426|ref|NP_618501.1|	MA3626	1e-126	46.62	474	4e-131	46.62	474
gi|88601969|ref|YP_502147.1|	Mhun_0672	gi|20093137|ref|NP_619212.1|	MA4349	8e-144	66.2	287	1e-143	66.2	287
gi|88601970|ref|YP_502148.1|	Mhun_0673	gi|20090857|ref|NP_616932.1|	MA2009	4e-67	49.3	213	6e-67	49.3	213
gi|88601978|ref|YP_502156.1|	Mhun_0684	gi|20089866|ref|NP_615941.1|	MA0989	9e-73	41.26	269	5e-77	42.24	277
gi|88601980|ref|YP_502158.1|	Mhun_0686	gi|20089886|ref|NP_615961.1|	MA1011	1e-135	42.58	465	5e-132	42.58	465
gi|88601981|ref|YP_502159.1|	Mhun_0687	gi|20089887|ref|NP_615962.1|	MA1012	2e-99	43.43	373	2e-99	43.43	373
gi|88601982|ref|YP_502160.1|	Mhun_0688	gi|20089889|ref|NP_615964.1|	MA1014	9e-170	50.21	466	8e-166	50	466
gi|88601984|ref|YP_502162.1|	Mhun_0690	gi|20089891|ref|NP_615966.1|	MA1016	0	47.15	772	0	48.22	730
gi|88601986|ref|YP_502164.1|	Mhun_0692	gi|20090815|ref|NP_616890.1|	MA1967	3e-53	40.68	263	4e-53	40.68	263
gi|88601995|ref|YP_502173.1|	Mhun_0701	gi|20092483|ref|NP_618558.1|	MA3683	0	66.76	367	0	66.76	367
gi|88602051|ref|YP_502229.1|	Mhun_0758	gi|20092386|ref|NP_618461.1|	MA3582	3e-85	56.31	222	3e-90	56.31	222
gi|88602071|ref|YP_502249.1|	Mhun_0778	gi|20093118|ref|NP_619193.1|	MA4330	3e-96	49.33	298	5e-96	49.33	298
gi|88602072|ref|YP_502250.1|	Mhun_0779	gi|20093006|ref|NP_619081.1|	MA4216	0	57.27	433	0	57.27	433
gi|88602073|ref|YP_502251.1|	Mhun_0780	gi|20093007|ref|NP_619082.1|	MA4217	0	67.62	349	0	67.62	349
gi|88602074|ref|YP_502252.1|	Mhun_0781	gi|20093008|ref|NP_619083.1|	MA4218	0	76.14	503	0	76.14	503
gi|88602075|ref|YP_502253.1|	Mhun_0782	gi|20093009|ref|NP_619084.1|	MA4219	3e-109	59.51	247	5e-109	59.51	247
gi|88602076|ref|YP_502254.1|	Mhun_0783	gi|20093010|ref|NP_619085.1|	MA4220	2e-124	51.2	334	7e-117	51.2	334
gi|88602077|ref|YP_502255.1|	Mhun_0784	gi|20092510|ref|NP_618585.1|	MA3711	4e-100	45	340	5e-100	45	340
gi|88602078|ref|YP_502256.1|	Mhun_0785	gi|20092520|ref|NP_618595.1|	MA3723	2e-81	48.59	249	2e-81	48.59	249
gi|88602081|ref|YP_502259.1|	Mhun_0788	gi|20090231|ref|NP_616306.1|	MA1370	5e-84	54.3	256	7e-84	54.3	256
gi|88602086|ref|YP_502264.1|	Mhun_0793	gi|20092691|ref|NP_618766.1|	MA3895	4e-104	53.51	271	6e-104	53.51	271
gi|88602088|ref|YP_502266.1|	Mhun_0795	gi|20092195|ref|NP_618270.1|	MA3381	3e-120	45.41	381	3e-120	45.41	381
gi|88602090|ref|YP_502268.1|	Mhun_0797	gi|20093304|ref|NP_619379.1|	MA4519	0	59.74	462	0	59.74	462
gi|88602106|ref|YP_502284.1|	Mhun_0813	gi|20092986|ref|NP_619061.1|	MA4195	2e-118	57.25	276	2e-118	57.25	276
gi|88602110|ref|YP_502288.1|	Mhun_0817	gi|20090664|ref|NP_616739.1|	MA1813	0	44.92	719	0	44.92	719
gi|88602117|ref|YP_502295.1|	Mhun_0824	gi|20092766|ref|NP_618841.1|	MA3971	0	62.56	446	0	62.56	446
gi|88602119|ref|YP_502297.1|	Mhun_0826	gi|20093055|ref|NP_619130.1|	MA4266	1e-83	46.62	281	1e-83	46.62	281
gi|88602123|ref|YP_502301.1|	Mhun_0830	gi|20090144|ref|NP_616219.1|	MA1280	6e-94	45.95	383	2e-100	45.95	383
gi|88602125|ref|YP_502303.1|	Mhun_0832	gi|20090142|ref|NP_616217.1|	MA1278	3e-74	50.21	241	8e-71	50.21	241
gi|88602129|ref|YP_502307.1|	Mhun_0836	gi|20092845|ref|NP_618920.1|	MA4052	3e-101	42.75	393	6e-101	42.75	393
gi|88602138|ref|YP_502316.1|	Mhun_0845	gi|20092670|ref|NP_618745.1|	MA3874	0	60.91	637	0	60.91	637
gi|88602140|ref|YP_502318.1|	Mhun_0847	gi|20092886|ref|NP_618961.1|	MA4093	2e-91	50.18	281	3e-91	50.18	281
gi|88602143|ref|YP_502321.1|	Mhun_0850	gi|20089034|ref|NP_615109.1|	MA0135	4e-58	43.84	219	5e-58	43.84	219
gi|88602146|ref|YP_502324.1|	Mhun_0853	gi|20090261|ref|NP_616336.1|	MA1400	0	59.52	499	0	59.52	499
gi|88602155|ref|YP_502333.1|	Mhun_0862	gi|20092733|ref|NP_618808.1|	MA3937	2e-92	42.86	357	2e-92	42.86	357
gi|88602163|ref|YP_502341.1|	Mhun_0872	gi|20092741|ref|NP_618816.1|	MA3945	7e-103	45.88	388	2e-88	45.88	388
gi|88602172|ref|YP_502350.1|	Mhun_0881	gi|20091997|ref|NP_618072.1|	MA3179	0	55.56	594	0	55.56	594
gi|88602180|ref|YP_502358.1|	Mhun_0889	gi|20088980|ref|NP_615055.1|	MA0081	0	51.73	694	0	51.73	694
gi|88602186|ref|YP_502364.1|	Mhun_0895	gi|20090642|ref|NP_616717.1|	MA1791	1e-87	42.37	295	2e-87	42.37	295
gi|88602192|ref|YP_502370.1|	Mhun_0901	gi|20090820|ref|NP_616895.1|	MA1972	6e-65	43.5	223	8e-65	43.5	223
gi|88602193|ref|YP_502371.1|	Mhun_0902	gi|20092157|ref|NP_618232.1|	MA3343	5e-57	40.47	215	7e-57	40.47	215
gi|88602194|ref|YP_502372.1|	Mhun_0903	gi|20092158|ref|NP_618233.1|	MA3344	4e-59	41.09	258	5e-59	41.09	258
gi|88602198|ref|YP_502376.1|	Mhun_0907	gi|20093036|ref|NP_619111.1|	MA4246	9e-87	48.46	260	1e-86	48.46	260
gi|88602200|ref|YP_502378.1|	Mhun_0909	gi|20092940|ref|NP_619015.1|	MA4147	2e-135	41.56	486	2e-135	41.56	486
gi|88602202|ref|YP_502380.1|	Mhun_0911	gi|20090246|ref|NP_616321.1|	MA1385	1e-125	50	370	7e-121	50	370
gi|88602203|ref|YP_502381.1|	Mhun_0912	gi|20092645|ref|NP_618720.1|	MA3849	2e-145	56.76	340	3e-145	56.76	340
gi|88602207|ref|YP_502385.1|	Mhun_0916	gi|20090661|ref|NP_616736.1|	MA1810	3e-102	43.54	379	4e-102	40.14	441
gi|88602208|ref|YP_502386.1|	Mhun_0917	gi|20092984|ref|NP_619059.1|	MA4193	2e-94	44.06	320	3e-94	44.06	320
gi|88602209|ref|YP_502387.1|	Mhun_0918	gi|20090657|ref|NP_616732.1|	MA1806	8e-53	49.53	212	1e-52	49.53	212
gi|88602212|ref|YP_502390.1|	Mhun_0921	gi|20089116|ref|NP_615191.1|	MA0218	1e-66	47.03	236	2e-66	47.03	236
gi|88602213|ref|YP_502391.1|	Mhun_0922	gi|20089115|ref|NP_615190.1|	MA0217	1e-101	53.82	288	5e-100	53.47	288
gi|88602214|ref|YP_502392.1|	Mhun_0923	gi|20089114|ref|NP_615189.1|	MA0216	2e-165	56.5	400	3e-165	56.5	400
gi|88602220|ref|YP_502398.1|	Mhun_0929	gi|20091710|ref|NP_617785.1|	MA2888	2e-80	41.5	347	2e-80	41.5	347
gi|88602226|ref|YP_502404.1|	Mhun_0935	gi|20090002|ref|NP_616077.1|	MA1136	2e-109	49.28	345	3e-109	49.28	345
gi|88602233|ref|YP_502411.1|	Mhun_0942	gi|20092672|ref|NP_618747.1|	MA3876	2e-160	68.55	337	4e-160	67.74	341
gi|88602234|ref|YP_502412.1|	Mhun_0943	gi|20093214|ref|NP_619289.1|	MA4428	2e-67	45.65	276	2e-70	46.53	288
gi|88602238|ref|YP_502416.1|	Mhun_0947	gi|20090865|ref|NP_616940.1|	MA2017	2e-84	40.66	423	5e-91	40.9	423
gi|88602247|ref|YP_502425.1|	Mhun_0956	gi|20090139|ref|NP_616214.1|	MA1275	2e-165	57.95	409	3e-165	57.95	409
gi|88602248|ref|YP_502426.1|	Mhun_0957	gi|20089430|ref|NP_615505.1|	MA0541	4e-113	59.78	271	5e-113	59.78	271
gi|88602264|ref|YP_502442.1|	Mhun_0973	gi|20089797|ref|NP_615872.1|	MA0919	1e-42	40.58	207	1e-42	40.58	207
gi|88602266|ref|YP_502444.1|	Mhun_0975	gi|20090033|ref|NP_616108.1|	MA1167	2e-76	45.39	282	3e-76	45.39	282
gi|88602267|ref|YP_502445.1|	Mhun_0976	gi|20092104|ref|NP_618179.1|	MA3289	0	65.16	597	0	65.16	597
gi|88602268|ref|YP_502446.1|	Mhun_0977	gi|20092103|ref|NP_618178.1|	MA3288	7e-125	45.39	445	9e-125	45.39	445
gi|88602273|ref|YP_502451.1|	Mhun_0982	gi|20090203|ref|NP_616278.1|	MA1342	0	42.07	832	0	42.19	832
gi|88602276|ref|YP_502454.1|	Mhun_0985	gi|20089566|ref|NP_615641.1|	MA0681	0	50.14	706	0	50.14	706
gi|88602285|ref|YP_502463.1|	Mhun_0994	gi|20089555|ref|NP_615630.1|	MA0669	4e-130	57.32	321	5e-130	57.32	321
gi|88602295|ref|YP_502473.1|	Mhun_1004	gi|20091056|ref|NP_617131.1|	MA2215	3e-96	56.9	232	4e-96	56.9	232
gi|88602296|ref|YP_502474.1|	Mhun_1005	gi|20091780|ref|NP_617855.1|	MA2962	5e-173	44.19	577	1e-175	44.19	577
gi|88602298|ref|YP_502476.1|	Mhun_1007	gi|20091717|ref|NP_617792.1|	MA2896	0	45.24	641	0	45.09	641
gi|88602300|ref|YP_502478.1|	Mhun_1009	gi|20089567|ref|NP_615642.1|	MA0682	1e-74	45.98	224	1e-74	45.98	224
gi|88602302|ref|YP_502480.1|	Mhun_1011	gi|20091341|ref|NP_617416.1|	MA2510	0	47.32	746	0	47.32	746
gi|88602303|ref|YP_502481.1|	Mhun_1012	gi|20093309|ref|NP_619384.1|	MA4524	0	54.83	476	0	54.83	476
gi|88602304|ref|YP_502482.1|	Mhun_1013	gi|20093308|ref|NP_619383.1|	MA4523	1e-159	56.65	406	2e-170	56.65	406
gi|88602309|ref|YP_502487.1|	Mhun_1018	gi|20090525|ref|NP_616600.1|	MA1672	2e-135	50	418	3e-135	50	418
gi|88602318|ref|YP_502496.1|	Mhun_1027	gi|20093391|ref|NP_619466.1|	MA4607	6e-71	50.9	222	8e-76	50.9	222
gi|88602320|ref|YP_502498.1|	Mhun_1029	gi|20089439|ref|NP_615514.1|	MA0550	9e-91	50.42	357	3e-113	50.42	357
gi|88602325|ref|YP_502503.1|	Mhun_1034	gi|20093376|ref|NP_619451.1|	MA4592	2e-76	47.1	276	7e-75	46.74	276
gi|88602327|ref|YP_502505.1|	Mhun_1036	gi|20089331|ref|NP_615406.1|	MA0439	8e-118	64.06	256	1e-117	64.06	256
gi|88602329|ref|YP_502507.1|	Mhun_1038	gi|20093057|ref|NP_619132.1|	MA4268	2e-157	57.95	371	3e-157	57.95	371
gi|88602331|ref|YP_502509.1|	Mhun_1040	gi|20092916|ref|NP_618991.1|	MA4123	5e-133	55.16	339	8e-133	55.16	339
gi|88602335|ref|YP_502513.1|	Mhun_1044	gi|20090442|ref|NP_616517.1|	MA1584	0	60.66	666	0	60.66	666
gi|88602336|ref|YP_502514.1|	Mhun_1045	gi|20090441|ref|NP_616516.1|	MA1583	0	53.86	804	0	53.86	804
gi|88602342|ref|YP_502520.1|	Mhun_1051	gi|20089269|ref|NP_615344.1|	MA0372	3e-65	49.76	211	4e-65	49.76	211
gi|88602343|ref|YP_502521.1|	Mhun_1052	gi|20092293|ref|NP_618368.1|	MA3482	5e-122	52.71	332	1e-127	52.71	332
gi|88602347|ref|YP_502525.1|	Mhun_1056	gi|20089519|ref|NP_615594.1|	MA0631	0	68.66	536	0	68.66	536
gi|88602351|ref|YP_502529.1|	Mhun_1060	gi|20089792|ref|NP_615867.1|	MA0914	6e-175	55.68	440	9e-175	55.68	440
gi|88602393|ref|YP_502571.1|	Mhun_1103	gi|20093414|ref|NP_619489.1|	MA4635	1e-100	56.25	272	2e-100	56.25	272
gi|88602396|ref|YP_502574.1|	Mhun_1106	gi|20090345|ref|NP_616420.1|	MA1486	2e-164	47.27	495	3e-164	47.27	495
gi|88602402|ref|YP_502580.1|	Mhun_1112	gi|20092124|ref|NP_618199.1|	MA3309	8e-140	50.93	432	2e-144	50.93	432
gi|88602403|ref|YP_502581.1|	Mhun_1113	gi|20092125|ref|NP_618200.1|	MA3310	3e-118	52.82	301	4e-118	52.82	301
gi|88602407|ref|YP_502585.1|	Mhun_1117	gi|20092583|ref|NP_618658.1|	MA3787	5e-165	56.19	452	6e-165	56.19	452
gi|88602408|ref|YP_502586.1|	Mhun_1118	gi|20092582|ref|NP_618657.1|	MA3786	4e-94	52.71	277	9e-88	52.71	277
gi|88602410|ref|YP_502588.1|	Mhun_1120	gi|20093206|ref|NP_619281.1|	MA4419	1e-171	53.63	468	1e-171	53.63	468
gi|88602413|ref|YP_502591.1|	Mhun_1123	gi|20090343|ref|NP_616418.1|	MA1484	2e-119	49.23	390	8e-127	49.23	390
gi|88602415|ref|YP_502593.1|	Mhun_1125	gi|20089528|ref|NP_615603.1|	MA0641	1e-106	43.52	386	2e-106	43.52	386
gi|88602416|ref|YP_502594.1|	Mhun_1126	gi|20089529|ref|NP_615604.1|	MA0642	8e-62	44.4	259	9e-72	44.4	259
gi|88602418|ref|YP_502596.1|	Mhun_1128	gi|20089531|ref|NP_615606.1|	MA0644	1e-88	49.44	267	1e-88	49.44	267
gi|88602423|ref|YP_502601.1|	Mhun_1133	gi|20089710|ref|NP_615785.1|	MA0826	0	51.39	541	0	51.39	541
gi|88602426|ref|YP_502604.1|	Mhun_1136	gi|20092486|ref|NP_618561.1|	MA3686	1e-124	52.91	344	2e-124	52.91	344
gi|88602429|ref|YP_502607.1|	Mhun_1139	gi|20092682|ref|NP_618757.1|	MA3886	0	62.55	478	0	62.55	478
gi|88602430|ref|YP_502608.1|	Mhun_1140	gi|20092013|ref|NP_618088.1|	MA3197	1e-45	40.71	253	1e-38	40.71	253
gi|88602431|ref|YP_502609.1|	Mhun_1141	gi|20089497|ref|NP_615572.1|	MA0608	0	49.78	904	0	49.73	917
gi|88602437|ref|YP_502615.1|	Mhun_1148	gi|20089237|ref|NP_615312.1|	MA0339	4e-82	44.85	330	9e-78	44.85	330
gi|88602438|ref|YP_502616.1|	Mhun_1149	gi|161484942|ref|NP_615234.2|	MA0261	2e-140	54.93	375	2e-149	54.93	375
gi|88602442|ref|YP_502620.1|	Mhun_1153	gi|20089473|ref|NP_615548.1|	MA0584	3e-89	52.53	257	2e-88	52.53	257
gi|88602443|ref|YP_502621.1|	Mhun_1154	gi|20089472|ref|NP_615547.1|	MA0583	1e-100	55.92	304	2e-100	55.92	304
gi|88602446|ref|YP_502624.1|	Mhun_1157	gi|20089005|ref|NP_615080.1|	MA0106	2e-124	47.27	440	2e-129	47.27	440
gi|88602449|ref|YP_502627.1|	Mhun_1160	gi|20092139|ref|NP_618214.1|	MA3325	0	75.19	935	0	75.19	935
gi|88602450|ref|YP_502628.1|	Mhun_1161	gi|20092138|ref|NP_618213.1|	MA3324	0	57.09	515	0	57.09	515
gi|88602451|ref|YP_502629.1|	Mhun_1162	gi|20092137|ref|NP_618212.1|	MA3323	0	68.44	640	0	68.44	640
gi|88602457|ref|YP_502635.1|	Mhun_1168	gi|20090308|ref|NP_616383.1|	MA1449	2e-57	42.66	218	3e-57	42.66	218
gi|88602458|ref|YP_502636.1|	Mhun_1169	gi|20089140|ref|NP_615215.1|	MA0242	2e-88	40	375	2e-88	40	375
gi|88602461|ref|YP_502639.1|	Mhun_1172	gi|20092769|ref|NP_618844.1|	MA3975	1e-171	49.8	508	5e-172	49.8	508
gi|88602472|ref|YP_502650.1|	Mhun_1183	gi|20092951|ref|NP_619026.1|	MA4158	0	68.74	579	0	68.74	579
gi|88602473|ref|YP_502651.1|	Mhun_1184	gi|20092952|ref|NP_619027.1|	MA4159	0	76.37	457	0	76.37	457
gi|88602474|ref|YP_502652.1|	Mhun_1185	gi|20092953|ref|NP_619028.1|	MA4160	2e-88	62.14	206	3e-88	62.14	206
gi|88602477|ref|YP_502655.1|	Mhun_1188	gi|20091493|ref|NP_617568.1|	MA2670	9e-172	48.11	528	2e-162	48.11	528
gi|88602482|ref|YP_502660.1|	Mhun_1194	gi|20092393|ref|NP_618468.1|	MA3592	5e-140	51.13	399	7e-140	51.13	399
gi|88602485|ref|YP_502663.1|	Mhun_1197	gi|20091488|ref|NP_617563.1|	MA2665	1e-120	43.72	446	1e-120	43.72	446
gi|88602504|ref|YP_502682.1|	Mhun_1216	gi|20090807|ref|NP_616882.1|	MA1959	4e-52	45.75	212	5e-52	45.75	212
gi|88602507|ref|YP_502685.1|	Mhun_1220	gi|20092337|ref|NP_618412.1|	MA3529	1e-63	43.58	296	2e-72	43.58	296
gi|88602517|ref|YP_502695.1|	Mhun_1230	gi|20089666|ref|NP_615741.1|	MA0782	5e-79	42.03	276	3e-77	42.03	276
gi|88602524|ref|YP_502702.1|	Mhun_1237	gi|20089314|ref|NP_615389.1|	MA0422	5e-164	54.5	400	8e-164	54.5	400
gi|88602528|ref|YP_502706.1|	Mhun_1242	gi|20092588|ref|NP_618663.1|	MA3792	0	61.01	554	0	61.01	554
gi|88602529|ref|YP_502707.1|	Mhun_1243	gi|20092589|ref|NP_618664.1|	MA3793	0	57.68	482	0	57.68	482
gi|88602531|ref|YP_502709.1|	Mhun_1245	gi|20092586|ref|NP_618661.1|	MA3790	8e-148	62.62	321	6e-139	62.62	321
gi|88602538|ref|YP_502716.1|	Mhun_1253	gi|20090350|ref|NP_616425.1|	MA1491	2e-119	51.4	321	4e-119	51.4	321
gi|88602543|ref|YP_502721.1|	Mhun_1258	gi|20089437|ref|NP_615512.1|	MA0548	1e-69	47.75	222	2e-69	47.75	222
gi|88602556|ref|YP_502734.1|	Mhun_1272	gi|20092097|ref|NP_618172.1|	MA3282	0	57.76	625	0	57.76	625
gi|88602563|ref|YP_502741.1|	Mhun_1279	gi|20091116|ref|NP_617191.1|	MA2278	3e-103	51.7	294	4e-103	51.7	294
gi|88602580|ref|YP_502758.1|	Mhun_1298	gi|20090962|ref|NP_617037.1|	MA2119	5e-45	40.56	249	8e-45	40.48	252
gi|88602596|ref|YP_502774.1|	Mhun_1315	gi|20091596|ref|NP_617671.1|	MA2773	2e-149	58.41	339	2e-149	58.41	339
gi|88602599|ref|YP_502777.1|	Mhun_1318	gi|20090697|ref|NP_616772.1|	MA1847	2e-133	55.75	348	7e-138	55.75	348
gi|88602600|ref|YP_502778.1|	Mhun_1319	gi|20091599|ref|NP_617674.1|	MA2776	1e-109	56.13	253	1e-109	56.13	253
gi|88602602|ref|YP_502780.1|	Mhun_1321	gi|20091595|ref|NP_617670.1|	MA2772	2e-104	43.48	345	2e-104	43.48	345
gi|88602611|ref|YP_502789.1|	Mhun_1330	gi|20091602|ref|NP_617677.1|	MA2779	1e-67	49.01	202	2e-67	49.01	202
gi|88602612|ref|YP_502790.1|	Mhun_1331	gi|20089180|ref|NP_615255.1|	MA0282	7e-111	46.88	352	1e-110	46.88	352
gi|88602613|ref|YP_502791.1|	Mhun_1332	gi|20089222|ref|NP_615297.1|	MA0324	4e-63	42.41	257	9e-57	42.91	261
gi|88602624|ref|YP_502802.1|	Mhun_1343	gi|20092288|ref|NP_618363.1|	MA3477	0	49.55	670	0	49.55	670
gi|88602631|ref|YP_502809.1|	Mhun_1350	gi|20089643|ref|NP_615718.1|	MA0758	2e-73	51.52	231	5e-73	51.52	231
gi|88602634|ref|YP_502812.1|	Mhun_1353	gi|20089747|ref|NP_615822.1|	MA0863	4e-66	49.78	229	8e-66	49.78	229
gi|88602691|ref|YP_502869.1|	Mhun_1415	gi|20090183|ref|NP_616258.1|	MA1322	2e-72	48.33	240	4e-72	48.33	240
gi|88602693|ref|YP_502871.1|	Mhun_1417	gi|20090134|ref|NP_616209.1|	MA1270	6e-49	40.59	271	6e-49	40.59	271
gi|88602703|ref|YP_502881.1|	Mhun_1427	gi|20091664|ref|NP_617739.1|	MA2840	2e-89	56.82	220	2e-89	56.82	220
gi|88602741|ref|YP_502919.1|	Mhun_1466	gi|20091489|ref|NP_617564.1|	MA2666	1e-150	65.54	296	2e-150	65.54	296
gi|88602752|ref|YP_502930.1|	Mhun_1477	gi|20092813|ref|NP_618888.1|	MA4019	1e-47	42.42	231	2e-47	40	265
gi|88602753|ref|YP_502931.1|	Mhun_1478	gi|20092814|ref|NP_618889.1|	MA4020	1e-93	49.08	273	1e-93	49.08	273
gi|88602761|ref|YP_502939.1|	Mhun_1486	gi|20089004|ref|NP_615079.1|	MA0105	1e-88	49.5	301	2e-88	49.5	301
gi|88602767|ref|YP_502945.1|	Mhun_1492	gi|20093258|ref|NP_619333.1|	MA4473	9e-119	58.97	290	1e-118	58.97	290
gi|88602768|ref|YP_502946.1|	Mhun_1493	gi|20093259|ref|NP_619334.1|	MA4474	7e-86	49.43	263	1e-85	49.43	263
gi|88602770|ref|YP_502948.1|	Mhun_1495	gi|20089322|ref|NP_615397.1|	MA0430	1e-143	59.41	340	1e-143	59.41	340
gi|88602775|ref|YP_502953.1|	Mhun_1500	gi|20092897|ref|NP_618972.1|	MA4104	9e-111	48.73	316	1e-110	48.73	316
gi|88602800|ref|YP_502978.1|	Mhun_1528	gi|20090953|ref|NP_617028.1|	MA2109	6e-78	50	248	4e-83	50	248
gi|88602804|ref|YP_502982.1|	Mhun_1532	gi|20090712|ref|NP_616787.1|	MA1862	0	62.56	780	0	62.56	780
gi|88602809|ref|YP_502987.1|	Mhun_1537	gi|20088949|ref|NP_615024.1|	MA0050	1e-119	46.19	433	2e-119	46.19	433
gi|88602815|ref|YP_502993.1|	Mhun_1543	gi|20091565|ref|NP_617640.1|	MA2742	3e-72	41.97	274	5e-72	41.97	274
gi|88602816|ref|YP_502994.1|	Mhun_1544	gi|20090850|ref|NP_616925.1|	MA2002	2e-121	46.14	414	3e-121	46.14	414
gi|88602826|ref|YP_503004.1|	Mhun_1554	gi|20092541|ref|NP_618616.1|	MA3743	4e-92	41.28	407	6e-92	41.28	407
gi|88602832|ref|YP_503010.1|	Mhun_1560	gi|20092131|ref|NP_618206.1|	MA3317	0	62.73	381	0	62.73	381
gi|88602834|ref|YP_503012.1|	Mhun_1562	gi|20092473|ref|NP_618548.1|	MA3673	7e-89	52.34	235	1e-88	52.34	235
gi|88602856|ref|YP_503034.1|	Mhun_1584	gi|20090235|ref|NP_616310.1|	MA1374	1e-60	42.22	225	1e-60	42.22	225
gi|88602858|ref|YP_503036.1|	Mhun_1586	gi|20088907|ref|NP_614982.1|	MA0008	2e-98	43.22	398	2e-94	42.82	397
gi|88602864|ref|YP_503042.1|	Mhun_1592	gi|20090120|ref|NP_616195.1|	MA1256	0	74.88	422	0	74.88	422
gi|88602870|ref|YP_503048.1|	Mhun_1598	gi|20092664|ref|NP_618739.1|	MA3868	2e-80	50.43	230	3e-80	50.43	230
gi|88602880|ref|YP_503058.1|	Mhun_1608	gi|20090279|ref|NP_616354.1|	MA1419	2e-77	52.46	244	9e-80	52.46	244
gi|88602881|ref|YP_503059.1|	Mhun_1609	gi|20090278|ref|NP_616353.1|	MA1418	6e-174	52.38	483	7e-174	52.38	483
gi|88602883|ref|YP_503061.1|	Mhun_1611	gi|20092884|ref|NP_618959.1|	MA4091	1e-71	48.34	211	2e-71	48.34	211
gi|88602884|ref|YP_503062.1|	Mhun_1612	gi|20091222|ref|NP_617297.1|	MA2391	1e-147	45.71	501	1e-147	45.71	501
gi|88602891|ref|YP_503069.1|	Mhun_1619	gi|20090468|ref|NP_616543.1|	MA1610	0	66.75	400	0	66.75	400
gi|88602896|ref|YP_503074.1|	Mhun_1624	gi|20092649|ref|NP_618724.1|	MA3853	0	61.4	430	0	61.4	430
gi|88602897|ref|YP_503075.1|	Mhun_1625	gi|20091084|ref|NP_617159.1|	MA2244	0	57.11	429	0	57.11	429
gi|88602899|ref|YP_503077.1|	Mhun_1627	gi|20090282|ref|NP_616357.1|	MA1422	0	50.83	545	0	50.83	545
gi|88602900|ref|YP_503078.1|	Mhun_1628	gi|20093392|ref|NP_619467.1|	MA4608	6e-180	64.38	393	0	64.38	393
gi|88602924|ref|YP_503102.1|	Mhun_1652	gi|20089771|ref|NP_615846.1|	MA0887	3e-67	46.54	260	1e-56	45.82	251
gi|88602959|ref|YP_503137.1|	Mhun_1692	gi|20092191|ref|NP_618266.1|	MA3377	9e-139	41.03	585	1e-138	41.03	585
gi|88602969|ref|YP_503147.1|	Mhun_1705	gi|20090171|ref|NP_616246.1|	MA1308	3e-75	48.9	227	3e-75	48.9	227
gi|88602971|ref|YP_503149.1|	Mhun_1707	gi|20088996|ref|NP_615071.1|	MA0097	0	54.59	610	0	54.59	610
gi|88602972|ref|YP_503150.1|	Mhun_1708	gi|20088995|ref|NP_615070.1|	MA0096	4e-156	47.83	506	5e-149	47.83	506
gi|88602976|ref|YP_503154.1|	Mhun_1712	gi|20093117|ref|NP_619192.1|	MA4329	0	72.51	422	0	72.51	422
gi|88602980|ref|YP_503158.1|	Mhun_1716	gi|20091849|ref|NP_617924.1|	MA3031	6e-88	44.84	310	9e-88	44.84	310
gi|88602981|ref|YP_503159.1|	Mhun_1717	gi|20089795|ref|NP_615870.1|	MA0917	0	52.9	603	0	52.9	603
gi|88602992|ref|YP_503170.1|	Mhun_1728	gi|20090804|ref|NP_616879.1|	MA1956	0	48.53	546	0	48.53	546
gi|88602993|ref|YP_503171.1|	Mhun_1729	gi|20089069|ref|NP_615144.1|	MA0171	4e-178	53.91	486	0	53.91	486
gi|88602995|ref|YP_503173.1|	Mhun_1732	gi|20089070|ref|NP_615145.1|	MA0172	2e-142	49.06	424	2e-135	49.06	424
gi|88603039|ref|YP_503217.1|	Mhun_1777	gi|20092258|ref|NP_618333.1|	MA3446	2e-156	57.1	359	3e-156	57.1	359
gi|88603045|ref|YP_503223.1|	Mhun_1783	gi|20092872|ref|NP_618947.1|	MA4079	1e-166	48.26	460	1e-161	48.26	460
gi|88603046|ref|YP_503224.1|	Mhun_1784	gi|20091180|ref|NP_617255.1|	MA2345	3e-84	40.62	389	4e-84	40.62	389
gi|88603049|ref|YP_503227.1|	Mhun_1787	gi|20091807|ref|NP_617882.1|	MA2989	4e-89	46.85	333	6e-91	46.85	333
gi|88603050|ref|YP_503228.1|	Mhun_1788	gi|20091810|ref|NP_617885.1|	MA2992	5e-51	43.58	218	6e-51	43.58	218
gi|88603052|ref|YP_503230.1|	Mhun_1790	gi|20091809|ref|NP_617884.1|	MA2991	4e-164	59.79	388	5e-164	59.79	388
gi|88603053|ref|YP_503231.1|	Mhun_1791	gi|20091808|ref|NP_617883.1|	MA2990	4e-69	47.52	242	5e-69	47.52	242
gi|88603059|ref|YP_503237.1|	Mhun_1797	gi|20092546|ref|NP_618621.1|	MA3748	1e-114	52.28	329	2e-114	52.28	329
gi|88603062|ref|YP_503240.1|	Mhun_1800	gi|20091903|ref|NP_617978.1|	MA3085	4e-144	51.58	411	3e-136	51.58	411
gi|88603063|ref|YP_503241.1|	Mhun_1801	gi|20092156|ref|NP_618231.1|	MA3342	4e-131	51.86	376	5e-131	51.86	376
gi|88603066|ref|YP_503244.1|	Mhun_1804	gi|20090829|ref|NP_616904.1|	MA1981	2e-72	43.3	291	4e-73	43.3	291
gi|88603069|ref|YP_503247.1|	Mhun_1808	gi|20088909|ref|NP_614984.1|	MA0010	9e-129	61.07	298	1e-122	61.07	298
gi|88603077|ref|YP_503255.1|	Mhun_1816	gi|20092752|ref|NP_618827.1|	MA3956	6e-112	42.58	411	8e-112	42.58	411
gi|88603079|ref|YP_503257.1|	Mhun_1818	gi|20093159|ref|NP_619234.1|	MA4372	5e-160	52.85	492	1e-164	52.85	492
gi|88603080|ref|YP_503258.1|	Mhun_1819	gi|20093158|ref|NP_619233.1|	MA4371	2e-115	41.55	503	6e-116	41.31	518
gi|88603081|ref|YP_503259.1|	Mhun_1820	gi|20093157|ref|NP_619232.1|	MA4370	5e-59	51.18	211	2e-45	51.18	211
gi|88603082|ref|YP_503260.1|	Mhun_1821	gi|20093156|ref|NP_619231.1|	MA4369	3e-111	55.23	306	1e-98	55.23	306
gi|88603083|ref|YP_503261.1|	Mhun_1822	gi|20093155|ref|NP_619230.1|	MA4368	5e-164	43.99	641	1e-157	45.11	603
gi|88603098|ref|YP_503276.1|	Mhun_1837	gi|20093027|ref|NP_619102.1|	MA4237	1e-102	49.83	295	2e-102	49.83	295
gi|88603099|ref|YP_503277.1|	Mhun_1838	gi|20091692|ref|NP_617767.1|	MA2868	4e-168	41.37	655	6e-176	41.62	656
gi|88603150|ref|YP_503328.1|	Mhun_1894	gi|20091205|ref|NP_617280.1|	MA2373	0	51.04	1203	0	51.04	1203
gi|88603151|ref|YP_503329.1|	Mhun_1895	gi|20091204|ref|NP_617279.1|	MA2372	0	57.22	582	0	57.22	582
gi|88603155|ref|YP_503333.1|	Mhun_1900	gi|20091201|ref|NP_617276.1|	MA2369	1e-70	50	244	6e-71	50	244
gi|88603159|ref|YP_503337.1|	Mhun_1905	gi|20091198|ref|NP_617273.1|	MA2365	0	47.66	898	0	47.44	898
gi|88603160|ref|YP_503338.1|	Mhun_1906	gi|20091197|ref|NP_617272.1|	MA2364	0	74.18	670	0	74.18	670
gi|88603176|ref|YP_503354.1|	Mhun_1924	gi|161484934|ref|NP_617654.2|	MA2756	3e-165	53.81	407	4e-165	53.81	407
gi|88603180|ref|YP_503358.1|	Mhun_1928	gi|20092068|ref|NP_618143.1|	MA3252	6e-90	45.19	312	9e-90	45.19	312
gi|88603185|ref|YP_503363.1|	Mhun_1933	gi|20089661|ref|NP_615736.1|	MA0777	4e-55	43.33	240	5e-55	43.33	240
gi|88603186|ref|YP_503364.1|	Mhun_1934	gi|20091546|ref|NP_617621.1|	MA2722	2e-47	44.5	200	2e-55	44.5	200
gi|88603187|ref|YP_503365.1|	Mhun_1935	gi|20091675|ref|NP_617750.1|	MA2851	2e-84	53.31	257	2e-84	53.31	257
gi|88603205|ref|YP_503383.1|	Mhun_1953	gi|20092007|ref|NP_618082.1|	MA3191	6e-141	45.45	451	2e-136	45.45	451
gi|88603211|ref|YP_503389.1|	Mhun_1960	gi|20090795|ref|NP_616870.1|	MA1946	8e-90	46.01	313	1e-89	46.01	313
gi|88603233|ref|YP_503411.1|	Mhun_1982	gi|20089717|ref|NP_615792.1|	MA0833	0	46.97	577	0	46.97	577
gi|88603246|ref|YP_503424.1|	Mhun_1995	gi|20093321|ref|NP_619396.1|	MA4536	3e-103	45.05	333	4e-103	45.05	333
gi|88603248|ref|YP_503426.1|	Mhun_1997	gi|20093319|ref|NP_619394.1|	MA4534	1e-160	40.31	578	2e-160	40.31	578
gi|88603253|ref|YP_503431.1|	Mhun_2002	gi|20089725|ref|NP_615800.1|	MA0841	1e-100	49.1	277	1e-100	49.1	277
gi|88603258|ref|YP_503436.1|	Mhun_2007	gi|20090707|ref|NP_616782.1|	MA1857	1e-76	44.96	258	2e-76	44.96	258
gi|88603267|ref|YP_503445.1|	Mhun_2017	gi|20090098|ref|NP_616173.1|	MA1234	1e-125	56.31	325	2e-125	56.31	325
gi|88603268|ref|YP_503446.1|	Mhun_2018	gi|20090097|ref|NP_616172.1|	MA1233	2e-87	46.03	252	3e-87	46.03	252
gi|88603334|ref|YP_503512.1|	Mhun_2086	gi|20088924|ref|NP_614999.1|	MA0025	1e-60	44.8	250	2e-70	44.61	269
gi|88603335|ref|YP_503513.1|	Mhun_2087	gi|20088923|ref|NP_614998.1|	MA0024	2e-74	45.24	252	3e-74	45.24	252
gi|88603356|ref|YP_503534.1|	Mhun_2108	gi|20089718|ref|NP_615793.1|	MA0834	9e-156	48.26	431	1e-148	48.5	433
gi|88603360|ref|YP_503538.1|	Mhun_2112	gi|20089716|ref|NP_615791.1|	MA0832	2e-64	44.71	255	4e-63	44.71	255
gi|88603369|ref|YP_503547.1|	Mhun_2121	gi|20091303|ref|NP_617378.1|	MA2472	6e-59	42.86	245	6e-56	42.45	245
gi|88603377|ref|YP_503555.1|	Mhun_2129	gi|20092555|ref|NP_618630.1|	MA3757	2e-53	42.02	238	3e-53	42.02	238
gi|88603380|ref|YP_503558.1|	Mhun_2132	gi|20090039|ref|NP_616114.1|	MA1173	3e-140	56.73	342	4e-140	56.73	342
gi|88603383|ref|YP_503561.1|	Mhun_2136	gi|20093250|ref|NP_619325.1|	MA4464	4e-72	44.17	283	7e-72	44.17	283
gi|88603391|ref|YP_503569.1|	Mhun_2144	gi|20093334|ref|NP_619409.1|	MA4550	0	61.25	431	8e-177	61.25	431
gi|88603393|ref|YP_503571.1|	Mhun_2146	gi|20093332|ref|NP_619407.1|	MA4548	6e-68	51	200	7e-60	51	200
gi|88603394|ref|YP_503572.1|	Mhun_2147	gi|20093331|ref|NP_619406.1|	MA4547	2e-100	56.4	250	6e-96	56.4	250
gi|88603395|ref|YP_503573.1|	Mhun_2148	gi|20093330|ref|NP_619405.1|	MA4546	0	63.14	567	0	63.14	567
gi|88603408|ref|YP_503586.1|	Mhun_2162	gi|20093031|ref|NP_619106.1|	MA4241	1e-60	41.27	252	2e-60	41.27	252
gi|88603414|ref|YP_503592.1|	Mhun_2168	gi|20089174|ref|NP_615249.1|	MA0276	5e-101	47.52	303	6e-101	47.52	303
gi|88603415|ref|YP_503593.1|	Mhun_2169	gi|20089173|ref|NP_615248.1|	MA0275	4e-46	46.43	224	1e-53	46.75	246
gi|88603418|ref|YP_503596.1|	Mhun_2172	gi|20089170|ref|NP_615245.1|	MA0272	3e-92	55.19	241	2e-84	55.84	231
gi|88603421|ref|YP_503599.1|	Mhun_2175	gi|20089167|ref|NP_615242.1|	MA0269	3e-101	45.4	337	4e-101	45.4	337
gi|88603426|ref|YP_503604.1|	Mhun_2180	gi|20089607|ref|NP_615682.1|	MA0722	3e-94	43.2	375	4e-94	43.2	375
gi|88603427|ref|YP_503605.1|	Mhun_2181	gi|20091539|ref|NP_617614.1|	MA2715	0	65.01	423	0	65.01	423
gi|88603428|ref|YP_503606.1|	Mhun_2182	gi|20091544|ref|NP_617619.1|	MA2720	3e-135	65.71	312	3e-134	65.71	312
gi|88603429|ref|YP_503607.1|	Mhun_2183	gi|20089153|ref|NP_615228.1|	MA0255	4e-83	50.42	240	5e-83	50.42	240
gi|88603431|ref|YP_503609.1|	Mhun_2185	gi|20089138|ref|NP_615213.1|	MA0240	2e-57	40.15	269	3e-57	40.15	269
gi|88603442|ref|YP_503620.1|	Mhun_2196	gi|20091989|ref|NP_618064.1|	MA3171	2e-71	50.9	222	2e-71	50.9	222
gi|88603443|ref|YP_503621.1|	Mhun_2197	gi|20089328|ref|NP_615403.1|	MA0436	2e-113	54.65	333	3e-113	54.65	333
gi|88603447|ref|YP_503625.1|	Mhun_2201	gi|20091538|ref|NP_617613.1|	MA2714	0	58.01	512	0	57.81	512
gi|88603448|ref|YP_503626.1|	Mhun_2202	gi|20089837|ref|NP_615912.1|	MA0959	3e-90	49.66	292	4e-90	49.66	292
gi|88603449|ref|YP_503627.1|	Mhun_2203	gi|20089134|ref|NP_615209.1|	MA0236	2e-110	41.09	387	3e-110	41.09	387
gi|88603457|ref|YP_503635.1|	Mhun_2211	gi|20091545|ref|NP_617620.1|	MA2721	9e-102	48.54	309	1e-101	48.54	309
gi|88603459|ref|YP_503637.1|	Mhun_2213	gi|20092080|ref|NP_618155.1|	MA3264	1e-174	62.05	390	2e-174	62.05	390
gi|88603462|ref|YP_503640.1|	Mhun_2216	gi|20090510|ref|NP_616585.1|	MA1657	2e-165	55.8	448	9e-171	55.8	448
gi|88603463|ref|YP_503641.1|	Mhun_2217	gi|20091547|ref|NP_617622.1|	MA2723	4e-82	47.58	248	2e-79	47.58	248
gi|88603472|ref|YP_503650.1|	Mhun_2226	gi|20092867|ref|NP_618942.1|	MA4074	0	63.23	446	0	63.23	446
gi|88603476|ref|YP_503654.1|	Mhun_2230	gi|20089965|ref|NP_616040.1|	MA1095	0	54.97	493	0	54.97	493
gi|88603479|ref|YP_503657.1|	Mhun_2233	gi|20089962|ref|NP_616037.1|	MA1092	4e-94	63.18	201	6e-94	63.18	201
gi|88603496|ref|YP_503674.1|	Mhun_2250	gi|20089945|ref|NP_616020.1|	MA1075	4e-92	55.46	238	6e-92	55.46	238
gi|88603498|ref|YP_503676.1|	Mhun_2252	gi|20089943|ref|NP_616018.1|	MA1073	7e-102	60.73	247	1e-101	60.73	247
gi|88603499|ref|YP_503677.1|	Mhun_2253	gi|20089942|ref|NP_616017.1|	MA1072	4e-139	58.16	337	5e-139	58.16	337
gi|88603501|ref|YP_503679.1|	Mhun_2255	gi|20093216|ref|NP_619291.1|	MA4430	7e-68	43.57	280	4e-69	43.57	280
gi|88603503|ref|YP_503681.1|	Mhun_2257	gi|20092530|ref|NP_618605.1|	MA3733	4e-90	44.58	332	6e-90	44.58	332
gi|88603508|ref|YP_503686.1|	Mhun_2262	gi|20092058|ref|NP_618133.1|	MA3242	4e-177	51.98	506	5e-177	51.98	506
gi|88603514|ref|YP_503692.1|	Mhun_2268	gi|20089974|ref|NP_616049.1|	MA1105	2e-79	43.14	299	3e-79	43.14	299
gi|88603528|ref|YP_503706.1|	Mhun_2282	gi|20090630|ref|NP_616705.1|	MA1779	9e-117	68.53	232	1e-116	68.53	232
gi|88603529|ref|YP_503707.1|	Mhun_2283	gi|20090629|ref|NP_616704.1|	MA1778	1e-92	55.65	230	2e-92	55.65	230
gi|88603538|ref|YP_503716.1|	Mhun_2292	gi|20091398|ref|NP_617473.1|	MA2572	3e-90	42.51	327	4e-90	42.51	327
gi|88603543|ref|YP_503721.1|	Mhun_2297	gi|161484932|ref|NP_619474.2|	MA4618	0	49.84	608	0	49.51	608
gi|88603551|ref|YP_503729.1|	Mhun_2305	gi|20092787|ref|NP_618862.1|	MA3992	3e-99	47.28	313	4e-99	47.28	313
gi|88603553|ref|YP_503731.1|	Mhun_2307	gi|20092789|ref|NP_618864.1|	MA3994	0	68.06	407	0	68.06	407
gi|88603557|ref|YP_503735.1|	Mhun_2311	gi|20092793|ref|NP_618868.1|	MA3998	0	55.74	540	0	55.74	540
gi|88603560|ref|YP_503738.1|	Mhun_2314	gi|20089276|ref|NP_615351.1|	MA0379	1e-106	54.58	306	6e-117	54.58	306
gi|88603568|ref|YP_503746.1|	Mhun_2322	gi|20090425|ref|NP_616500.1|	MA1567	4e-155	72.15	298	5e-155	72.15	298
gi|88603572|ref|YP_503750.1|	Mhun_2326	gi|20090178|ref|NP_616253.1|	MA1316	0	52.16	510	1e-177	52.16	510
gi|88603574|ref|YP_503752.1|	Mhun_2329	gi|20089855|ref|NP_615930.1|	MA0978	4e-135	62.11	285	6e-135	62.11	285
gi|88603575|ref|YP_503753.1|	Mhun_2330	gi|20089854|ref|NP_615929.1|	MA0977	9e-129	67.83	258	1e-128	67.83	258
gi|88603577|ref|YP_503755.1|	Mhun_2332	gi|20089852|ref|NP_615927.1|	MA0975	0	68.13	455	0	68.13	455
gi|88603579|ref|YP_503757.1|	Mhun_2334	gi|20093302|ref|NP_619377.1|	MA4517	1e-121	56.45	310	2e-121	56.45	310
gi|88603582|ref|YP_503760.1|	Mhun_2337	gi|20092858|ref|NP_618933.1|	MA4065	2e-61	43.27	245	2e-61	43.27	245
gi|88603583|ref|YP_503761.1|	Mhun_2338	gi|20092857|ref|NP_618932.1|	MA4064	9e-109	43.81	404	4e-111	44.12	417
gi|88603584|ref|YP_503762.1|	Mhun_2339	gi|20089110|ref|NP_615185.1|	MA0212	7e-90	50.87	289	3e-93	50.87	289
gi|88603597|ref|YP_503775.1|	Mhun_2352	gi|20089833|ref|NP_615908.1|	MA0955	7e-64	40.51	274	1e-63	40.51	274
gi|88603599|ref|YP_503777.1|	Mhun_2354	gi|20089836|ref|NP_615911.1|	MA0958	2e-51	41.03	273	1e-56	41.03	273
gi|88603603|ref|YP_503781.1|	Mhun_2358	gi|20089897|ref|NP_615972.1|	MA1022	0	51.92	599	0	51.92	599
gi|88603605|ref|YP_503783.1|	Mhun_2360	gi|20093396|ref|NP_619471.1|	MA4615	0	52.5	480	0	52.5	480
gi|88603606|ref|YP_503784.1|	Mhun_2361	gi|20090254|ref|NP_616329.1|	MA1393	8e-177	59.9	419	0	59.9	419
gi|88603608|ref|YP_503786.1|	Mhun_2363	gi|20089099|ref|NP_615174.1|	MA0201	0	68.65	370	0	68.65	370
gi|88603641|ref|YP_503819.1|	Mhun_2398	gi|20093292|ref|NP_619367.1|	MA4507	0	44.87	633	0	44.87	633
gi|88603643|ref|YP_503821.1|	Mhun_2400	gi|20089106|ref|NP_615181.1|	MA0208	2e-51	41	239	3e-51	41	239
gi|88603644|ref|YP_503822.1|	Mhun_2401	gi|20092421|ref|NP_618496.1|	MA3621	3e-50	40.36	223	4e-50	40.36	223
gi|88603645|ref|YP_503823.1|	Mhun_2402	gi|20092673|ref|NP_618748.1|	MA3877	2e-96	40.73	496	2e-96	40.73	496
gi|88603655|ref|YP_503833.1|	Mhun_2412	gi|20088936|ref|NP_615011.1|	MA0037	1e-138	49.88	421	1e-138	49.88	421
gi|88603657|ref|YP_503835.1|	Mhun_2414	gi|20092675|ref|NP_618750.1|	MA3879	0	65.93	678	0	65.93	678
gi|88603675|ref|YP_503853.1|	Mhun_2433	gi|20089849|ref|NP_615924.1|	MA0972	0	80.11	714	0	80.11	714
gi|88603677|ref|YP_503855.1|	Mhun_2435	gi|20093336|ref|NP_619411.1|	MA4552	0	53.53	906	0	53.53	906
gi|88603679|ref|YP_503857.1|	Mhun_2437	gi|20089143|ref|NP_615218.1|	MA0245	8e-139	54.2	393	2e-136	54.34	392
gi|88603680|ref|YP_503858.1|	Mhun_2438	gi|20089144|ref|NP_615219.1|	MA0246	2e-142	52.53	415	2e-142	52.53	415
gi|88603682|ref|YP_503860.1|	Mhun_2440	gi|20089667|ref|NP_615742.1|	MA0783	7e-52	40.65	246	3e-51	40.65	246
gi|88603685|ref|YP_503863.1|	Mhun_2443	gi|20089598|ref|NP_615673.1|	MA0713	6e-107	44.31	404	9e-107	44.31	404
gi|88603686|ref|YP_503864.1|	Mhun_2444	gi|20089599|ref|NP_615674.1|	MA0714	7e-87	44.59	296	9e-87	44.59	296
gi|88603687|ref|YP_503865.1|	Mhun_2445	gi|20090140|ref|NP_616215.1|	MA1276	2e-119	45.84	397	3e-119	45.84	397
gi|88603688|ref|YP_503866.1|	Mhun_2446	gi|20090536|ref|NP_616611.1|	MA1684	6e-177	56.35	417	9e-177	56.35	417
gi|88603694|ref|YP_503872.1|	Mhun_2452	gi|20089321|ref|NP_615396.1|	MA0429	2e-92	41.56	397	3e-92	41.56	397
gi|88603695|ref|YP_503873.1|	Mhun_2453	gi|20088973|ref|NP_615048.1|	MA0074	1e-54	40.64	219	1e-54	40.64	219
gi|88603701|ref|YP_503879.1|	Mhun_2460	gi|20093398|ref|NP_619473.1|	MA4617	1e-45	40.5	200	2e-45	40.5	200
gi|88603703|ref|YP_503881.1|	Mhun_2462	gi|20092159|ref|NP_618234.1|	MA3345	2e-145	61.45	332	2e-145	61.45	332
gi|88603704|ref|YP_503882.1|	Mhun_2463	gi|20089699|ref|NP_615774.1|	MA0815	7e-137	59.81	316	1e-136	59.81	316
gi|88603705|ref|YP_503883.1|	Mhun_2464	gi|20089778|ref|NP_615853.1|	MA0894	1e-74	48.52	237	2e-74	48.52	237
gi|88603707|ref|YP_503885.1|	Mhun_2466	gi|20092019|ref|NP_618094.1|	MA3203	0	49.03	724	0	49.03	724
gi|88603712|ref|YP_503890.1|	Mhun_2471	gi|20088900|ref|NP_614975.1|	MA0001	2e-158	55.39	399	2e-158	55.39	399
gi|88603714|ref|YP_503892.1|	Mhun_2473	gi|20089803|ref|NP_615878.1|	MA0925	3e-157	55.5	382	5e-157	55.5	382
gi|88603716|ref|YP_503894.1|	Mhun_2475	gi|20090667|ref|NP_616742.1|	MA1816	2e-133	52.62	363	3e-133	52.62	363
gi|88603719|ref|YP_503897.1|	Mhun_2478	gi|20090670|ref|NP_616745.1|	MA1819	5e-125	46.68	377	7e-125	46.68	377
gi|88603722|ref|YP_503900.1|	Mhun_2481	gi|20089499|ref|NP_615574.1|	MA0610	0	84.66	339	0	84.66	339
gi|88603725|ref|YP_503903.1|	Mhun_2484	gi|20090003|ref|NP_616078.1|	MA1137	8e-61	47	200	1e-60	47	200
gi|88603730|ref|YP_503908.1|	Mhun_2489	gi|20090384|ref|NP_616459.1|	MA1525	0	54.13	593	0	54.13	593
gi|88603732|ref|YP_503910.1|	Mhun_2491	gi|20090645|ref|NP_616720.1|	MA1794	0	54.41	454	0	54.41	454
gi|88603737|ref|YP_503915.1|	Mhun_2496	gi|20089645|ref|NP_615720.1|	MA0760	0	60.99	487	0	60.99	487
gi|88603741|ref|YP_503919.1|	Mhun_2500	gi|20092954|ref|NP_619029.1|	MA4161	0	43.03	760	0	43.03	760
gi|88603743|ref|YP_503921.1|	Mhun_2502	gi|20091833|ref|NP_617908.1|	MA3015	2e-88	48.83	256	3e-88	48.83	256
gi|88603744|ref|YP_503922.1|	Mhun_2503	gi|20090271|ref|NP_616346.1|	MA1411	8e-154	42.55	651	4e-164	43.19	653
gi|88603745|ref|YP_503923.1|	Mhun_2504	gi|20092713|ref|NP_618788.1|	MA3917	2e-120	46.73	398	6e-115	46.73	398
gi|88603748|ref|YP_503926.1|	Mhun_2507	gi|20092841|ref|NP_618916.1|	MA4048	5e-110	42.32	423	7e-110	42.32	423
gi|88603753|ref|YP_503931.1|	Mhun_2512	gi|20093335|ref|NP_619410.1|	MA4551	1e-156	54.3	407	8e-151	54.3	407
gi|88603760|ref|YP_503938.1|	Mhun_2519	gi|20092795|ref|NP_618870.1|	MA4000	1e-70	43.71	302	4e-69	43.71	302
gi|88603762|ref|YP_503940.1|	Mhun_2521	gi|20092799|ref|NP_618874.1|	MA4004	5e-108	47.06	340	4e-105	47.06	340
gi|88603764|ref|YP_503942.1|	Mhun_2523	gi|20089162|ref|NP_615237.1|	MA0264	5e-58	43.07	202	6e-58	43.07	202
gi|88603767|ref|YP_503945.1|	Mhun_2526	gi|20089018|ref|NP_615093.1|	MA0119	3e-127	52.49	362	4e-127	52.49	362
gi|88603768|ref|YP_503946.1|	Mhun_2527	gi|20093296|ref|NP_619371.1|	MA4511	3e-149	67.87	305	4e-149	67.87	305
gi|88603769|ref|YP_503947.1|	Mhun_2528	gi|20092094|ref|NP_618169.1|	MA3279	0	58.4	536	0	58.58	536
gi|88603772|ref|YP_503950.1|	Mhun_2531	gi|20092017|ref|NP_618092.1|	MA3201	1e-147	53.81	407	1e-147	53.81	407
gi|88603785|ref|YP_503963.1|	Mhun_2545	gi|20089846|ref|NP_615921.1|	MA0969	1e-65	52.63	209	2e-65	52.63	209
gi|88603786|ref|YP_503964.1|	Mhun_2546	gi|20089845|ref|NP_615920.1|	MA0968	2e-120	56.81	301	3e-120	56.81	301
gi|88603787|ref|YP_503965.1|	Mhun_2547	gi|20092333|ref|NP_618408.1|	MA3525	9e-108	43.09	427	1e-107	43.09	427
gi|88603789|ref|YP_503967.1|	Mhun_2549	gi|20088985|ref|NP_615060.1|	MA0086	0	67.37	524	0	67.37	524
gi|88603798|ref|YP_503976.1|	Mhun_2558	gi|20091851|ref|NP_617926.1|	MA3033	2e-101	60.48	248	3e-101	60.48	248
gi|88603799|ref|YP_503977.1|	Mhun_2559	gi|20089471|ref|NP_615546.1|	MA0582	2e-75	47.78	270	3e-75	47.78	270
gi|88603800|ref|YP_503978.1|	Mhun_2560	gi|20089470|ref|NP_615545.1|	MA0581	5e-173	56.67	420	6e-173	56.67	420
gi|88603801|ref|YP_503979.1|	Mhun_2561	gi|20089467|ref|NP_615542.1|	MA0578	6e-113	52.66	319	8e-113	52.66	319
gi|88603813|ref|YP_503991.1|	Mhun_2575	gi|20092885|ref|NP_618960.1|	MA4092	5e-91	60.09	223	1e-87	59.64	223
gi|88603815|ref|YP_503993.1|	Mhun_2577	gi|20089791|ref|NP_615866.1|	MA0913	2e-64	54.23	201	3e-64	54.23	201
gi|88603838|ref|YP_504016.1|	Mhun_2600	gi|20089705|ref|NP_615780.1|	MA0821	1e-46	41.41	227	1e-46	41.41	227
gi|88603839|ref|YP_504017.1|	Mhun_2601	gi|20092334|ref|NP_618409.1|	MA3526	4e-58	40.57	244	5e-58	40.57	244
gi|88603843|ref|YP_504021.1|	Mhun_2605	gi|20088968|ref|NP_615043.1|	MA0069	1e-61	42.27	291	1e-61	42.27	291
gi|88603848|ref|YP_504026.1|	Mhun_2610	gi|20091289|ref|NP_617364.1|	MA2458	2e-70	40.36	337	2e-70	40.36	337
gi|88603849|ref|YP_504027.1|	Mhun_2611	gi|20088905|ref|NP_614980.1|	MA0006	1e-104	45.45	396	3e-111	45.45	396
gi|88603851|ref|YP_504029.1|	Mhun_2613	gi|20089603|ref|NP_615678.1|	MA0718	3e-80	44.08	304	3e-80	44.08	304
gi|88603852|ref|YP_504030.1|	Mhun_2614	gi|20089604|ref|NP_615679.1|	MA0719	2e-56	48.5	200	3e-56	48.5	200
gi|88603857|ref|YP_504035.1|	Mhun_2619	gi|20091958|ref|NP_618033.1|	MA3140	4e-154	51.16	387	6e-154	51.16	387
gi|88603859|ref|YP_504037.1|	Mhun_2621	gi|20093188|ref|NP_619263.1|	MA4401	1e-141	52.54	394	2e-141	52.54	394
gi|88603862|ref|YP_504040.1|	Mhun_2624	gi|20090506|ref|NP_616581.1|	MA1653	3e-52	44.71	255	1e-50	41.92	291
gi|88603864|ref|YP_504042.1|	Mhun_2626	gi|20091870|ref|NP_617945.1|	MA3052	0	55.68	871	0	55.68	871
gi|88603869|ref|YP_504047.1|	Mhun_2631	gi|20093222|ref|NP_619297.1|	MA4436	7e-80	59.74	231	1e-80	59.74	231
gi|88603884|ref|YP_504062.1|	Mhun_2646	gi|20092445|ref|NP_618520.1|	MA3645	5e-173	51.47	476	7e-173	51.47	476
gi|88603895|ref|YP_504073.1|	Mhun_2657	gi|20090543|ref|NP_616618.1|	MA1691	0	64.37	449	0	64.37	449
gi|88603925|ref|YP_504103.1|	Mhun_2689	gi|20093164|ref|NP_619239.1|	MA4377	1e-58	48.1	237	8e-59	48.1	237
gi|88603966|ref|YP_504144.1|	Mhun_2730	gi|20091495|ref|NP_617570.1|	MA2672	0	40.73	766	0	40.73	766
gi|88603970|ref|YP_504148.1|	Mhun_2734	gi|20092896|ref|NP_618971.1|	MA4103	5e-80	53.02	215	7e-80	53.02	215
gi|88604000|ref|YP_504178.1|	Mhun_2764	gi|20088938|ref|NP_615013.1|	MA0039	2e-81	45.05	273	3e-81	45.05	273
gi|88604017|ref|YP_504195.1|	Mhun_2781	gi|20091282|ref|NP_617357.1|	MA2451	7e-75	57.14	224	4e-74	57.14	224
gi|88604023|ref|YP_504201.1|	Mhun_2788	gi|20091243|ref|NP_617318.1|	MA2412	8e-145	60.49	329	1e-144	60.49	329
gi|88604029|ref|YP_504207.1|	Mhun_2794	gi|20091511|ref|NP_617586.1|	MA4681	9e-80	45.66	265	1e-79	45.66	265
gi|88604038|ref|YP_504216.1|	Mhun_2803	gi|20092775|ref|NP_618850.1|	MA3981	1e-170	42.74	627	2e-174	41.77	644
gi|88604043|ref|YP_504221.1|	Mhun_2808	gi|20092365|ref|NP_618440.1|	MA3559	6e-114	41.39	447	2e-109	40.62	453
gi|88604046|ref|YP_504224.1|	Mhun_2811	gi|20088971|ref|NP_615046.1|	MA0072	0	66.57	697	0	66.57	697
gi|88604058|ref|YP_504236.1|	Mhun_2825	gi|20092839|ref|NP_618914.1|	MA4046	0	54.56	713	0	54.42	713
gi|88604061|ref|YP_504239.1|	Mhun_2828	gi|20090121|ref|NP_616196.1|	MA1257	0	69.08	731	0	69.08	731
gi|88604069|ref|YP_504247.1|	Mhun_2836	gi|20088941|ref|NP_615016.1|	MA0042	9e-171	59.52	415	1e-170	59.52	415
gi|88604070|ref|YP_504248.1|	Mhun_2837	gi|20088942|ref|NP_615017.1|	MA0043	0	51.61	560	0	51.61	560
gi|88604071|ref|YP_504249.1|	Mhun_2838	gi|20088939|ref|NP_615014.1|	MA0040	3e-86	44.41	295	4e-86	44.41	295
gi|88604072|ref|YP_504250.1|	Mhun_2839	gi|20088989|ref|NP_615064.1|	MA0090	0	50.19	538	0	50.19	538
gi|88604082|ref|YP_504260.1|	Mhun_2849	gi|20093194|ref|NP_619269.1|	MA4407	4e-115	48.04	358	7e-115	48.04	358
gi|88604083|ref|YP_504261.1|	Mhun_2850	gi|20089433|ref|NP_615508.1|	MA0544	3e-59	47.93	217	3e-59	47.93	217
gi|88604085|ref|YP_504263.1|	Mhun_2852	gi|20091842|ref|NP_617917.1|	MA3024	3e-88	40.57	419	4e-93	40.48	420
gi|88604086|ref|YP_504264.1|	Mhun_2853	gi|20091843|ref|NP_617918.1|	MA3025	8e-117	46.19	381	1e-116	46.19	381
gi|88604088|ref|YP_504266.1|	Mhun_2855	gi|20091841|ref|NP_617916.1|	MA3023	7e-168	44.68	620	6e-163	44.84	620
gi|88604089|ref|YP_504267.1|	Mhun_2856	gi|20092553|ref|NP_618628.1|	MA3755	3e-128	48.69	382	4e-128	48.69	382
gi|88604094|ref|YP_504272.1|	Mhun_2861	gi|20092490|ref|NP_618565.1|	MA3690	4e-172	58.81	403	5e-172	58.81	403
gi|88604101|ref|YP_504279.1|	Mhun_2868	gi|20092505|ref|NP_618580.1|	MA3705	0	54.58	546	0	54.58	546
gi|88604115|ref|YP_504293.1|	Mhun_2882	gi|20091397|ref|NP_617472.1|	MA2571	1e-135	40.54	560	2e-135	40.54	560
gi|88604118|ref|YP_504296.1|	Mhun_2885	gi|20089476|ref|NP_615551.1|	MA0587	2e-150	42.78	561	3e-150	42.78	561
gi|88604119|ref|YP_504297.1|	Mhun_2886	gi|20089495|ref|NP_615570.1|	MA0606	9e-78	46.6	294	1e-77	46.6	294
gi|88604120|ref|YP_504298.1|	Mhun_2887	gi|20089494|ref|NP_615569.1|	MA0605	0	52.85	439	0	52.85	439
gi|88604121|ref|YP_504299.1|	Mhun_2888	gi|20089493|ref|NP_615568.1|	MA0604	3e-110	46.57	350	2e-101	46.57	350
gi|88604122|ref|YP_504300.1|	Mhun_2889	gi|20089492|ref|NP_615567.1|	MA0603	8e-54	43.58	257	1e-53	43.58	257
gi|88604136|ref|YP_504314.1|	Mhun_2903	gi|20091831|ref|NP_617906.1|	MA3013	2e-121	55.66	309	6e-113	55.66	309
gi|88604141|ref|YP_504319.1|	Mhun_2908	gi|20090242|ref|NP_616317.1|	MA1381	1e-74	50.24	205	1e-74	50.24	205
gi|88604145|ref|YP_504323.1|	Mhun_2912	gi|20092066|ref|NP_618141.1|	MA3250	7e-165	50.52	479	1e-157	50.52	479
gi|88604149|ref|YP_504327.1|	Mhun_2916	gi|20089320|ref|NP_615395.1|	MA0428	7e-77	50.99	253	3e-70	50.59	255
gi|88604151|ref|YP_504329.1|	Mhun_2918	gi|20089821|ref|NP_615896.1|	MA0943	7e-126	46.84	412	1e-125	46.84	412
gi|88604152|ref|YP_504330.1|	Mhun_2919	gi|20090445|ref|NP_616520.1|	MA1587	0	48.89	583	0	48.89	583
gi|88604153|ref|YP_504331.1|	Mhun_2920	gi|20090444|ref|NP_616519.1|	MA1586	4e-167	64.37	334	5e-167	64.37	334
gi|88604155|ref|YP_504333.1|	Mhun_2922	gi|20089787|ref|NP_615862.1|	MA0909	4e-175	40.77	672	4e-167	40.48	672
gi|88604156|ref|YP_504334.1|	Mhun_2923	gi|20090469|ref|NP_616544.1|	MA1611	0	42.17	958	0	42.17	958
gi|88604164|ref|YP_504342.1|	Mhun_2931	gi|20092756|ref|NP_618831.1|	MA3960	5e-78	54.22	225	7e-78	54.22	225
gi|88604166|ref|YP_504344.1|	Mhun_2933	gi|20090251|ref|NP_616326.1|	MA1390	5e-85	43.5	331	1e-90	43.5	331
gi|88604169|ref|YP_504347.1|	Mhun_2936	gi|20090252|ref|NP_616327.1|	MA1391	3e-90	46.02	289	4e-90	46.02	289
gi|88604173|ref|YP_504351.1|	Mhun_2940	gi|20092352|ref|NP_618427.1|	MA3545	3e-145	64.04	317	6e-145	64.04	317
gi|88604176|ref|YP_504354.1|	Mhun_2943	gi|20090564|ref|NP_616639.1|	MA1712	3e-166	58.96	385	5e-166	58.96	385
gi|88604199|ref|YP_504377.1|	Mhun_2970	gi|20090349|ref|NP_616424.1|	MA1490	2e-85	41.98	343	3e-85	41.98	343
gi|88604204|ref|YP_504382.1|	Mhun_2976	gi|20092113|ref|NP_618188.1|	MA3298	2e-105	45.58	373	3e-105	45.58	373
gi|88604205|ref|YP_504383.1|	Mhun_2977	gi|20092112|ref|NP_618187.1|	MA3297	2e-141	51.57	415	2e-141	51.57	415
gi|88604206|ref|YP_504384.1|	Mhun_2978	gi|20092114|ref|NP_618189.1|	MA3299	3e-121	43.99	416	4e-121	43.99	416
gi|88604209|ref|YP_504387.1|	Mhun_2981	gi|20090091|ref|NP_616166.1|	MA1227	1e-64	41.92	260	1e-64	41.92	260
gi|88604210|ref|YP_504388.1|	Mhun_2982	gi|20089772|ref|NP_615847.1|	MA0888	4e-96	56.55	290	1e-106	56.55	290
gi|88604211|ref|YP_504389.1|	Mhun_2983	gi|20089774|ref|NP_615849.1|	MA0890	3e-126	67.21	247	4e-126	67.21	247
gi|88604218|ref|YP_504396.1|	Mhun_2990	gi|20088982|ref|NP_615057.1|	MA0083	1e-130	42.52	508	2e-130	42.52	508
gi|88604232|ref|YP_504410.1|	Mhun_3004	gi|20091891|ref|NP_617966.1|	MA3073	9e-143	54	400	7e-143	53.88	399
gi|88604250|ref|YP_504428.1|	Mhun_3022	gi|20092902|ref|NP_618977.1|	MA4109	4e-111	53.53	312	1e-109	54.52	299
gi|88604251|ref|YP_504429.1|	Mhun_3023	gi|20093371|ref|NP_619446.1|	MA4587	7e-178	56.14	440	2e-174	56.05	430
gi|88604253|ref|YP_504431.1|	Mhun_3025	gi|20090306|ref|NP_616381.1|	MA1447	1e-126	45.12	430	1e-126	45.12	430
gi|88604260|ref|YP_504438.1|	Mhun_3032	gi|20092807|ref|NP_618882.1|	MA4012	4e-128	43.15	540	5e-128	43.15	540
gi|88604282|ref|YP_504460.1|	Mhun_3054	gi|20089030|ref|NP_615105.1|	MA0131	2e-150	48.71	464	1e-142	48.71	464
gi|88604283|ref|YP_504461.1|	Mhun_3055	gi|20089029|ref|NP_615104.1|	MA0130	4e-108	49.54	325	5e-108	49.54	325
gi|88604289|ref|YP_504467.1|	Mhun_3061	gi|20092009|ref|NP_618084.1|	MA3193	2e-163	51.75	456	4e-163	51.75	456
gi|88604291|ref|YP_504469.1|	Mhun_3063	gi|20089481|ref|NP_615556.1|	MA0592	0	52.67	524	0	52.67	524
gi|88604293|ref|YP_504471.1|	Mhun_3065	gi|20092577|ref|NP_618652.1|	MA3781	2e-163	52.52	457	2e-163	52.52	457
gi|88604295|ref|YP_504473.1|	Mhun_3067	gi|20090053|ref|NP_616128.1|	MA1187	6e-119	46.26	374	8e-119	46.26	374
gi|88604300|ref|YP_504478.1|	Mhun_3072	gi|20092575|ref|NP_618650.1|	MA3779	4e-111	49.55	333	6e-111	49.55	333
gi|88604301|ref|YP_504479.1|	Mhun_3073	gi|20092574|ref|NP_618649.1|	MA3778	8e-65	40.65	278	1e-64	40.65	278
gi|88604304|ref|YP_504482.1|	Mhun_3076	gi|20090041|ref|NP_616116.1|	MA1175	1e-128	50.85	354	2e-128	50.85	354
gi|88604306|ref|YP_504484.1|	Mhun_3078	gi|20093243|ref|NP_619318.1|	MA4457	1e-173	56.31	428	3e-168	56.31	428
gi|88604307|ref|YP_504485.1|	Mhun_3079	gi|20093245|ref|NP_619320.1|	MA4459	4e-100	50.68	294	5e-100	50.68	294
gi|88604335|ref|YP_504513.1|	Mhun_3107	gi|20091025|ref|NP_617100.1|	MA2183	3e-84	51.67	240	4e-84	51.67	240
gi|88604377|ref|YP_504555.1|	Mhun_3154	gi|20089936|ref|NP_616011.1|	MA1066	3e-65	42.19	256	4e-65	42.19	256
gi|88604384|ref|YP_504562.1|	Mhun_3161	gi|20089938|ref|NP_616013.1|	MA1068	1e-121	54.05	309	1e-121	54.05	309
gi|88604399|ref|YP_504577.1|	Mhun_3176	gi|20089038|ref|NP_615113.1|	MA0139	2e-109	44.95	416	1e-91	46.99	366
gi|88604400|ref|YP_504578.1|	Mhun_3177	gi|20089037|ref|NP_615112.1|	MA0138	9e-85	48.21	280	7e-78	48.21	280
gi|88604404|ref|YP_504582.1|	Mhun_3181	gi|20089164|ref|NP_615239.1|	MA0266	0	57.92	480	0	57.92	480
gi|88604412|ref|YP_504590.1|	Mhun_3189	gi|20089559|ref|NP_615634.1|	MA0674	0	58.16	576	0	58.16	576
gi|88604413|ref|YP_504591.1|	Mhun_3190	gi|20089560|ref|NP_615635.1|	MA0675	0	59.8	490	0	59.8	490
gi|88604428|ref|YP_504606.1|	Mhun_3205	gi|20092361|ref|NP_618436.1|	MA3554	4e-94	56.22	233	5e-94	56.22	233
gi|88604431|ref|YP_504609.1|	Mhun_3208	gi|20092358|ref|NP_618433.1|	MA3551	2e-110	42.21	417	3e-110	42.21	417
gi|88604433|ref|YP_504611.1|	Mhun_3210	gi|20093051|ref|NP_619126.1|	MA4262	3e-63	45.54	202	4e-63	45.54	202
gi|88604434|ref|YP_504612.1|	Mhun_3211	gi|20093050|ref|NP_619125.1|	MA4261	1e-83	57.02	235	8e-89	57.02	235
gi|88604436|ref|YP_504614.1|	Mhun_3213	gi|20093049|ref|NP_619124.1|	MA4259	4e-81	51.31	267	1e-87	51.31	267
gi|88604437|ref|YP_504615.1|	Mhun_3214	gi|20093048|ref|NP_619123.1|	MA4258	1e-72	53.66	205	2e-72	53.66	205
gi|88604438|ref|YP_504616.1|	Mhun_3215	gi|20089410|ref|NP_615485.1|	MA0521	9e-86	44.84	339	2e-85	44.84	339
gi|88604449|ref|YP_504627.1|	Mhun_3226	gi|20089412|ref|NP_615487.1|	MA0523	0	50	894	0	50	894
gi|88604450|ref|YP_504628.1|	Mhun_3227	gi|20092372|ref|NP_618447.1|	MA3566	5e-130	56.97	337	1e-123	56.97	337
gi|88604452|ref|YP_504630.1|	Mhun_3229	gi|20092370|ref|NP_618445.1|	MA3564	1e-114	49.87	395	1e-114	49.87	395
gi|88604453|ref|YP_504631.1|	Mhun_3230	gi|20093300|ref|NP_619375.1|	MA4515	9e-105	54.33	289	1e-104	54.33	289

## Sheet: References
Abbreviation	Citation
Agren 2013	Agren, R., Liu, L., Shoaie, S., Vongsangnak, W., Nookaew, I., & Nielsen, J. (2013). The RAVEN Toolbox and Its Use for Generating a Genome-scale Metabolic Model for Penicillium chrysogenum. PLoS Computational Biology, 9(3), e1002980.
Dong & Stams 1995	Dong, X., & Stams, A. J. M. (1995). Evidence for H2 and formate formation during syntrophic butyrate and propionate degradation. Anaerobe, 1(1), 35–39.
Feist 2007	Feist, A. M., Henry, C. S., Reed, J. L., Krummenacker, M., Joyce, A. R., Karp, P. D., … Palsson, B. Ø. (2007). A genome-scale metabolic reconstruction for Escherichia coli K-12 MG1655 that accounts for 1260 ORFs and thermodynamic information. Molecular Systems Biology, 3, 121.
Heidelberg 2004	Heidelberg, J. F., Seshadri, R., Haveman, S. A., Hemme, C. L., Paulsen, I. T., Kolonay, J. F., … Fraser, C. M. (2004). The genome sequence of the anaerobic, sulfate-reducing bacterium Desulfovibrio vulgaris Hildenborough. Nature Biotechnology, 22(5), 554–559.
Henry 2010	Henry, C. S., DeJongh, M., Best, A. A., Frybarger, P. M., Linsay, B., & Stevens, R. L. (2010). High-throughput generation, optimization and analysis of genome-scale metabolic models. Nature Biotechnology, 28(9), 977–982.
Lovley 1993	Lovley, D. R., Giovannoni, S. J., White, D. C., Champine, J. E., Phillips, E. J. P., Gorby, Y. A., & Goodwin, S. (1993). Geobacter metallireducens gen. nov. sp. nov., a microorganism capable of coupling the complete oxidation of organic compounds to the reduction of iron and other metals. Archives of Microbiology, 159(4), 336–344.
Mahadevan 2006	Mahadevan, R., Bond, D. R., Butler, J. E., & Coppi, M. V. (2006). Characterization of Metabolism in the Fe(III)-Reducing Organism Geobacter sulfurreducens by Constraint-Based Modeling. Applied and Environmental Microbiology, 72(2), 1558–1568.
Muller 2010	Müller, N., Worm, P., Schink, B., Stams, A. J. M., & Plugge, C. M. (2010). Syntrophic butyrate and propionate oxidation processes: from genomes to reaction mechanisms. Environmental Microbiology Reports, 2(4), 489–499.
Plugge 2012	Plugge, C. M., Henstra, A. M., Worm, P., Swarts, D. C., Paulitsch-Fuchs, A. H., Scholten, J. C. M., … McInerney, M. J. (2012). Complete genome sequence of Syntrophobacter fumaroxidans strain (MPOB(T)). Standards in Genomic Sciences, 7(1), 91–106.
Scholten & Conrad 2000	Scholten, J. C. M., & Conrad, R. (2000). Energetics of syntrophic propionate oxidation in defined batch and chemostat cocultures. Applied and Environmental Microbiology, 66(7), 2934–2942.
Sieber 2012	Sieber, J. R., McInerney, M. J., & Gunsalus, R. P. (2012). Genomic insights into syntrophy: the paradigm for anaerobic metabolic cooperation. Annual Review of Microbiology, 66, 429–452.
Stams 1993	Stams, A. J. M., Van Dijk, J. B., Dijkema, C., & Plugge, C. M. (1993). Growth of syntrophic propionate-oxidizing bacteria with fumarate in the absence of methanogenic bacteria. Applied and Environmental Microbiology, 59(4), 1114–1119.
Worm 2011	Worm, P., Stams, A. J. M., Cheng, X., & Plugge, C. M. (2011). Growth- and substrate-dependent transcription of formate dehydrogenase and hydrogenase coding genes in Syntrophobacter fumaroxidans and Methanospirillum hungatei. Microbiology, 157(1), 280–289.
