# Supplementary material for: Thermodynamics and H2 Transfer in a Methanogenic, Syntrophic Community
Source: PLoS Comput Biol. 2015 Jul 6;11(7):e1004364. doi: 10.1371/journal.pcbi.1004364 (PMC4509577; doi:10.1371/journal.pcbi.1004364)
Supplement: S2 Dataset — (XLS) [file pcbi.1004364.s002.xls]

## Sheet: Reactions
COBRA Order	Name	Description	Formula	Gene-Reaction Association	Genes	Subsystem	dG0 (kJ / mol)	dGt0 (kJ / mol)	SE (kJ / mol)	Quant Dir	LB	UB	Objective	ConfidenceScore	E.C. Number	Notes	References	Source		Blank	Blank	Blank
1	2H3MOAOX	(R)-2,3-Dihydroxy-3-methylbutanoate:NADP+ oxidoreductase	23dhmb_c + nadp_c <=> 2h3moa_c + h_c + nadph_c	Mhun_1245	Mhun_1245	Valine Leucine and Isoleucine Metabolism	59.2974	6.70128	4.96596	0	-1000	-1000	0	2	1.1.1.86	Same GPR exists in M. hungatei	iMB745 Model	iMB745 Model		Blank		Blank
2	2MBCOAS	2-methylbutyrate CoA synthesis	2mbr_c + atp_c + coa_c -> 2mbcoa_c + amp_c + h_c + ppi_c	(Mhun_0592 or Mhun_2392)	Mhun_0592 Mhun_2392	Amino Acid Metabolism	30.632	-15.1693	5.47764	0	-1000	-1000	0	2		Same GPR exists in M. hungatei	iMB745 Model	iMB745 Model		Blank	Blank	Blank
3	2OBUTHE2THPPTRX	(S)-2-Aceto-2-hydroxybutanoate pyruvate-lyase (carboxylating)	2obut_c + he2thpp_c <=> 2ahbut_c + thmpp_c	Mhun_1242	Mhun_1242	Valine Leucine and Isoleucine Metabolism	-5.35312	-5.35302	6.46872	0	-1000	-1000	0	0	2.2.1.6	No genes found in M. hungatei	iMB745 Model	iMB745 Model
4	2PLS	2-phospho-L-lactate synthase	gtp_c + lac_l_c -> 2plac_l_c + gdp_c + h_c			Vitamins Cofactor Biosynthesis	31.4297	-14.1409	5.92947	0	-1000	-1000	0	0		No GPR in M. acetivorans model	iMB745 Model	iMB745 Model
5	4ABZT2R	4-Aminobenzoate mitochondrial transport via symport	4abz_e + h_e <=> 4abz_c + h_c			Transport	0	-4.1502	0	0	-1000	-1000	0	0		No GPR in M. acetivorans model	iMB745 Model	iMB745 Model
6	4ASD	4-aminoshikimate dehydratase	4as_c -> 4das_c + h2o_c			Tetrahydramethanopterin Biosynthesis	-3.69268	-3.70753	6.03268	0	-1000	-1000	0	0		No GPR in M. acetivorans model	iMB745 Model	iMB745 Model
7	4DHSD	4-aminoshikimate dehydrogenase	4adhs_c + h_c + nadh_c -> 4as_c + nad_c			Tetrahydramethanopterin Biosynthesis	-34.8258	17.6545	9.28432	0	-1000	-1000	0	0		No GPR in M. acetivorans model	iMB745 Model	iMB745 Model
8	4DHSS	4-aminodehydroshikimate synthase	4adhq_c -> 4adhs_c + h2o_c			Tetrahydramethanopterin Biosynthesis	-49.1385	-52.2805	4.40191	1	0	0	0	0		No GPR in M. acetivorans model	iMB745 Model	iMB745 Model
9	5HBCOX	Spontaneous oxidation of 5hbc	2 5hbc_red_c + 2 h_c -> 2 5hbc_c + h2_c			Vitamins Cofactor Biosynthesis	17.5685	112.45	282843	0	-1000	-1000	0	0		No GPR in M. acetivorans model	iMB745 Model	iMB745 Model
10	5HBCR	Activation of 5hbc	5hbc_c + atp_c + fdred_c + h2o_c -> 5hbc_red_c + adp_c + fdox_c + h_c + pi_c			Vitamins Cofactor Biosynthesis	11.0295	-28.8323	200000	0	-1000	-1000	0	0		No genes found in M. hungatei	iMB745 Model	iMB745 Model
11	5HBZIDS	5-hydroxybenzimidazole synthase	ribflv_c -> 5hbzid_c + unknown_rbfdeg_c			Vitamins Cofactor Biosynthesis	545.221	547.291	100000	0	-1000	-1000	0	0		No GPR in M. acetivorans model	iMB745 Model	iMB745 Model
12	7MHS	7-mercaptoheptanoate synthase	7ohp_c + cys_l_c + h_c + nadh_c -> 7mhp_c + nad_c + ser_l_c			Coenzyme B Biosynthesis	-76.8504	-27.7864	9.80044	0	-1000	-1000	0	0		No GPR in M. acetivorans model	iMB745 Model	iMB745 Model
13	7MHTS	7-mercaptoheptanoylthreonine synthase	7mhp_c + atp_c + thr_l_c -> 7mht_c + adp_c + h_c + pi_c			Coenzyme B Biosynthesis	15.9853	-26.2144	6.93852	0	-1000	-1000	0	0		No GPR in M. acetivorans model	iMB745 Model	iMB745 Model
14	ABTA	4-aminobutyrate transaminase	4abut_c + akg_c <=> glu_l_c + sucsal_c			Glutamate metabolism	4.89784	6.49648	2.29766	0	-1000	-1000	0	0	2.6.1.19	No genes found in M. hungatei	iMB745 Model	iMB745 Model
15	ACACT1	acetyl-CoA C-acetyltransferase	2 accoa_c <=> aacoa_c + coa_c	Mhun_0150	Mhun_0150	Lipid Cell Wall Metabolism	26.8281	26.3812	1.35093	0	-1000	-1000	0	2	2.3.1.9	Same GPR exists in M. hungatei	iMB745 Model	iMB745 Model
16	ACBIPGT	Adenosyl cobinamide phosphate guanyltransferase	adocbip_c + gtp_c -> agdpcbi_c + ppi_c			Vitamins Cofactor Biosynthesis	1081.29	1084.82	173205	0	-1000	-1000	0	0	2.7.7.62	No genes found in M. hungatei	iMB745 Model	iMB745 Model
17	ACGK	acetylglutamate kinase	acglu_c + atp_c <=> acg5p_c + adp_c	Mhun_3230	Mhun_3230	Amino Acid Metabolism	22.3421	25.7231	5.07975	0	-1000	-1000	0	2	2.7.2.8	Same GPR exists in M. hungatei	iMB745 Model	iMB745 Model
18	ACGS	N-acetylglutamate synthase	accoa_c + glu_l_c -> acglu_c + coa_c + h_c	Mhun_3229	Mhun_3229	Amino Acid Metabolism	16.9403	-32.3736	7.19827	0	-1000	-1000	0	2	2.3.1.1	Reduced GPR exists in M. hungatei	iMB745 Model	iMB745 Model
19	ACKR	acetate kinase	ac_c + atp_c <=> actp_c + adp_c	Mhun_1211	Mhun_1211	Methanogenesis	9.63472	14.7268	0.861403	0	-1000	-1000	0	0	2.7.2.1|2.7.2.15	No genes found in M. hungatei	iMB745 Model	iMB745 Model
20	ACLDC	acetolactate decarboxylase	alac_s_c + h_c -> actn_r_c + co2_c	Mhun_0155	Mhun_0155	Other	-57.8888	-10.4476	7.2227	0	-1000	-1000	0	0	4.1.1.5	No genes found in M. hungatei	iMB745 Model	iMB745 Model
21	ACLS	acetolactate synthase	h_c + 2 pyr_c -> alac_s_c + co2_c	(Mhun_1242 and Mhun_124)	Mhun_1242 Mhun_124	Valine Leucine and Isoleucine Metabolism	-70.9366	-23.4959	7.81933	0	-1000	-1000	0	0	2.2.1.6|4.1.3.18	Some genes not found in M. hungatei	iMB745 Model	iMB745 Model
22	ACNPLYS	N-acetylneuraminate synthase;	acnam_c + pi_c <=> acmana_c + h2o_c + pep_c	Mhun_3098	Mhun_3098	Lipid Cell Wall Metabolism	64.4067	61.0802	1.6239	-1	-1000	-1000	0	0	2.5.1.56	No genes found in M. hungatei	iMB745 Model	iMB745 Model
23	ACOTA	acetylornithine transaminase	acg5sa_c + glu_l_c <=> acorn_c + akg_c	Mhun_2526	Mhun_2526	Amino Acid Metabolism	7.29084	5.677	5.68972	0	-1000	-1000	0	2	2.6.1.11	Same GPR exists in M. hungatei	iMB745 Model	iMB745 Model
24	ACP1_FMN	acid phosphatase (FMN)	fmn_c + h2o_c -> pi_c + ribflv_c			Vitamins Cofactor Biosynthesis	-31.3047	-28.9855	3.33175	1	0	0	0	0	3.1.3.2	No genes found in M. hungatei	iMB745 Model	iMB745 Model
25	ACSERHS	O3-Acetyl-L-serine acetate-lyase (adding hydrogen sulfide)	acser_c + trdrd_c + tsul_c -> ac_c + cys_l_c + h_c + so3_c + trdox_c	(Mhun_2181 or Mhun_2182)	Mhun_2181 Mhun_2182	Cysteine Metabolism	-492.317	-544.328	100000	0	-1000	-1000	0	2	2.5.1.47|2.5.1.49	Same GPR exists in M. hungatei	iMB745 Model	iMB745 Model
26	ACT3R	acetate reversible transport via proton symport	ac_e + hco3_c <=> ac_c + hco3_e	Mhun_0634	Mhun_0634	Transport	0	-0.102271	0	0	-1000	-1000	0	0		No genes found in M. hungatei	iMB745 Model	iMB745 Model
27	ACTNT2R	(R)-acetoin transport via proton symport	actn_r_e + h_e <=> actn_r_c + h_c			Transport	0	-16.6995	0	0	-1000	-1000	0	0		No GPR in M. acetivorans model	iMB745 Model	iMB745 Model
28	ACYP	acylphosphatase	13dpg_c + h2o_c -> 3pg_c + h_c + pi_c	Mhun_1211	Mhun_1211	GlycolysisGluconeogenesis	-5.93222	-50.0522	4.66902	1	0	0	0	0	3.6.1.7	No genes found in M. hungatei	iMB745 Model	iMB745 Model
29	ACYP_2	acylphosphatase (2)	actp_c + h2o_c -> ac_c + h_c + pi_c	Mhun_1211	Mhun_1211	Central Metabolism	1.39476	-46.1395	4.70116	1	0	0	0	0	3.6.1.7	No genes found in M. hungatei	iMB745 Model	iMB745 Model
30	ADCL2	4-aminobenzoic acid synthase	4das_c -> 4abz_c + h2o_c + h_c			Vitamins Cofactor Biosynthesis	-30.6371	-77.9764	12.1584	1	0	0	0	0		No GPR in M. acetivorans model	iMB745 Model	iMB745 Model
31	ADCPS1	adenosylcobinamide-phosphate synthase	adcobhex_c + appl_c + atp_c -> adocbi_c + adp_c + h_c + pi_c	Mhun_2321	Mhun_2321	Other	-42.0919	-84.5018	141421	0	-1000	-1000	0	0	6.3.1.10	No genes found in M. hungatei	iMB745 Model	iMB745 Model
32	ADCPS2	adenosylcobinamide-phosphate synthase	adcobhex_c + applp_c + atp_c -> adocbip_c + adp_c + h_c + pi_c	Mhun_2321	Mhun_2321	Vitamins Cofactor Biosynthesis	800.381	758.071	141421	0	-1000	-1000	0	0	6.3.1.10	No genes found in M. hungatei	iMB745 Model	iMB745 Model
33	ADCYRS	adenosylcobyric acid synthase (glutamine-hydrolysing)	adcobdam_c + 4 atp_c + 4 gln_l_c + 4 h2o_c -> adcobhex_c + 4 adp_c + 4 glu_l_c + 4 h_c + 4 pi_c	Mhun_2912	Mhun_2912	Vitamins Cofactor Biosynthesis	-624.23	-783.748	141421	0	-1000	-1000	0	2	6.3.5.10	Same GPR exists in M. hungatei	iMB745 Model	iMB745 Model
34	ADD	adenine deaminase	ade_c + h2o_c + h_c -> hxan_c + nh4_c			Nucleotide Metabolism	-56.5876	-11.3245	7.13319	0	-1000	-1000	0	0	3.5.4.2	No genes found in M. hungatei	iMB745 Model	iMB745 Model
35	ADK1	adenylate kinase	amp_c + atp_c <=> 2 adp_c	Mhun_2229	Mhun_2229	Nucleotide Metabolism	1.92073	-3.29434	0.250451	0	-1000	-1000	0	0	2.7.4.3	No genes found in M. hungatei	iMB745 Model	iMB745 Model
36	ADK2	adenylate kinase (Inorganic triphosphate)	amp_c + pppi_c <=> adp_c + ppi_c	(Mhun_2229 or Mhun_2524)	Mhun_2229 Mhun_2524	Nucleotide Metabolism	-2787.47	-2774.21	100000	0	-1000	-1000	0	0	2.7.4.3	No genes found in M. hungatei	iMB745 Model	iMB745 Model
37	ADK3	adentylate kinase (GTP)	amp_c + gtp_c <=> adp_c + gdp_c	Mhun_2229	Mhun_2229	Nucleotide Metabolism	5.96048	0.954399	2.0925	0	-1000	-1000	0	0	2.7.4.3	No genes found in M. hungatei	iMB745 Model	iMB745 Model
38	ADK4	adentylate kinase (ITP)	amp_c + itp_c <=> adp_c + idp_c	Mhun_2229	Mhun_2229	Nucleotide Metabolism	-2.10269	-6.11446	2.29101	0	-1000	-1000	0	0	2.7.4.3	No genes found in M. hungatei	iMB745 Model	iMB745 Model
39	ADKD	adenylate kinase (d form)	damp_c + datp_c <=> 2 dadp_c	(Mhun_2229 or Mhun_2524)	Mhun_2229 Mhun_2524	Nucleotide Metabolism	-0.635729	-5.84985	2.29766	0	-1000	-1000	0	0	2.7.4.3	No genes found in M. hungatei	iMB745 Model	iMB745 Model
40	ADNCYC	adenylate cyclase	atp_c -> camp_c + h_c + ppi_c	Mhun_1167	Mhun_1167	Nucleotide Metabolism	46.3476	1.99624	4.85	0	-1000	-1000	0	0	4.6.1.1	No genes found in M. hungatei	iMB745 Model	iMB745 Model
41	ADNK1	adenosine kinase	adn_c + atp_c -> adp_c + amp_c + h_c	Mhun_0077	Mhun_0077	Nucleotide Metabolism	25.1709	-17.1735	5.11088	0	-1000	-1000	0	2	2.7.1.20|2.7.1.74	Same GPR exists in M. hungatei	iMB745 Model	iMB745 Model
42	ADOCBIAH	Adenosyl cobinamide amidohydrolase	adocbi_c + h2o_c -> adcobhex_c + appl_c	Mhun_2543	Mhun_2543	Vitamins Cofactor Biosynthesis	53.1213	53.0891	141421	0	-1000	-1000	0	0	3.5.1.90	No genes found in M. hungatei	iMB745 Model	iMB745 Model
43	ADOCBLS2	Adenosylcobalamin 5-phosphate synthase	agdpcbi_c + r5hbzi_c -> adocblhbi_c + gmp_c + h_c	Mhun_1590	Mhun_1590	Vitamins Cofactor Biosynthesis	-788.257	-837.292	173205	0	-1000	-1000	0	0		No genes found in M. hungatei	iMB745 Model	iMB745 Model
44	ADPT	adenine phosphoribosyltransferase	amp_c + h_c + ppi_c <=> ade_c + prpp_c	Mhun_2612	Mhun_2612	Nucleotide Metabolism	-17.4121	20.2514	5.05019	0	-1000	-1000	0	0	2.4.2.7|2.4.2.8	No genes found in M. hungatei	iMB745 Model	iMB745 Model
45	ADSK	adenylyl-sulfate kinase	aps_c + atp_c -> adp_c + h_c + paps_c	Mhun_0907	Mhun_0907	Cysteine Metabolism	27.827	-21.3805	12.3728	0	-1000	-1000	0	2	2.7.1.25	Same GPR exists in M. hungatei	iMB745 Model	iMB745 Model
46	ADSL1	adenylosuccinate lyase	dcamp_c <=> amp_c + fum_c	Mhun_0824	Mhun_0824	Alanine and Aspartate Metabolism	5.25227	12.1155	2.15825	0	-1000	-1000	0	2	4.3.2.2	Same GPR exists in M. hungatei	iMB745 Model	iMB745 Model
47	ADSL2	adenylosuccinate lyase	25aics_c <=> aicar_c + fum_c	Mhun_0824	Mhun_0824	Nucleotide Metabolism	8.83352	15.6969	4.59531	0	-1000	-1000	0	2	4.3.2.2	Same GPR exists in M. hungatei	iMB745 Model	iMB745 Model
48	ADSS	adenylosuccinate synthase	asp_l_c + gtp_c + imp_c -> dcamp_c + gdp_c + 2 h_c + pi_c	Mhun_2319	Mhun_2319	Alanine and Aspartate Metabolism	94.5496	-2.66333	9.77986	0	-1000	-1000	0	0	6.3.4.4	No genes found in M. hungatei	iMB745 Model	iMB745 Model
49	AGAIAGT	archaeatidylinositol N-acetylglucosaminyltransferase	dpgpi_c + uacgam_c -> agdpgpi_c + h_c + udp_c			Lipid Cell Wall Metabolism	35.2016	-24.7508	7.23423	0	-1000	-1000	0	0	2.4.1.198	No genes found in M. hungatei	iMB745 Model	iMB745 Model
50	AGAID	N-acetylglucosaminylarchaeatidylinositol deacetylase	agdpgpi_c + h2o_c -> ac_c + gdpgpi_c			Lipid Cell Wall Metabolism	-11.7037	-13.1086	3.59316	0	-1000	-1000	0	0		No genes found in M. hungatei	iMB745 Model	iMB745 Model
51	AGPR	N-acetyl-g-glutamyl-phosphate reductase	acg5p_c + h_c + nadph_c <=> acg5sa_c + nadp_c + pi_c	Mhun_3227	Mhun_3227	Amino Acid Metabolism	-56.1701	-0.235647	5.51288	0	-1000	-1000	0	2	1.2.1.38	Same GPR exists in M. hungatei	iMB745 Model	iMB745 Model
52	AH6PI	D-arabino-hex-3-ulose-6-phosphate isomerase	ah6p_d_c <=> f6p_c	Mhun_0910	Mhun_0910	Central Metabolism	-13.4837	-13.4797	2.62198	0	-1000	-1000	0	0	5.3.1.27	No genes found in M. hungatei	iMB745 Model	iMB745 Model
53	AHC	adenosylhomocysteinase	ahcys_c + h2o_c <=> adn_c + hcys_l_c	Mhun_0956	Mhun_0956	Methionine Metabolism	34.7414	34.7225	4.59531	0	-1000	-1000	0	2	3.3.1.1	Same GPR exists in M. hungatei	iMB745 Model	iMB745 Model
54	AHGDX	(S)-alpha-hydroxyglutarate dehydrogenase	nad_c + s2hglut_c <=> akg_c + h_c + nadh_c			Vitamins Cofactor Biosynthesis	74.2942	25.1359	6.79737	0	-1000	-1000	0	0		No GPR in M. acetivorans model	iMB745 Model	iMB745 Model
55	AHMMPS	4-amino-5-hydroxymethyl-2-methylpyrimidine synthetase	air_c + nadh_c -> 4ahmmp_c + gcald_c + nad_c + pi_c	(Mhun_1149 or Mhun_1712)	Mhun_1149 Mhun_1712	Vitamins Cofactor Biosynthesis	-118.599	-115.711	9.35201	1	0	0	0	2		Reduced GPR exists in M. hungatei	iMB745 Model	iMB745 Model
56	AHSERL2	O-acetylhomoserine (thiol)-lyase	achms_c + h2s_c -> ac_c + hcys_l_c	Mhun_2181	Mhun_2181	Methionine Metabolism	-76.8572	-76.8693	10.1387	1	0	0	0	2	2.5.1.49|4.2.99.8	Same GPR exists in M. hungatei	iMB745 Model	iMB745 Model
57	AICART	phosphoribosylaminoimidazolecarboxamide formyltransferase	10fthf_c + aicar_c <=> fprica_c + thf_c	Mhun_3032	Mhun_3032	Nucleotide Metabolism	9.23942	9.24017	4.59531	0	-1000	-1000	0	2	2.1.2.3	Same GPR exists in M. hungatei	iMB745 Model	iMB745 Model
58	AIRC2	phosphoribosylaminoimidazole carboxylase	air_c + atp_c + hco3_c -> 5caiz_c + adp_c + 2 h_c + pi_c	Mhun_2916	Mhun_2916	Nucleotide Metabolism	70.1863	-32.165	10.2865	0	-1000	-1000	0	2		Reduced GPR exists in M. hungatei	iMB745 Model	iMB745 Model
59	AIRC3	phosphoribosylaminoimidazole carboxylase (mutase rxn)	5aizc_c <=> 5caiz_c	Mhun_2916	Mhun_2916	Nucleotide Metabolism	0	0	0	0	-1000	-1000	0	2		Reduced GPR exists in M. hungatei	iMB745 Model	iMB745 Model
60	AIRCR	phosphoribosylaminoimidazole carboxylase	air_c + co2_c <=> 5aizc_c + 2 h_c	Mhun_2474	Mhun_2474	Central Metabolism	95.9637	-11.4269	11.3777	0	-1000	-1000	0	0	4.1.1.21	No genes found in M. hungatei	iMB745 Model	iMB745 Model
61	AKACAL	alpha-ketoadipate:CoA ligase	accoa_c + h2o_c + ohexa_c -> coa_c + h_c + rh2cit_c	Mhun_1801	Mhun_1801	Coenzyme B Biosynthesis	17.8704	-33.3031	5.70801	0	-1000	-1000	0	2	4.1.3.-	Same GPR exists in M. hungatei	iMB745 Model	iMB745 Model
62	AKGCAL	alpha-ketoglutarate:CoA ligase	accoa_c + akg_c -> coa_c + h_c + hacon_t_c	Mhun_1801	Mhun_1801	Coenzyme B Biosynthesis	11.536	-39.6363	7.3402	0	-1000	-1000	0	2	4.1.3.-	Same GPR exists in M. hungatei	iMB745 Model	iMB745 Model
63	AKPCAL	alpha-ketopimelate:CoA ligase	accoa_c + h2o_c + ohepa_c -> coa_c + h_c + rh3cit_c	Mhun_1801	Mhun_1801	Coenzyme B Biosynthesis	27.9572	-23.2167	5.20673	0	-1000	-1000	0	2	4.1.3.-	Same GPR exists in M. hungatei	iMB745 Model	iMB745 Model
64	AKSDC	alpha-ketosubmerate decarboxylase	2ood_c + h_c -> 7ohp_c + co2_c			Coenzyme B Biosynthesis	-43.1502	6.01022	6.79653	0	-1000	-1000	0	0		No GPR in M. acetivorans model	iMB745 Model	iMB745 Model
65	ALACCBX	2-Acetolactate pyruvate-lyase (carboxylating)	he2thpp_c + pyr_c -> alac_s_c + thmpp_c	Mhun_1242	Mhun_1242	Other	-14.6027	-14.6025	3.80163	0	-1000	-1000	0	0	2.2.1.6	No genes found in M. hungatei	iMB745 Model	iMB745 Model
66	ALACT2R	acetolactate reversible transport via proton symport	alac_s_e + h_e <=> alac_s_c + h_c			Transport	0	-4.15627	0	0	-1000	-1000	0	0		No GPR in M. acetivorans model	iMB745 Model	iMB745 Model
67	ALAT4R	Alanine-Sodium symporter	ala_l_e + na1_e <=> ala_l_c + na1_c			Transport	0	-12.6085	0	0	-1000	-1000	0	0		No genes found in M. hungatei	iMB745 Model	iMB745 Model
68	ALATA_L	L-alanine transaminase	akg_c + ala_l_c <=> glu_l_c + pyr_c			Alanine and Aspartate Metabolism	-1.41772	0.246481	0.832668	0	-1000	-1000	0	0	2.6.1.2	No genes found in M. hungatei	iMB745 Model	iMB745 Model
69	ALATRS	Alanyl-tRNA synthetase	ala_l_c + atp_c + trnaala_c -> alatrna_c + amp_c + h_c + ppi_c	Mhun_0039	Mhun_0039	Alanine and Aspartate Metabolism	16.3593	-34.445	8.24722	0	-1000	-1000	0	2	6.1.1.7	Same GPR exists in M. hungatei	iMB745 Model	iMB745 Model
70	ALCD19X	alcohol dehydrogenase (glycerol, NAD)	glyald_c + h_c + nadph_c -> glyc_c + nadp_c	Mhun_0171	Mhun_0171	Central Metabolism	-85.3281	-32.7318	5.56613	0	-1000	-1000	0	2		Same GPR exists in M. hungatei	iMB745 Model	iMB745 Model
71	ALCD19Y	alcohol dehydrogenase (glycerol, NADP)	glyald_c + h_c + nadph_c -> glyc_c + nadp_c	Mhun_0171	Mhun_0171	Central Metabolism	-85.3281	-32.7318	5.56613	0	-1000	-1000	0	0	1.1.1.2|1.1.1.21|1.1.1.72	No genes found in M. hungatei	iMB745 Model	iMB745 Model
72	ALCD20X	alcohol dehydrogenase (2-propanol) (NAD)	2ppoh_c + nad_c <=> acetone_c + h_c + nadh_c	Mhun_0171	Mhun_0171	Central Metabolism	49.8669	0.708543	4.6278	0	-1000	-1000	0	2		Same GPR exists in M. hungatei	iMB745 Model	iMB745 Model
73	ALCD20Y	alcohol dehydrogenase (2-propanol) (NADP)	2ppoh_c + nadp_c <=> acetone_c + h_c + nadph_c	Mhun_0171	Mhun_0171	Central Metabolism	53.3172	0.72096	4.62189	0	-1000	-1000	0	0	1.1.1.80	No genes found in M. hungatei	iMB745 Model	iMB745 Model
74	ALCD22_L_F420	alcohol dehydrogenase (L-lactaldehyde)	f420_2_c + h_c + lald_l_c <=> f420_2h2_c + mthgxl_c			Central Metabolism	-26.6519	45.5926	7.35516	0	-1000	-1000	0	0		No GPR in M. acetivorans model	iMB745 Model	iMB745 Model
75	ALCD2X	alcohol dehydrogenase (ethanol)	etoh_c + nad_c <=> acald_c + h_c + nadh_c	Mhun_0171	Mhun_0171	Central Metabolism	64.1001	14.9417	4.62317	0	-1000	-1000	0	2	1.1.1.1|1.1.1.71	Same GPR exists in M. hungatei	iMB745 Model	iMB745 Model
76	ALCD2Y	alcohol dehydrogenase (ethanol, NADP)	etoh_c + nadp_c <=> acald_c + h_c + nadph_c	Mhun_0171	Mhun_0171	Central Metabolism	67.5504	14.9542	4.65273	0	-1000	-1000	0	0	1.1.1.2|1.1.1.71	No genes found in M. hungatei	iMB745 Model	iMB745 Model
77	ALDD1	aldehyde dehydrogenase (formaldehyde, NAD)	fald_c + h2o_c + nad_c -> for_c + 2 h_c + nadh_c			Central Metabolism	41.0989	-55.5009	9.68386	0	-1000	-1000	0	0	1.2.1.1	No genes found in M. hungatei	iMB745 Model	iMB745 Model
78	ALDD20X	aldehyde dehydrogenase (indole-3-acetaldehyde, NAD)	h2o_c + id3acald_c + nad_c -> 2 h_c + ind3ac_c + nadh_c			Tyrosine Tryptophan and Phenylalanine Metabolism	44.094	-52.5065	9.41448	0	-1000	-1000	0	0	1.2.1.3	No genes found in M. hungatei	iMB745 Model	iMB745 Model
79	ALDD2X	aldehyde dehydrogenase (acetaldehyde, NAD)	acald_c + h2o_c + nad_c -> ac_c + 2 h_c + nadh_c			Central Metabolism	36.4236	-60.1766	9.41167	1	0	0	0	0	1.2.1.3|1.2.1.5	No genes found in M. hungatei	iMB745 Model	iMB745 Model
80	ALKP	alkaline phosphatase	dhap_c + h2o_c -> dha_c + pi_c			Vitamins Cofactor Biosynthesis	-12.3897	-12.4854	3.40702	0	-1000	-1000	0	0	3.1.3.1|3.1.3.2	No genes found in M. hungatei	iMB745 Model	iMB745 Model
81	ALR2_F420	methylgloxal dehydrogenase (F420)	f420_2h2_c + mthgxl_c <=> acetol_c + f420_2_c + h_c	(Mhun_1237 or Mhun_1924)	Mhun_1237 Mhun_1924	Central Metabolism	17.3376	-54.9069	7.09285	1	0	0	0	2		Reduced GPR exists in M. hungatei	iMB745 Model	iMB745 Model
82	AMPMS2	4-amino-2-methyl-5-phosphomethylpyrimidine synthetase	air_c + h2o_c + nad_c -> 4ampm_c + 2 for_c + 4 h_c + nadh_c	Mhun_1712	Mhun_1712	Vitamins Cofactor Biosynthesis	16.9405	-173.278	20.8637	1	0	0	0	0		No genes found in M. hungatei	iMB745 Model	iMB745 Model
83	ANPRT	anthranilate phosphoribosyltransferase	h_c + ppi_c + pran_c <=> anth_c + prpp_c	Mhun_1787	Mhun_1787	Tyrosine Tryptophan and Phenylalanine Metabolism	24.4598	65.5742	8.02253	-1	-1000	-1000	0	2	2.4.2.18	Same GPR exists in M. hungatei	iMB745 Model	iMB745 Model
84	ANS	anthranilate synthase	chor_c + gln_l_c -> anth_c + glu_l_c + h_c + pyr_c	(Mhun_1786 and Mhun_1785)	Mhun_1786 Mhun_1785	Tyrosine Tryptophan and Phenylalanine Metabolism	-97.283	-143.023	13.1131	1	0	0	0	0	4.1.3.27	No genes found in M. hungatei	iMB745 Model	iMB745 Model
85	ANS2	anthranilate synthase 2	chor_c + nh4_c -> anth_c + h2o_c + h_c + pyr_c	(Mhun_1786 and Mhun_1785)	Mhun_1786 Mhun_1785	Tyrosine Tryptophan and Phenylalanine Metabolism	-89.5978	-133.428	13.8214	1	0	0	0	0	4.1.3.27	No genes found in M. hungatei	iMB745 Model	iMB745 Model
86	APPLP	aminopropanol phosphorylase	appl_c + atp_c -> adp_c + applp_c + h_c			Vitamins Cofactor Biosynthesis	24.191	-14.7931	5.26798	0	-1000	-1000	0	0		No genes found in M. hungatei	iMB745 Model	iMB745 Model
87	ARGDC	arginine decarboxylase	arg_l_c + h_c -> agm_c + co2_c	Mhun_0113	Mhun_0113	Glutamate metabolism	-35.2409	8.84472	10.4961	0	-1000	-1000	0	0	4.1.1.19	No genes found in M. hungatei	iMB745 Model	iMB745 Model
88	ARGDR	arginine deiminase	arg_l_c + h2o_c <=> citr_l_c + nh4_c			Arginine and Proline Metabolism	-31.4494	-31.6698	7.20903	1	0	0	0	0	3.5.3.6	No genes found in M. hungatei	iMB745 Model	iMB745 Model
89	ARGSL	argininosuccinate lyase	argsuc_c <=> arg_l_c + fum_c	Mhun_0084	Mhun_0084	Alanine and Aspartate Metabolism	14.8606	11.6668	4.59531	0	-1000	-1000	0	2	4.3.2.1	Same GPR exists in M. hungatei	iMB745 Model	iMB745 Model
90	ARGSS	argininosuccinate synthase	asp_l_c + atp_c + citr_l_c -> amp_c + argsuc_c + 2 h_c + ppi_c	Mhun_0116	Mhun_0116	Alanine and Aspartate Metabolism	83.3953	-10.2182	9.47348	0	-1000	-1000	0	2	6.3.4.5	Same GPR exists in M. hungatei	iMB745 Model	iMB745 Model
91	ARGTRS	Arginyl-tRNA synthetase	arg_l_c + atp_c + trnaarg_c -> amp_c + argtrna_c + h_c + ppi_c	Mhun_2837	Mhun_2837	Arginine and Proline Metabolism	31.9313	-20.7479	10.8837	0	-1000	-1000	0	2	6.1.1.19	Same GPR exists in M. hungatei	iMB745 Model	iMB745 Model
92	ASADI	aspartate-semialdehyde dehydrogenase, irreversible	4pasp_c + h_c + nadph_c -> aspsa_c + nadp_c + pi_c	Mhun_1495	Mhun_1495	Alanine and Aspartate Metabolism	-30.1751	23.7663	5.30621	0	-1000	-1000	0	2	1.2.1.11	Same GPR exists in M. hungatei	iMB745 Model	iMB745 Model
93	ASD	archaetidylserine decarboxylase	dpgps_c + h_c -> co2_c + dpgpe_c			Lipid Cell Wall Metabolism	-48.7631	-1.15037	6.8196	0	-1000	-1000	0	0		No genes found in M. hungatei	iMB745 Model	iMB745 Model
94	ASNN	L-asparaginase	asn_l_c + h2o_c -> asp_l_c + nh4_c	Mhun_0083	Mhun_0083	Alanine and Aspartate Metabolism	-11.9239	-13.1394	6.91959	0	-1000	-1000	0	2	3.5.1.1|3.5.1.38	Same GPR exists in M. hungatei	iMB745 Model	iMB745 Model
95	ASNS1	asparagine synthase (glutamine-hydrolysing)	asp_l_c + atp_c + gln_l_c + h2o_c -> amp_c + asn_l_c + glu_l_c + 2 h_c + ppi_c	Mhun_1015	Mhun_1015	Alanine and Aspartate Metabolism	51.7344	-42.4959	10.8294	0	-1000	-1000	0	0	6.3.5.4	No genes found in M. hungatei	iMB745 Model	iMB745 Model
96	ASNTRS2_1	nondiscriminating aspartyl-tRNA synthetase	asp_l_c + atp_c + trnaasn_c -> amp_c + asntrna_asp_c + ppi_c	Mhun_2446	Mhun_2446	Other	20.8038	18.0285	6.74289	0	-1000	-1000	0	2	6.1.1.23	Same GPR exists in M. hungatei	iMB745 Model	iMB745 Model
97	ASNTRS2_2	Asparaginyl-tRNA synthetase (from asntrna(asp))	asntrna_asp_c + atp_c + gln_l_c + h2o_c -> adp_c + asntrna_c + glu_l_c + 2 h_c + pi_c	(Mhun_1014 and Mhun_1013 and Mhun_1012)	Mhun_1014 Mhun_1013 Mhun_1012	Other	16.857	-70.714	10.2755	1	0	0	0	0	6.3.5.6	Some genes not found in M. hungatei	iMB745 Model	iMB745 Model
98	ASP1DC	aspartate 1-decarboxylase	asp_l_c + h_c -> ala_b_c + co2_c	Mhun_2611	Mhun_2611	Alanine and Aspartate Metabolism	-61.8187	-14.2697	10.4471	0	-1000	-1000	0	0	4.1.1.11|4.1.1.15	No genes found in M. hungatei	iMB745 Model	iMB745 Model
99	ASPCT	aspartate carbamoyltransferase	asp_l_c + cbp_c -> cbasp_c + h_c + pi_c	(Mhun_0619 and Mhun_0618)	Mhun_0619 Mhun_0618	Alanine and Aspartate Metabolism	22.493	-26.6495	6.49875	0	-1000	-1000	0	0	2.1.3.2	Some genes not found in M. hungatei	iMB745 Model	iMB745 Model
100	ASPKI	aspartate kinase, irreversible	asp_l_c + atp_c <=> 4pasp_c + adp_c	Mhun_3054	Mhun_3054	Alanine and Aspartate Metabolism	15.1128	18.6364	4.59531	0	-1000	-1000	0	2	2.7.2.4	Same GPR exists in M. hungatei	iMB745 Model	iMB745 Model
101	ASPO2X	L-aspartate:NAD+ oxidoreductase (deaminating)	asp_l_c + nad_c -> h_c + iasp_c + nadh_c	Mhun_2354	Mhun_2354	Vitamins Cofactor Biosynthesis	722.444	667.601	100000	0	-1000	-1000	0	2	1.4.1.21	Same GPR exists in M. hungatei	iMB745 Model	iMB745 Model
102	ASPO2Y	L-aspartate:NAD+ oxidoreductase (deaminating)	asp_l_c + nadp_c -> h_c + iasp_c + nadph_c	Mhun_2354	Mhun_2354	Other	725.895	667.614	100000	0	-1000	-1000	0	2	1.4.1.21	Same GPR exists in M. hungatei	iMB745 Model	iMB745 Model
103	ASPTA	aspartate transaminase	akg_c + asp_l_c <=> glu_l_c + oaa_c	(Mhun_0911 or Mhun_2478)	Mhun_0911 Mhun_2478	Alanine and Aspartate Metabolism	2.84719	2.82997	0.852008	0	-1000	-1000	0	2	2.6.1.1	Reduced GPR exists in M. hungatei	iMB745 Model	iMB745 Model
104	ASPTRS	Aspartyl-tRNA synthetase	asp_l_c + atp_c + trnaasp_c -> amp_c + asptrna_c + h_c + ppi_c	Mhun_2446	Mhun_2446	Alanine and Aspartate Metabolism	13.6387	-36.0561	8.12148	0	-1000	-1000	0	2	6.1.1.12|6.1.1.23	Same GPR exists in M. hungatei	iMB745 Model	iMB745 Model
105	ATGH	archaetidylglycerol hydrogenase	dggpg_c + 8 h_c + 8 nadph_c -> dpgpg_c + 8 nadp_c	Mhun_1123	Mhun_1123	Lipid Cell Wall Metabolism	-915.579	-494.809	46.7231	1	0	0	0	2		Reduced GPR exists in M. hungatei	iMB745 Model	iMB745 Model
106	ATIH	archaetidylinositol hydrogenase	dggpi_c + 8 h_c + 8 nadph_c -> dpgpi_c + 8 nadp_c	Mhun_1123	Mhun_1123	Lipid Cell Wall Metabolism	-915.579	-494.809	46.7231	1	0	0	0	2		Reduced GPR exists in M. hungatei	iMB745 Model	iMB745 Model
107	ATPFORTRX	5-formaminoimidazole-4-carboxamide-1-beta-D-ribofuranosyl	aicar_c + atp_c + for_c -> adp_c + fprica_c + pi_c			Nucleotide Metabolism	-1.7916	3.20855	5.50632	0	-1000	-1000	0	0	6.3.4.-	No genes found in M. hungatei	iMB745 Model	iMB745 Model
108	ATPM	ATP maintenance requirement	atp_c + h2o_c -> adp_c + h_c + pi_c	Mhun_2869	Mhun_2869	Other	11.0295	-31.4127	4.6201	1	0.6	0.6	0	0	3.6.1.3|3.6.1.5|3.6.1.8|3.6.1.15	No genes found in M. hungatei	iMB745 Model	iMB745 Model
109	ATPPRT	ATP phosphoribosyltransferase	h_c + ppi_c + prbatp_c <=> atp_c + prpp_c	Mhun_0922	Mhun_0922	Histidine Metabolism	-4124.57	-4069.91	100000	0	-1000	-1000	0	2	2.4.2.17	Same GPR exists in M. hungatei	iMB745 Model	iMB745 Model
110	ATPS1	H+-exporting ATPase	atp_c + h2o_c + h_c -> adp_c + 2 h_e + pi_c			Transport	11.0295	1.98633	4.6201	0	-1000	-1000	0	0	3.6.3.6	No genes found in M. hungatei	iMB745 Model	iMB745 Model
111	ATPS4R	ATP synthase (four protons for one ATP)	adp_c + 4 h_e + pi_c <=> atp_c + h2o_c + 3 h_c	(Mhun_1177 and Mhun_1178 and Mhun_1179 and Mhun_1180 and Mhun_1181 and Mhun_1182 and Mhun_1183 and Mhun_1184 and Mhun_1185)	Mhun_1177 Mhun_1178 Mhun_1179 Mhun_1180 Mhun_1181 Mhun_1182 Mhun_1183 Mhun_1184 Mhun_1185	Methanogenesis	-11.0295	-35.3854	4.6201	0	-1000	-1000	0	0	3.6.3.14	Some genes not found in M. hungatei	iMB745 Model	iMB745 Model
112	ATSH	archaetidylserine hydrogenase	dgggps_c + 8 h_c + 8 nadph_c -> dpgps_c + 8 nadp_c	Mhun_1123	Mhun_1123	Lipid Cell Wall Metabolism	-915.579	-494.809	46.7231	1	0	0	0	2		Reduced GPR exists in M. hungatei	iMB745 Model	iMB745 Model
113	BACCL	biotin-[acetyl-CoA-carboxylase] ligase	atp_c + btn_c -> btamp_c + ppi_c	Mhun_3184	Mhun_3184	Vitamins Cofactor Biosynthesis	1163.44	1166.53	100000	0	-1000	-1000	0	0	6.2.1.11|6.3.4.9|6.3.4.10|6.3.4.11|6.3.4.15	No genes found in M. hungatei	iMB745 Model	iMB745 Model
114	BRFAPS	beta-ribofuranosylaminobenzene 5-phosphate synthase	4abz_c + prpp_c -> brfap_c + co2_c + ppi_c	Mhun_1148	Mhun_1148	Tetrahydramethanopterin Biosynthesis	-100.222	-90.4655	6.20568	1	0	0	0	2		Reduced GPR exists in M. hungatei	iMB745 Model	iMB745 Model
115	BTNABC	biotin transport (ABC)	atp_c + btn_e + h2o_c -> adp_c + btn_c + h_c + pi_c	Mhun_3185	Mhun_3185	Transport	11.0295	-18.867	4.6201	0	-1000	-1000	0	0		No genes found in M. hungatei	iMB745 Model	iMB745 Model
116	BTNT2I	Biotin uptake	btn_e + h_e <=> btn_c + h_c	Mhun_3185	Mhun_3185	Transport	0	-4.15377	0	0	-1000	-1000	0	0		No genes found in M. hungatei	iMB745 Model	iMB745 Model
117	CA2ABC	calcium transport via ABC system	atp_c + ca2_e + h2o_c -> adp_c + ca2_c + h_c + pi_c	Mhun_0342	Mhun_0342	Transport	11.0295	-56.4989	4.6201	1	0	0	0	0		No genes found in M. hungatei	iMB745 Model	iMB745 Model
118	CARB_MET	Carbohydrate synthesis	0.06 galactan_c + 1.27 glycogen_c + 2.49 polyacgal_c + 1.6 polyglcur_c -> carb_met_c			Biomass	5173.17	5116.32	100000	0	-1000	-1000	0	0		No GPR in M. acetivorans model	iMB745 Model	iMB745 Model
119	CAT	catalase	2 h2o2_c -> 2 h2o_c + o2_c	Mhun_2433	Mhun_2433	Other	-193.179	-193.177	10.567	1	0	0	0	2	1.11.1.6	Same GPR exists in M. hungatei	iMB745 Model	iMB745 Model
120	CAT6	calcium / sodium antiporter	ca2_c + na1_e <=> ca2_e + na1_c			Transport	0	12.5431	0	0	-1000	-1000	0	0		No genes found in M. hungatei	iMB745 Model	iMB745 Model
121	CBIABC	Cobinamide transport via ABC system	atp_c + cbi_e + h2o_c -> adp_c + cbi_c + h_c + pi_c			Transport	11.0295	-31.4127	4.6201	0	-1000	-1000	0	0		No genes found in M. hungatei	iMB745 Model	iMB745 Model
122	CBIAT	Cobinamide adenyltransferase	atp_c + cbi_c <=> adocbi_c + pppi_c	Mhun_0284	Mhun_0284	Vitamins Cofactor Biosynthesis	2765.65	2741.71	173205	0	-1000	-1000	0	0	2.5.1.17	No genes found in M. hungatei	iMB745 Model	iMB745 Model
123	CBL1ABC	Cob(1)alamin transport via ABC system	atp_c + cbl1_e + h2o_c -> adp_c + cbl1_c + h_c + pi_c			Transport	11.0295	-18.8696	4.6201	0	-1000	-1000	0	0		No genes found in M. hungatei	iMB745 Model	iMB745 Model
124	CBL1HBIABC	Cob(1)alamin-HBI transport via ABC system	atp_c + cbl1hbi_e + h2o_c -> adp_c + cbl1hbi_c + h_c + pi_c			Transport	11.0295	-18.8696	4.6201	0	-1000	-1000	0	0		No genes found in M. hungatei	iMB745 Model	iMB745 Model
125	CBLAT2	cob(I)alamin-HBI adenosyltransferase	atp_c + cbl1hbi_c -> adocblhbi_c + pppi_c	Mhun_0284	Mhun_0284	Vitamins Cofactor Biosynthesis	2765.65	2743.43	173205	0	-1000	-1000	0	0		No genes found in M. hungatei	iMB745 Model	iMB745 Model
126	CBLD	cob(I)alamin degradation	cbl1_c -> cbi_c + unknown_cbl1deg_c			Vitamins Cofactor Biosynthesis	0	-9.09495e-13	173205	0	-1000	-1000	0	0		No GPR in M. acetivorans model	iMB745 Model	iMB745 Model
127	CBPS	carbamoyl-phosphate synthase (glutamine-hydrolysing)	2 atp_c + gln_l_c + h2o_c + hco3_c -> 2 adp_c + cbp_c + glu_l_c + 2 h_c + pi_c	(Mhun_0115 and Mhun_0114)	Mhun_0115 Mhun_0114	Glutamate metabolism	58.3517	-26.4099	10.0827	0	-1000	-1000	0	2	6.3.5.5	Same GPR exists in M. hungatei	iMB745 Model	iMB745 Model
128	CD2ABC1	cadmium transport out via ABC system	atp_c + cd2_c + h2o_c -> adp_c + cd2_e + h_c + pi_c			Transport	11.0295	-6.32652	4.6201	0	-1000	-1000	0	0		No genes found in M. hungatei	iMB745 Model	iMB745 Model
129	CD2T4	Cadmium transport out via antiport	cd2_c + h_e + k_e <=> cd2_e + h_c + k_c			Transport	0	-4.15642	0	0	-1000	-1000	0	0		No genes found in M. hungatei	iMB745 Model	iMB745 Model
130	CDGGGPP3	CDP-alcohol phosphatidyltransferase (glycerol 1-phosphate)	cdgggp_c + glyc1p_c -> cmp_c + dggpgp_c + h_c	Mhun_0806	Mhun_0806	Lipid Cell Wall Metabolism	262.85	211.967	70710.7	0	-1000	-1000	0	2	2.7.8.5	Reduced GPR exists in M. hungatei	iMB745 Model	iMB745 Model
131	CDGGGPP4	CDP-alcohol phosphatidyltransferase (glycerol 1-phosphate) (hydroxy)	3hcdgggp_c + glyc1p_c -> 3hdggpgp_c + cmp_c + h_c	Mhun_0806	Mhun_0806	Lipid Cell Wall Metabolism	262.85	211.967	70710.7	0	-1000	-1000	0	2		Reduced GPR exists in M. hungatei	iMB745 Model	iMB745 Model
132	CDGGGS	CDP-2,3-di-O-geranylgeranyl-sn-glycerol synthase	ctp_c + dgggp_c -> cdgggp_c + ppi_c			Lipid Cell Wall Metabolism	-7.64149	-4.52422	4.7184	0	-1000	-1000	0	0	2.7.7.41	No genes found in M. hungatei	iMB745 Model	iMB745 Model
133	CDGGGS2	CDP-2-O-(3-hydroxy)geranyl-3-O-geranyl-sn-glycerol synthase	3hdgggp_c + ctp_c -> 3hcdgggp_c + ppi_c			Lipid Cell Wall Metabolism	-7.64149	-4.52422	4.7184	0	-1000	-1000	0	0		No genes found in M. hungatei	iMB745 Model	iMB745 Model
134	CDGGGSAT	CDP-2,3-di-O-geranylgeranyl-sn-glyceroserine O-archaetidyltransferase	cdgggp_c + ser_l_c -> cmp_c + dgggps_c + h_c			Lipid Cell Wall Metabolism	244.443	197.061	70710.7	0	-1000	-1000	0	0	2.7.8.8	No genes found in M. hungatei	iMB745 Model	iMB745 Model
135	CDGGGSAT2	CDP-2-O-(3-hydroxy)geranyl-3-O-geranyl-sn-glyceroserine O-archaetidyltransferase	3hcdgggp_c + ser_l_c -> 3hdgggps_c + cmp_c + h_c			Lipid Cell Wall Metabolism	244.443	197.061	70710.7	0	-1000	-1000	0	0		No genes found in M. hungatei	iMB745 Model	iMB745 Model
136	CDGGIPT	CDP-digeranyl-sn-glycero-myo-inositol 3-phosphatidyltransferase	cdgggp_c + inost_c -> cmp_c + dggpi_c + h_c	Mhun_0806	Mhun_0806	Lipid Cell Wall Metabolism	254.86	207.395	70710.7	0	-1000	-1000	0	0	2.7.8.11	No genes found in M. hungatei	iMB745 Model	iMB745 Model
137	CDGGIPT2	CDP-digeranyl-sn-glycero-myo-inositol 3-phosphatidyltransferase (3 hydroxy)	3hcdgggp_c + inost_c -> 3hdggpi_c + cmp_c + h_c	Mhun_0806	Mhun_0806	Lipid Cell Wall Metabolism	254.86	207.395	70710.7	0	-1000	-1000	0	0		No genes found in M. hungatei	iMB745 Model	iMB745 Model
138	CF3HA	coenzyme F390 hydrolase (ATP)	f390a_c + h2o_c -> amp_c + f420_2_c + 2 h_c			Vitamins Cofactor Biosynthesis	-3350.84	-3456.57	122474	0	-1000	-1000	0	0		No GPR in M. acetivorans model	iMB745 Model	iMB745 Model
139	CF3HG	coenzyme F390 hydrolase (GTP)	f390g_c + h2o_c -> f420_2_c + gmp_c + 2 h_c			Vitamins Cofactor Biosynthesis	-3585.77	-3690.77	158114	0	-1000	-1000	0	0		No GPR in M. acetivorans model	iMB745 Model	iMB745 Model
140	CF3SA	coenzyme F390 synthetase (ATP)	atp_c + f420_2_c -> f390a_c + ppi_c	Mhun_2226	Mhun_2226	Vitamins Cofactor Biosynthesis	3398.34	3410.53	122474	0	-1000	-1000	0	2		Same GPR exists in M. hungatei	iMB745 Model	iMB745 Model
141	CF3SG	coenzyme F390 synthetase (GTP)	f420_2_c + gtp_c -> f390g_c + ppi_c	Mhun_2226	Mhun_2226	Vitamins Cofactor Biosynthesis	3636.71	3648.54	158114	0	-1000	-1000	0	2		Same GPR exists in M. hungatei	iMB745 Model	iMB745 Model
142	CH2ACH	cis-(homo)2aconitate hydrolase	h2acon_c_c + h2o_c <=> tih2cit_c	(Mhun_1799 and Mhun_1800)	Mhun_1799 Mhun_1800	Coenzyme B Biosynthesis	-7.39687	-7.39411	3.74893	0	-1000	-1000	0	0	4.2.1.114	Some genes not found in M. hungatei	iMB745 Model	iMB745 Model
143	CH3ACH	cis-(homo)3aconitate hydrolase	h2o_c + h3acon_c_c <=> tih3cit_c	(Mhun_1799 and Mhun_1800)	Mhun_1799 Mhun_1800	Coenzyme B Biosynthesis	-7.39687	-7.39339	3.74893	0	-1000	-1000	0	0		Some genes not found in M. hungatei	iMB745 Model	iMB745 Model
144	CH4ST	Methanethiol Transport	ch4s_e <=> ch4s_c			Transport	0	-0.00918992	0	0	-1000	-1000	0	0	SPONTANEOUS	No GPR in M. acetivorans model	iMB745 Model	iMB745 Model
145	CH4T	Methane Transport	ch4_c <=> ch4_e			Transport	0	0	0	0	-1000	-1000	0	0	SPONTANEOUS	No GPR in M. acetivorans model	iMB745 Model	iMB745 Model
146	CHACH	cis-homoaconitate hydrolase	h2o_c + hacon_c_c <=> ihcit_t_c	(Mhun_1799 and Mhun_1800)	Mhun_1799 Mhun_1800	Coenzyme B Biosynthesis	1.74508	1.74723	5.08981	0	-1000	-1000	0	0	4.2.1.114	Some genes not found in M. hungatei	iMB745 Model	iMB745 Model
147	CHORM	chorismate mutase	chor_c -> pphn_c	Mhun_3232	Mhun_3232	Amino Acid Metabolism	-52.2316	-52.2315	8.39366	1	0	0	0	0	5.4.99.5	No genes found in M. hungatei	iMB745 Model	iMB745 Model
148	CHORS	chorismate synthase	3psme_c -> chor_c + pi_c	Mhun_1029	Mhun_1029	Tyrosine Tryptophan and Phenylalanine Metabolism	-12.3273	-5.55302	6.88565	0	-1000	-1000	0	2	4.2.3.5	Same GPR exists in M. hungatei	iMB745 Model	iMB745 Model
149	CHRPL	Chorismate pyruvate lyase	chor_c -> 4hbz_c + pyr_c	(Mhun_1786 and Mhun_1785)	Mhun_1786 Mhun_1785	Tyrosine Tryptophan and Phenylalanine Metabolism	-156.232	-154.615	11.6632	1	0	0	0	0		No genes found in M. hungatei	iMB745 Model	iMB745 Model
150	CLT	chlorideion transport out via diffusion	cl_e <=> cl_c			Transport	0	12.5431	0	0	-1000	-1000	0	0		No genes found in M. hungatei	iMB745 Model	iMB745 Model
151	CMPSAS	CMP sialic acid synthase	acnam_c + ctp_c <=> cmpacna_c + h_c + ppi_c	Mhun_3094	Mhun_3094	Other	259.153	213.087	70710.7	0	-1000	-1000	0	0	2.7.7.43	No genes found in M. hungatei	iMB745 Model	iMB745 Model
152	CO2T	CO2 transporter via diffusion	co2_c <=> co2_e			Transport	0	0	0	0	-1000	-1000	0	0	SPONTANEOUS	No GPR in M. acetivorans model	iMB745 Model	iMB745 Model
153	COABC	Cobalt transport via ABC system	atp_c + cobalt2_e + h2o_c -> adp_c + cobalt2_c + h_c + pi_c	(Mhun_3207 or Mhun_1608) and Mhun_3208 and Mhun_3206	Mhun_3207 Mhun_1608 Mhun_3208 Mhun_3206	Transport	11.0295	-56.4989	4.6201	1	0	0	0	0		Some genes not found in M. hungatei	iMB745 Model	iMB745 Model
154	COBALTT5	cobalt transport in/out via permease (no H+)	cobalt2_c <=> cobalt2_e	Mhun_0969	Mhun_0969	Transport	0	25.0862	0	-1	-1000	-1000	0	0		No genes found in M. hungatei	iMB745 Model	iMB745 Model
155	COBS	coenzyme b synthatse	7mht_c + atp_c -> adp_c + cob_c + h_c	Mhun_1148	Mhun_1148	Coenzyme B Biosynthesis	24.191	-21.675	5.26798	0	-1000	-1000	0	2	2.7.1.-	Same GPR exists in M. hungatei	iMB745 Model	iMB745 Model
156	COCHL	cobaltochelatase	atp_c + cobalt2_c + h2o_c + hgbam_c -> adp_c + co2dam_c + 4 h_c + pi_c	(Mhun_0282 or Mhun_0292)	Mhun_0282 Mhun_0292	Vitamins Cofactor Biosynthesis	11.0295	-153.567	173205	0	-1000	-1000	0	2	6.6.1.2	Reduced GPR exists in M. hungatei	iMB745 Model	iMB745 Model
157	COMS	coenzyme M synthase	h2o_c + sec_c -> com_c + nh4_c + pyr_c			Coenzyme M Biosynthesis	23.4652	21.8685	7.31814	0	-1000	-1000	0	0		No GPR in M. acetivorans model	iMB745 Model	iMB745 Model
158	CPC2MT	precorrin-2 C20-methyltransferase	amet_c + copre2_c -> ahcys_c + copre3_c + h_c	Mhun_3210	Mhun_3210	Vitamins Cofactor Biosynthesis	17.5284	-28.2161	173205	0	-1000	-1000	0	2	2.1.1.130	Same GPR exists in M. hungatei	iMB745 Model	iMB745 Model
159	CPC3MT	precorrin-3B C17-methyltransferase	amet_c + copre3_c -> ahcys_c + copre4_c	Mhun_3213	Mhun_3213	Vitamins Cofactor Biosynthesis	17.5284	31.2668	173205	0	-1000	-1000	0	2	2.1.1.131	Same GPR exists in M. hungatei	iMB745 Model	iMB745 Model
160	CPC4MT	precorrin-4 C11-methyltransferase	amet_c + copre4_c -> ahcys_c + copre5_c + h_c	Mhun_3211	Mhun_3211	Vitamins Cofactor Biosynthesis	17.5284	-28.2161	173205	0	-1000	-1000	0	2	2.1.1.133	Same GPR exists in M. hungatei	iMB745 Model	iMB745 Model
161	CPC5MT	precorrin-5 C1-methyltransferase	amet_c + copre5_c + h2o_c -> acald_c + ahcys_c + copre6_c + 2 h_c	Mhun_3215	Mhun_3215	Vitamins Cofactor Biosynthesis	115.807	10.5799	173205	0	-1000	-1000	0	2	2.1.1.-	Same GPR exists in M. hungatei	iMB745 Model	iMB745 Model
162	CPC6MT	precorrin-6Y C5,15-methyltransferase (decarboxylating)	2 amet_c + codhpre6_c -> 2 ahcys_c + co2_c + copre8_c + 2 h_c	Mhun_3216	Mhun_3216	Vitamins Cofactor Biosynthesis	-350.943	-442.432	244949	0	-1000	-1000	0	0	2.1.1.132	No genes found in M. hungatei	iMB745 Model	iMB745 Model
163	CPC6R	precorrin-6A reductase	copre6_c + 2 h_c + nadph_c -> codhpre6_c + nadp_c			Vitamins Cofactor Biosynthesis	-28.5157	83.5635	141421	0	-1000	-1000	0	0	1.3.1.54	No GPR in M. acetivorans model	iMB745 Model	iMB745 Model
164	CPC8MM	precorrin-8X methylmutase	copre8_c + h_c <=> cobya_c	Mhun_3214	Mhun_3214	Vitamins Cofactor Biosynthesis	-2.48012e-12	57.7626	141421	0	-1000	-1000	0	2	5.4.1.2	Same GPR exists in M. hungatei	iMB745 Model	iMB745 Model
165	CTPRIBFLVTX	CTP:riboflavin 5-phosphotransferase	ctp_c + ribflv_c -> cdp_c + fmn_c + h_c	Mhun_1259	Mhun_1259	Central Metabolism	43.89	-0.870932	7.27401	0	-1000	-1000	0	0	2.7.1.161	No genes found in M. hungatei	iMB745 Model	iMB745 Model
166	CTPS1	CTP synthase (NH3)	atp_c + nh4_c + utp_c -> adp_c + ctp_c + 2 h_c + pi_c	Mhun_2528	Mhun_2528	Nucleotide Metabolism	79.2653	-7.61671	11.6988	0	-1000	-1000	0	2	6.3.4.2	Same GPR exists in M. hungatei	iMB745 Model	iMB745 Model
167	CTPS2	CTP synthase (glutamine)	atp_c + gln_l_c + h2o_c + utp_c -> adp_c + ctp_c + glu_l_c + 2 h_c + pi_c	Mhun_2528	Mhun_2528	Nucleotide Metabolism	71.5801	-17.2125	10.8573	0	-1000	-1000	0	2	6.3.4.2	Same GPR exists in M. hungatei	iMB745 Model	iMB745 Model
168	CUABC	Copper transport via ABC system	atp_c + cu2_e + h2o_c -> adp_c + cu2_c + h_c + pi_c	Mhun_0982	Mhun_0982	Transport	11.0295	-56.4989	4.6201	1	0	0	0	2		Same GPR exists in M. hungatei	iMB745 Model	iMB745 Model
169	CUT1	Copper export via ATPase	atp_c + cu2_c + h2o_c -> adp_c + cu2_e + h_c + pi_c	Mhun_0982	Mhun_0982	Transport	11.0295	-6.32652	4.6201	0	-1000	-1000	0	2		Reduced GPR exists in M. hungatei	iMB745 Model	iMB745 Model
170	CYRDAAT	cob(I)yrinic acid a,c-diamide adenosyltransferase	atp_c + co1dam_c -> adcobdam_c + pppi_c	Mhun_0284	Mhun_0284	Vitamins Cofactor Biosynthesis	2765.65	2750.31	173205	0	-1000	-1000	0	0	2.5.1.17	No genes found in M. hungatei	iMB745 Model	iMB745 Model
171	CYRDAR	cob(II)yrinic acid a,c-diamide reductase	2 co2dam_c + nadh_c -> 2 co1dam_c + h_c + nad_c			Vitamins Cofactor Biosynthesis	-25.0654	-84.5511	282843	0	-1000	-1000	0	0		No GPR in M. acetivorans model	iMB745 Model	iMB745 Model
172	CYRDAS	Cob(II)yrinate a,c-diamide synthase (glutamine-hydrolysing)	2 atp_c + cobya_c + 2 gln_l_c + h2o_c -> 2 adp_c + co2dam_c + 2 glu_l_c + 2 h_c + ppi_c	(Mhun_0671 or Mhun_1157)	Mhun_0671 Mhun_1157	Vitamins Cofactor Biosynthesis	-284.758	-368.061	141421	0	-1000	-1000	0	2	6.3.1.-	Same GPR exists in M. hungatei	iMB745 Model	iMB745 Model
173	CYSDS	Cysteine Desulfhydrase	cys_l_c + h2o_c -> h2s_c + h_c + nh4_c + pyr_c			Cysteine Metabolism	42.7682	-6.34765	9.38655	0	-1000	-1000	0	0	4.1.99.1|4.4.1.1|4.4.1.8	No genes found in M. hungatei	iMB745 Model	iMB745 Model
174	CYSSR	cysteine synthase	acser_c + h2s_c <=> ac_c + cys_l_c	Mhun_2182	Mhun_2182	Cysteine Metabolism	-49.7343	-49.3873	8.20985	0	-1000	-1000	0	2	2.5.1.47|2.5.1.65	Same GPR exists in M. hungatei	iMB745 Model	iMB745 Model
175	CYST2R	L-cysteine reversible transport via proton symport	cys_l_e + h_e <=> cys_l_c + h_c			Transport	0	-16.8728	0	0	-1000	-1000	0	0		No GPR in M. acetivorans model	iMB745 Model	iMB745 Model
176	CYSTA	cysteine transaminase	akg_c + cys_l_c <=> glu_l_c + mercppyr_c	(Mhun_0911 or Mhun_2478)	Mhun_0911 Mhun_2478	Cysteine Metabolism	-29.0861	-27.4038	8.58646	0	-1000	-1000	0	2	2.6.1.1	Reduced GPR exists in M. hungatei	iMB745 Model	iMB745 Model
177	CYSTRS	Cysteinyl-tRNA synthetase	atp_c + cys_l_c + trnacys_c -> amp_c + cystrna_c + h_c + ppi_c	Mhun_2176	Mhun_2176	Cysteine Metabolism	-0.460104	-52.363	11.0878	0	-1000	-1000	0	0	6.1.1.16	No genes found in M. hungatei	iMB745 Model	iMB745 Model
178	CYTDK1	cytidine kinase (ATP)	atp_c + cytd_c -> adp_c + cmp_c + h_c	Mhun_0077	Mhun_0077	Nucleotide Metabolism	22.0297	-20.3185	6.73004	0	-1000	-1000	0	2		Same GPR exists in M. hungatei	iMB745 Model	iMB745 Model
179	CYTDK3	cytidine kinase (ITP)	cytd_c + itp_c -> cmp_c + h_c + idp_c	Mhun_2227	Mhun_2227	Nucleotide Metabolism	18.0063	-23.1386	7.10318	0	-1000	-1000	0	0		No genes found in M. hungatei	iMB745 Model	iMB745 Model
180	CYTK1	cytidylate kinase (CMP)	atp_c + cmp_c <=> adp_c + cdp_c	Mhun_2227	Mhun_2227	Nucleotide Metabolism	4.11389	-1.10212	4.59531	0	-1000	-1000	0	0	2.7.4.14	No genes found in M. hungatei	iMB745 Model	iMB745 Model
181	CYTK2	cytidylate kinase (dCMP)	atp_c + dcmp_c <=> adp_c + dcdp_c	Mhun_2227	Mhun_2227	Nucleotide Metabolism	2.97935	-2.23543	4.59531	0	-1000	-1000	0	0	2.7.4.14	No genes found in M. hungatei	iMB745 Model	iMB745 Model
182	CYTK5	cytidylate kinase (dCMP)	ctp_c + dcmp_c <=> cdp_c + dcdp_c	Mhun_2227	Mhun_2227	Nucleotide Metabolism	4.53515	-0.6792	6.88447	0	-1000	-1000	0	0	2.7.4.14	No genes found in M. hungatei	iMB745 Model	iMB745 Model
183	DADK	deoxyadenylate kinase	atp_c + damp_c <=> adp_c + dadp_c	Mhun_2229	Mhun_2229	Nucleotide Metabolism	3.45766	-1.75597	2.69251	0	-1000	-1000	0	0	2.7.4.3|2.7.4.11	No genes found in M. hungatei	iMB745 Model	iMB745 Model
184	DAPDC	diaminopimelate decarboxylase	26dap_m_c + h_c -> co2_c + lys_l_c	Mhun_2942	Mhun_2942	Threonine and Lysine Metabolism	-39.3963	6.42572	7.39462	0	-1000	-1000	0	0	4.1.1.20	No genes found in M. hungatei	iMB745 Model	iMB745 Model
185	DAPE	diaminopimelate epimerase	26dap_ll_c <=> 26dap_m_c	Mhun_2316	Mhun_2316	Threonine and Lysine Metabolism	-1.65428	-1.65428	4.59531	0	-1000	-1000	0	0	5.1.1.7	No GPR in M. acetivorans model	iMB745 Model	iMB745 Model
186	DAPNH4T	diaminopimelate synthase	glu_l_c + h2o_c + h_c + thdp_c -> 26dap_ll_c + akg_c	Mhun_2943	Mhun_2943	Threonine and Lysine Metabolism	5.82066	53.2517	10.2254	0	-1000	-1000	0	2		Same GPR exists in M. hungatei	iMB745 Model	iMB745 Model
187	DB4PS	3,4-Dihydroxy-2-butanone-4-phosphate synthase	ru5p_d_c -> db4p_c + for_c + h_c	Mhun_1258	Mhun_1258	Vitamins Cofactor Biosynthesis	-43.8873	-91.3187	5.85049	1	0	0	0	2	4.1.99.12	Same GPR exists in M. hungatei	iMB745 Model	iMB745 Model
188	DCMPDA	dCMP deaminase	dcmp_c + h2o_c + h_c <=> dump_c + nh4_c			Nucleotide Metabolism	-67.4974	-22.1276	7.88584	0	-1000	-1000	0	0	3.5.4.12	No genes found in M. hungatei	iMB745 Model	iMB745 Model
189	DCTPD	dCTP deaminase	dctp_c + h2o_c + h_c -> dutp_c + nh4_c	(Mhun_1008 or Mhun_2260)	Mhun_1008 Mhun_2260	Nucleotide Metabolism	-66.6339	-22.1742	7.45672	0	-1000	-1000	0	0	3.5.4.13	No genes found in M. hungatei	iMB745 Model	iMB745 Model
190	DGGGPS	digeranylgeranylglyceryl phosphate synthase	ggdp_c + gggp_c -> dgggp_c + h_c + ppi_c	Mhun_0625	Mhun_0625	Lipid Cell Wall Metabolism	13.2844	-37.8822	7.04106	0	-1000	-1000	0	0	2.5.1.42	No genes found in M. hungatei	iMB745 Model	iMB745 Model
191	DGGGPS2	2-O-(3â-hydroxy)geranyl-3-O-geranyl-sn-glycerol synthase	3hggdp_c + gggp_c -> 3hdgggp_c + h_c + ppi_c	Mhun_0625	Mhun_0625	Lipid Cell Wall Metabolism	13.2844	-37.8822	7.04106	0	-1000	-1000	0	0		No genes found in M. hungatei	iMB745 Model	iMB745 Model
192	DGGPGP	digeranyl-sn-glycerol-1-phospho-3-sn-glycerol phosphatase	dggpgp_c + h2o_c -> dggpg_c + pi_c			Lipid Cell Wall Metabolism	-13.3269	-9.981	2.3839	0	-1000	-1000	0	0		No genes found in M. hungatei	iMB745 Model	iMB745 Model
193	DGGPGP2	digeranyl-sn-glycerol-1-phospho-3-sn-glycerol phosphatase (hydroxy)	3hdggpgp_c + h2o_c -> 3hdggpg_c + pi_c			Lipid Cell Wall Metabolism	-13.3269	-9.981	2.3839	0	-1000	-1000	0	0		No genes found in M. hungatei	iMB745 Model	iMB745 Model
194	DGLY3POX	D-glyceraldehyde-3-phosphate:ferredoxin oxidoreductase	2 fdox_c + g3p_c + h2o_c -> 3pg_c + 2 fdred_c + 3 h_c	Mhun_1005	Mhun_1005	Central Metabolism	23.3326	-127.577	282843	0	-1000	-1000	0	0	1.2.7.5|1.2.7.6	No genes found in M. hungatei	iMB745 Model	iMB745 Model
195	DGLYOX	D-Glyceraldehyde:NAD+ oxidoreductase	glyald_c + h2o_c + nad_c -> glyc_r_c + 2 h_c + nadh_c			Lipid Cell Wall Metabolism	34.0928	-62.5065	9.50905	1	0	0	0	0	1.2.1.3	No genes found in M. hungatei	iMB745 Model	iMB745 Model
196	DHAD1	dihydroxy-acid dehydratase (2,3-dihydroxy-3-methylbutanoate)	23dhmb_c -> 3mob_c + h2o_c	Mhun_0139	Mhun_0139	Valine Leucine and Isoleucine Metabolism	-58.0475	-58.0474	2.94764	1	0	0	0	2	4.2.1.9	Reduced GPR exists in M. hungatei	iMB745 Model	iMB745 Model
197	DHAD2	Dihydroxy-acid dehydratase (2,3-dihydroxy-3-methylpentanoate)	23dhmp_c -> 3mop_c + h2o_c	Mhun_0139	Mhun_0139	Valine Leucine and Isoleucine Metabolism	-58.0475	-58.0473	2.94764	1	0	0	0	2	4.2.1.9	Reduced GPR exists in M. hungatei	iMB745 Model	iMB745 Model
198	DHDPRX	2,3,4,5-Tetrahydrodipicolinate:NAD+ oxidoreductase	nad_c + thdp_c <=> 23dhdp_c + h_c + nadh_c	Mhun_1493	Mhun_1493	Threonine and Lysine Metabolism	89.3205	40.1622	8.21664	0	-1000	-1000	0	2	1.3.1.26	Same GPR exists in M. hungatei	iMB745 Model	iMB745 Model
199	DHDPRY	dihydrodipicolinate reductase (NADPH)	nadp_c + thdp_c <=> 23dhdp_c + h_c + nadph_c	Mhun_1493	Mhun_1493	Threonine and Lysine Metabolism	92.7708	40.1746	8.22407	0	-1000	-1000	0	2	1.3.1.26	Same GPR exists in M. hungatei	iMB745 Model	iMB745 Model
200	DHDPS	dihydrodipicolinate synthase	aspsa_c + pyr_c -> 23dhdp_c + 2 h2o_c + h_c	Mhun_1492	Mhun_1492	Threonine and Lysine Metabolism	-58.3264	-107.237	11.501	1	0	0	0	2	4.2.1.52	Same GPR exists in M. hungatei	iMB745 Model	iMB745 Model
201	DHFR	dihydrofolate reductase	dhf_c + h_c + nadph_c <=> nadp_c + thf_c			Vitamins Cofactor Biosynthesis	-71.7437	-19.1437	4.91259	0	-1000	-1000	0	0	1.5.1.3	No GPR in M. acetivorans model	iMB745 Model	iMB745 Model
202	DHFS	dihydrofolate synthase	atp_c + dhpt_c + glu_l_c -> adp_c + dhf_c + h_c + pi_c			Vitamins Cofactor Biosynthesis	-8.02366	-52.052	7.60556	0	-1000	-1000	0	0	6.3.2.12|6.3.2.17	No GPR in M. acetivorans model	iMB745 Model	iMB745 Model
203	DHNPA2	dihydroneopterin aldolase	dhnpt_c -> 6hmhpt_c + gcald_c			Tetrahydramethanopterin Biosynthesis	40.1697	38.357	4.56658	0	-1000	-1000	0	0		No GPR in M. acetivorans model	iMB745 Model	iMB745 Model
204	DHORD7	dihydroorotic acid dehydrogenase (f420)	dhor_s_c + f420_2_c + h_c <=> f420_2h2_c + orot_c	(Mhun_1154 and Mhun_1153)	Mhun_1154 Mhun_1153	Nucleotide Metabolism	-21.6274	50.5263	6.82085	0	-1000	-1000	0	2	1.3.3.1	Same GPR exists in M. hungatei	iMB745 Model	iMB745 Model
205	DHORTS	dihydroorotase	dhor_s_c + h2o_c <=> cbasp_c + h_c	Mhun_0540	Mhun_0540	Nucleotide Metabolism	38.8468	-10.3158	5.30621	0	-1000	-1000	0	0	3.5.2.3	No genes found in M. hungatei	iMB745 Model	iMB745 Model
206	DHPCPH	7,8-dihydronepterin 2 :3-cyclicphosphate hydrolase	dhp23cp_c + h2o_c -> dhpmp_c + h_c			Tetrahydramethanopterin Biosynthesis	-515.595	-564.805	75592.9	0	-1000	-1000	0	0		No GPR in M. acetivorans model	iMB745 Model	iMB745 Model
207	DHPS2	dihydropteroate synthase	4abz_c + 6hmhptpp_c -> dhpt_c + h_c + ppi_c	Mhun_0021	Mhun_0021	Vitamins Cofactor Biosynthesis	-11.0051	-55.1887	8.33766	0	-1000	-1000	0	2	2.5.1.15	Same GPR exists in M. hungatei	iMB745 Model	iMB745 Model
208	DHPS3	7,8 dihydropteroate synthase (methanopterin)	6hmhptpp_c + brfap_c -> dhrfap_c + h_c + ppi_c	Mhun_1960	Mhun_1960	Tetrahydramethanopterin Biosynthesis	-11.0051	-59.1587	8.33767	1	0	0	0	2	2.5.1.15	Reduced GPR exists in M. hungatei	iMB745 Model	iMB745 Model
209	DHQAT	3-dehydroquinate aminotransferase	3dhq_c + nh4_c -> 4adhq_c + h2o_c			Tetrahydramethanopterin Biosynthesis	-9.87249	-8.24765	6.20537	0	-1000	-1000	0	0		No GPR in M. acetivorans model	iMB745 Model	iMB745 Model
210	DHQD	3-dehydroquinate dehydratase	3dhq_c -> 3dhsk_c + h2o_c	Mhun_0979	Mhun_0979	Tyrosine Tryptophan and Phenylalanine Metabolism	-47.3754	-47.3754	5.5354	1	0	0	0	0	4.2.1.10	No genes found in M. hungatei	iMB745 Model	iMB745 Model
211	DHQS2	3-dehydroquinate synthase	dohdu_c -> 3dhq_c	Mhun_1034	Mhun_1034	Tyrosine Tryptophan and Phenylalanine Metabolism	-71.1927	-71.1928	9.99061	1	0	0	0	2		Same GPR exists in M. hungatei	iMB745 Model	iMB745 Model
212	DIPS	diphthine synthase	amet_c + caphis_c -> ahcys_c + cmaphis_c + h_c	Mhun_0788	Mhun_0788	Amino Acid Metabolism	40.348	-5.31375	141421	0	-1000	-1000	0	2	2.1.1.98	Same GPR exists in M. hungatei	iMB745 Model	iMB745 Model
213	DKFPASPL	6-deoxy-5-ketomannitol 1-phosphate:L-aspartate semialdehyde ligase	aspsa_c + dkfp_c + h_c + nadh_c -> dohau_c + g3p_c + nad_c	Mhun_1036	Mhun_1036	Tyrosine Tryptophan and Phenylalanine Metabolism	-84.1877	-35.2966	8.26404	0	-1000	-1000	0	0		No genes found in M. hungatei	iMB745 Model	iMB745 Model
214	DKFPS2	DKFP synthase (from fructose diphosphate)	fdp_c + mthgxl_c <=> dkfp_c + g3p_c	Mhun_1466	Mhun_1466	Central Metabolism	2.7786	9.78799	3.90733	0	-1000	-1000	0	2		Reduced GPR exists in M. hungatei	iMB745 Model	iMB745 Model
215	DKFPS3	DKFP synthase (from fructose-1-phosphate)	f1p_c + mthgxl_c <=> dkfp_c + glyald_c	Mhun_1466	Mhun_1466	Central Metabolism	16.4773	16.5193	4.1857	0	-1000	-1000	0	2		Reduced GPR exists in M. hungatei	iMB745 Model	iMB745 Model
216	DMATT	dimethylallyltranstransferase	dmpp_c + ipdp_c -> grdp_c + h_c + ppi_c	Mhun_2886	Mhun_2886	Lipid Cell Wall Metabolism	-23.476	-74.663	7.09042	1	0	0	0	2	2.5.1.1	Same GPR exists in M. hungatei	iMB745 Model	iMB745 Model
217	DMATT2	dimethylallyltranstransferase (3-hydroxy)	ipdp_c + m3hdp_c -> 3hgrdp_c + h_c + ppi_c	Mhun_2886	Mhun_2886	Lipid Cell Wall Metabolism	-31.0988	-82.2858	7.09609	1	0	0	0	2		Same GPR exists in M. hungatei	iMB745 Model	iMB745 Model
218	DMHDRFS	7,8-didemethyl-8-hydroxy-5-deazariboflavin synthetase	34hpp_c + 4r5au_c + h2o_c + 2 nadp_c -> ddhrb_c + 3 h_c + 2 nadph_c + nh4_c + oxa_c	(Mhun_1253 and Mhun_2970)	Mhun_1253 Mhun_2970	Vitamins Cofactor Biosynthesis	85.8917	-78.5728	38.3371	0	-1000	-1000	0	2	2.5.1.77	Reduced GPR exists in M. hungatei	iMB745 Model	iMB745 Model
219	DNADDP	Deaminido NAD diphosphatase	dnad_c + h2o_c -> amp_c + 2 h_c + nicrnt_c	Mhun_1582	Mhun_1582	Nucleotide Metabolism	68.3683	-28.2812	12.6148	0	-1000	-1000	0	0	3.6.1.9|3.6.1.22	No genes found in M. hungatei	iMB745 Model	iMB745 Model
220	DNA_MET	Biomass rxn â DNA component	0.58 datp_c + 0.44 dctp_c + 0.44 dgtp_c + 0.59 dttp_c -> dna_met_c + 2.05 ppi_c			Biomass	1960.08	1945.33	109252	0	-1000	-1000	0	0		No GPR in M. acetivorans model	iMB745 Model	iMB745 Model
221	DNMPPA	Dihydroneopterin monophosphate dephosphorylase	dhpmp_c + h2o_c -> dhnpt_c + pi_c			Tetrahydramethanopterin Biosynthesis	-37.3821	-37.4492	4.36305	1	0	0	0	0	3.6.1.-	No GPR in M. acetivorans model	iMB745 Model	iMB745 Model
222	DOHDUS	3,7-dideoxy-D-threo-hepto-2,6-diulosonate synthase	dohau_c + h2o_c + nad_c -> dohdu_c + h_c + nadh_c + nh4_c	Mhun_1034	Mhun_1034	Tyrosine Tryptophan and Phenylalanine Metabolism	75.5202	24.9788	7.30198	0	-1000	-1000	0	2	4.2.3.-	Same GPR exists in M. hungatei	iMB745 Model	iMB745 Model
223	DPCOAK	dephospho-CoA kinase	atp_c + dpcoa_c -> adp_c + coa_c + h_c			Coenzyme A Biosynthesis	45.7744	-3.64406	6.49875	0	-1000	-1000	0	0	2.7.1.24	No GPR in M. acetivorans model	iMB745 Model	iMB745 Model
224	DPR	2-dehydropantoate 2-reductase	2dhp_c + h_c + nadph_c -> nadp_c + pant_r_c	Mhun_1245	Mhun_1245	Coenzyme A Biosynthesis	-65.4256	-12.8295	6.49875	0	-1000	-1000	0	0	1.1.1.169	No GPR in M. acetivorans model	iMB745 Model	iMB745 Model
225	DRBK	Deoxyribokinase	atp_c + drib_c -> 2dr5p_c + adp_c + h_c	Mhun_0077	Mhun_0077	Central Metabolism	1.76029	-40.5886	6.29258	0	-1000	-1000	0	2	2.7.1.15	Same GPR exists in M. hungatei	iMB745 Model	iMB745 Model
226	DROPPRX	2,5-diamino-6-ribosylamino-4(3H)-pyrimidinone 5-phosphate reductase	25dhpp_c + h_c + nadh_c -> 25dthpp_c + nad_c	Mhun_2575	Mhun_2575	Vitamins Cofactor Biosynthesis	-66.0705	-16.9319	5.50891	0	-1000	-1000	0	2		Same GPR exists in M. hungatei	iMB745 Model	iMB745 Model
227	DROPPRY	2,5-diamino-6-ribosylamino-4(3H)-pyrimidinone 5-phosphate reductase (nadph)	25dhpp_c + h_c + nadph_c -> 25dthpp_c + nadp_c	Mhun_2575	Mhun_2575	Vitamins Cofactor Biosynthesis	-69.5208	-16.9443	5.52	0	-1000	-1000	0	2		Same GPR exists in M. hungatei	iMB745 Model	iMB745 Model
228	DRTPPD	2,5-diamino-6-ribitylamino-4(3H)-pyrimidinone 5-phosphate deaminase	25dthpp_c + h2o_c + h_c -> 5aprbu_c + nh4_c			Vitamins Cofactor Biosynthesis	-37.6418	7.57145	100000	0	-1000	-1000	0	0		No GPR in M. acetivorans model	iMB745 Model	iMB745 Model
229	DTMPK	dTMP kinase	atp_c + dtmp_c <=> adp_c + dtdp_c	Mhun_2629	Mhun_2629	Nucleotide Metabolism	2.82475	-2.64626	4.59531	0	-1000	-1000	0	0	2.7.4.9|2.7.4.12	No genes found in M. hungatei	iMB745 Model	iMB745 Model
230	DURIPP	deoxyuridine phosphorylase	duri_c + pi_c <=> 2dr1p_c + ura_c	Mhun_2262	Mhun_2262	Nucleotide Metabolism	4.22311	4.31125	4.5886	0	-1000	-1000	0	2	2.4.2.1|2.4.2.4|2.4.2.23	Same GPR exists in M. hungatei	iMB745 Model	iMB745 Model
231	DUTPDP	dUTP diphosphatase	dutp_c + h2o_c -> dump_c + 2 h_c + ppi_c			Nucleotide Metabolism	41.8654	-50.7606	10.408	1	0	0	0	0	3.6.1.19|3.6.1.23	No genes found in M. hungatei	iMB745 Model	iMB745 Model
232	EHA	hydrogen:ferredoxin oxidoreductase	2 fdox_c + h2_c -> 2 fdred_c + 2 h_c	(Mhun_1741 AND Mhun_1742 AND Mhun_1743 AND Mhun_1744 AND Mhun_1745 AND Mhun_1746) OR (Mhun_1817 AND Mhun_1818 AND Mhun_1819 AND Mhun_1820 AND Mhun_1821 AND Mhun_1822) OR (Mhun_2094 AND Mhun_2095 AND Mhun_2096 AND Mhun_2097 AND Mhun_2098 AND Mhun_2099 AND Mhun_2100 AND Mhun_2101 AND Mhun_2102 AND Mhun_2103 AND Mhun_2104 AND Mhun_2105 AND Mhun_2106) OR (Mhun_2329 AND Mhun_2330 AND Mhun_2331 AND Mhu…	Mhun_1741 Mhun_1742 Mhun_1743 Mhun_1744 Mhun_1745 Mhun_1746 Mhun_1817 Mhun_1818 Mhun_1819 Mhun_1820 Mhun_1821 Mhun_1822 Mhun_2094 Mhun_2095 Mhun_2096 Mhun_2097 Mhun_2098 Mhun_2099 Mhun_2100 Mhun_2101 Mhun_2102 Mhun_2103 Mhun_2104 Mhun_2105 Mhun_2106 Mhun_2329 Mhun_2330 Mhun_2331 Mhun_2332	Methanogenesis	-17.5685	-117.611	282843	0	-1000	-1000	0	2	1.12.7.2	Manual addition	Anderson et al, Thauer et al, Worm et al	This Study
233	ENO	enolase	2pg_c <=> h2o_c + pep_c	Mhun_1018	Mhun_1018	GlycolysisGluconeogenesis	-4.0631	-4.06343	0.477934	0	-1000	-1000	0	2	4.2.1.11	Same GPR exists in M. hungatei	iMB745 Model	iMB745 Model
234	EX_4ABZ_E	Exchange for 4ABZ	4abz_e <=>			Exchange	200.763	209.013	5.69207	-1	0	0	0	0		No GPR in M. acetivorans model	iMB745 Model	iMB745 Model
235	EX_4HPHAC_E	Exchange for 4HPHAC	4hphac_e <=>			Exchange	420.352	427.766	5.10614	-1	0	0	0	0		No GPR in M. acetivorans model	iMB745 Model	iMB745 Model
236	EX_ACTN_R_E	Exchange for ACTN R	actn_r_e <=>			Exchange	291.216	284.334	3.10869	-1	0	0	0	0		No GPR in M. acetivorans model	iMB745 Model	iMB745 Model
237	EX_AC_E	Exchange for AC	ac_e <=>			Exchange	368.004	378.832	1.54183	-1	0	0	0	0		No GPR in M. acetivorans model	iMB745 Model	iMB745 Model
238	EX_ALAC_S_E	Exchange for ALAC S	alac_s_e <=>			Exchange	619.327	626.709	3.62919	-1	0	0	0	0		No GPR in M. acetivorans model	iMB745 Model	iMB745 Model
239	EX_ALA_L_E	Exchange for ALA L	ala_l_e <=>			Exchange	367.047	361.043	1.82623	-1	0	0	0	0		No GPR in M. acetivorans model	iMB745 Model	iMB745 Model
240	EX_CBI_E	Exchange for CBI	cbi_e <=>			Exchange	0	-61.9301	100000	0	0	0	0	0		No GPR in M. acetivorans model	iMB745 Model	iMB745 Model
241	EX_CBL1HBI_E	Exchange for CBL1HBI	cbl1hbi_e <=>			Exchange	0	-58.8486	100000	0	0	0	0	0		No GPR in M. acetivorans model	iMB745 Model	iMB745 Model
242	EX_CBL1_E	Exchange for CBL1	cbl1_e <=>			Exchange	0	-62.2892	100000	0	0	0	0	0		No GPR in M. acetivorans model	iMB745 Model	iMB745 Model
243	EX_CH4S_E	Exchange for CH4S	ch4s_e <=>			Exchange	10.7239	7.2856	7.13862	-1	0	0	0	0		No GPR in M. acetivorans model	iMB745 Model	iMB745 Model
244	EX_CH4_E	Exchange for CH4	ch4_e <=>			Exchange	34.463	31.0225	4.59531	-1	0	0	0	0		No GPR in M. acetivorans model	iMB745 Model	iMB745 Model
245	EX_CO2_E	Exchange for CO2	co2_e <=>			Exchange	386	386	4.59531	-1	0	0	0	0		No GPR in M. acetivorans model	iMB745 Model	iMB745 Model
246	EX_COBALT2_E	Exchange for COBALT2	cobalt2_e <=>			Exchange	0	-21.6456	100000	0	0	0	0	0		No GPR in M. acetivorans model	iMB745 Model	iMB745 Model
247	EX_CYS_L_E	Exchange for CYS L	cys_l_e <=>			Exchange	339.018	333.041	4.59531	-1	0	0	0	0		No GPR in M. acetivorans model	iMB745 Model	iMB745 Model
248	EX_FOL_E	Exchange for FOL	fol_e <=>			Exchange	469.863	483.788	100000	0	0	0	0	0		No GPR in M. acetivorans model	iMB745 Model	iMB745 Model
249	EX_FOR_E	Exchange for FOR	for_e <=>			Exchange	348.562	361.108	2.14416	-1	0	0	0	0		No GPR in M. acetivorans model	iMB745 Model	iMB745 Model
250	EX_GCALD_E	Exchange for GCALD	gcald_e <=>			Exchange	291.564	288.123	2.70818	-1	0	0	0	0		No GPR in M. acetivorans model	iMB745 Model	iMB745 Model
251	EX_GLU_L_E	Exchange for GLU L	glu_l_e <=>			Exchange	692.396	698.948	1.96395	-1	0	0	0	0		No GPR in M. acetivorans model	iMB745 Model	iMB745 Model
252	EX_GLY_E	Exchange for GLY	gly_e <=>			Exchange	378.533	374.261	2.148	-1	0	0	0	0		No GPR in M. acetivorans model	iMB745 Model	iMB745 Model
253	EX_H2O_E	Exchange for H2O	h2o_e <=>			Exchange	238.821	237.101	1.23252	-1	0	0	0	0		No GPR in M. acetivorans model	iMB745 Model	iMB745 Model
254	EX_H2S_E	Exchange for H2S	h2s_e <=>			Exchange	-11.5439	0.999158	4.59531	-1	0	0	0	0		No GPR in M. acetivorans model	iMB745 Model	iMB745 Model
255	EX_H2_E	Exchange for H2	h2_e <=>			Exchange	-17.5685	-19.2888	4.59531	0	0	0	0	0		No GPR in M. acetivorans model	iMB745 Model	iMB745 Model
256	EX_HCO3_E	Exchange for HCO3	hco3_e <=>			Exchange	588.014	600.703	2.11962	-1	0	0	0	0		No GPR in M. acetivorans model	iMB745 Model	iMB745 Model
257	EX_H_E	Exchange for H	h_e <=>			Exchange	-2.48012e-12	29.0211	4.59531	-1	0	0	0	0		No GPR in M. acetivorans model	iMB745 Model	iMB745 Model
258	EX_ILE_L_E	Exchange for ILE L	ile_l_e <=>			Exchange	344.142	332.974	4.59531	-1	0	0	0	0		No GPR in M. acetivorans model	iMB745 Model	iMB745 Model
259	EX_IND3AC_E	Exchange for IND3AC	ind3ac_e <=>			Exchange	104.048	110.577	8.66712	-1	0	0	0	0		No GPR in M. acetivorans model	iMB745 Model	iMB745 Model
260	EX_LEU_L_E	Exchange for LEU L	leu_l_e <=>			Exchange	348.397	337.231	3.54079	-1	0	0	0	0		No GPR in M. acetivorans model	iMB745 Model	iMB745 Model
261	EX_LYS_L_E	Exchange for LYS L	lys_l_e <=>			Exchange	357.59	333.015	5.34271	-1	0	0	0	0		No GPR in M. acetivorans model	iMB745 Model	iMB745 Model
262	EX_N2_E	Exchange for N2	n2_e <=>			Exchange	-18.7	-18.7	4.59531	0	0	0	0	0		No GPR in M. acetivorans model	iMB745 Model	iMB745 Model
263	EX_NAC_E	Exchange for NAC	nac_e <=>			Exchange	201.297	211.262	6.74174	-1	0	0	0	0		No GPR in M. acetivorans model	iMB745 Model	iMB745 Model
264	EX_NH4_E	Exchange for NH4	nh4_e <=>			Exchange	79.419	64.3308	4.59531	-1	0	0	0	0		No GPR in M. acetivorans model	iMB745 Model	iMB745 Model
265	EX_NI2_E	Exchange for NI2	ni2_e <=>			Exchange	0	-21.6456	100000	0	0	0	0	0		No GPR in M. acetivorans model	iMB745 Model	iMB745 Model
266	EX_PAC_E	Exchange for PAC	pac_e <=>			Exchange	208.978	216.365	5.83632	-1	0	0	0	0		No GPR in M. acetivorans model	iMB745 Model	iMB745 Model
267	EX_PI_E	Exchange for PI	pi_e <=>			Exchange	1094.45	1122.67	1.19793	-1	0	0	0	0		No GPR in M. acetivorans model	iMB745 Model	iMB745 Model
268	EX_PRO_L_E	Exchange for PRO L	pro_l_e <=>			Exchange	298.623	290.882	8.97599	-1	0	0	0	0		No GPR in M. acetivorans model	iMB745 Model	iMB745 Model
269	EX_PYR_E	Exchange for PYR	pyr_e <=>			Exchange	467.195	478.018	1.19761	-1	0	0	0	0		No GPR in M. acetivorans model	iMB745 Model	iMB745 Model
270	EX_RIBFLV_E	Exchange for RIBFLV	ribflv_e <=>			Exchange	509.249	492.713	15.6358	-1	0	0	0	0		No GPR in M. acetivorans model	iMB745 Model	iMB745 Model
271	EX_TRP_L_E	Exchange for TRP L	trp_l_e <=>			Exchange	112.197	101.895	3.39523	-1	0	0	0	0		No GPR in M. acetivorans model	iMB745 Model	iMB745 Model
272	EX_UNKNOWN_CBL1DEG_E	Exchange for UNKNOWN CBL1DEG	unknown_cbl1deg_e <=>			Exchange	0	-0.359018	100000	0	0	0	0	0		No GPR in M. acetivorans model	iMB745 Model	iMB745 Model
273	EX_UNKNOWN_RBFDEG_E	Exchange for UNKNOWN RBFDEG	unknown_rbfdeg_e <=>			Exchange	0	-12.042	100000	0	0	0	0	0		No GPR in M. acetivorans model	iMB745 Model	iMB745 Model
274	EX_VAL_L_E	Exchange for VAL L	val_l_e <=>			Exchange	358.911	349.462	4.59531	-1	0	0	0	0		No GPR in M. acetivorans model	iMB745 Model	iMB745 Model
275	F430S1	coenzyme F430 precursor synthase 1 (aminase)	2 atp_c + dscl_c + 2 gln_l_c + 2 h2o_c + ni2_c -> 2 adp_c + f430p1_c + 2 glu_l_c + 4 h_c + 2 pi_c	(Mhun_0291 or Mhun_0292)	Mhun_0291 Mhun_0292	Vitamins Cofactor Biosynthesis	-312.115	-467.833	173205	0	-1000	-1000	0	2		Reduced GPR exists in M. hungatei	iMB745 Model	iMB745 Model
276	F430S2	coenzyme F430 precursor synthase 2 (reduction)	f430p1_c + h_c + nadh_c -> f430p2_c + nad_c			Vitamins Cofactor Biosynthesis	-25.0654	24.093	141421	0	-1000	-1000	0	0		No GPR in M. acetivorans model	iMB745 Model	iMB745 Model
277	F430S3	coenzyme F430 precursor synthase 3 (reduction)	f430p2_c + h_c + nadh_c -> f430p3_c + nad_c			Vitamins Cofactor Biosynthesis	-25.0654	24.093	141421	0	-1000	-1000	0	0		No GPR in M. acetivorans model	iMB745 Model	iMB745 Model
278	F430S4	coenzyme F430 precursor synthase 4 (cyclization)	f430p3_c -> sf430a_c			Vitamins Cofactor Biosynthesis	0	0	141421	0	-1000	-1000	0	0		No GPR in M. acetivorans model	iMB745 Model	iMB745 Model
279	F430S5	coenzyme F430 precursor synthase 5 (cyclization)	h_c + sf430a_c -> f430_c + h2o_c			Vitamins Cofactor Biosynthesis	-238.821	-184.499	141421	0	-1000	-1000	0	0		No GPR in M. acetivorans model	iMB745 Model	iMB745 Model
280	F4D	coenzyme F420 hydrogenase/dehydrogenase	f420_2_c + h2_c + h_c -> f420_2h2_c	Mhun_2329 AND Mhun_2330 AND Mhun_2331 AND Mhun_2332	Mhun_2329 Mhun_2330 Mhun_2331 Mhun_2332	Methanogenesis	-69.6938	2.55073	7.95931	0	-1000	-1000	0	2	1.12.98.1	Manual addition	Thauer et al, Worm et al	This Study
281	F4H2O	F420H2 oxidase	2 f420_2h2_c + o2_c -> 2 f420_2_c + 2 h2o_c + 2 h_c	Mhun_0795	Mhun_0795	Other	-389.791	-534.28	14.0046	1	0	0	0	2		Same GPR exists in M. hungatei	iMB745 Model	iMB745 Model
282	F4MTSPD	methylenetetrahydromethanopterin dehydrogenase	ch_h4mpt_c + f420_2h2_c -> ch2_h4mpt_c + f420_2_c + 2 h_c	Mhun_2255	Mhun_2255	Methanogenesis	84.6829	-38.4502	12.0646	0	-1000	-1000	0	2	1.5.98.1	Manual addition	KEGG, Thauer et al	This Study
283	F4MTSPR	5,10-methylenetetrahydromethanopterin reductase	ch2_h4mpt_c + f420_2h2_c -> ch3_h4mpt_c + f420_2_c + h_c	Mhun_2257	Mhun_2257	Methanogenesis	31.0491	-41.1952	9.47521	0	-1000	-1000	0	2	1.5.98.2	Manual addition	KEGG, Thauer et al	This Study
284	FAPH	FAPy hydrolase	fapy_c + h2o_c -> 25dhpp_c + for_c + h_c			Vitamins Cofactor Biosynthesis	38.2088	-9.23224	12.4056	0	-1000	-1000	0	0		No GPR in M. acetivorans model	iMB745 Model	iMB745 Model
285	FBA	fructose-bisphosphate aldolase	fdp_c <=> dhap_c + g3p_c	Mhun_1036	Mhun_1036	GlycolysisGluconeogenesis	15.2438	22.2579	0.830845	0	-1000	-1000	0	2	4.1.2.13	Reduced GPR exists in M. hungatei	iMB745 Model	iMB745 Model
286	FBA2	D-Fructose 1-phosphate D-glyceraldehyde-3-phosphate-lyase	f1p_c <=> dhap_c + glyald_c	Mhun_1036	Mhun_1036	Central Metabolism	28.9425	28.9891	1.79608	0	-1000	-1000	0	2	4.1.2.13	Reduced GPR exists in M. hungatei	iMB745 Model	iMB745 Model
287	FBP	fructose-bisphosphatase (f6p-forming)	fdp_c + h2o_c -> f6p_c + pi_c	Mhun_1206	Mhun_1206	GlycolysisGluconeogenesis	-15.9042	-9.02353	1.0848	0	-1000	-1000	0	0	3.1.3.11	No genes found in M. hungatei	iMB745 Model	iMB745 Model
288	FBP2	fructose-bisphosphatase (f1p-forming)	fdp_c + h2o_c -> f1p_c + pi_c			Central Metabolism	-16.7863	-9.9015	2.0535	0	-1000	-1000	0	0		No GPR in M. acetivorans model	iMB745 Model	iMB745 Model
289	FCLPA	L-fuculose 1-phosphate aldolase	fc1p_c <=> dhap_c + lald_l_c	Mhun_3173	Mhun_3173	Central Metabolism	19.8053	19.8091	4.59531	0	-1000	-1000	0	0	4.1.2.17	No genes found in M. hungatei	iMB745 Model	iMB745 Model
290	FDH	formate dehydrogenase	for_c + h_c -> co2_c + h2_c	(Mhun_1813 AND Mhun_1814) OR (Mhun_1832 AND Mhun_1833) OR (Mhun_2020 AND Mhun_2021) OR (Mhun_2022 AND Mhun_2023) OR (Mhun_3237 AND Mhun_3238)	Mhun_1813 Mhun_1814 Mhun_1832 Mhun_1833 Mhun_2020 Mhun_2021 Mhun_2022 Mhun_2023 Mhun_3237 Mhun_3238	Central Metabolism	-19.8694	27.572	8.24306	0	-1000	-1000	0	2	1.2.1.2	Manual addition	Costa et al, Worm et al	This Study
291	FE2ABC	iron (II) transport via ABC system	atp_c + fe2_e + h2o_c -> adp_c + fe2_c + h_c + pi_c	(Mhun_1343 and Mhun_1341)	Mhun_1343 Mhun_1341	Transport	11.0295	-55.3712	4.6201	1	0	0	0	0		Some genes not found in M. hungatei	iMB745 Model	iMB745 Model
292	FE3ABC	iron (III) transport via ABC system	atp_c + fe3_e + h2o_c -> adp_c + fe3_c + h_c + pi_c	(Mhun_1999 or Mhun_1995) and (Mhun_2018 or Mhun_0221) and (Mhun_2017 or Mhun_0247)	Mhun_1999 Mhun_1995 Mhun_2018 Mhun_0221 Mhun_2017 Mhun_0247	Transport	11.0295	-67.3025	4.6201	1	0	0	0	0		Some genes not found in M. hungatei	iMB745 Model	iMB745 Model
293	FEDCABC	iron (III) dicitrate transport via ABC system	atp_c + 2 cit_e + fe3_e + h2o_c -> adp_c + 2 cit_c + fe3_c + h_c + pi_c	(Mhun_0246 and Mhun_0247 and Mhun_0248)	Mhun_0246 Mhun_0247 Mhun_0248	Transport	11.0295	7.9697	4.6201	0	-1000	-1000	0	2		Reduced GPR exists in M. hungatei	iMB745 Model	iMB745 Model
294	FMFD	formylmethanofuran dehydrogenase	co2_c + 2 fdred_c + h_c + mfr_b_c -> 2 fdox_c + formmfr_b_c + h2o_c	(Mhun_1981 AND Mhun_1982 AND Mhun_1983 AND Mhun_1984 AND Mhun_1985) OR (Mhun_1987 AND Mhun_1988 AND Mhun_1989 AND Mhun_1990) OR (Mhun_2107 AND Mhun_2108 AND Mhun_2109 AND Mhun_2112)	Mhun_1981 Mhun_1982 Mhun_1983 Mhun_1984 Mhun_1985 Mhun_1987 Mhun_1988 Mhun_1989 Mhun_1990 Mhun_2107 Mhun_2108 Mhun_2109 Mhun_2112	Methanogenesis	26.2008	79.1845	282843	0	-1000	-1000	0	2	1.2.99.5	Manual addition	Anderson et al, KEGG, Thauer et al	This Study
295	FMFTSPFT	formylmethanofuran--tetrahydromethanopterin formyltransferaseformylmethanofuran--tetrahydromethanopterin formyltransferase	formmfr_b_c + h4mpt_c + h_c -> cho_h4mpt_c + mfr_b_c	Mhun_1808	Mhun_1808	Methanogenesis	11.1262	58.1843	7.92769	-1	-1000	-1000	0	2	2.3.1.101	Manual addition	KEGG, Thauer et al	This Study
296	FMNAT	FMN adenylyltransferase	atp_c + fmn_c -> fad_c + ppi_c	Mhun_2404	Mhun_2404	Vitamins Cofactor Biosynthesis	-11.1088	-8.11075	7.25402	0	-1000	-1000	0	0	2.7.7.2	No genes found in M. hungatei	iMB745 Model	iMB745 Model
297	FMNAT_CTP	FCD synthase	ctp_c + fmn_c -> fcd_c + ppi_c	Mhun_2404	Mhun_2404	Vitamins Cofactor Biosynthesis	-49.8021	-46.9637	7.61548	0	-1000	-1000	0	0		No genes found in M. hungatei	iMB745 Model	iMB745 Model
298	FMNAT_GTP	FGD synthase	fmn_c + gtp_c -> fgd_c + ppi_c	Mhun_2404	Mhun_2404	Vitamins Cofactor Biosynthesis	-26.1205	-22.7893	4.52719	0	-1000	-1000	0	0		No genes found in M. hungatei	iMB745 Model	iMB745 Model
299	FOLR2	folate reductase	fol_c + h_c + nadph_c -> dhf_c + nadp_c			Vitamins Cofactor Biosynthesis	-64.487	-11.806	6.72685	0	-1000	-1000	0	0	1.5.1.3	No GPR in M. acetivorans model	iMB745 Model	iMB745 Model
300	FOLT	folate transport via proton simport	fol_e + h_e <=> fol_c + h_c			Transport	0	8.31089	0	0	-1000	-1000	0	0		No GPR in M. acetivorans model	iMB745 Model	iMB745 Model
301	FORT	formate transport via diffusion	for_c + h_c <=> for_e + h_e	(Mhun_0075 or Mhun_1811)	Mhun_0075 Mhun_1811	Transport	0	4.15445	0	0	-1000	-1000	0	0		No GPR in M. acetivorans model	iMB745 Model	iMB745 Model
302	FRD	fumarate reductase	2 fdox_c + succ_c <=> 2 fdred_c + fum_c + 2 h_c	Mhun_3052 AND Mhun_3053	Mhun_3052 Mhun_3053	Central Metabolism	80.0859	-19.9505	282843	0	-1000	-1000	0	2	1.3.99.1	Manual addition	Anderson et al, KEGG	This Study
303	FRTT	farnesyltranstransferase	frdp_c + ipdp_c -> ggdp_c + h_c + ppi_c	Mhun_2886	Mhun_2886	Lipid Cell Wall Metabolism	-31.0988	-82.2858	7.09609	1	0	0	0	2	2.5.1.29	Reduced GPR exists in M. hungatei	iMB745 Model	iMB745 Model
304	FRTT2	farnesyltranstransferase (3-hyroxy)	3hfrdp_c + ipdp_c -> 3hggdp_c + h_c + ppi_c	Mhun_2886	Mhun_2886	Lipid Cell Wall Metabolism	-31.0988	-82.2858	7.09609	1	0	0	0	2		Reduced GPR exists in M. hungatei	iMB745 Model	iMB745 Model
305	FUM	fumarase	mal_l_c <=> fum_c + h2o_c	(Mhun_0089 and Mhun_0090)	Mhun_0089 Mhun_0090	Citric Acid Cycle	3.44724	3.44872	0.436112	0	-1000	-1000	0	0	4.2.1.2	Some genes not found in M. hungatei	iMB745 Model	iMB745 Model
306	G1PACT	glucosamine-1-phosphate N-acetyltransferase	accoa_c + gam1p_c -> acgam1p_c + coa_c + h_c	Mhun_2853	Mhun_2853	Lipid Cell Wall Metabolism	22.1409	-26.4556	8.47496	0	-1000	-1000	0	2	2.3.1.157	Same GPR exists in M. hungatei	iMB745 Model	iMB745 Model
307	G1PDH	glycerol-1-phosphate dehydrogenase (NAD)	glyc1p_c + nad_c <=> dhap_c + h_c + nadh_c	Mhun_1136	Mhun_1136	Lipid Cell Wall Metabolism	68.6307	19.4955	4.73737	0	-1000	-1000	0	2	1.1.1.261	Same GPR exists in M. hungatei	iMB745 Model	iMB745 Model
308	G1PTT	glucose-1-phosphate thymidylyltransferase	dttp_c + g1p_c <=> dtdpglu_c + ppi_c	Mhun_3107	Mhun_3107	Lipid Cell Wall Metabolism	-2.94477	0.73314	4.59531	0	-1000	-1000	0	2	2.7.7.24	Reduced GPR exists in M. hungatei	iMB745 Model	iMB745 Model
309	G1SATI	glutamate-1-semialdehyde aminotransferase	glu1sa_c <=> 5aop_c	Mhun_2560	Mhun_2560	Vitamins Cofactor Biosynthesis	-5.61287	-6.4021	1.43394	0	-1000	-1000	0	2	5.4.3.8	Same GPR exists in M. hungatei	iMB745 Model	iMB745 Model
310	G5SADR	L-glutamate 5-semialdehyde dehydratase, reversible	glu5sa_c -> 1pyr5c_c + h2o_c + h_c			Proline Biosynthesis	48.1874	0.904047	8.8513	0	-1000	-1000	0	0	SPONTANEOUS	No GPR in M. acetivorans model	iMB745 Model	iMB745 Model
311	G5SD2	glutamate-5-semialdehyde dehydrogenase	glu5p_c + h_c + nadh_c -> glu5sa_c + nad_c + pi_c			Proline Biosynthesis	-52.7198	-3.55921	5.50137	0	-1000	-1000	0	0	1.2.1.41	No genes found in M. hungatei	iMB745 Model	iMB745 Model
312	GALTNS	Galactan synthesis (cell wall)	h2o_c + udpgal_c -> galactan_c + h_c + udp_c			Lipid Cell Wall Metabolism	23.3246	-36.6288	5.28213	1	0	0	0	0	2.4.1.-	No GPR in M. acetivorans model	iMB745 Model	iMB745 Model
313	GALUI	UTP-glucose-1-phosphate uridylyltransferase (irreversible)	g1p_c + utp_c <=> ppi_c + udpg_c	Mhun_2114	Mhun_2114	Central Metabolism	-1.43598	2.60354	0.863522	0	-1000	-1000	0	2	2.7.7.9	Same GPR exists in M. hungatei	iMB745 Model	iMB745 Model
314	GAPD	glyceraldehyde-3-phosphate dehydrogenase	g3p_c + nad_c + pi_c <=> 13dpg_c + h_c + nadh_c	Mhun_2462	Mhun_2462	GlycolysisGluconeogenesis	54.3302	-1.57513	4.63909	0	-1000	-1000	0	2	1.2.1.12|1.2.1.59	Reduced GPR exists in M. hungatei	iMB745 Model	iMB745 Model
315	GARFT	phosphoribosylglycinamide formyltransferase	10fthf_c + gar_c -> fgam_c + h_c + thf_c	Mhun_3012	Mhun_3012	Nucleotide Metabolism	10.8234	-36.1098	12.5493	0	-1000	-1000	0	0	2.1.2.2	No genes found in M. hungatei	iMB745 Model	iMB745 Model
316	GCALDT	Glycoaldehydye reversible transport	gcald_e <=> gcald_c			Transport	0	0	0	0	-1000	-1000	0	0		No GPR in M. acetivorans model	iMB745 Model	iMB745 Model
317	GCC	dihydrolipoylprotein:NAD+ oxidoreductase	dhlpro_c + nad_c -> h_c + lpro_c + nadh_c	Mhun_2635	Mhun_2635	Other	43.3206	-5.79967	5.21505	0	-1000	-1000	0	0	1.8.1.4	No genes found in M. hungatei	iMB745 Model	iMB745 Model
318	GF4GL_0	gamma-F420-0:gamma-L-glutamate ligase	f420_0_c + glu_l_c + gtp_c -> f420_1_c + gdp_c + h_c + pi_c	(Mhun_0020 or Mhun_0850)	Mhun_0020 Mhun_0850	Vitamins Cofactor Biosynthesis	10.4482	-39.6667	6.78135	0	-1000	-1000	0	2		Same GPR exists in M. hungatei	iMB745 Model	iMB745 Model
319	GF4GL_1	gamma-F420-1:gamma-L-glutamate ligase	f420_1_c + glu_l_c + gtp_c -> f420_2_c + gdp_c + h_c + pi_c	(Mhun_0020 or Mhun_0850)	Mhun_0020 Mhun_0850	Vitamins Cofactor Biosynthesis	10.4482	-41.6133	9.96998	0	-1000	-1000	0	2		Same GPR exists in M. hungatei	iMB745 Model	iMB745 Model
320	GF4GL_2	gamma-F420-2:gamma-L-glutamate ligase	f420_2_c + glu_l_c + gtp_c -> f420_3_c + gdp_c + h_c + pi_c	(Mhun_0020 or Mhun_0850)	Mhun_0020 Mhun_0850	Vitamins Cofactor Biosynthesis	10.4482	-43.4902	9.96998	0	-1000	-1000	0	2		Same GPR exists in M. hungatei	iMB745 Model	iMB745 Model
321	GF4GL_3	gamma-F420-3:gamma-L-glutamate ligase	f420_3_c + glu_l_c + gtp_c -> f420_4_c + gdp_c + h_c + pi_c	(Mhun_0020 or Mhun_0850)	Mhun_0020 Mhun_0850	Vitamins Cofactor Biosynthesis	10.4482	-45.2906	6.78135	0	-1000	-1000	0	2		Same GPR exists in M. hungatei	iMB745 Model	iMB745 Model
322	GF4GL_4	gamma-F420-4:gamma-L-glutamate ligase	f420_4_c + glu_l_c + gtp_c -> f420_5_c + gdp_c + h_c + pi_c	(Mhun_0020 or Mhun_0850)	Mhun_0020 Mhun_0850	Vitamins Cofactor Biosynthesis	10.4482	-37.466	6.78135	0	-1000	-1000	0	2		Same GPR exists in M. hungatei	iMB745 Model	iMB745 Model
323	GF4GL_5	gamma-F420-5:gamma-L-glutamate ligase	f420_5_c + glu_l_c + gtp_c -> f420_6_c + gdp_c + h_c + pi_c	(Mhun_0020 or Mhun_0850)	Mhun_0020 Mhun_0850	Vitamins Cofactor Biosynthesis	10.4482	-25.8281	6.78135	0	-1000	-1000	0	2		Same GPR exists in M. hungatei	iMB745 Model	iMB745 Model
324	GF4GL_6	gamma-F420-6:gamma-L-glutamate ligase	f420_6_c + glu_l_c + gtp_c -> f420_7_c + gdp_c + h_c + pi_c	(Mhun_0020 or Mhun_0850)	Mhun_0020 Mhun_0850	Vitamins Cofactor Biosynthesis	10.4482	-47.1292	6.78135	0	-1000	-1000	0	2		Same GPR exists in M. hungatei	iMB745 Model	iMB745 Model
325	GF6PTA	glutamine-fructose-6-phosphate transaminase	f6p_c + gln_l_c <=> gam6p_c + glu_l_c	Mhun_2855	Mhun_2855	Glutamate metabolism	-14.9041	-15.0892	3.51801	0	-1000	-1000	0	2	2.6.1.16	Same GPR exists in M. hungatei	iMB745 Model	iMB745 Model
326	GGDPRED	geranylgeranyl reductase	ggdp_c + 3 h_c + 3 nadph_c -> 3 nadp_c + phydp_c	Mhun_1123	Mhun_1123	Lipid Cell Wall Metabolism	-343.342	-185.553	17.5212	1	0	0	0	2	1.3.1.83	Same GPR exists in M. hungatei	iMB745 Model	iMB745 Model
327	GGGPS	geranylgeranylglyceryl phosphate synthase	ggdp_c + glyc1p_c -> gggp_c + h_c + ppi_c	Mhun_1010	Mhun_1010	Lipid Cell Wall Metabolism	28.2134	-22.9737	6.40265	0	-1000	-1000	0	0	2.5.1.41	No genes found in M. hungatei	iMB745 Model	iMB745 Model
328	GHMT2	glycine hydroxymethyltransferase	gly_c + h2o_c + mlthf_c <=> ser_l_c + thf_c	Mhun_0023	Mhun_0023	Glycine and Serine Metabolism	6.88802	6.74905	1.94991	0	-1000	-1000	0	2	2.1.2.1	Same GPR exists in M. hungatei	iMB745 Model	iMB745 Model
329	GK1	guanylate kinase (GMP:ATP)	atp_c + gmp_c <=> adp_c + gdp_c			Nucleotide Metabolism	2.51899	-2.86344	1.87603	0	-1000	-1000	0	0	2.7.4.8	No GPR in M. acetivorans model	iMB745 Model	iMB745 Model
330	GK_ADP	ADP-dependent glucokinase	adp_c + glc_d_c -> amp_c + g6p_c + h_c			GlycolysisGluconeogenesis	18.0688	-19.0676	4.64984	0	-1000	-1000	0	0	2.7.1.147	No genes found in M. hungatei	iMB745 Model	iMB745 Model
331	GLCGSD	glucan 1,4-alpha-glucosidase	glycogen_c -> glc_d_c			Central Metabolism	0	0	0	0	-1000	-1000	0	0	3.2.1.3	No genes found in M. hungatei	iMB745 Model	iMB745 Model
332	GLCNT2R	D-gluconate transport via proton symport, reversible	glcn_e + h_e <=> glcn_c + h_c	(Mhun_0169 or Mhun_2350)	Mhun_0169 Mhun_2350	Transport	0	-4.15626	0	0	-1000	-1000	0	0		No genes found in M. hungatei	iMB745 Model	iMB745 Model
333	GLCP	glycogen phosphorylase	glycogen_c + pi_c -> g1p_c + h2o_c	Mhun_1203	Mhun_1203	Central Metabolism	16.25	16.3465	1.29779	-1	-1000	-1000	0	0	2.4.1.1	No genes found in M. hungatei	iMB745 Model	iMB745 Model
334	GLCS2	glycogen synthase (UDPGlc)	h2o_c + udpg_c -> glycogen_c + h_c + udp_c			Central Metabolism	26.289	-33.6643	5.12764	1	0	0	0	0	2.4.1.11	No genes found in M. hungatei	iMB745 Model	iMB745 Model
335	GLNS	glutamine synthetase	atp_c + glu_l_c + nh4_c -> adp_c + gln_l_c + h_c + pi_c	Mhun_0779	Mhun_0779	Glutamine Metabolism	18.7147	-21.817	6.8107	0	-1000	-1000	0	2	6.3.1.2	Same GPR exists in M. hungatei	iMB745 Model	iMB745 Model
336	GLNTRAT	glutamyl-tRNA(Gln) amidotransferase	atp_c + gln_l_c + glutrna_gln_c + h2o_c -> adp_c + glntrna_c + glu_l_c + h_c + pi_c	(Mhun_0083 and Mhun_0082 and Mhun_1014 and Mhun_1013 and Mhun_1012)	Mhun_0083 Mhun_0082 Mhun_1014 Mhun_1013 Mhun_1012	Glutamine Metabolism	24.0221	-19.8815	6.47053	0	-1000	-1000	0	0	6.3.5.7	Some genes not found in M. hungatei	iMB745 Model	iMB745 Model
337	GLU5K	glutamate 5-kinase	atp_c + glu_l_c <=> adp_c + glu5p_c	Mhun_0516	Mhun_0516	Amino Acid Metabolism	16.3484	21.2948	4.22282	0	-1000	-1000	0	0	2.7.2.11	No genes found in M. hungatei	iMB745 Model	iMB745 Model
338	GLUDC	Glutamate Decarboxylase	glu_l_c + h_c -> 4abut_c + co2_c			Glutamate metabolism	-62.3633	-14.801	7.25305	0	-1000	-1000	0	0	4.1.1.15	No genes found in M. hungatei	iMB745 Model	iMB745 Model
339	GLUDXI	glutamate dehydrogenase (NAD)	akg_c + h_c + nadh_c + nh4_c -> glu_l_c + h2o_c + nad_c			Glutamate metabolism	-85.7371	-33.1038	6.7225	0	-1000	-1000	0	0	1.4.1.2|1.4.1.3	No genes found in M. hungatei	iMB745 Model	iMB745 Model
340	GLUDYI	glutamate dehydrogenase (NADP)	akg_c + h_c + nadph_c + nh4_c -> glu_l_c + h2o_c + nadp_c			Glutamate metabolism	-89.1874	-33.1162	6.7334	0	-1000	-1000	0	0	1.4.1.3|1.4.1.4	No genes found in M. hungatei	iMB745 Model	iMB745 Model
341	GLUPRT	glutamine phosphoribosyldiphosphate amidotransferase	gln_l_c + h2o_c + prpp_c -> glu_l_c + h_c + ppi_c + pram_c	Mhun_3061	Mhun_3061	Glutamate metabolism	-20.294	-59.0172	6.55758	1	0	0	0	2	2.4.2.14	Same GPR exists in M. hungatei	iMB745 Model	iMB745 Model
342	GLUS_F420	F420-dependent glutamate synthase	akg_c + f420_2h2_c + gln_l_c -> f420_2_c + 2 glu_l_c + h_c	(Mhun_0779 or Mhun_0780 or Mhun_0781 or Mhun_1117)	Mhun_0779 Mhun_0780 Mhun_0781 Mhun_1117	Glutamate metabolism	-16.2316	-86.9117	6.70764	1	0	0	0	2		Reduced GPR exists in M. hungatei	iMB745 Model	iMB745 Model
343	GLUT2R	L-glutamate transport via proton symport, reversible	glu_l_e + h_e -> glu_l_c + h_c			Transport	0	-4.26415	0	0	-1000	-1000	0	0		No genes found in M. hungatei	iMB745 Model	iMB745 Model
344	GLUT4	Na+/glutamate symport	glu_l_e + na1_e -> glu_l_c + na1_c			Transport	0	-0.107726	0	0	-1000	-1000	0	0		No genes found in M. hungatei	iMB745 Model	iMB745 Model
345	GLUTRR	glutamyl-tRNA reductase	glutrna_c + h_c + nadph_c -> glu1sa_c + nadp_c + trnaglu_c	Mhun_2562	Mhun_2562	Vitamins Cofactor Biosynthesis	-18.4577	36.7024	7.50259	0	-1000	-1000	0	0	1.2.1.70	No genes found in M. hungatei	iMB745 Model	iMB745 Model
346	GLUTRS	Glutamyl-tRNA synthetase	atp_c + glu_l_c + trnaglu_c -> amp_c + glutrna_c + h_c + ppi_c	Mhun_2885	Mhun_2885	Glutamate metabolism	15.1022	-34.8987	8.09353	0	-1000	-1000	0	2	6.1.1.17	Same GPR exists in M. hungatei	iMB745 Model	iMB745 Model
347	GLUTRS_GLN	Nonspecific glutamyl-tRNA synthase (glutrna(gln) forming)	atp_c + glu_l_c + trnagln_c -> amp_c + glutrna_gln_c + h_c + ppi_c	Mhun_2885	Mhun_2885	Glutamate metabolism	15.1022	-34.8987	8.09353	0	-1000	-1000	0	2	6.1.1.24	Same GPR exists in M. hungatei	iMB745 Model	iMB745 Model
348	GLYALDOX	glyceraldehyde ferredoxin oxidoreductase	2 fdox_c + glyald_c + h2o_c -> 2 fdred_c + glyc_r_c + 3 h_c	Mhun_1005	Mhun_1005	Central Metabolism	9.02742	-138.456	282843	0	-1000	-1000	0	2	1.2.7.5	Reduced GPR exists in M. hungatei	iMB745 Model	iMB745 Model
349	GLYCDX	Glycerol dehydrogenase	glyc_c + nad_c -> dha_c + h_c + nadh_c	Mhun_2541	Mhun_2541	Lipid Cell Wall Metabolism	66.9352	17.7768	5.39655	0	-1000	-1000	0	0	1.1.1.6	No genes found in M. hungatei	iMB745 Model	iMB745 Model
350	GLYT4R	glycine reversible transport via sodium symport	gly_e + na1_e <=> gly_c + na1_c			Transport	0	-12.6553	0	0	-1000	-1000	0	0		No genes found in M. hungatei	iMB745 Model	iMB745 Model
351	GLYTRS	Glycyl-tRNA synthetase	atp_c + gly_c + trnagly_c -> amp_c + glytrna_c + h_c + ppi_c	Mhun_1707	Mhun_1707	Glycine and Serine Metabolism	25.5826	-26.2792	8.2733	0	-1000	-1000	0	2	6.1.1.14	Same GPR exists in M. hungatei	iMB745 Model	iMB745 Model
352	GMAND	GDP-D-mannose dehydratase	gdpmann_c -> gdpddman_c + h2o_c	Mhun_2132	Mhun_2132	Central Metabolism	-60.8924	-60.8925	7.07802	1	0	0	0	2	4.2.1.47	Reduced GPR exists in M. hungatei	iMB745 Model	iMB745 Model
353	GMPS	GMP synthase	atp_c + nh4_c + xmp_c <=> amp_c + gmp_c + 3 h_c + ppi_c	(Mhun_2527 and Mhun_1588)	Mhun_2527 Mhun_1588	Nucleotide Metabolism	90.0137	-48.3741	100000	0	-1000	-1000	0	0	6.3.4.1|6.3.5.2	Some genes not found in M. hungatei	iMB745 Model	iMB745 Model
354	GMPS2	GMP synthase	atp_c + gln_l_c + h2o_c + xmp_c -> amp_c + glu_l_c + gmp_c + 3 h_c + ppi_c	(Mhun_2527 and Mhun_1588)	Mhun_2527 Mhun_1588	Glutamine Metabolism	82.3285	-57.9698	100000	0	-1000	-1000	0	0	6.3.5.2	Some genes not found in M. hungatei	iMB745 Model	iMB745 Model
355	GRTT	geranyltranstransferase	grdp_c + ipdp_c -> frdp_c + h_c + ppi_c	Mhun_2886	Mhun_2886	Lipid Cell Wall Metabolism	-31.0988	-82.2858	7.09609	1	0	0	0	2	2.5.1.10	Reduced GPR exists in M. hungatei	iMB745 Model	iMB745 Model
356	GRTT2	geranyltranstransferase (3-hydroxy)	3hgrdp_c + ipdp_c -> 3hfrdp_c + h_c + ppi_c	Mhun_2886	Mhun_2886	Lipid Cell Wall Metabolism	-31.0988	-82.2858	7.09609	1	0	0	0	2		Reduced GPR exists in M. hungatei	iMB745 Model	iMB745 Model
357	GSNK	guanosine kinase	atp_c + gsn_c -> adp_c + gmp_c + h_c	Mhun_0077	Mhun_0077	Nucleotide Metabolism	16.4987	-25.8967	7.00445	0	-1000	-1000	0	2		Same GPR exists in M. hungatei	iMB745 Model	iMB745 Model
358	GTPCHIII	GTP cyclohydrolase III	gtp_c + 3 h2o_c -> fapy_c + 2 h_c + 2 pi_c			Nucleotide Metabolism	-13.2655	-92.502	16.6268	1	0	0	0	0		No GPR in M. acetivorans model	iMB745 Model	iMB745 Model
359	GTPCHIV	GTP cyclohydrolase IV	gtp_c + h2o_c -> dhp23cp_c + for_c + 2 h_c + ppi_c	Mhun_2334	Mhun_2334	Nucleotide Metabolism	536.074	444.718	75592.9	0	-1000	-1000	0	2		Same GPR exists in M. hungatei	iMB745 Model	iMB745 Model
360	GTPHS	GTP amine hydrolysis (spontaneous)	gtp_c + h2o_c + h_c -> nh4_c + xtp_c			Nucleotide Metabolism	-33.4462	9.28264	100000	0	-1000	-1000	0	0	SPONTANEOUS	No GPR in M. acetivorans model	iMB745 Model	iMB745 Model
361	GUACYC	guanylate cyclase	gtp_c -> 35cgmp_c + h_c + ppi_c	Mhun_1167	Mhun_1167	Nucleotide Metabolism	41.6073	-2.3355	7.44191	0	-1000	-1000	0	0	4.6.1.1|4.6.1.2	No genes found in M. hungatei	iMB745 Model	iMB745 Model
362	GUAD	guanine deaminase	gua_c + h2o_c + h_c -> nh4_c + xan_c			Nucleotide Metabolism	-43.5156	2.10828	100000	0	-1000	-1000	0	0	3.5.4.3	No genes found in M. hungatei	iMB745 Model	iMB745 Model
363	GUAPRT	guanine phosphoribosyltransferase	gmp_c + h_c + ppi_c <=> gua_c + prpp_c	Mhun_2612	Mhun_2612	Nucleotide Metabolism	-6.04777	31.5993	5.76225	0	-1000	-1000	0	0	2.4.2.7|2.4.2.8|2.4.2.22	No genes found in M. hungatei	iMB745 Model	iMB745 Model
364	H2MPTR	dihydromethanoterin reductase	f420_2h2_c + h2mpt_c -> f420_2_c + h4mpt_c + h_c			Tetrahydramethanopterin Biosynthesis	1.67562	-70.563	57735	0	-1000	-1000	0	0		No GPR in M. acetivorans model	iMB745 Model	iMB745 Model
365	H2OT	H2O transport via diffusion	h2o_e <=> h2o_c			Transport	0	0	0	0	-1000	-1000	0	0		No GPR in M. acetivorans model	iMB745 Model	iMB745 Model
366	H2ST	h2s transport (diffusion)	h2s_e <=> h2s_c			Transport	0	12.5431	0	0	-1000	-1000	0	0		No GPR in M. acetivorans model	iMB745 Model	iMB745 Model
367	H2TD	hydrogen transport	h2_c <=> h2_e			Transport	0	0	0	0	-1000	-1000	0	0		No GPR in M. acetivorans model	iMB745 Model	iMB745 Model
368	H4MPTS10	tetrahydromethanopterin synthesis reaction 10	dhadrp_c + h2o_c -> dhadr_c + pi_c			Tetrahydramethanopterin Biosynthesis	-13.3269	-11.2273	2.3839	0	-1000	-1000	0	0		No GPR in M. acetivorans model	iMB745 Model	iMB745 Model
369	H4MPTS11	tetrahydromethanopterin synthesis reaction 11	dhadr_c + prpp_c -> dhadrpr_c + h_c + ppi_c			Tetrahydramethanopterin Biosynthesis	-0.00502841	-39.881	6.43738	0	-1000	-1000	0	0		No GPR in M. acetivorans model	iMB745 Model	iMB745 Model
370	H4MPTS12	tetrahydromethanopterin synthesis reaction 12	atp_c + dhadrpr_c + 2 h_c -> adp_c + dhadrdpr_c			Tetrahydramethanopterin Biosynthesis	2530.63	2636.15	141421	0	-1000	-1000	0	0		No GPR in M. acetivorans model	iMB745 Model	iMB745 Model
371	H4MPTS13	tetrahydromethanopterin synthesis reaction 13	atp_c + dhadrdpr_c -> adp_c + dhadrtpr_c + 2 h_c			Tetrahydramethanopterin Biosynthesis	-2523.08	-2638.51	141421	0	-1000	-1000	0	0		No GPR in M. acetivorans model	iMB745 Model	iMB745 Model
372	H4MPTS14	tetrahydromethanopterin synthesis reaction 14	dhadrtpr_c + s2hglut_c -> dmh2mpt_c + h_c + ppi_c			Tetrahydramethanopterin Biosynthesis	228.225	189.085	91287.1	0	-1000	-1000	0	0		No GPR in M. acetivorans model	iMB745 Model	iMB745 Model
373	H4MPTS15	tetrahydromethanopterin synthesis reaction 15	amet_c + dmh2mpt_c -> ahcys_c + h_c + mmh2mpt_c			Tetrahydramethanopterin Biosynthesis	19.7906	-25.9539	100000	0	-1000	-1000	0	0		No GPR in M. acetivorans model	iMB745 Model	iMB745 Model
374	H4MPTS16	tetrahydromethanopterin synthesis reaction 16	amet_c + mmh2mpt_c -> ahcys_c + h2mpt_c + h_c			Tetrahydramethanopterin Biosynthesis	17.2413	-28.5033	100000	0	-1000	-1000	0	0		No GPR in M. acetivorans model	iMB745 Model	iMB745 Model
375	H4MPTS9	tetrahydromethanopterin synthesis reaction 9	dhrfap_c + f420_2h2_c -> dhadrp_c + f420_2_c + h_c			Tetrahydramethanopterin Biosynthesis	11.1202	-61.1282	7.12174	1	0	0	0	0		No GPR in M. acetivorans model	iMB745 Model	iMB745 Model
376	HASD	hydroxyarchaetidylserine decarboxylase	3hdpgps_c + h_c -> 3hdpgpe_c + co2_c			Lipid Cell Wall Metabolism	-48.7631	-1.15037	6.8196	0	-1000	-1000	0	0		No genes found in M. hungatei	iMB745 Model	iMB745 Model
377	HATGH	hydroxyarchaetidylglycerol hydrogenase	3hdggpg_c + 7 h_c + 7 nadph_c -> 3hdpgpg_c + 7 nadp_c	Mhun_1123	Mhun_1123	Lipid Cell Wall Metabolism	-801.132	-432.958	40.8827	1	0	0	0	2		Reduced GPR exists in M. hungatei	iMB745 Model	iMB745 Model
378	HATIH	hydroxyarchaetidylinositol hydrogenase	3hdggpi_c + 7 h_c + 7 nadph_c -> 3hdpgpi_c + 7 nadp_c	Mhun_1123	Mhun_1123	Lipid Cell Wall Metabolism	-801.132	-432.958	40.8827	1	0	0	0	2		Reduced GPR exists in M. hungatei	iMB745 Model	iMB745 Model
379	HATSH	hydroxyarchaetidylserine hydrogenase	3hdgggps_c + 7 h_c + 7 nadph_c -> 3hdpgps_c + 7 nadp_c	Mhun_1123	Mhun_1123	Lipid Cell Wall Metabolism	-801.132	-432.958	40.8827	1	0	0	0	2		Reduced GPR exists in M. hungatei	iMB745 Model	iMB745 Model
380	HBZOPT	Hydroxybenzoate octaprenyltransferase	4hbz_c + octdp_c -> 3ophb_c + h_c + ppi_c	Mhun_0625	Mhun_0625	Lipid Cell Wall Metabolism	-23.9557	-75.1975	7.05533	1	0	0	0	0	2.5.1.-	No genes found in M. hungatei	iMB745 Model	iMB745 Model
381	HCITS	homocitrate synthase	accoa_c + akg_c + h2o_c -> coa_c + h_c + hcit_c	Mhun_1801	Mhun_1801	Threonine and Lysine Metabolism	14.4335	-36.7398	6.79623	0	-1000	-1000	0	2	2.3.3.14|4.1.3.21	Same GPR exists in M. hungatei	iMB745 Model	iMB745 Model
382	HCO3E	HCO3 equilibration reaction	co2_c + h2o_c <=> h_c + hco3_c	Mhun_1824	Mhun_1824	Other	36.8069	-10.6746	6.70713	0	-1000	-1000	0	0	4.2.1.1	No genes found in M. hungatei	iMB745 Model	iMB745 Model
383	HCO3E_E	HCO3 equilibration reaction	co2_e + h2o_e <=> h_e + hco3_e	Mhun_1281	Mhun_1281	Other	36.8069	-6.62409	6.70713	0	-1000	-1000	0	0	4.2.1.1	No genes found in M. hungatei	iMB745 Model	iMB745 Model
384	HDR	heterodisulfide reductase	2 fdox_c + 2 h2_c + hsfd_c -> cob_c + com_c + 2 fdred_c + 2 h_c	Mhun_1836 AND Mhun_1837 AND Mhun_1838	Mhun_1836 Mhun_1837 Mhun_1838	Methanogenesis	-68.241	-163.283	282843	0	-1000	-1000	0	2	1.8.98.1	Manual addition	Anderson et al, Costa et al	This Study
385	HETZK	hydroxyethylthiazole kinase	4mhetz_c + atp_c -> 4mpetz_c + adp_c + h_c	Mhun_2217	Mhun_2217	Vitamins Cofactor Biosynthesis	20.8827	-21.5068	5.62863	0	-1000	-1000	0	2	2.7.1.50	Same GPR exists in M. hungatei	iMB745 Model	iMB745 Model
386	HISTD	histidinol dehydrogenase	h2o_c + histd_c + 2 nad_c -> 3 h_c + his_l_c + 2 nadh_c	Mhun_2531	Mhun_2531	Histidine Metabolism	126.221	-17.7688	14.3024	0	-1000	-1000	0	2	1.1.1.23	Same GPR exists in M. hungatei	iMB745 Model	iMB745 Model
387	HISTP	histidinol-phosphatase	h2o_c + hisp_c -> histd_c + pi_c	Mhun_0920	Mhun_0920	Histidine Metabolism	-12.337	-15.9093	3.82247	0	-1000	-1000	0	0	3.1.3.15	No genes found in M. hungatei	iMB745 Model	iMB745 Model
388	HISTRS	Histidyl-tRNA synthetase	atp_c + his_l_c + trnahis_c -> amp_c + h_c + histrna_c + ppi_c	Mhun_2918	Mhun_2918	Histidine Metabolism	-2.09267	-50.5462	7.92186	0	-1000	-1000	0	2	6.1.1.21	Same GPR exists in M. hungatei	iMB745 Model	iMB745 Model
389	HKT	H+/K+ gastric/non-gastric P-ATPase and ABC ATPase	atp_c + h2o_c + k_e -> adp_c + h_e + k_c + pi_c	Mhun_2312	Mhun_2312	Transport	11.0295	-27.2563	4.6201	0	-1000	-1000	0	0	3.6.3.10	No genes found in M. hungatei	iMB745 Model	iMB745 Model
390	HMBS	hydroxymethylbilane synthase	h2o_c + 4 ppbng_c -> hmbil_c + 4 nh4_c	Mhun_2559	Mhun_2559	Vitamins Cofactor Biosynthesis	-54.8975	-108.799	23.803	0	-1000	-1000	0	2	2.5.1.61|4.3.1.8	Same GPR exists in M. hungatei	iMB745 Model	iMB745 Model
391	HMGCOARI	Hydroxymethylglutaryl CoA reductase (ir)	2 h_c + hmgcoa_c + 2 nadph_c <=> coa_c + mev_r_c + 2 nadp_c	Mhun_3004	Mhun_3004	Lipid Cell Wall Metabolism	-95.7561	16.0238	9.79066	0	-1000	-1000	0	2	1.1.1.34	Same GPR exists in M. hungatei	iMB745 Model	iMB745 Model
392	HMGCOASI	Hydroxymethylglutaryl CoA synthase (ir)	aacoa_c + accoa_c + h2o_c -> coa_c + h_c + hmgcoa_c	Mhun_0151	Mhun_0151	Lipid Cell Wall Metabolism	32.3165	-22.1375	6.37075	0	-1000	-1000	0	2	2.3.3.10|4.1.3.5	Same GPR exists in M. hungatei	iMB745 Model	iMB745 Model
393	HMPK1	hydroxymethylpyrimidine kinase (ATP)	4ahmmp_c + atp_c -> 4ampm_c + adp_c + h_c	Mhun_1140	Mhun_1140	Vitamins Cofactor Biosynthesis	24.3564	-17.9924	5.17302	0	-1000	-1000	0	2	2.7.1.49	Same GPR exists in M. hungatei	iMB745 Model	iMB745 Model
394	HPACT2R	ydroxyphenylacetate transport in via proton symporter	4hphac_e + h_e <=> 4hphac_c + h_c			Transport	0	-4.27264	0	0	-1000	-1000	0	0		No GPR in M. acetivorans model	iMB745 Model	iMB745 Model
395	HPPK2	6-hydroxymethyl-dihydropterin pyrophosphokinase	6hmhpt_c + atp_c -> 6hmhptpp_c + amp_c + h_c			Tetrahydramethanopterin Biosynthesis	27.1419	-20.3992	6.55985	0	-1000	-1000	0	0		No GPR in M. acetivorans model	iMB745 Model	iMB745 Model
396	HPYRRX	Hydroxypyruvate reductase (NADH)	h_c + hpyr_c + nadh_c -> glyc_r_c + nad_c			Tyrosine Tryptophan and Phenylalanine Metabolism	-74.253	-25.0947	4.63634	0	-1000	-1000	0	0	1.1.1.26|1.1.1.29|1.1.1.81	No genes found in M. hungatei	iMB745 Model	iMB745 Model
397	HPYRRY	Hydroxypyruvate reductase (NADPH)	h_c + hpyr_c + nadph_c -> glyc_r_c + nadp_c			Tyrosine Tryptophan and Phenylalanine Metabolism	-77.7033	-25.1071	4.66639	0	-1000	-1000	0	0	1.1.1.79|1.1.1.81	No genes found in M. hungatei	iMB745 Model	iMB745 Model
398	HSDX	homoserine dehydrogenase (NADH)	hom_l_c + nad_c <=> aspsa_c + h_c + nadh_c	Mhun_2292	Mhun_2292	Amino Acid Metabolism	65.3364	16.0955	5.31783	0	-1000	-1000	0	2	1.1.1.3	Same GPR exists in M. hungatei	iMB745 Model	iMB745 Model
399	HSDY	homoserine dehydrogenase (NADPH)	hom_l_c + nadp_c <=> aspsa_c + h_c + nadph_c	Mhun_2292	Mhun_2292	Alanine and Aspartate Metabolism	68.7867	16.1079	5.30912	0	-1000	-1000	0	2	1.1.1.3	Same GPR exists in M. hungatei	iMB745 Model	iMB745 Model
400	HSERTA	homoserine O-trans-acetylase	accoa_c + hom_l_c <=> achms_c + coa_c	Mhun_2201	Mhun_2201	Methionine Metabolism	-24.5124	-24.7203	7.82498	0	-1000	-1000	0	2	2.3.1.31	Same GPR exists in M. hungatei	iMB745 Model	iMB745 Model
401	HSK	homoserine kinase	atp_c + hom_l_c -> adp_c + h_c + phom_c			Threonine and Lysine Metabolism	1.84454	-40.7144	8.61556	0	-1000	-1000	0	0	2.7.1.39	No GPR in M. acetivorans model	iMB745 Model	iMB745 Model
402	HSPMS	homospermidine synthase	2 ptrc_c -> hspmd_c + nh4_c			Central Metabolism	-18.2925	-20.1736	100000	0	-1000	-1000	0	0	2.5.1.44	No genes found in M. hungatei	iMB745 Model	iMB745 Model
403	HSTPT	histidinol-phosphate transaminase	akg_c + hisp_c <=> glu_l_c + imacp_c	Mhun_2525	Mhun_2525	Histidine Metabolism	-8.23707	-8.19857	4.59531	0	-1000	-1000	0	0	2.6.1.9	No genes found in M. hungatei	iMB745 Model	iMB745 Model
404	HXPRT	hypoxanthine phosphoribosyltransferase (Hypoxanthine)	hxan_c + prpp_c -> h_c + imp_c + ppi_c			Nucleotide Metabolism	8.57788	-29.7246	5.21819	0	-1000	-1000	0	0	2.4.2.8	No genes found in M. hungatei	iMB745 Model	iMB745 Model
405	IG3PS	Imidazole-glycerol-3-phosphate synthase	gln_l_c + prlp_c -> aicar_c + eig3p_c + glu_l_c + h_c	(Mhun_0957 and Mhun_2577)	Mhun_0957 Mhun_2577	Histidine Metabolism	-1.11654	-41.7532	100000	0	-1000	-1000	0	2	2.4.2.-|4.1.3.-	Same GPR exists in M. hungatei	iMB745 Model	iMB745 Model
406	IGPDH	imidazoleglycerol-phosphate dehydratase	eig3p_c -> h2o_c + imacp_c	Mhun_0920	Mhun_0920	Histidine Metabolism	-46.7632	-46.7706	3.26745	1	0	0	0	0	4.2.1.19	No genes found in M. hungatei	iMB745 Model	iMB745 Model
407	IGPS	indole-3-glycerol-phosphate synthase	2cpr5p_c + h_c <=> 3ig3p_c + co2_c + h2o_c	Mhun_1788	Mhun_1788	Tyrosine Tryptophan and Phenylalanine Metabolism	-118.486	-67.6228	11.2911	1	0	0	0	2	4.1.1.48	Same GPR exists in M. hungatei	iMB745 Model	iMB745 Model
408	ILET2R	L-isoleucine reversible transport via proton symport	h_e + ile_l_e <=> h_c + ile_l_c			Transport	0	-16.7504	0	0	-1000	-1000	0	0		No genes found in M. hungatei	iMB745 Model	iMB745 Model
409	ILETA	isoleucine transaminase	akg_c + ile_l_c <=> 3mop_c + glu_l_c	Mhun_0672	Mhun_0672	Valine Leucine and Isoleucine Metabolism	-20.016	-18.37	5.93969	0	-1000	-1000	0	2	2.6.1.42	Same GPR exists in M. hungatei	iMB745 Model	iMB745 Model
410	ILETRS	Isoleucyl-tRNA synthetase	atp_c + ile_l_c + trnaile_c -> amp_c + h_c + iletrna_c + ppi_c	Mhun_0606	Mhun_0606	Valine Leucine and Isoleucine Metabolism	8.61001	-41.7003	9.72381	0	-1000	-1000	0	2	6.1.1.5	Same GPR exists in M. hungatei	iMB745 Model	iMB745 Model
411	IMPC	IMP cyclohydrolase	h2o_c + imp_c <=> fprica_c	Mhun_3032	Mhun_3032	Nucleotide Metabolism	9.252	10.1769	10.5071	0	-1000	-1000	0	2	2.1.2.3|3.5.4.10	Same GPR exists in M. hungatei	iMB745 Model	iMB745 Model
412	IMPD	IMP dehydrogenase	h2o_c + imp_c + nad_c -> h_c + nadh_c + xmp_c	Mhun_2632	Mhun_2632	Nucleotide Metabolism	51.8596	2.86637	8.28792	0	-1000	-1000	0	0	1.1.1.205	No GPR in M. acetivorans model	iMB745 Model	iMB745 Model
413	IND3ACT2R	indole-3-acetate transport via proton symport	h_c + ind3ac_c <=> h_e + ind3ac_e			Transport	0	4.15159	0	0	-1000	-1000	0	0		No GPR in M. acetivorans model	iMB745 Model	iMB745 Model
414	INDPYRD	Indole-3-pyruvate decarboxylase	h_c + indpyr_c <=> co2_c + id3acald_c			Tyrosine Tryptophan and Phenylalanine Metabolism	-33.0011	14.4399	7.10259	0	-1000	-1000	0	0	4.1.1.43|4.1.1.74	No genes found in M. hungatei	iMB745 Model	iMB745 Model
415	INSK	insosine kinase	atp_c + ins_c -> adp_c + h_c + imp_c	Mhun_0077	Mhun_0077	Nucleotide Metabolism	16.8557	-26.1376	5.45241	0	-1000	-1000	0	2	2.7.1.73	Same GPR exists in M. hungatei	iMB745 Model	iMB745 Model
416	IOR	indolepyruvate ferredoxin oxidoreductase	coa_c + 2 fdox_c + indpyr_c <=> co2_c + 2 fdred_c + h_c + indaccoa_c	(Mhun_2358 and Mhun_2359)	Mhun_2358 Mhun_2359	Tyrosine Tryptophan and Phenylalanine Metabolism	-30.8363	-83.1473	282843	0	-1000	-1000	0	0	1.2.7.8	Some genes not found in M. hungatei	iMB745 Model	iMB745 Model
417	IOR2	indolepyruvate ferredoxin oxidoreductase (phenylpyvurate)	coa_c + 2 fdox_c + phpyr_c <=> co2_c + 2 fdred_c + h_c + phaccoa_c	(Mhun_2358 and Mhun_2359)	Mhun_2358 Mhun_2359	Tyrosine Tryptophan and Phenylalanine Metabolism	-71.0854	-123.396	282843	0	-1000	-1000	0	0		Some genes not found in M. hungatei	iMB745 Model	iMB745 Model
418	IOR3	indolepyruvate ferredoxin oxidoreductase (hydroxyphenylpyvurate)	34hpp_c + coa_c + 2 fdox_c <=> co2_c + 2 fdred_c + h_c + hphaccoa_c	(Mhun_2358 and Mhun_2359)	Mhun_2358 Mhun_2359	Tyrosine Tryptophan and Phenylalanine Metabolism	-113.574	-166.682	282843	0	-1000	-1000	0	0		Some genes not found in M. hungatei	iMB745 Model	iMB745 Model
419	IPDDI3X	isopentenyl diphosphate isomerase (type3)	f420_2_c + 2 h_c + ipdp_c + nadh_c -> dmpp_c + f420_2h2_c + nad_c	Mhun_2888	Mhun_2888	Vitamins Cofactor Biosynthesis	-82.0931	39.3098	11.2892	0	-1000	-1000	0	2		Same GPR exists in M. hungatei	iMB745 Model	iMB745 Model
420	IPDDI3Y	isopentenyl diphosphate isomerase (type3)	f420_2_c + 2 h_c + ipdp_c + nadph_c -> dmpp_c + f420_2h2_c + nadp_c	Mhun_2888	Mhun_2888	Vitamins Cofactor Biosynthesis	-85.5434	39.2974	11.2947	0	-1000	-1000	0	2		Same GPR exists in M. hungatei	iMB745 Model	iMB745 Model
421	IPDPH	IPDP hydrolase	h2o_c + ipdp_c <=> m3hdp_c			Lipid Cell Wall Metabolism	-4.67644	-4.67644	3.746	0	-1000	-1000	0	0		No GPR in M. acetivorans model	iMB745 Model	iMB745 Model
422	IPMD	3-isopropylmalate dehydrogenase	3c2hmp_c + nad_c <=> 3c4mop_c + h_c + nadh_c	(Mhun_1797 or Mhun_2363)	Mhun_1797 Mhun_2363	Valine Leucine and Isoleucine Metabolism	55.8471	6.69303	4.95364	0	-1000	-1000	0	2	1.1.1.85	Same GPR exists in M. hungatei	iMB745 Model	iMB745 Model
423	IPPK	IP kinase	atp_c + ipp_c -> adp_c + ipdp_c	Mhun_2889	Mhun_2889	Lipid Cell Wall Metabolism	12.3291	7.16321	3.69128	0	-1000	-1000	0	2		Same GPR exists in M. hungatei	iMB745 Model	iMB745 Model
424	IPPMIA	3-isopropylmalate dehydratase	3c2hmp_c <=> 2ippm_c + h2o_c	Mhun_2362 and (Mhun_2361 or Mhun_1126 or Mhun_0058)	Mhun_2362 Mhun_2361 Mhun_1126 Mhun_0058	Valine Leucine and Isoleucine Metabolism	7.39687	7.40044	3.74893	0	-1000	-1000	0	0	4.2.1.33	Some genes not found in M. hungatei	iMB745 Model	iMB745 Model
425	IPPMIB	2-isopropylmalate hydratase	2ippm_c + h2o_c <=> 3c3hmp_c	Mhun_2362 and (Mhun_2361 or Mhun_1126 or Mhun_0058)	Mhun_2362 Mhun_2361 Mhun_1126 Mhun_0058	Valine Leucine and Isoleucine Metabolism	2.8975	2.89337	3.70942	0	-1000	-1000	0	0	4.2.1.33	Some genes not found in M. hungatei	iMB745 Model	iMB745 Model
426	IPPS	2-isopropylmalate synthase	3mob_c + accoa_c + h2o_c -> 3c3hmp_c + coa_c + h_c	Mhun_2360	Mhun_2360	Valine Leucine and Isoleucine Metabolism	27.9572	-21.4996	5.20673	0	-1000	-1000	0	2	2.3.3.13	Same GPR exists in M. hungatei	iMB745 Model	iMB745 Model
427	KARA1	ketol-acid reductoisomerase (2,3-dihydroxy-3-methylbutanoate)	23dhmb_c + nadp_c <=> alac_s_c + h_c + nadph_c	Mhun_1245	Mhun_1245	Valine Leucine and Isoleucine Metabolism	59.2974	6.70105	4.96596	0	-1000	-1000	0	2	1.1.1.86	Same GPR exists in M. hungatei	iMB745 Model	iMB745 Model
428	KARA2	ketol-acid reductoisomerase (2-Acetolactate)	2ahbut_c + h_c + nadph_c <=> 23dhmp_c + nadp_c	Mhun_1245	Mhun_1245	Valine Leucine and Isoleucine Metabolism	-59.2974	-6.70098	4.96596	0	-1000	-1000	0	2	1.1.1.86	Same GPR exists in M. hungatei	iMB745 Model	iMB745 Model
429	KCCT	K+-Cl- cotransport	cl_c + k_c -> cl_e + k_e			Transport	0	0	0	0	-1000	-1000	0	0		No genes found in M. hungatei	iMB745 Model	iMB745 Model
430	KT2R	potassium reversible transport via proton symport	h_e + k_e <=> h_c + k_c	Mhun_2771	Mhun_2771	Transport	0	-29.2426	0	1	0	0	0	0		No genes found in M. hungatei	iMB745 Model	iMB745 Model
431	LCAD	lactaldehyde dehydrogenase	h2o_c + lald_l_c + nad_c -> 2 h_c + lac_l_c + nadh_c			Vitamins Cofactor Biosynthesis	37.3589	-59.2405	9.80707	1	0	0	0	0	1.2.1.21|1.2.1.22	No genes found in M. hungatei	iMB745 Model	iMB745 Model
432	LCYSTAT	L-Cysteate:2-oxoglutarate aminotransferase	akg_c + lcyst_c <=> 3spyr_c + glu_l_c	(Mhun_0911 or Mhun_2478)	Mhun_0911 Mhun_2478	Coenzyme M Biosynthesis	-10.2169	-9.6614	3.51583	0	-1000	-1000	0	2	2.6.1.1	Reduced GPR exists in M. hungatei	iMB745 Model	iMB745 Model
433	LCYSTS	selanocystathionine beta-synthase	h_c + pser_l_c + so3_c -> lcyst_c + pi_c	Mhun_2977	Mhun_2977	Coenzyme M Biosynthesis	-370.039	-313.619	70710.7	0	-1000	-1000	0	2		Same GPR exists in M. hungatei	iMB745 Model	iMB745 Model
434	LEUT2R	L-leucine reversible transport via proton symport	h_e + leu_l_e <=> h_c + leu_l_c			Transport	0	-16.7592	0	0	-1000	-1000	0	0		No genes found in M. hungatei	iMB745 Model	iMB745 Model
435	LEUTA	leucine transaminase	akg_c + leu_l_c <=> 4mop_c + glu_l_c	Mhun_0672	Mhun_0672	Valine Leucine and Isoleucine Metabolism	-2.39677	-0.739741	2.47178	0	-1000	-1000	0	2	2.6.1.6|2.6.1.42|2.6.1.67	Same GPR exists in M. hungatei	iMB745 Model	iMB745 Model
436	LEUTRS	Leucyl-tRNA synthetase	atp_c + leu_l_c + trnaleu_c -> amp_c + h_c + leutrna_c + ppi_c	Mhun_2923	Mhun_2923	Valine Leucine and Isoleucine Metabolism	12.8652	-37.7432	9.26437	0	-1000	-1000	0	2	6.1.1.4	Same GPR exists in M. hungatei	iMB745 Model	iMB745 Model
437	LIPID_MET	Biomass rxn â lipid component	0.057 3hdpgpe_c + 0.214 3hdpgpg_c + 0.287 3hdpgpi_c + 0.244 3hdpgps_c + 0.005 dpgpe_c + 0.005 dpgpg_c + 0.027 dpgpi_c + 0.011 dpgps_c + 0.148 gdpgpi_c -> lipid_met_c			Biomass	1482.05	1399.4	122393	0	-1000	-1000	0	0		No GPR in M. acetivorans model	iMB745 Model	iMB745 Model
438	LPFPLT	LPPG:Fo 2-phospho-L-lactate transferase	ddhrb_c + lppg_c -> f420_0_c + gmp_c + h_c	Mhun_2444	Mhun_2444	Vitamins Cofactor Biosynthesis	252.667	198.714	70710.7	0	-1000	-1000	0	2	2.7.8.28	Same GPR exists in M. hungatei	iMB745 Model	iMB745 Model
439	LPPGS	LPPG synthetase	2plac_l_c + gtp_c -> lppg_c + ppi_c	Mhun_1254	Mhun_1254	Vitamins Cofactor Biosynthesis	-8.14263	-4.72143	3.86744	0	-1000	-1000	0	0	2.7.7.68	No genes found in M. hungatei	iMB745 Model	iMB745 Model
440	LYST3R	L-lysine transport out via proton antiport reversible	h_e + lys_l_c <=> h_c + lys_l_e	Mhun_1436	Mhun_1436	Transport	0	-4.11926	0	0	-1000	-1000	0	0		No genes found in M. hungatei	iMB745 Model	iMB745 Model
441	LYSTRS	Lysyl-tRNA synthetase	atp_c + lys_l_c + trnalys_c -> amp_c + h_c + lystrna_c + ppi_c	Mhun_2496	Mhun_2496	Threonine and Lysine Metabolism	9.86944	-41.4409	7.90794	0	-1000	-1000	0	2	6.1.1.6	Reduced GPR exists in M. hungatei	iMB745 Model	iMB745 Model
442	MAN1PT	mannose-1-phosphate guanylyltransferase	gtp_c + man1p_c -> gdpmann_c + ppi_c	Mhun_2619	Mhun_2619	Central Metabolism	-6.67114	-3.18316	4.59531	0	-1000	-1000	0	2	2.7.7.13	Same GPR exists in M. hungatei	iMB745 Model	iMB745 Model
443	MAN1PT2R	mannose-1-phosphate guanylyltransferase (GDP) reversible	gdp_c + h_c + man1p_c -> gdpmann_c + pi_c	Mhun_3065	Mhun_3065	Central Metabolism	-49.0979	10.4893	6.83978	0	-1000	-1000	0	2	2.7.7.22	Same GPR exists in M. hungatei	iMB745 Model	iMB745 Model
444	MAN6PI	mannose-6-phosphate isomerase	man6p_c <=> f6p_c	Mhun_3065	Mhun_3065	Central Metabolism	-0.679329	-0.723837	1.81491	0	-1000	-1000	0	2	5.3.1.8	Same GPR exists in M. hungatei	iMB745 Model	iMB745 Model
445	MCR	methyl-coenzyme M reductase	cob_c + mcom_c -> ch4_c + hsfd_c	Mhun_2144 AND Mhun_2145 AND Mhun_2146 AND Mhun_2147 AND Mhun_2148	Mhun_2144 Mhun_2145 Mhun_2146 Mhun_2147 Mhun_2148	Methanogenesis	-17.2634	-22.3015	7.77322	0	-1000	-1000	0	2	2.8.4.1	Manual addition	KEGG, Thauer et al	This Study
446	MDH	malate dehydrogenase	mal_l_c + nad_c <=> h_c + nadh_c + oaa_c	Mhun_2343	Mhun_2343	Citric Acid Cycle	72.7207	23.5641	4.62009	0	-1000	-1000	0	0	1.1.1.37	No genes found in M. hungatei	iMB745 Model	iMB745 Model
447	MDHY	malate dehydrogenase (NADP+)	mal_l_c + nadp_c <=> h_c + nadph_c + oaa_c	Mhun_2343	Mhun_2343	Vitamins Cofactor Biosynthesis	76.171	23.5765	4.64707	0	-1000	-1000	0	0	1.1.1.82	No genes found in M. hungatei	iMB745 Model	iMB745 Model
448	ME1_REV	malic enzyme	mal_l_c + nad_c <=> co2_c + nadh_c + pyr_c	Mhun_0147	Mhun_0147	Central Metabolism	12.7876	12.7922	4.91058	0	-1000	-1000	0	2	1.1.1.38|1.1.1.39	Same GPR exists in M. hungatei	iMB745 Model	iMB745 Model
449	ME2	malic enzyme (NADP)	mal_l_c + nadp_c <=> co2_c + nadph_c + pyr_c	Mhun_0147	Mhun_0147	Central Metabolism	16.2379	12.8046	4.94286	0	-1000	-1000	0	2	1.1.1.40	Same GPR exists in M. hungatei	iMB745 Model	iMB745 Model
450	METAT	methionine adenosyltransferase	atp_c + h2o_c + met_l_c -> amet_c + h_c + pi_c + ppi_c	Mhun_0923	Mhun_0923	Methionine Metabolism	-49.9783	-97.8665	100000	0	-1000	-1000	0	2	2.5.1.6	Reduced GPR exists in M. hungatei	iMB745 Model	iMB745 Model
451	METGL	methionine g-lyase	h2o_c + met_l_c -> 2obut_c + ch4s_c + nh4_c			Methionine Metabolism	6.25767	4.43181	9.26194	0	-1000	-1000	0	0	4.4.1.11	No genes found in M. hungatei	iMB745 Model	iMB745 Model
452	METS	methionine synthase	5mthf_c + hcys_l_c -> met_l_c + thf_c	Mhun_2447	Mhun_2447	Methionine Metabolism	-0.102995	-0.0841318	8.53554	0	-1000	-1000	0	0	2.1.1.13	No genes found in M. hungatei	iMB745 Model	iMB745 Model
453	METSOXR2	methionine oxidation 3 (thioredoxin)	metsox_r_l_c + trdrd_c -> h2o_c + met_l_c + trdox_c	Mhun_0652	Mhun_0652	Amino Acid Metabolism	-539.541	-539.385	100000	0	-1000	-1000	0	0	1.8.4.11	No genes found in M. hungatei	iMB745 Model	iMB745 Model
454	METTRS	Methionyl-tRNA synthetase	atp_c + met_l_c + trnamet_c -> amp_c + h_c + mettrna_c + ppi_c	Mhun_2825	Mhun_2825	Methionine Metabolism	10.4511	-40.2341	7.7829	0	-1000	-1000	0	2	6.1.1.10	Same GPR exists in M. hungatei	iMB745 Model	iMB745 Model
455	MEVK1	mevalonate kinase (atp)	atp_c + mev_r_c -> 5pmev_c + adp_c + h_c	Mhun_2890	Mhun_2890	Lipid Cell Wall Metabolism	26.1772	-19.6355	7.59099	0	-1000	-1000	0	0	2.7.1.36	No genes found in M. hungatei	iMB745 Model	iMB745 Model
456	MFRBS	MFR(b) synthesis	4gggaepmamfr_c + glu_l_c -> h2o_c + mfr_b_c			Methanofuran synthesis	-4.62099	-7.78087	4.4937	0	-1000	-1000	0	0		No GPR in M. acetivorans model	iMB745 Model	iMB745 Model
457	MFRS1	Methanofuran intermediate 1 biosynthesis	dhap_c + h2o_c + pep_c -> mfrbi1_c			Methanofuran synthesis	9.51508	-0.821461	5.44121	0	-1000	-1000	0	0		No GPR in M. acetivorans model	iMB745 Model	iMB745 Model
458	MFRS10	4-[N-Î³-L-glutamyl-)-p-(Î²-aminoethyl)phenoxy-methyl]-2-(aminomethyl)furan glutamate extention	4gaepmamfr_c + glu_l_c -> 4ggaepmamfr_c + h2o_c			Methanofuran synthesis	-4.62099	-3.54396	4.4937	0	-1000	-1000	0	0		No GPR in M. acetivorans model	iMB745 Model	iMB745 Model
459	MFRS11	Third glutatamate addition to MFR(b)	4ggaepmamfr_c + glu_l_c -> 4gggaepmamfr_c + h2o_c			Methanofuran synthesis	-4.62099	-5.64058	4.4937	0	-1000	-1000	0	0		No GPR in M. acetivorans model	iMB745 Model	iMB745 Model
460	MFRS2	Methanofuran intermediate 1 kinase	mfrbi1_c -> mfrbi2_c + pi_c			Methanofuran synthesis	-71.2091	-60.9982	3.30657	1	0	0	0	0		No GPR in M. acetivorans model	iMB745 Model	iMB745 Model
461	MFRS3	Methanofuran intermediate 2 dehydration	mfrbi2_c -> h2o_c + mfrbi3_c			Methanofuran synthesis	-2.8975	-2.91129	3.70942	0	-1000	-1000	0	0		No GPR in M. acetivorans model	iMB745 Model	iMB745 Model
462	MFRS4	Methanofuran intermediate 3 isomerization	mfrbi3_c -> mfrbi4_c			Methanofuran synthesis	-41.5218	-41.558	6.04919	1	0	0	0	0		No GPR in M. acetivorans model	iMB745 Model	iMB745 Model
463	MFRS5	Methanofuran intermediate 4 dehydration	mfrbi4_c -> 24sf_c + h2o_c			Methanofuran synthesis	84.9656	85.0198	100000	0	-1000	-1000	0	0		No GPR in M. acetivorans model	iMB745 Model	iMB745 Model
464	MFRS6	2,4-substituted-furan reduction (nad)	24sf_c + atp_c + h_c + nadh_c -> 2frald_c + adp_c + nad_c + pi_c			Methanofuran synthesis	-33.0645	24.4992	5.02677	0	-1000	-1000	0	0		No GPR in M. acetivorans model	iMB745 Model	iMB745 Model
465	MFRS7	2-furaldehyde transaminase	2frald_c + glu_l_c -> 2mafr_c + akg_c			Methanofuran synthesis	4.60402	2.1662	3.68727	0	-1000	-1000	0	0		No GPR in M. acetivorans model	iMB745 Model	iMB745 Model
466	MFRS8	p-(Î²-aminoethyl)phenoxy-methyl-2-(aminomethyl)furan biosynthesis	2mafr_c + tym_c -> aepmamfr_c + pi_c			Methanofuran synthesis	-63.6068	-66.7848	4.21046	1	0	0	0	0		No GPR in M. acetivorans model	iMB745 Model	iMB745 Model
467	MFRS9	p-(Î²-aminoethyl)phenoxy-methyl-2-(aminomethyl)furan glutamate extention	aepmamfr_c + glu_l_c -> 4gaepmamfr_c + h2o_c			Methanofuran synthesis	-4.62099	-1.55859	4.4937	0	-1000	-1000	0	0		No GPR in M. acetivorans model	iMB745 Model	iMB745 Model
468	MG2ABC	magnesium transport via ABC system	atp_c + h2o_c + mg2_e -> adp_c + h_c + mg2_c + pi_c	Mhun_0969	Mhun_0969	Transport	11.0295	-56.4989	4.6201	1	0	0	0	0		No genes found in M. hungatei	iMB745 Model	iMB745 Model
469	MGSA2	methyglyoxylate synthase 2 (from g3p)	g3p_c -> mthgxl_c + pi_c	Mhun_1027	Mhun_1027	Central Metabolism	-64.7538	-64.8364	3.40438	1	0	0	0	2		Same GPR exists in M. hungatei	iMB745 Model	iMB745 Model
470	MGT5	magnesium transport in/out via permease (no H+)	mg2_c <=> mg2_e	Mhun_0969	Mhun_0969	Transport	0	25.0862	0	-1	-1000	-1000	0	0		No genes found in M. hungatei	iMB745 Model	iMB745 Model
471	MHPGLUT	5-methyltetrahydropteroyltriglutamate-homocysteine S-methyltransferase	hcys_l_c + mhpglu_c -> hpglu_c + met_l_c	Mhun_2447	Mhun_2447	Other	-28.6979	-28.6786	7.89452	0	-1000	-1000	0	0	2.1.1.14	No genes found in M. hungatei	iMB745 Model	iMB745 Model
472	MHPGLUT2	5-Methyltetrahydropteroyltri-L-glutamate:SAM methyltransferrase	ahcys_c + h_c + mhpglu_c -> amet_c + hpglu_c	Mhun_2447	Mhun_2447	Other	-77.2891	-31.5439	100000	0	-1000	-1000	0	0	2.1.1.-	No genes found in M. hungatei	iMB745 Model	iMB745 Model
473	MI3PP	myo-inositol 3-phosphatase	h2o_c + mi3p_d_c -> inost_c + pi_c	Mhun_0903	Mhun_0903	Central Metabolism	-20.0999	-20.1968	2.66514	1	0	0	0	2	3.1.3.25	Same GPR exists in M. hungatei	iMB745 Model	iMB745 Model
474	MI3PS	1D-myo-inositol-3-phosphate lyase (isomerizing)	g6p_c -> mi3p_d_c			Other	-60.8648	-60.8574	10.6622	1	0	0	0	0	5.5.1.4	No genes found in M. hungatei	iMB745 Model	iMB745 Model
475	MNABC	manganese transport via ABC system	atp_c + h2o_c + mn2_e -> adp_c + h_c + mn2_c + pi_c	(Mhun_2088 and Mhun_2087 and Mhun_2086)	Mhun_2088 Mhun_2087 Mhun_2086	Transport	11.0295	-56.4989	4.6201	1	0	0	0	0		Some genes not found in M. hungatei	iMB745 Model	iMB745 Model
476	MOBDABC	molybdate transport via ABC system	atp_c + h2o_c + mobd_e -> adp_c + h_c + mobd_c + pi_c	(Mhun_1331 and Mhun_1332 and Mhun_1334) or (Mhun_1331 and Mhun_2009 and Mhun_1334) or (Mhun_1334 and Mhun_2009 and Mhun_1331)	Mhun_1331 Mhun_1332 Mhun_1334 Mhun_1331 Mhun_2009 Mhun_1334 Mhun_1334 Mhun_2009 Mhun_1331	Transport	11.0295	-6.32652	4.6201	0	-1000	-1000	0	0		Some genes not found in M. hungatei	iMB745 Model	iMB745 Model
477	MOHMT	3-methyl-2-oxobutanoate hydroxymethyltransferase	3mob_c + h2o_c + mlthf_c -> 2dhp_c + thf_c			Coenzyme A Biosynthesis	-8.29283	-8.29267	9.49496	0	-1000	-1000	0	0	2.1.2.11	No GPR in M. acetivorans model	iMB745 Model	iMB745 Model
478	MTAP	5-methylthioadenosine phosphorylase	5mta_c + pi_c -> 5mdr1p_c + ade_c	Mhun_1049	Mhun_1049	Nucleotide Metabolism	10.854	10.9308	4.59531	0	-1000	-1000	0	0	2.4.2.28	No genes found in M. hungatei	iMB745 Model	iMB745 Model
479	MTHFC	methenyltetrahydrofolate cyclohydrolase	h2o_c + methf_c <=> 10fthf_c + h_c	Mhun_0022	Mhun_0022	Vitamins Cofactor Biosynthesis	35.9839	-13.1807	4.81415	0	-1000	-1000	0	2	3.5.4.9	Same GPR exists in M. hungatei	iMB745 Model	iMB745 Model
480	MTHFD2I	methylenetetrahydrofolate dehydrogenase (NAD)	mlthf_c + nad_c <=> methf_c + nadh_c	Mhun_0022	Mhun_0022	Vitamins Cofactor Biosynthesis	7.3547	7.36126	1.76288	0	-1000	-1000	0	2	1.5.1.15	Same GPR exists in M. hungatei	iMB745 Model	iMB745 Model
481	MTHFR2	5,10-methylenetetrahydrofolate reductase (NADH)	h_c + mlthf_c + nadh_c -> 5mthf_c + nad_c			Vitamins Cofactor Biosynthesis	-82.6454	-33.4871	8.00603	0	-1000	-1000	0	0	1.5.1.20	No genes found in M. hungatei	iMB745 Model	iMB745 Model
482	MTHFR3	5,10-methylenetetrahydrofolatereductase (NADPH)	h_c + mlthf_c + nadph_c -> 5mthf_c + nadp_c			Vitamins Cofactor Biosynthesis	-86.0957	-33.4995	8.01366	0	-1000	-1000	0	0	1.5.1.20	No genes found in M. hungatei	iMB745 Model	iMB745 Model
483	MTRI	5-methylthioribose-1-phosphate isomerase	5mdr1p_c <=> 5mdru1p_c	Mhun_0623	Mhun_0623	Nucleotide Metabolism	-11.6229	-11.6224	4.45689	0	-1000	-1000	0	2	5.1.3.23	Same GPR exists in M. hungatei	iMB745 Model	iMB745 Model
484	MTSPCMMT_CM5HBCMT	tetrahydromethanopterin S-methyltransferase	2 na_c + ch3_h4mpt_c + com_c -> 2 na_e + h4mpt_c + mcom_c	Mhun_2168 AND Mhun_2169 AND Mhun_2170 AND Mhun_2171 AND Mhun_2172 AND Mhun_2173 AND Mhun_2174 AND Mhun_2175	Mhun_2168 Mhun_2169 Mhun_2170 Mhun_2171 Mhun_2172 Mhun_2173 Mhun_2174 Mhun_2175	Methanogenesis	-51.4545	-26.3313	8.46889	0	-1000	-1000	0	2	2.1.1.86	Manual addition	KEGG, Thauer et al	This Study
485	MTSPC	N(5),N(10)-methenyltetrahydromethanopterin cyclohydrolase	cho_h4mpt_c + h_c -> ch_h4mpt_c + h2o_c	Mhun_0444 OR Mhun_2384	Mhun_0444 Mhun_2384	Methanogenesis	-73.0912	-22.2019	13.1709	0	-1000	-1000	0	2	3.5.4.27	Manual addition	KEGG, Thauer et al	This Study
486	N2TR	Nitrogen exchange, diffusion	n2_e <=> n2_c			Transport	0	0	0	0	-1000	-1000	0	0	SPONTANEOUS	No GPR in M. acetivorans model	iMB745 Model	iMB745 Model
487	NAABC	Na-exporting ATPase	atp_c + h2o_c + na1_c -> adp_c + h_c + na1_e + pi_c			Transport	11.0295	-18.8696	4.6201	0	-1000	-1000	0	0		No genes found in M. hungatei	iMB745 Model	iMB745 Model
488	NACUP	Nicotinic acid uptake	nac_e -> nac_c			Transport	0	12.5447	0	0	-1000	-1000	0	0	SPONTANEOUS	No GPR in M. acetivorans model	iMB745 Model	iMB745 Model
489	NADDP	NAD diphosphatase	h2o_c + nad_c -> amp_c + 2 h_c + nmn_c	Mhun_1582	Mhun_1582	Vitamins Cofactor Biosynthesis	48.2038	-48.4666	10.3149	1	0	0	0	0	3.6.1.9|3.6.1.22	No genes found in M. hungatei	iMB745 Model	iMB745 Model
490	NADK	NAD kinase	atp_c + nad_c -> adp_c + h_c + nadp_c	Mhun_0902	Mhun_0902	Vitamins Cofactor Biosynthesis	27.8272	-17.9411	6.49875	0	-1000	-1000	0	2	2.7.1.23	Same GPR exists in M. hungatei	iMB745 Model	iMB745 Model
491	NADS1	NAD synthase (nh3)	atp_c + dnad_c + nh4_c -> amp_c + 2 h_c + nad_c + ppi_c	Mhun_2601	Mhun_2601	Glutamine Metabolism	73.7115	-16.2122	11.4376	0	-1000	-1000	0	2	6.3.1.5|6.3.5.1	Reduced GPR exists in M. hungatei	iMB745 Model	iMB745 Model
492	NADS2	NAD synthase (glutamine-hydrolysing)	atp_c + dnad_c + gln_l_c + h2o_c -> amp_c + glu_l_c + 2 h_c + nad_c + ppi_c	Mhun_2601	Mhun_2601	Glutamine Metabolism	66.0262	-25.808	10.6248	0	-1000	-1000	0	2	6.3.5.1	Reduced GPR exists in M. hungatei	iMB745 Model	iMB745 Model
493	NAKT_1	Na+/K+ exchanging ATPase 1	atp_c + h2o_c + k_e + na1_c -> adp_c + h_c + k_c + na1_e + pi_c	Mhun_0636	Mhun_0636	Transport	11.0295	-31.4127	4.6201	0	-1000	-1000	0	2	3.6.3.9	Same GPR exists in M. hungatei	iMB745 Model	iMB745 Model
494	NAPRTR	NAPRTase (rev)	nicrnt_c + ppi_c <=> nac_c + prpp_c	Mhun_2593	Mhun_2593	Vitamins Cofactor Biosynthesis	8.50856	-1.24594	4.59531	0	-1000	-1000	0	0	2.4.2.11	No genes found in M. hungatei	iMB745 Model	iMB745 Model
495	NAT3_1	sodium proton antiporter (H:NA is 1:1)	h_e + na1_c <=> h_c + na1_e			Transport	0	-4.15642	0	0	-1000	-1000	0	0		No genes found in M. hungatei	iMB745 Model	iMB745 Model
496	NCCT	Na+-Cl- cotransport	cl_c + na1_e -> cl_e + na1_c			Transport	0	-25.0862	0	0	-1000	-1000	0	0		No genes found in M. hungatei	iMB745 Model	iMB745 Model
497	NDPK1	nucleoside-diphosphate kinase (ATP:GDP)	atp_c + gdp_c <=> adp_c + gtp_c	Mhun_1604	Mhun_1604	Nucleotide Metabolism	-4.03975	-4.24874	2.08878	0	-1000	-1000	0	0	2.7.4.6	No genes found in M. hungatei	iMB745 Model	iMB745 Model
498	NDPK10	nucleoside-diphosphate kinase (ATP:dIDP)	atp_c + didp_c <=> adp_c + ditp_c	Mhun_1604	Mhun_1604	Nucleotide Metabolism	2.84479	1.64354	2.44398	0	-1000	-1000	0	0	2.7.4.6	No genes found in M. hungatei	iMB745 Model	iMB745 Model
499	NDPK2	nucleoside-diphosphate kinase (ATP:UDP)	atp_c + udp_c <=> adp_c + utp_c	Mhun_1604	Mhun_1604	Nucleotide Metabolism	-2.71605	-3.20687	1.97939	0	-1000	-1000	0	0	2.7.4.6	No genes found in M. hungatei	iMB745 Model	iMB745 Model
500	NDPK3	nucleoside-diphosphate kinase (ATP:CDP)	atp_c + cdp_c <=> adp_c + ctp_c	Mhun_1604	Mhun_1604	Nucleotide Metabolism	-1.55579	-1.55623	5.12631	0	-1000	-1000	0	0	2.7.4.6	No genes found in M. hungatei	iMB745 Model	iMB745 Model
501	NDPK4	nucleoside-diphosphate kinase (ATP:dTDP)	atp_c + dtdp_c <=> adp_c + dttp_c	Mhun_1604	Mhun_1604	Nucleotide Metabolism	2.14856	1.83989	4.45595	0	-1000	-1000	0	0	2.7.4.6	No genes found in M. hungatei	iMB745 Model	iMB745 Model
502	NDPK5	nucleoside-diphosphate kinase (ATP:dGDP)	atp_c + dgdp_c <=> adp_c + dgtp_c	Mhun_1604	Mhun_1604	Nucleotide Metabolism	1.44809	1.23962	4.31139	0	-1000	-1000	0	0	2.7.4.6	No genes found in M. hungatei	iMB745 Model	iMB745 Model
503	NDPK6	nucleoside-diphosphate kinase (ATP:dUDP)	atp_c + dudp_c <=> adp_c + dutp_c	Mhun_1604	Mhun_1604	Nucleotide Metabolism	2.84479	2.36282	2.44398	0	-1000	-1000	0	0	2.7.4.6	No genes found in M. hungatei	iMB745 Model	iMB745 Model
504	NDPK7	nucleoside-diphosphate kinase (ATP:dCDP)	atp_c + dcdp_c <=> adp_c + dctp_c	Mhun_1604	Mhun_1604	Nucleotide Metabolism	3.70825	3.70872	4.31139	0	-1000	-1000	0	0	2.7.4.6	No genes found in M. hungatei	iMB745 Model	iMB745 Model
505	NDPK8	nucleoside-diphosphate kinase (ATP:dADP)	atp_c + dadp_c <=> adp_c + datp_c	Mhun_1604	Mhun_1604	Nucleotide Metabolism	4.09339	4.09389	2.69251	0	-1000	-1000	0	0	2.7.4.6	No genes found in M. hungatei	iMB745 Model	iMB745 Model
506	NDPK9	nucleoside-diphosphate kinase (ATP:IDP)	atp_c + idp_c <=> adp_c + itp_c	Mhun_1604	Mhun_1604	Nucleotide Metabolism	4.02341	2.82012	2.28586	0	-1000	-1000	0	0	2.7.4.6	No genes found in M. hungatei	iMB745 Model	iMB745 Model
507	NH4T	ammonia reversible transport	nh4_e <=> nh4_c	( ( Mhun_2504 or Mhun_0771) and Mhun_2504 )	Mhun_2504 Mhun_0771 Mhun_2504	Transport	0	-12.6802	0	0	-1000	-1000	0	0		Some genes not found in M. hungatei	iMB745 Model	iMB745 Model
508	NIABC	nickel transport via ABC system	atp_c + h2o_c + ni2_e -> adp_c + h_c + ni2_c + pi_c			Transport	11.0295	-56.4989	4.6201	1	0	0	0	0		No genes found in M. hungatei	iMB745 Model	iMB745 Model
509	NIT5	nickel transport in/out via permease (no H+)	ni2_c <=> ni2_e	Mhun_0969	Mhun_0969	Transport	0	25.0862	0	-1	-1000	-1000	0	0		No genes found in M. hungatei	iMB745 Model	iMB745 Model
510	NIT_N1P4	nitrogenase	16 atp_c + 8 fdred_c + 16 h2o_c + n2_c -> 16 adp_c + 8 fdox_c + h2_c + 6 h_c + 2 nh4_c + 16 pi_c	Mhun_0793	Mhun_0793	Other	16.5023	-171.306	1.13137e+06	0	-1000	-1000	0	0	1.18.6.1	Some genes not found in M. hungatei	iMB745 Model	iMB745 Model
511	NMNAT	nicotinamide-nucleotide adenylyltransferase	atp_c + nmn_c <=> nad_c + ppi_c	Mhun_2915	Mhun_2915	Vitamins Cofactor Biosynthesis	-0.708033	2.42702	4.59531	0	-1000	-1000	0	0	2.7.7.1|2.7.7.18	No genes found in M. hungatei	iMB745 Model	iMB745 Model
512	NMNHYD	Nicotinamide ribonucleotide phosphohydrolase	h2o_c + nmn_c -> pi_c + rnam_c	Mhun_0570	Mhun_0570	Other	6.67497	3.16318	9.06079	0	-1000	-1000	0	2	3.1.3.5	Same GPR exists in M. hungatei	iMB745 Model	iMB745 Model
513	NN5HBPRT	Nicotinate-nucleotide 5-hydroxybenzimidazole phosphoribosyltransferase	5hbzid_c + nicrnt_c -> 5pr5hbz_c + h_c + nac_c			Vitamins Cofactor Biosynthesis	842.626	789.625	100000	0	-1000	-1000	0	0		No GPR in M. acetivorans model	iMB745 Model	iMB745 Model
514	NNAT	nicotinate-nucleotide adenylyltransferase	atp_c + nicrnt_c -> dnad_c + ppi_c	Mhun_2915	Mhun_2915	Vitamins Cofactor Biosynthesis	-20.8726	-17.7583	8.6573	0	-1000	-1000	0	0	2.7.7.1|2.7.7.18	No genes found in M. hungatei	iMB745 Model	iMB745 Model
515	NNDPR	nicotinate-nucleotide diphosphorylase (carboxylating)	h_c + prpp_c + quln_c -> co2_c + nicrnt_c + ppi_c	Mhun_2352	Mhun_2352	Vitamins Cofactor Biosynthesis	-80.2431	-21.3254	8.52203	0	-1000	-1000	0	2	2.4.2.19	Reduced GPR exists in M. hungatei	iMB745 Model	iMB745 Model
516	NT5C	5-nucleotidase	h2o_c + nicrnt_c <=> nicrns_c + pi_c	Mhun_0570	Mhun_0570	Vitamins Cofactor Biosynthesis	-22.2503	-22.3438	4.98946	1	0	0	0	2	3.1.3.5	Same GPR exists in M. hungatei	iMB745 Model	iMB745 Model
517	NTD1	5-nucleotidase (dUMP)	dump_c + h2o_c -> duri_c + pi_c	Mhun_0570	Mhun_0570	Nucleotide Metabolism	-13.3269	-13.2908	2.3839	0	-1000	-1000	0	2	3.1.3.5	Same GPR exists in M. hungatei	iMB745 Model	iMB745 Model
518	NTD10	5-nucleotidase (XMP)	h2o_c + xmp_c -> pi_c + xtsn_c	Mhun_0570	Mhun_0570	Nucleotide Metabolism	-6.00438	-5.5631	3.72637	0	-1000	-1000	0	2	3.1.3.5	Same GPR exists in M. hungatei	iMB745 Model	iMB745 Model
519	NTD11	5-nucleotidase (IMP)	h2o_c + imp_c -> ins_c + pi_c	Mhun_0570	Mhun_0570	Nucleotide Metabolism	-5.82627	-5.27506	2.91709	0	-1000	-1000	0	2	3.1.3.5	Same GPR exists in M. hungatei	iMB745 Model	iMB745 Model
520	NTD2	5-nucleotidase (UMP)	h2o_c + ump_c -> pi_c + uri_c	Mhun_0570	Mhun_0570	Nucleotide Metabolism	-6.47604	-6.43752	7.193	0	-1000	-1000	0	2	3.1.3.5	Same GPR exists in M. hungatei	iMB745 Model	iMB745 Model
521	NTD3	5-nucleotidase (dCMP)	dcmp_c + h2o_c -> dcyt_c + pi_c	Mhun_0570	Mhun_0570	Nucleotide Metabolism	-14.1903	-14.2839	4.18029	0	-1000	-1000	0	2	3.1.3.5	Same GPR exists in M. hungatei	iMB745 Model	iMB745 Model
522	NTD4	5-nucleotidase (CMP)	cmp_c + h2o_c -> cytd_c + pi_c	Mhun_0570	Mhun_0570	Nucleotide Metabolism	-11.0002	-11.0942	4.90785	0	-1000	-1000	0	2	3.1.3.5	Same GPR exists in M. hungatei	iMB745 Model	iMB745 Model
523	NTD5	5-nucleotidase (dTMP)	dtmp_c + h2o_c -> pi_c + thymd_c	Mhun_0570	Mhun_0570	Nucleotide Metabolism	-7.71771	-7.73696	5.18734	0	-1000	-1000	0	2	3.1.3.5|3.1.3.35	Same GPR exists in M. hungatei	iMB745 Model	iMB745 Model
524	NTD6	5-nucleotidase (dAMP)	damp_c + h2o_c <=> dad_2_c + pi_c	Mhun_0570	Mhun_0570	Nucleotide Metabolism	-20.4443	-20.5418	4.38208	1	0	0	0	2	3.1.3.5	Same GPR exists in M. hungatei	iMB745 Model	iMB745 Model
525	NTD7	5-nucleotidase (AMP)	amp_c + h2o_c -> adn_c + pi_c	Mhun_0570	Mhun_0570	Nucleotide Metabolism	-14.1414	-14.2392	2.21188	1	0	0	0	2	3.1.3.5	Same GPR exists in M. hungatei	iMB745 Model	iMB745 Model
526	NTD8	5-nucleotidase (dGMP)	dgmp_c + h2o_c <=> dgsn_c + pi_c	Mhun_0570	Mhun_0570	Nucleotide Metabolism	-11.9302	-11.9765	4.18029	0	-1000	-1000	0	2	3.1.3.5	Same GPR exists in M. hungatei	iMB745 Model	iMB745 Model
527	NTD9	5-nucleotidase (GMP)	gmp_c + h2o_c -> gsn_c + pi_c	Mhun_0570	Mhun_0570	Nucleotide Metabolism	-5.46918	-5.51597	5.28579	0	-1000	-1000	0	2	3.1.3.5	Same GPR exists in M. hungatei	iMB745 Model	iMB745 Model
528	NTP1	nucleoside-triphosphatase (ATP)	atp_c + h2o_c -> adp_c + h_c + pi_c	Mhun_2869	Mhun_2869	Nucleotide Metabolism	11.0295	-31.4127	4.6201	1	0	0	0	0	3.6.1.3|3.6.1.5|3.6.1.8|3.6.1.15	No genes found in M. hungatei	iMB745 Model	iMB745 Model
529	NTP2	nucleoside-triphosphatase (dATP)	datp_c + h2o_c -> dadp_c + h_c + pi_c	Mhun_2869	Mhun_2869	Nucleotide Metabolism	6.93609	-35.5066	5.32975	1	0	0	0	0	3.6.1.15	No genes found in M. hungatei	iMB745 Model	iMB745 Model
530	NTP3	nucleoside-triphosphatase (GTP)	gtp_c + h2o_c -> gdp_c + h_c + pi_c	Mhun_2869	Mhun_2869	Nucleotide Metabolism	15.0692	-27.164	5.06183	1	0	0	0	0	3.6.1.5|3.6.5.1|3.6.5.2|3.6.5.3|3.6.1.15	No genes found in M. hungatei	iMB745 Model	iMB745 Model
531	NTP4	nucleoside-triphosphatase (dGTP)	dgtp_c + h2o_c -> dgdp_c + h_c + pi_c	Mhun_2869	Mhun_2869	Nucleotide Metabolism	9.58139	-32.6523	6.29685	1	0	0	0	0	3.6.1.15	No genes found in M. hungatei	iMB745 Model	iMB745 Model
532	NTP5	nucleoside-triphosphatase (CTP)	ctp_c + h2o_c -> cdp_c + h_c + pi_c	Mhun_2869	Mhun_2869	Nucleotide Metabolism	12.5853	-29.8565	6.86758	1	0	0	0	0	3.6.1.5|3.6.1.15	No genes found in M. hungatei	iMB745 Model	iMB745 Model
533	NTP6	nucleoside-triphosphatase (dCTP)	dctp_c + h2o_c -> dcdp_c + h_c + pi_c	Mhun_2869	Mhun_2869	Nucleotide Metabolism	7.32124	-35.1214	6.29685	1	0	0	0	0	3.6.1.15	No genes found in M. hungatei	iMB745 Model	iMB745 Model
534	NTP7	nucleoside-triphosphatase (UTP)	h2o_c + utp_c -> h_c + pi_c + udp_c	Mhun_2869	Mhun_2869	Nucleotide Metabolism	13.7455	-28.2058	5.00051	1	0	0	0	0	3.6.1.5|3.6.1.39|3.6.1.15	No genes found in M. hungatei	iMB745 Model	iMB745 Model
535	NTP8	nucleoside-triphosphatase (dUTP)	dutp_c + h2o_c -> dudp_c + h_c + pi_c	Mhun_2869	Mhun_2869	Nucleotide Metabolism	8.18469	-33.7755	5.20861	1	0	0	0	0	3.6.1.39|3.6.1.15	No genes found in M. hungatei	iMB745 Model	iMB745 Model
536	NTP9	nucleoside-triphosphatase (dTTP)	dttp_c + h2o_c -> dtdp_c + h_c + pi_c	Mhun_2869	Mhun_2869	Nucleotide Metabolism	8.88093	-33.2526	6.38439	1	0	0	0	0	3.6.1.5|3.6.1.39|3.6.1.15	No genes found in M. hungatei	iMB745 Model	iMB745 Model
537	NTPP11	Nucleoside triphosphate pyrophosphorylase (xtp)	h2o_c + xtp_c -> 2 h_c + ppi_c + xmp_c	Mhun_2869	Mhun_2869	Nucleotide Metabolism	41.8654	-49.1699	10.408	1	0	0	0	0	3.6.1.19	No genes found in M. hungatei	iMB745 Model	iMB745 Model
538	NTPTP1	Nucleoside triphosphate tripolyhydrolase	dgtp_c + h2o_c -> dgsn_c + h_c + pppi_c	Mhun_2443	Mhun_2443	Nucleotide Metabolism	2806.9	2737.66	100000	0	-1000	-1000	0	2	3.1.5.1	Same GPR exists in M. hungatei	iMB745 Model	iMB745 Model
539	NTRIR2X	nitrite Reductase (NADH)	5 h_c + 3 nadh_c + no2_c -> 2 h2o_c + 3 nad_c + nh4_c			Nitrogen Metabolism	-600.067	-359.602	24.0274	1	0	0	0	0		No genes found in M. hungatei	iMB745 Model	iMB745 Model
540	NTRIR2Y	nitrite Reductase (NADPH)	5 h_c + 3 nadh_c + no2_c -> 2 h2o_c + 3 nad_c + nh4_c	(Mhun_1737 or Mhun_1973)	Mhun_1737 Mhun_1973	Nitrogen Metabolism	-600.067	-359.602	24.0274	1	0	0	0	0		No genes found in M. hungatei	iMB745 Model	iMB745 Model
541	OCBT	ornithine carbamoyltransferase	cbp_c + orn_c <=> citr_l_c + h_c + pi_c	Mhun_1113	Mhun_1113	Arginine and Proline Metabolism	14.5094	-31.4086	6.49875	0	-1000	-1000	0	2	2.1.3.3	Same GPR exists in M. hungatei	iMB745 Model	iMB745 Model
542	OMCDC	2-Oxo-4-methyl-3-carboxypentanoate decarboxylation	3c4mop_c + h_c -> 4mop_c + co2_c	Mhun_2363	Mhun_2363	Valine Leucine and Isoleucine Metabolism	-35.399	13.7622	8.77667	0	-1000	-1000	0	0	SPONTANEOUS	No GPR in M. acetivorans model	iMB745 Model	iMB745 Model
543	OMPDC	orotidine-5-phosphate decarboxylase	h_c + orot5p_c -> co2_c + ump_c	Mhun_2545	Mhun_2545	Nucleotide Metabolism	-90.7102	-39.6587	15.2697	1	0	0	0	2	4.1.1.23	Same GPR exists in M. hungatei	iMB745 Model	iMB745 Model
544	OORR	2-oxoglutarate synthase (reversible)	akg_c + coa_c + 2 fdox_c <=> co2_c + 2 fdred_c + h_c + succoa_c	(Mhun_2992 and Mhun_2993)	Mhun_2992 Mhun_2993	Citric Acid Cycle	-48.8226	-106.292	282843	0	-1000	-1000	0	0	1.2.7.3	No genes found in M. hungatei	iMB745 Model	iMB745 Model
545	ORNCD	ornithine cyclodeaminase	orn_c -> nh4_c + pro_l_c	Mhun_1928	Mhun_1928	Arginine and Proline Metabolism	-19.4523	-19.5792	8.15203	0	-1000	-1000	0	2	4.3.1.12	Same GPR exists in M. hungatei	iMB745 Model	iMB745 Model
546	ORNDC	Ornithine Decarboxylase	h_c + orn_c -> co2_c + ptrc_c			Arginine and Proline Metabolism	-62.7502	-18.7114	9.60548	0	-1000	-1000	0	0	4.1.1.17	No genes found in M. hungatei	iMB745 Model	iMB745 Model
547	ORNTAC	ornithine transacetylase	acorn_c + glu_l_c <=> acglu_c + orn_c	Mhun_3229	Mhun_3229	Amino Acid Metabolism	5.30662	1.98911	4.59531	0	-1000	-1000	0	2	2.3.1.35	Same GPR exists in M. hungatei	iMB745 Model	iMB745 Model
548	ORPT	orotate phosphoribosyltransferase	h_c + orot5p_c + ppi_c <=> orot_c + prpp_c	(Mhun_0973 or Mhun_1108)	Mhun_0973 Mhun_1108	Nucleotide Metabolism	-45.6734	-4.28661	5.03391	0	-1000	-1000	0	2	2.4.2.10	Reduced GPR exists in M. hungatei	iMB745 Model	iMB745 Model
549	OVERALL	Biomass reaction	47 atp_c + 0.01 carb_met_c + 0.04 dna_met_c + 47 h2o_c + 0.05 lipid_met_c + 0.63 protein_met_c + 0.24 rna_met_c + 0.04 trace_met_c -> 47 adp_c + 47 h_c + 47 pi_c			Biomass	716.916	-2041.83	67846.1	0	-1000	-1000	1	0		No GPR in M. acetivorans model	iMB745 Model	iMB745 Model
550	OXADC	oxalate decarboxylase	h_c + oxa_c -> co2_c + for_c			Other	-60.7017	-11.5409	8.24306	0	-1000	-1000	0	0	4.1.1.2	No genes found in M. hungatei	iMB745 Model	iMB745 Model
551	P5CRX	pyrroline-5-carboxylate reductase	nad_c + pro_l_c <=> 1pyr5c_c + 2 h_c + nadh_c			Arginine and Proline Metabolism	134.786	38.1566	10.2889	0	-1000	-1000	0	0	1.5.1.2	No genes found in M. hungatei	iMB745 Model	iMB745 Model
552	P5CRY	L-Proline:NADP+ 5-oxidoreductase	nadp_c + pro_l_c <=> 1pyr5c_c + 2 h_c + nadph_c			Arginine and Proline Metabolism	138.236	38.1691	10.2754	0	-1000	-1000	0	0	1.5.1.2	No genes found in M. hungatei	iMB745 Model	iMB745 Model
553	PACCOAL	phenylacetate-CoA ligase	atp_c + coa_c + pac_c -> amp_c + h_c + phaccoa_c + ppi_c	(Mhun_1624 or Mhun_1625)	Mhun_1624 Mhun_1625	Tyrosine Tryptophan and Phenylalanine Metabolism	24.8315	-20.9713	6.26829	0	-1000	-1000	0	2	6.2.1.30	Same GPR exists in M. hungatei	iMB745 Model	iMB745 Model
554	PACCOAL2	phenylacetate-CoA ligase (hydroxyphenylacetate)	4hphac_c + atp_c + coa_c -> amp_c + h_c + hphaccoa_c + ppi_c	(Mhun_1624 or Mhun_1625)	Mhun_1624 Mhun_1625	Tyrosine Tryptophan and Phenylalanine Metabolism	30.632	-15.9719	5.47764	0	-1000	-1000	0	2	6.2.1.-|6.2.1.30	Same GPR exists in M. hungatei	iMB745 Model	iMB745 Model
555	PACCOAL3	phenylacetate-CoA ligase (indoleacetate)	atp_c + coa_c + ind3ac_c -> amp_c + h_c + indaccoa_c + ppi_c	(Mhun_1624 or Mhun_1625)	Mhun_1624 Mhun_1625	Tyrosine Tryptophan and Phenylalanine Metabolism	30.632	-15.1705	5.47764	0	-1000	-1000	0	2	6.2.1.30	Same GPR exists in M. hungatei	iMB745 Model	iMB745 Model
556	PACT2R	phenylacetate transport in via proton symporter	h_e + pac_e <=> h_c + pac_c			Transport	0	-4.15267	0	0	-1000	-1000	0	0		No GPR in M. acetivorans model	iMB745 Model	iMB745 Model
557	PC	pyruvate carboxylase	atp_c + hco3_c + pyr_c -> adp_c + h_c + oaa_c + pi_c	(Mhun_3189 and Mhun_3190)	Mhun_3189 Mhun_3190	Alanine and Aspartate Metabolism	34.1557	-9.96626	4.73453	0	-1000	-1000	0	2	6.4.1.1	Same GPR exists in M. hungatei	iMB745 Model	iMB745 Model
558	PFK_ADP	ADP-specific phosphofructokinase	adp_c + f6p_c -> amp_c + fdp_c + h_c			GlycolysisGluconeogenesis	25.0129	-19.0948	4.71983	0	-1000	-1000	0	0	2.7.1.146	No genes found in M. hungatei	iMB745 Model	iMB745 Model
559	PGAMS	Poly-galactosamine synthesis (cell wall)	h2o_c + uacgam_c -> h_c + polyacgal_c + udp_c			Lipid Cell Wall Metabolism	26.8138	-33.1389	7.4495	1	0	0	0	0		No GPR in M. acetivorans model	iMB745 Model	iMB745 Model
560	PGAMT	phosphoglucosamine mutase	gam6p_c <=> gam1p_c	Mhun_2852	Mhun_2852	Lipid Cell Wall Metabolism	2.53904	3.62056	2.6531	0	-1000	-1000	0	2	5.4.2.10	Same GPR exists in M. hungatei	iMB745 Model	iMB745 Model
561	PGCD	phosphoglycerate dehydrogenase	3pg_c + nad_c <=> 3php_c + h_c + nadh_c	Mhun_3063	Mhun_3063	Glycine and Serine Metabolism	76.8609	27.7124	4.67962	0	-1000	-1000	0	2	1.1.1.95	Same GPR exists in M. hungatei	iMB745 Model	iMB745 Model
562	PGI	glucose-6-phosphate isomerase	g6p_c <=> f6p_c	Mhun_2600	Mhun_2600	GlycolysisGluconeogenesis	2.54804	2.50354	0.599979	0	-1000	-1000	0	2	5.3.1.9	Same GPR exists in M. hungatei	iMB745 Model	iMB745 Model
563	PGK	phosphoglycerate kinase	3pg_c + atp_c <=> 13dpg_c + adp_c	Mhun_1194	Mhun_1194	GlycolysisGluconeogenesis	16.9617	18.6395	0.691745	0	-1000	-1000	0	2	2.7.2.3	Reduced GPR exists in M. hungatei	iMB745 Model	iMB745 Model
564	PGLCURS	Poly-glucuronic acid (cell wall)	h2o_c + udpglcur_c -> h_c + polyglcur_c + udp_c			Lipid Cell Wall Metabolism	26.5522	-29.7983	6.1822	1	0	0	0	0		No GPR in M. acetivorans model	iMB745 Model	iMB745 Model
565	PGLYCP	Phosphoglycolate phosphatase	2pglyc_c + h2o_c -> glyclt_c + pi_c	Mhun_2939	Mhun_2939	Central Metabolism	-34.7817	-31.4431	3.59499	1	0	0	0	0	3.1.3.18	No genes found in M. hungatei	iMB745 Model	iMB745 Model
566	PGM	phosphoglycerate mutase	2pg_c <=> 3pg_c	(Mhun_0447 or Mhun_2324)	Mhun_0447 Mhun_2324	GlycolysisGluconeogenesis	-4.16057	-4.17459	0.565674	0	-1000	-1000	0	2	5.4.2.1	Reduced GPR exists in M. hungatei	iMB745 Model	iMB745 Model
567	PGMT	phosphoglucomutase	g1p_c <=> g6p_c	Mhun_1197	Mhun_1197	Central Metabolism	-7.28996	-7.29572	1.16682	0	-1000	-1000	0	2	5.4.2.2|5.4.2.5	Reduced GPR exists in M. hungatei	iMB745 Model	iMB745 Model
568	PHETA1	phenylalanine transaminase	akg_c + phe_l_c <=> glu_l_c + phpyr_c	(Mhun_0911 or Mhun_2478)	Mhun_0911 Mhun_2478	Tyrosine Tryptophan and Phenylalanine Metabolism	-1.69998	-0.0300482	3.24938	0	-1000	-1000	0	2	2.6.1.1|2.6.1.5|2.6.1.9|2.6.1.57|2.6.1.58	Reduced GPR exists in M. hungatei	iMB745 Model	iMB745 Model
569	PHETRS	Phenylalanyl-tRNA synthetase	atp_c + phe_l_c + trnaphe_c -> amp_c + h_c + phetrna_c + ppi_c	(Mhun_1729 and Mhun_1728)	Mhun_1729 Mhun_1728	Tyrosine Tryptophan and Phenylalanine Metabolism	-3.17404	-51.6992	10.3297	0	-1000	-1000	0	2	6.1.1.20	Same GPR exists in M. hungatei	iMB745 Model	iMB745 Model
570	PIABC	phosphate transport via ABC system	atp_c + h2o_c + pi_e -> adp_c + h_c + 2 pi_c	(Mhun_2893 and Mhun_2983 and Mhun_2985)	Mhun_2893 Mhun_2983 Mhun_2985	Transport	11.0295	-5.90092	4.6201	0	-1000	-1000	0	0		Some genes not found in M. hungatei	iMB745 Model	iMB745 Model
571	PIT	Inorganic phosphate exchange, diffusion	h_e + pi_e -> h_c + pi_c	Mhun_1021	Mhun_1021	Transport	0	8.81227	0	0	-1000	-1000	0	0		No genes found in M. hungatei	iMB745 Model	iMB745 Model
572	PMANM	phosphomannomutase	man6p_c <=> man1p_c	Mhun_1197	Mhun_1197	Central Metabolism	4.38364	4.38941	2.34736	0	-1000	-1000	0	2	5.4.2.8	Reduced GPR exists in M. hungatei	iMB745 Model	iMB745 Model
573	PMDPHT	pyrimidine phosphatase	5aprbu_c + h2o_c -> 4r5au_c + pi_c			Vitamins Cofactor Biosynthesis	-13.3269	-13.1558	2.3839	0	-1000	-1000	0	0	3.1.3.-	No GPR in M. acetivorans model	iMB745 Model	iMB745 Model
574	PMPK	phosphomethylpyrimidine kinase	4ampm_c + atp_c <=> 2mahmp_c + adp_c	Mhun_1140	Mhun_1140	Vitamins Cofactor Biosynthesis	1.23254	-3.73575	3.27896	0	-1000	-1000	0	2	2.7.4.7	Same GPR exists in M. hungatei	iMB745 Model	iMB745 Model
575	PMVD	Phosphomevalonate decarboxylase	5pmev_c + h_c -> co2_c + h2o_c + ipp_c	Mhun_2891	Mhun_2891	Lipid Cell Wall Metabolism	-68.0093	-17.1524	8.6844	0	-1000	-1000	0	0		No genes found in M. hungatei	iMB745 Model	iMB745 Model
576	POK	pantothenate synthase (adp-forming)	atp_c + pant_r_c -> adp_c + h_c + ppant_r_c	Mhun_0832	Mhun_0832	Coenzyme A Biosynthesis	21.7699	-24.053	6.1808	0	-1000	-1000	0	2		Same GPR exists in M. hungatei	iMB745 Model	iMB745 Model
577	POR2	pyruvate synthase	accoa_c + co2_c + 2 fdred_c + h_c <=> coa_c + 2 fdox_c + pyr_c	( Mhun_0452 and Mhun_0453 and Mhun_0451 and Mhun_0450 )	Mhun_0452 Mhun_0453 Mhun_0451 Mhun_0450	Central Metabolism	59.2187	111.53	282843	0	-1000	-1000	0	0	1.2.7.1	Some genes not found in M. hungatei	iMB745 Model	iMB745 Model
578	POR3	pyruvate synthase	co2_c + 2 fdred_c + h_c + ppcoa_c <=> 2obut_c + coa_c + 2 fdox_c	( Mhun_0452 and Mhun_0453 and Mhun_0451 and Mhun_0450 )	Mhun_0452 Mhun_0453 Mhun_0451 Mhun_0450	Central Metabolism	40.8602	93.1713	282843	0	-1000	-1000	0	0	1.2.7.1|1.2.7.2	Some genes not found in M. hungatei	iMB745 Model	iMB745 Model
579	PPA	inorganic diphosphatase	h2o_c + ppi_c -> 2 pi_c	Mhun_1158	Mhun_1158	Central Metabolism	-27.3575	-13.4915	0.299283	1	0	0	0	0	3.6.1.1	No genes found in M. hungatei	iMB745 Model	iMB745 Model
580	PPA2	inorganic triphosphatase	h2o_c + pppi_c -> h_c + pi_c + ppi_c	Mhun_2990	Mhun_2990	Central Metabolism	-2778.37	-2802.33	100000	0	-1000	-1000	0	2	3.6.1.1	Reduced GPR exists in M. hungatei	iMB745 Model	iMB745 Model
581	PPA_1	inorganic diphosphatase (one proton translocation)	h2o_c + h_c + ppi_c -> h_e + 2 pi_c	Mhun_2414	Mhun_2414	Transport	-27.3575	3.20803	0.299283	0	-1000	-1000	0	0	3.6.1.1	No genes found in M. hungatei	iMB745 Model	iMB745 Model
582	PPA_3	inorganic diphosphatase (sodium translocation)	h2o_c + na1_c + ppi_c -> na1_e + 2 pi_c	Mhun_2414	Mhun_2414	Transport	-27.3575	-0.948397	0.299283	0	-1000	-1000	0	2		Same GPR exists in M. hungatei	iMB745 Model	iMB745 Model
583	PPBNGS	porphobilinogen synthase	2 5aop_c -> 2 h2o_c + h_c + ppbng_c	Mhun_2561	Mhun_2561	Vitamins Cofactor Biosynthesis	-33.9016	-77.2613	8.98994	1	0	0	0	2	4.2.1.24	Same GPR exists in M. hungatei	iMB745 Model	iMB745 Model
584	PPC	phosphoenolpyruvate carboxylase	co2_c + h2o_c + pep_c -> h_c + oaa_c + pi_c	Mhun_0174	Mhun_0174	Citric Acid Cycle	3.39906	-42.4325	6.71489	0	-1000	-1000	0	0	4.1.1.31	No genes found in M. hungatei	iMB745 Model	iMB745 Model
585	PPCDC	phosphopantothenoylcysteine decarboxylase	4ppcys_c + h_c -> co2_c + pan4p_c	Mhun_0830	Mhun_0830	Coenzyme A Biosynthesis	-48.7631	2.15669	6.8196	0	-1000	-1000	0	2	4.1.1.36	Same GPR exists in M. hungatei	iMB745 Model	iMB745 Model
586	PPDK	Pyruvate,phosphate dikinase.	atp_c + pi_c + pyr_c -> amp_c + 2 h_c + pep_c + ppi_c	Mhun_1141	Mhun_1141	Central Metabolism	104.03	7.16481	9.22271	0	-1000	-1000	0	2	2.7.9.1	Same GPR exists in M. hungatei	iMB745 Model	iMB745 Model
587	PPK2	polyphosphate kinase	atp_c + ppi_c -> adp_c + pppi_c	Mhun_0889	Mhun_0889	Other	2789.39	2770.92	100000	0	-1000	-1000	0	2	2.7.4.1	Same GPR exists in M. hungatei	iMB745 Model	iMB745 Model
588	PPKR	polyphosphate kinase	atp_c + pi_c <=> adp_c + h_c + ppi_c	Mhun_0889	Mhun_0889	Nucleotide Metabolism	38.387	-17.9212	4.62166	0	-1000	-1000	0	2		Same GPR exists in M. hungatei	iMB745 Model	iMB745 Model
589	PPNCL2	phosphopantothenate-cysteine ligase	4ppan_c + ctp_c + cys_l_c -> 4ppcys_c + cmp_c + 2 h_c + ppi_c	Mhun_0830	Mhun_0830	Coenzyme A Biosynthesis	26.675	-66.7989	13.1996	0	-1000	-1000	0	2	6.3.2.5	Same GPR exists in M. hungatei	iMB745 Model	iMB745 Model
590	PPND	prephenate dehydrogenase	nad_c + pphn_c -> 34hpp_c + co2_c + nadh_c	Mhun_1033	Mhun_1033	Amino Acid Metabolism	-41.7618	-41.9096	17.5326	0	-1000	-1000	0	0	1.3.1.12	No genes found in M. hungatei	iMB745 Model	iMB745 Model
591	PPNDH	prephenate dehydratase	h_c + pphn_c -> co2_c + h2o_c + phpyr_c	Mhun_1032	Mhun_1032	Tyrosine Tryptophan and Phenylalanine Metabolism	-142.563	-93.4021	18.1728	1	0	0	0	0	4.2.1.51|4.2.1.91	No genes found in M. hungatei	iMB745 Model	iMB745 Model
592	PPS	phosphoenolpyruvate synthase	atp_c + h2o_c + pyr_c -> amp_c + 2 h_c + pep_c + pi_c	Mhun_2610	Mhun_2610	GlycolysisGluconeogenesis	76.6723	-6.32668	9.22371	0	-1000	-1000	0	2	2.7.9.2	Reduced GPR exists in M. hungatei	iMB745 Model	iMB745 Model
593	PPTS	phosphopantothenate synthetase	ala_b_c + atp_c + ppant_r_c -> 4ppan_c + amp_c + 2 h_c + ppi_c	Mhun_0832	Mhun_0832	Coenzyme A Biosynthesis	54.4668	-39.0429	12.847	0	-1000	-1000	0	2	2.7.1.33	Same GPR exists in M. hungatei	iMB745 Model	iMB745 Model
594	PRAGSR	phosphoribosylglycinamide synthase	atp_c + gly_c + pram_c -> adp_c + gar_c + h_c + pi_c	Mhun_1112	Mhun_1112	Nucleotide Metabolism	16.8889	-24.9039	6.14647	0	-1000	-1000	0	2	6.3.4.13	Same GPR exists in M. hungatei	iMB745 Model	iMB745 Model
595	PRAII	phosphoribosylanthranilate isomerase (irreversible)	pran_c <=> 2cpr5p_c	Mhun_1789	Mhun_1789	Tyrosine Tryptophan and Phenylalanine Metabolism	-10.2234	-10.2345	2.472	0	-1000	-1000	0	0	5.3.1.24	No genes found in M. hungatei	iMB745 Model	iMB745 Model
596	PRAIS	phosphoribosylaminoimidazole synthase	atp_c + fpram_c <=> adp_c + air_c + pi_c	Mhun_3055	Mhun_3055	Nucleotide Metabolism	71.3889	75.0787	100000	0	-1000	-1000	0	2	6.3.3.1	Same GPR exists in M. hungatei	iMB745 Model	iMB745 Model
597	PRAMPC	phosphoribosyl-AMP cyclohydrolase	h2o_c + prbamp_c <=> prfp_c	Mhun_2051	Mhun_2051	Histidine Metabolism	-2436.3	-2436.3	141421	0	-1000	-1000	0	0	3.5.4.19	No genes found in M. hungatei	iMB745 Model	iMB745 Model
598	PRASCS	phosphoribosylaminoimidazolesuccinocarboxamide synthase	5aizc_c + asp_l_c + atp_c <=> 25aics_c + adp_c + h_c + pi_c			Nucleotide Metabolism	22.0702	-14.9885	10.8107	0	-1000	-1000	0	0	6.3.2.6	No genes found in M. hungatei	iMB745 Model	iMB745 Model
599	PRATPP	phosphoribosyl-ATP pyrophosphatase	h2o_c + prbatp_c -> 2 h_c + ppi_c + prbamp_c	Mhun_0790	Mhun_0790	Histidine Metabolism	-1683.91	-1767.32	141421	0	-1000	-1000	0	0	3.6.1.31	No genes found in M. hungatei	iMB745 Model	iMB745 Model
600	PRFGS	phosphoribosylformylglycinamidine synthase	atp_c + fgam_c + gln_l_c + h2o_c -> adp_c + fpram_c + glu_l_c + 2 h_c + pi_c	Mhun_1062 and Mhun_1061	Mhun_1062 Mhun_1061	Nucleotide Metabolism	14.5373	-75.3902	100000	0	-1000	-1000	0	0	6.3.5.3	No genes found in M. hungatei	iMB745 Model	iMB745 Model
601	PRMICII	1-(5-phosphoribosyl)-5-[(5-phosphoribosylamino)methylideneamino)imidazole-4-carboxamide isomerase (irreversible)	prfp_c <=> prlp_c	(Mhun_0921 or Mhun_2630)	Mhun_0921 Mhun_2630	Histidine Metabolism	-10.2234	-10.2293	2.472	0	-1000	-1000	0	2	5.3.1.16	Reduced GPR exists in M. hungatei	iMB745 Model	iMB745 Model
602	PROABC	L-proline transport via ABC system	atp_c + h2o_c + pro_l_e -> adp_c + h_c + pi_c + pro_l_c			Transport	11.0295	-31.4136	4.6201	0	-1000	-1000	0	0		No genes found in M. hungatei	iMB745 Model	iMB745 Model
603	PROT4	Na+/Proline-L symporter	na1_e + pro_l_e -> na1_c + pro_l_c	Mhun_2326	Mhun_2326	Transport	0	-12.544	0	0	-1000	-1000	0	2		Reduced GPR exists in M. hungatei	iMB745 Model	iMB745 Model
604	PROTEIN_MET	Biomass rxn â protein component	0.62 ala_l_c + 0.4 arg_l_c + 0.4 asn_l_c + 0.48 asp_l_c + 0.11 cys_l_c + 0.23 gln_l_c + 0.71 glu_l_c + 0.65 gly_c + 0.15 his_l_c + 0.66 ile_l_c + 0.85 leu_l_c + 0.59 lys_l_c + 0.21 met_l_c + 0.4 phe_l_c + 0.36 pro_l_c + 0.62 ser_l_c + 0.49 thr_l_c + 0.09 trp_l_c + 0.33 tyr_l_c + 0.62 val_l_c -> protein_met_c			Biomass	3745.43	3672.51	100000	0	-1000	-1000	0	0		No GPR in M. acetivorans model	iMB745 Model	iMB745 Model
605	PROTRS	Prolyl-tRNA synthetase	atp_c + pro_l_c + trnapro_c -> amp_c + h_c + ppi_c + protrna_c	Mhun_1139	Mhun_1139	Arginine and Proline Metabolism	-3.43302	-53.8815	13.2606	0	-1000	-1000	0	2	6.1.1.15	Same GPR exists in M. hungatei	iMB745 Model	iMB745 Model
606	PRPPP	phosphoribosylpyrophosphate phosphatase	h2o_c + prpp_c -> h_c + pi_c + r15bp_c	Mhun_1935	Mhun_1935	Other	-7.13156	-37.7043	6.58884	1	0	0	0	2		Same GPR exists in M. hungatei	iMB745 Model	iMB745 Model
607	PRPPS	phosphoribosylpyrophosphate synthetase	atp_c + r5p_c <=> amp_c + h_c + prpp_c	Mhun_0975	Mhun_0975	Histidine Metabolism	47.5227	-8.32236	5.12712	0	-1000	-1000	0	2	2.7.6.1	Same GPR exists in M. hungatei	iMB745 Model	iMB745 Model
608	PSCVT	3-phosphoshikimate 1-carboxyvinyltransferase	pep_c + skm5p_c <=> 3psme_c + pi_c	Mhun_1031	Mhun_1031	Tyrosine Tryptophan and Phenylalanine Metabolism	-21.7734	-23.5964	4.38355	0	-1000	-1000	0	0	2.5.1.19	No genes found in M. hungatei	iMB745 Model	iMB745 Model
609	PSERT	phosphoserine transaminase	akg_c + pser_l_c <=> 3php_c + glu_l_c			Glycine and Serine Metabolism	12.5485	11.0788	0.589602	0	-1000	-1000	0	0	2.6.1.52	No genes found in M. hungatei	iMB745 Model	iMB745 Model
610	PSP_L	phosphoserine phosphatase (L-serine)	h2o_c + pser_l_c -> pi_c + ser_l_c	Mhun_0943	Mhun_0943	Glycine and Serine Metabolism	-10.1176	-10.1161	0.433837	0	-1000	-1000	0	2	3.1.3.3	Reduced GPR exists in M. hungatei	iMB745 Model	iMB745 Model
611	PTAR	phosphotransacetylase	accoa_c + pi_c <=> actp_c + coa_c			Methanogenesis	9.83547	9.63728	0.950635	0	-1000	-1000	0	0	2.3.1.8	No genes found in M. hungatei	iMB745 Model	iMB745 Model
612	PTHPS	6-pyruvoyltetrahydropterin synthase	ahdt_c -> 6pthp_c + h_c + pppi_c	Mhun_2831	Mhun_2831	Vitamins Cofactor Biosynthesis	2731.08	2661.49	100000	0	-1000	-1000	0	0	4.2.3.12	No genes found in M. hungatei	iMB745 Model	iMB745 Model
613	PTPATI	pantetheine-phosphate adenylyltransferase	atp_c + pan4p_c <=> dpcoa_c + ppi_c	Mhun_0620	Mhun_0620	Coenzyme A Biosynthesis	-23.9706	-20.7943	9.41053	0	-1000	-1000	0	0	2.7.7.3	No genes found in M. hungatei	iMB745 Model	iMB745 Model
614	PYDXS	pyridoxal 5-phosphate synthase	g3p_c + gln_l_c + r5p_c -> glu_l_c + 3 h2o_c + h_c + pi_c + pydx5p_c	(Mhun_2323 and Mhun_2322)	Mhun_2323 Mhun_2322	Central Metabolism	-234.621	-286.143	10.6797	1	0	0	0	0	4.-.-.-	Some genes not found in M. hungatei	iMB745 Model	iMB745 Model
615	PYK	pyruvate kinase	adp_c + h_c + pep_c -> atp_c + pyr_c	Mhun_0465	Mhun_0465	GlycolysisGluconeogenesis	-67.5635	-21.7917	4.64305	0	-1000	-1000	0	0	2.7.1.40	No genes found in M. hungatei	iMB745 Model	iMB745 Model
616	PYRDC	pyruvate decarboxylase	h_c + pyr_c -> acald_c + co2_c			GlycolysisGluconeogenesis	-59.3467	-11.9058	6.8927	0	-1000	-1000	0	0	4.1.1.1	No genes found in M. hungatei	iMB745 Model	iMB745 Model
617	PYRFALDC	Acetol synthesis	fald_c + h_c + pyr_c -> acetol_c + co2_c	(Mhun_1241 and Mhun_1242)	Mhun_1241 Mhun_1242	Central Metabolism	-87.8419	-40.4009	7.12936	0	-1000	-1000	0	0		Some genes not found in M. hungatei	iMB745 Model	iMB745 Model
618	PYRT2	pyruvate transport in via proton symport	h_e + pyr_e <=> h_c + pyr_c			Transport	0	-4.15633	0	0	-1000	-1000	0	0		No GPR in M. acetivorans model	iMB745 Model	iMB745 Model
619	PYRTHMPPTRX	pyruvate:thiamin diphosphate acetaldehydetransferase	h_c + pyr_c + thmpp_c -> co2_c + he2thpp_c	Mhun_1242 and Mhun_1241	Mhun_1242 Mhun_1241	Valine Leucine and Isoleucine Metabolism	-56.3339	-8.89339	7.38201	0	-1000	-1000	0	0	2.2.1.6	Some genes not found in M. hungatei	iMB745 Model	iMB745 Model
620	QULNS	quinolinate synthase	dhap_c + iasp_c -> 2 h2o_c + h_c + pi_c + quln_c	Mhun_2202	Mhun_2202	Vitamins Cofactor Biosynthesis	-792.293	-835.747	100000	0	-1000	-1000	0	2	2.5.1.72	Same GPR exists in M. hungatei	iMB745 Model	iMB745 Model
621	R00430	pyruvate kinase (GTP)	gdp_c + h_c + pep_c -> gtp_c + pyr_c	Mhun_0465	Mhun_0465	Central Metabolism	-71.6033	-26.0404	5.09042	0	-1000	-1000	0	0	2.7.1.40	No genes found in M. hungatei	iMB745 Model	iMB745 Model
622	R01986	4-Aminobutyraldehyde:NADP+ oxidoreductase	4abutn_c + h2o_c + nadp_c -> 4abut_c + 2 h_c + nadph_c			Arginine and Proline Metabolism	37.251	-61.0619	9.81724	1	0	0	0	0	1.2.1.3	No genes found in M. hungatei	iMB745 Model	iMB745 Model
623	R02549	4-Aminobutyraldehyde:NAD+ oxidoreductase	4abutn_c + h2o_c + nad_c -> 4abut_c + 2 h_c + nadh_c			Arginine and Proline Metabolism	33.8007	-61.0743	9.81323	1	0	0	0	0	1.2.1.3	No genes found in M. hungatei	iMB745 Model	iMB745 Model
624	R03896	(R)-2-Methylmalate hydro-lyase	r2mmal_c <=> citrac_c + h2o_c	Mhun_2362 and Mhun_2361	Mhun_2362 Mhun_2361	Valine Leucine and Isoleucine Metabolism	9.17509	9.16945	3.77448	0	-1000	-1000	0	0	4.2.1.35	Some genes not found in M. hungatei	iMB745 Model	iMB745 Model
625	R04215	CTP:N-glycoloylneuraminate cytidylyltransferase	ctp_c + glnam_c <=> glnamcmp_c + h_c + ppi_c	Mhun_3094	Mhun_3094	Lipid Cell Wall Metabolism	260.06	213.994	70710.7	0	-1000	-1000	0	0	2.7.7.43	No genes found in M. hungatei	iMB745 Model	iMB745 Model
626	R05680	sn-Glycerol-1-phosphate:NADP 2-oxidoreductase	glyc1p_c + nadp_c -> dhap_c + h_c + nadph_c	Mhun_1136	Mhun_1136	Lipid Cell Wall Metabolism	72.081	19.5079	4.76563	0	-1000	-1000	0	2	1.1.1.261	Same GPR exists in M. hungatei	iMB745 Model	iMB745 Model
627	R07405	5-carboxyamino-1-(5-phospho-D-ribosyl)imidazole carboxymutase	5c5pdriaz_c <=> 5aizc_c	Mhun_2474	Mhun_2474	Other	-342.871	-353.282	100000	0	-1000	-1000	0	0	5.4.99.18	No genes found in M. hungatei	iMB745 Model	iMB745 Model
628	R08576	O-phospho-L-serine:tRNA(Cys) ligase (AMP-forming)	atp_c + pser_l_c + trnacys_c -> amp_c + cystrna_pser_c + h_c + ppi_c	Mhun_2839	Mhun_2839	Glycine and Serine Metabolism	17.9744	-31.9174	8.24092	0	-1000	-1000	0	2	6.1.1.-	Same GPR exists in M. hungatei	iMB745 Model	iMB745 Model
629	R2MMALSYN	(R)-citramalate synthase	accoa_c + h2o_c + pyr_c -> coa_c + h_c + r2mmal_c	Mhun_1243	Mhun_1243	Valine Leucine and Isoleucine Metabolism	0.018841	-49.4357	6.18533	0	-1000	-1000	0	2	2.3.1.182	Same GPR exists in M. hungatei	iMB745 Model	iMB745 Model
630	RBFSA	riboflavin synthase	4r5au_c + db4p_c <=> dmlz_c + 2 h2o_c + pi_c	(Mhun_2476 and Mhun_2477)	Mhun_2476 Mhun_2477	Vitamins Cofactor Biosynthesis	-102.656	-104.982	12.4752	1	0	0	0	0	2.5.1.9	No genes found in M. hungatei	iMB745 Model	iMB745 Model
631	RBFSB	riboflavin synthase	2 dmlz_c -> 4r5au_c + ribflv_c	(Mhun_2476 and Mhun_2477)	Mhun_2476 Mhun_2477	Vitamins Cofactor Biosynthesis	-73.5815	-71.3385	10.6587	1	0	0	0	0	2.5.1.9	No genes found in M. hungatei	iMB745 Model	iMB745 Model
632	RBK	ribokinase	atp_c + rib_d_c -> adp_c + h_c + r5p_c	Mhun_0077	Mhun_0077	Central Metabolism	12.4389	-29.9125	5.34033	0	-1000	-1000	0	2	2.7.1.15	Same GPR exists in M. hungatei	iMB745 Model	iMB745 Model
633	RBPC	ribulose-bisphosphate carboxylase	co2_c + h2o_c + rb15bp_c <=> 2 3pg_c + 2 h_c	Mhun_2315	Mhun_2315	Central Metabolism	57.7654	-37.1381	11.2478	0	-1000	-1000	0	0	4.1.1.39	No genes found in M. hungatei	iMB745 Model	iMB745 Model
634	RBPI	ribose 1,5-bisphosphate isomerase	r15bp_c <=> rb15bp_c	Mhun_1935	Mhun_1935	Other	-10.2234	-10.2295	2.472	0	-1000	-1000	0	2		Same GPR exists in M. hungatei	iMB745 Model	iMB745 Model
635	RH2CD	(R)-(homo)2citrate dehydratase	rh2cit_c <=> h2acon_c_c + h2o_c	(Mhun_1799 and Mhun_1800)	Mhun_1799 Mhun_1800	Coenzyme B Biosynthesis	-2.8975	-2.90011	3.70942	0	-1000	-1000	0	0	4.2.1.114	Some genes not found in M. hungatei	iMB745 Model	iMB745 Model
636	RH3CD	(R)-(homo)3citrate dehydratase	rh3cit_c <=> h2o_c + h3acon_c_c	(Mhun_1799 and Mhun_1800)	Mhun_1799 Mhun_1800	Coenzyme B Biosynthesis	-2.8975	-2.90079	3.70942	0	-1000	-1000	0	0	4.2.1.114	Some genes not found in M. hungatei	iMB745 Model	iMB745 Model
637	RIBFLVT2	riboflavin transport in via proton symport	h_e + ribflv_e <=> h_c + ribflv_c			Transport	0	-18.3733	0	0	-1000	-1000	0	0		No GPR in M. acetivorans model	iMB745 Model	iMB745 Model
638	RNA_MET	Biomass rxn â RNA component	0.48 atp_c + 0.42 ctp_c + 0.5 gtp_c + 0.6 utp_c -> 2 ppi_c + rna_met_c			Biomass	2298.06	2285	111803	0	-1000	-1000	0	0		No GPR in M. acetivorans model	iMB745 Model	iMB745 Model
639	RNDR1	ribonucleoside-diphosphate reductase (ADP)	adp_c + trdrd_c -> dadp_c + h2o_c + trdox_c			Nucleotide Metabolism	-44.3788	-44.3316	6.8237	0	-1000	-1000	0	0	1.17.4.1	No genes found in M. hungatei	iMB745 Model	iMB745 Model
640	RNDR2	ribonucleoside-diphosphate reductase (GDP)	gdp_c + trdrd_c -> dgdp_c + h2o_c + trdox_c			Nucleotide Metabolism	-42.3829	-42.3367	4.97399	0	-1000	-1000	0	0	1.17.4.1	No genes found in M. hungatei	iMB745 Model	iMB745 Model
641	RNDR3	ribonucleoside-diphosphate reductase (CDP)	cdp_c + trdrd_c -> dcdp_c + h2o_c + trdox_c			Nucleotide Metabolism	-41.6579	-41.611	4.70469	0	-1000	-1000	0	0	1.17.4.1	No genes found in M. hungatei	iMB745 Model	iMB745 Model
642	RNDR4	ribonucleoside-diphosphate reductase (UDP)	trdrd_c + udp_c -> dudp_c + h2o_c + trdox_c			Nucleotide Metabolism	-40.3528	-40.294	4.00307	0	-1000	-1000	0	0	1.17.4.1	No genes found in M. hungatei	iMB745 Model	iMB745 Model
643	RNTR1	ribonucleoside-triphosphate reductase (ATP)	atp_c + trdrd_c -> datp_c + h2o_c + trdox_c	Mhun_2811	Mhun_2811	Nucleotide Metabolism	-40.2854	-40.2377	7.99849	0	-1000	-1000	0	2	1.17.4.2	Same GPR exists in M. hungatei	iMB745 Model	iMB745 Model
644	RNTR2	ribonucleoside-triphosphate reductase (GTP)	gtp_c + trdrd_c -> dgtp_c + h2o_c + trdox_c	Mhun_2811	Mhun_2811	Nucleotide Metabolism	-36.895	-36.8483	5.50225	0	-1000	-1000	0	2	1.17.4.2	Same GPR exists in M. hungatei	iMB745 Model	iMB745 Model
645	RNTR3	ribonucleoside-triphosphate reductase (CTP)	ctp_c + trdrd_c -> dctp_c + h2o_c + trdox_c	Mhun_2811	Mhun_2811	Nucleotide Metabolism	-36.3939	-36.3461	5.71031	0	-1000	-1000	0	2	1.17.4.2	Same GPR exists in M. hungatei	iMB745 Model	iMB745 Model
646	RNTR4	ribonucleoside-triphosphate reductase (UTP)	trdrd_c + utp_c -> dutp_c + h2o_c + trdox_c	Mhun_2811	Mhun_2811	Nucleotide Metabolism	-34.792	-34.7243	5.03293	0	-1000	-1000	0	2	1.17.4.2	Same GPR exists in M. hungatei	iMB745 Model	iMB745 Model
647	RPI	ribose-5-phosphate isomerase	r5p_c <=> ru5p_d_c	Mhun_0569	Mhun_0569	Histidine Metabolism	2.13379	2.1168	1.19883	0	-1000	-1000	0	2	5.3.1.6	Same GPR exists in M. hungatei	iMB745 Model	iMB745 Model
648	RU5PS	D-arabino-hex-3-ulose-6-phosphate formaldehyde-lyase (D-ribulose-5-phosphate-forming)	fald_c + ru5p_d_c <=> ah6p_d_c	Mhun_1628	Mhun_1628	Central Metabolism	-25.7132	-25.7448	2.62198	0	-1000	-1000	0	2	4.1.2.43	Same GPR exists in M. hungatei	iMB745 Model	iMB745 Model
649	RZ5PP2	alpha-ribazole 5-phosphate phosphatase	5pr5hbz_c + h2o_c -> pi_c + r5hbzi_c			Vitamins Cofactor Biosynthesis	-847.722	-842.199	100000	0	-1000	-1000	0	0		No genes found in M. hungatei	iMB745 Model	iMB745 Model
650	SDPTA	succinyldiaminopimelate transaminase	akg_c + sl26da_c <=> glu_l_c + sl2a6o_c	Mhun_2526	Mhun_2526	Other	1.94658	0.356045	4.59531	0	-1000	-1000	0	2	2.6.1.17	Same GPR exists in M. hungatei	iMB745 Model	iMB745 Model
651	SECS	sulfoethylcysteine synthase	2tcc_c + h_c + nadh_c -> nad_c + sec_c			Coenzyme M Biosynthesis	-38.9726	9.97608	70710.7	0	-1000	-1000	0	0		No GPR in M. acetivorans model	iMB745 Model	iMB745 Model
652	SERAT	serine O-acetyltransferase	accoa_c + ser_l_c <=> acser_c + coa_c	Mhun_2211	Mhun_2211	Cysteine Metabolism	-6.69798	-7.27425	4.59531	0	-1000	-1000	0	2	2.3.1.30	Reduced GPR exists in M. hungatei	iMB745 Model	iMB745 Model
653	SERTRS	Seryl-tRNA synthetase	atp_c + ser_l_c + trnaser_c -> amp_c + h_c + ppi_c + sertrna_c	Mhun_2507	Mhun_2507	Glycine and Serine Metabolism	14.765	-33.3591	8.09489	0	-1000	-1000	0	2	6.1.1.11	Same GPR exists in M. hungatei	iMB745 Model	iMB745 Model
654	SHCD	(S)-homocitrate dehydratase	shcit_c <=> h2o_c + hacon_c_c	(Mhun_1799 and Mhun_1800)	Mhun_1799 Mhun_1800	Coenzyme B Biosynthesis	-2.8975	-2.89949	3.70942	0	-1000	-1000	0	0	4.2.1.114	Some genes not found in M. hungatei	iMB745 Model	iMB745 Model
655	SHCHCC	sirohydrochlorin cobaltochelatase	cobalt2_c + dscl_c -> copre2_c + 3 h_c	Mhun_0668	Mhun_0668	Vitamins Cofactor Biosynthesis	7.44036e-12	-149.204	173205	0	-1000	-1000	0	0	4.99.1.3	No genes found in M. hungatei	iMB745 Model	iMB745 Model
656	SHCHD2	sirohydrochlorin dehydrogenase (NAD)	dscl_c + nad_c <=> 2 h_c + nadh_c + scl_c	Mhun_2563	Mhun_2563	Vitamins Cofactor Biosynthesis	25.0654	-83.5759	141421	0	-1000	-1000	0	0	1.3.1.76	No genes found in M. hungatei	iMB745 Model	iMB745 Model
657	SHCHF	sirohydrochlorin ferrochetalase	fe2_c + scl_c <=> 2 h_c + sheme_c	Mhun_2563	Mhun_2563	Vitamins Cofactor Biosynthesis	77.4196	-11.8886	141421	0	-1000	-1000	0	0	4.99.1.4	No genes found in M. hungatei	iMB745 Model	iMB745 Model
658	SHK3DR	shikimate dehydrogenase	nadp_c + skm_c <=> 3dhsk_c + h_c + nadph_c	Mhun_1030	Mhun_1030	Tyrosine Tryptophan and Phenylalanine Metabolism	39.7679	-12.8282	8.36655	0	-1000	-1000	0	0	1.1.1.25|1.1.1.282	No genes found in M. hungatei	iMB745 Model	iMB745 Model
659	SHKK	shikimate kinase	atp_c + skm_c <=> adp_c + h_c + skm5p_c	(Mhun_1850 or Mhun_1030)	Mhun_1850 Mhun_1030	Tyrosine Tryptophan and Phenylalanine Metabolism	33.7205	-12.0634	5.57969	0	-1000	-1000	0	0	2.7.1.71	No genes found in M. hungatei	iMB745 Model	iMB745 Model
660	SHSL2R	O-succinylhomoserine lyase (H2S)	h2s_c + suchms_c <=> hcys_l_c + succ_c	Mhun_2181	Mhun_2181	Cysteine Metabolism	-60.9824	-62.6413	10.7111	1	0	0	0	2	2.5.1.48	Same GPR exists in M. hungatei	iMB745 Model	iMB745 Model
661	SMTZS	sulfomethyl thiazolidine synthase	2saa_c + cys_l_c -> 2tcc_c + h2o_c			Coenzyme M Biosynthesis	-86.2373	-86.1428	70710.7	0	-1000	-1000	0	0		No GPR in M. acetivorans model	iMB745 Model	iMB745 Model
662	SO4T2	sulfate transport in via proton symport	h_e + so4_e <=> h_c + so4_c	Mhun_0518	Mhun_0518	Transport	0	8.38668	0	0	-1000	-1000	0	0		No genes found in M. hungatei	iMB745 Model	iMB745 Model
663	SPDC	sulfopyruvate decarboxylase	3spyr_c + h_c -> 2saa_c + co2_c	Mhun_2976	Mhun_2976	Coenzyme M Biosynthesis	-43.1502	6.01098	6.79653	0	-1000	-1000	0	2	4.1.1.79	Same GPR exists in M. hungatei	iMB745 Model	iMB745 Model
664	SPODM	superoxide dismutase	2 h_c + 2 o2s_c -> h2o2_c + o2_c	Mhun_2974	Mhun_2974	Other	-117.631	-22.7171	200000	0	-1000	-1000	0	0	1.15.1.1	No genes found in M. hungatei	iMB745 Model	iMB745 Model
665	SSALX	succinate-semialdehyde dehydrogenase (NAD)	h2o_c + nad_c + sucsal_c -> 2 h_c + nadh_c + succ_c	Mhun_1783	Mhun_1783	Glutamate metabolism	47.7424	-50.5835	9.98521	0	-1000	-1000	0	0	1.2.1.16|1.2.1.24	No genes found in M. hungatei	iMB745 Model	iMB745 Model
666	SSALY	succinate-semialdehyde dehydrogenase (NADP)	h2o_c + nadp_c + sucsal_c -> 2 h_c + nadph_c + succ_c	Mhun_1783	Mhun_1783	Glutamate metabolism	51.1927	-50.5711	9.99118	0	-1000	-1000	0	0	1.2.1.16	No genes found in M. hungatei	iMB745 Model	iMB745 Model
667	SUCOAS	Succinate:CoA ligase (ADP-forming)	atp_c + coa_c + succ_c <=> adp_c + pi_c + succoa_c	Mhun_0095 AND Mhun_0096	Mhun_0095 Mhun_0096	Central Metabolism	-3.00471	-2.86711	2.09015	0	-1000	-1000	0	2	6.2.1.5	Manual addition	Anderson et al, KEGG	This Study
668	SULABC	sulfate transport via ABC system	atp_c + h2o_c + so4_e -> adp_c + h_c + pi_c + so4_c	(Mhun_1331 and Mhun_1332 and Mhun_1334) or (Mhun_1331 and Mhun_2009 and Mhun_1334) or (Mhun_1334 and Mhun_2009 and Mhun_1331)	Mhun_1331 Mhun_1332 Mhun_1334 Mhun_1331 Mhun_2009 Mhun_1334 Mhun_1334 Mhun_2009 Mhun_1331	Transport	11.0295	-6.32651	4.6201	0	-1000	-1000	0	0		Some genes not found in M. hungatei	iMB745 Model	iMB745 Model
669	SULR2	F420-dependent sulfite reductase	6 fdox_c + 3 h2o_c + h2s_c <=> 6 fdred_c + 7 h_c + so3_c	Mhun_0783	Mhun_0783	Other	223.935	-133.026	848528	0	-1000	-1000	0	0		No genes found in M. hungatei	iMB745 Model	iMB745 Model
670	TDP	thiamin pyrophosphatase	h2o_c + thmpp_c -> h_c + pi_c + thmmp_c	Mhun_2869	Mhun_2869	Vitamins Cofactor Biosynthesis	9.79694	-30.9499	5.63995	1	0	0	0	0	3.6.1.15	No genes found in M. hungatei	iMB745 Model	iMB745 Model
671	TDPDRE	dTDP-4-dehydrorhamnose 3,5-epimerase	dtdp4d6dg_c -> dtdp4d6dm_c	Mhun_3074	Mhun_3074	Lipid Cell Wall Metabolism	0	0	0	0	-1000	-1000	0	0	5.1.3.13	No genes found in M. hungatei	iMB745 Model	iMB745 Model
672	TDPDRR	dTDP-4-dehydrorhamnose reductase	dtdp4d6dm_c + h_c + nadph_c -> dtdprmn_c + nadp_c	Mhun_3073	Mhun_3073	Lipid Cell Wall Metabolism	-63.3608	-10.7427	5.84808	0	-1000	-1000	0	2	1.1.1.133	Same GPR exists in M. hungatei	iMB745 Model	iMB745 Model
673	TDPGDH	dTDPglucose 4,6-dehydratase	dtdpglu_c -> dtdp4d6dg_c + h2o_c	Mhun_3072	Mhun_3072	Lipid Cell Wall Metabolism	-49.3459	-49.3677	5.36588	1	0	0	0	2	4.2.1.46	Reduced GPR exists in M. hungatei	iMB745 Model	iMB745 Model
674	THACH	trans-homoaconitate hydrolase	h2o_c + hacon_t_c <=> shcit_c			Coenzyme B Biosynthesis	2.8975	2.8965	3.70942	0	-1000	-1000	0	0		No GPR in M. acetivorans model	iMB745 Model	iMB745 Model
675	THRA2I	L-allo-Threonine Aldolase	athr_l_c -> acald_c + gly_c	Mhun_0023	Mhun_0023	Threonine and Lysine Metabolism	10.1316	10.2309	3.51609	0	-1000	-1000	0	2	4.1.2.5	Same GPR exists in M. hungatei	iMB745 Model	iMB745 Model
676	THRAR	Threonine Aldolase	thr_l_c <=> acald_c + gly_c	Mhun_0023	Mhun_0023	Threonine and Lysine Metabolism	10.1316	10.2309	3.51609	0	-1000	-1000	0	2	4.1.2.5	Same GPR exists in M. hungatei	iMB745 Model	iMB745 Model
677	THRPD	threonine-phosphate decarboxylase	h_c + thrp_c -> applp_c + co2_c	Mhun_2321	Mhun_2321	Vitamins Cofactor Biosynthesis	-48.7631	0.605675	6.8196	0	-1000	-1000	0	0	4.1.1.81	No genes found in M. hungatei	iMB745 Model	iMB745 Model
678	THRPS	threonine-phosphate synthase	atp_c + thr_l_c -> adp_c + h_c + thrp_c			Vitamins Cofactor Biosynthesis	30.461	-11.9633	6.82158	0	-1000	-1000	0	0		No GPR in M. acetivorans model	iMB745 Model	iMB745 Model
679	THRS	threonine synthase	h2o_c + phom_c -> pi_c + thr_l_c	Mhun_1619	Mhun_1619	Threonine and Lysine Metabolism	-23.616	-23.571	4.78965	1	0	0	0	2	4.2.3.1	Same GPR exists in M. hungatei	iMB745 Model	iMB745 Model
680	THRTRS	Threonyl-tRNA synthetase	atp_c + thr_l_c + trnathr_c -> amp_c + h_c + ppi_c + thrtrna_c	Mhun_1007	Mhun_1007	Threonine and Lysine Metabolism	24.679	-23.5755	8.83236	0	-1000	-1000	0	2	6.1.1.3	Same GPR exists in M. hungatei	iMB745 Model	iMB745 Model
681	THZPSN	thiazole phosphate synthesis	atp_c + cys_l_c + dxyl5p_c + tyr_l_c -> 4hba_c + 4mpetz_c + ala_l_c + amp_c + co2_c + h2o_c + 2 h_c + ppi_c	Mhun_2213 and Mhun_2183 and Mhun_2184	Mhun_2213 Mhun_2183 Mhun_2184	Vitamins Cofactor Biosynthesis	-150.261	-243.603	100000	0	-1000	-1000	0	0	2.8.1.7	Some genes not found in M. hungatei	iMB745 Model	iMB745 Model
682	TIH2CD	threo-iso(homo)2citrate dehydrogenase	nad_c + tih2cit_c -> co2_c + nadh_c + ohepa_c	Mhun_1797	Mhun_1797	Coenzyme B Biosynthesis	7.08398	8.80831	5.08451	0	-1000	-1000	0	2	1.1.1.-	Same GPR exists in M. hungatei	iMB745 Model	iMB745 Model
683	TIH3CD	threo-iso(homo)3citrate dehydrogenase	nad_c + tih3cit_c -> 2ood_c + co2_c + nadh_c	Mhun_1797	Mhun_1797	Coenzyme B Biosynthesis	7.08398	8.80861	5.08451	0	-1000	-1000	0	2	1.1.1.-	Same GPR exists in M. hungatei	iMB745 Model	iMB745 Model
684	TIHCD	threo-isohomocitrate dehydrogenase	ihcit_t_c + nad_c -> co2_c + nadh_c + ohexa_c	Mhun_1797	Mhun_1797	Coenzyme B Biosynthesis	8.0288	9.75286	6.70713	0	-1000	-1000	0	2	1.1.1.87	Same GPR exists in M. hungatei	iMB745 Model	iMB745 Model
685	TMDK1	thymidine kinase (ATP:thymidine)	atp_c + thymd_c -> adp_c + dtmp_c + h_c	Mhun_2629	Mhun_2629	Nucleotide Metabolism	18.7472	-23.6757	6.93894	0	-1000	-1000	0	0	2.7.1.21	No genes found in M. hungatei	iMB745 Model	iMB745 Model
686	TMDPP	thymidine phosphorylase	pi_c + thymd_c <=> 2dr1p_c + thym_c	Mhun_2262	Mhun_2262	Nucleotide Metabolism	3.0897	3.17514	7.01945	0	-1000	-1000	0	2	2.4.2.4	Same GPR exists in M. hungatei	iMB745 Model	iMB745 Model
687	TMDS	thymidylate synthase	dump_c + mlthf_c -> dhf_c + dtmp_c	Mhun_1795	Mhun_1795	Nucleotide Metabolism	-28.2668	-28.1938	5.09709	0	-1000	-1000	0	0	2.1.1.45	No genes found in M. hungatei	iMB745 Model	iMB745 Model
688	TMPKR	thiamine-phosphate kinase	atp_c + thmmp_c <=> adp_c + thmpp_c	Mhun_2605	Mhun_2605	Vitamins Cofactor Biosynthesis	1.23254	-0.462798	3.27896	0	-1000	-1000	0	2	2.7.4.16	Same GPR exists in M. hungatei	iMB745 Model	iMB745 Model
689	TMPPP	thiamine-phosphate diphosphorylase	2mahmp_c + 4mpetz_c <=> ppi_c + thmmp_c	Mhun_1934	Mhun_1934	Vitamins Cofactor Biosynthesis	-2.47952	-4.74394	4.59531	0	-1000	-1000	0	2	2.5.1.3	Same GPR exists in M. hungatei	iMB745 Model	iMB745 Model
690	TPI	triose-phosphate isomerase	g3p_c <=> dhap_c	Mhun_1027	Mhun_1027	GlycolysisGluconeogenesis	-5.64052	-5.62739	0.861718	0	-1000	-1000	0	2	5.3.1.1	Same GPR exists in M. hungatei	iMB745 Model	iMB745 Model
691	TRACE_MET	Biomass rxn â trace component	0.0009 accoa_c + 0.044 adocblhbi_c + 0.00929 amp_c + 6e-05 coa_c + 0.00464 cob_c + 0.191 com_c + 5e-05 f390a_c + 5e-05 f390g_c + 0.00037 f420_2_c + 0.00028 f420_3_c + 0.00371 f420_4_c + 0.00279 f420_5_c + 9e-05 f420_6_c + 1e-05 f420_7_c + 0.019 f430_c + 0.219 h4mpt_c + 0.044 hspmd_c + 0.191 mfr_b_c + 0.0204 nad_c + 0.00093 nadh_c + 0.00093 nadp_c + 0.00371 nadph_c + 0.243 ptrc_c + 3e-05 succoa_c …			Biomass	1076.81	1057.06	104389	0	-1000	-1000	0	0		No GPR in M. acetivorans model	iMB745 Model	iMB745 Model
692	TRDR	thioredoxin reductase (NADPH)	h_c + nadph_c + trdox_c <=> nadp_c + trdrd_c			Nucleotide Metabolism	-55.3728	-2.82255	5.14299	0	-1000	-1000	0	0	1.8.1.9	No genes found in M. hungatei	iMB745 Model	iMB745 Model
693	TRPS1	tryptophan synthase (indoleglycerol phosphate)	3ig3p_c + ser_l_c -> g3p_c + h2o_c + trp_l_c	(Mhun_0558 or Mhun_1790) and Mhun_1791	Mhun_0558 Mhun_1790 Mhun_1791	Tyrosine Tryptophan and Phenylalanine Metabolism	-30.9926	-30.8029	4.9204	0	-1000	-1000	0	2	4.2.1.20	Same GPR exists in M. hungatei	iMB745 Model	iMB745 Model
694	TRPS2	tryptophan synthase (indole)	indole_c + ser_l_c -> h2o_c + trp_l_c	(Mhun_0558 or Mhun_1790)	Mhun_0558 Mhun_1790	Tyrosine Tryptophan and Phenylalanine Metabolism	-50.1649	-49.9831	1.75881	0	-1000	-1000	0	2	4.2.1.20	Same GPR exists in M. hungatei	iMB745 Model	iMB745 Model
695	TRPS3	tryptophan synthase (indoleglycerol phosphate)	3ig3p_c <=> g3p_c + indole_c	Mhun_1791	Mhun_1791	Tyrosine Tryptophan and Phenylalanine Metabolism	19.1722	19.1803	4.59531	0	-1000	-1000	0	2	4.1.2.8|4.2.1.20	Same GPR exists in M. hungatei	iMB745 Model	iMB745 Model
696	TRPT2R	L-tryptophan reversible transport via proton symport	h_c + trp_l_c <=> h_e + trp_l_e			Transport	0	16.7779	0	0	-1000	-1000	0	0	2.A.3.1	No genes found in M. hungatei	iMB745 Model	iMB745 Model
697	TRPTA	tryptophan transaminase	akg_c + trp_l_c <=> glu_l_c + indpyr_c	Mhun_2473	Mhun_2473	Tyrosine Tryptophan and Phenylalanine Metabolism	-26.3279	-24.6475	9.5905	0	-1000	-1000	0	2	2.6.1.27	Same GPR exists in M. hungatei	iMB745 Model	iMB745 Model
698	TRPTRS	Tryptophanyl-tRNA synthetase	atp_c + trnatrp_c + trp_l_c -> amp_c + h_c + ppi_c + trptrna_c	Mhun_1732	Mhun_1732	Tyrosine Tryptophan and Phenylalanine Metabolism	12.4471	-35.9917	11.8092	0	-1000	-1000	0	2	6.1.1.2	Same GPR exists in M. hungatei	iMB745 Model	iMB745 Model
699	TYRCBOX	L-Tyrosine carboxy-lyase	h_c + tyr_l_c -> co2_c + tym_c	Mhun_2611	Mhun_2611	Methanofuran synthesis	-112.333	-66.4787	9.74758	1	0	0	0	2	4.1.1.25|4.1.1.28	Same GPR exists in M. hungatei	iMB745 Model	iMB745 Model
700	TYRTA	tyrosine transaminase	akg_c + tyr_l_c <=> 34hpp_c + glu_l_c	(Mhun_0911 or Mhun_2478)	Mhun_0911 Mhun_2478	Tyrosine Tryptophan and Phenylalanine Metabolism	-1.19864	0.395184	3.24938	0	-1000	-1000	0	2	2.6.1.1|2.6.1.5|2.6.1.9|2.6.1.57|2.6.1.58	Reduced GPR exists in M. hungatei	iMB745 Model	iMB745 Model
701	TYRTRS	tyrosyl-tRNA synthetase	atp_c + trnatyr_c + tyr_l_c -> amp_c + h_c + ppi_c + tyrtrna_c	Mhun_2463	Mhun_2463	Tyrosine Tryptophan and Phenylalanine Metabolism	-45.1613	-93.6728	10.3857	1	0	0	0	2	6.1.1.1	Same GPR exists in M. hungatei	iMB745 Model	iMB745 Model
702	UAG4E	UDP-N-acetylglucosamine 4-epimerase	uacgam_c <=> udpacgal_c	(Mhun_0448 or Mhun_2136)	Mhun_0448 Mhun_2136	Central Metabolism	0	0	0	0	-1000	-1000	0	2	5.1.3.7	Reduced GPR exists in M. hungatei	iMB745 Model	iMB745 Model
703	UAGDP	UDP-N-acetylglucosamine diphosphorylase	acgam1p_c + utp_c -> ppi_c + uacgam_c	Mhun_2853	Mhun_2853	Lipid Cell Wall Metabolism	-1.75839	2.2821	4.59531	0	-1000	-1000	0	2	2.7.7.23	Same GPR exists in M. hungatei	iMB745 Model	iMB745 Model
704	UDPG4E	UDPglucose 4-epimerase	udpg_c <=> udpgal_c	(Mhun_0448 or Mhun_2136)	Mhun_0448 Mhun_2136	Central Metabolism	2.96443	2.96443	1.30419	0	-1000	-1000	0	2	5.1.3.2	Reduced GPR exists in M. hungatei	iMB745 Model	iMB745 Model
705	UDPGDR	UDPglucose 6-dehydrogenase	h2o_c + 2 nad_c + udpg_c <=> 3 h_c + 2 nadh_c + udpglcur_c	Mhun_3078	Mhun_3078	Central Metabolism	110.367	-38.9943	14.3097	0	-1000	-1000	0	2	1.1.1.22	Same GPR exists in M. hungatei	iMB745 Model	iMB745 Model
706	UMPK	UMP kinase	atp_c + ump_c <=> adp_c + udp_c	Mhun_1051	Mhun_1051	Nucleotide Metabolism	1.47567	-4.17606	5.00348	0	-1000	-1000	0	2	2.7.4.4|2.7.4.14|2.7.4.22	Same GPR exists in M. hungatei	iMB745 Model	iMB745 Model
707	UNK_CBL1DEGT	unknown cobalamin degradation product diffusion	unknown_cbl1deg_e <=> unknown_cbl1deg_c			Transport	0	12.5431	0	0	-1000	-1000	0	0		No GPR in M. acetivorans model	iMB745 Model	iMB745 Model
708	UNK_RBFDEGT	unknown riboflavin degradation product diffusion	unknown_rbfdeg_e <=> unknown_rbfdeg_c			Transport	0	1.13687e-13	0	0	-1000	-1000	0	0		No GPR in M. acetivorans model	iMB745 Model	iMB745 Model
709	UPP3MT	uroporphyrinogen methyltransferase	2 amet_c + uppg3_c <=> 2 ahcys_c + dscl_c + h_c	Mhun_2558	Mhun_2558	Vitamins Cofactor Biosynthesis	2056.17	2024.16	458258	0	-1000	-1000	0	2	2.1.1.107	Same GPR exists in M. hungatei	iMB745 Model	iMB745 Model
710	UPP3S	uroporphyrinogen-III synthase	hmbil_c <=> h2o_c + uppg3_c	Mhun_2267	Mhun_2267	Vitamins Cofactor Biosynthesis	-206.662	-206.662	400000	0	-1000	-1000	0	0	4.2.1.75	No genes found in M. hungatei	iMB745 Model	iMB745 Model
711	URIDK2R	uridylate kinase (dUMP)	atp_c + dump_c <=> adp_c + dudp_c	Mhun_2629	Mhun_2629	Nucleotide Metabolism	4.70627	-0.936086	2.47979	0	-1000	-1000	0	0	2.7.4.4|2.7.4.9	No genes found in M. hungatei	iMB745 Model	iMB745 Model
712	VALT2R	L-valine reversible transport via proton symport	h_e + val_l_e <=> h_c + val_l_c			Transport	0	-16.7493	0	0	-1000	-1000	0	0		No genes found in M. hungatei	iMB745 Model	iMB745 Model
713	VALTA	valine transaminase	akg_c + val_l_c <=> 3mob_c + glu_l_c	Mhun_0672	Mhun_0672	Valine Leucine and Isoleucine Metabolism	-11.694	-10.0494	5.81781	0	-1000	-1000	0	2	2.6.1.6|2.6.1.42	Same GPR exists in M. hungatei	iMB745 Model	iMB745 Model
714	VALTRS	Valyl-tRNA synthetase	atp_c + trnaval_c + val_l_c -> amp_c + h_c + ppi_c + valtrna_c	Mhun_2626	Mhun_2626	Valine Leucine and Isoleucine Metabolism	16.932	-33.3425	9.66335	0	-1000	-1000	0	2	6.1.1.9	Same GPR exists in M. hungatei	iMB745 Model	iMB745 Model
715	WO4ABC	Tungstenate export by ABC transport	atp_c + h2o_c + wo4_e -> adp_c + h_c + pi_c + wo4_c	(Mhun_0519 and Mhun_0520 and Mhun_0521)	Mhun_0519 Mhun_0520 Mhun_0521	Transport	11.0295	-6.32652	4.6201	0	-1000	-1000	0	0		Some genes not found in M. hungatei	iMB745 Model	iMB745 Model
716	XPPT	xanthine phosphoribosyltransferase	prpp_c + xan_c -> h_c + ppi_c + xmp_c			Nucleotide Metabolism	7.0454	-31.3731	6.14694	0	-1000	-1000	0	0	2.4.2.8|2.4.2.22	No genes found in M. hungatei	iMB745 Model	iMB745 Model
717	YUMPS	yUMP synthetase	r5p_c + ura_c <=> h2o_c + psd5p_c	(Mhun_2400 and Mhun_0808)	Mhun_2400 Mhun_0808	Nucleotide Metabolism	-25.417	-25.6241	4.81949	0	-1000	-1000	0	0	4.2.1.70	Some genes not found in M. hungatei	iMB745 Model	iMB745 Model
718	ZN2T4	zinc transport out via antiport	h_e + k_e + zn2_c <=> h_c + k_c + zn2_e			Transport	0	-4.15642	0	0	-1000	-1000	0	0		No genes found in M. hungatei	iMB745 Model	iMB745 Model
719	ZNABC	zinc transport via ABC system	atp_c + h2o_c + zn2_e -> adp_c + h_c + pi_c + zn2_c	(Mhun_2088 and Mhun_2087 and Mhun_2086)	Mhun_2088 Mhun_2087 Mhun_2086	Transport	11.0295	-56.4989	4.6201	1	0	0	0	0		Some genes not found in M. hungatei	iMB745 Model	iMB745 Model
720	ZNABC2	Zinc export by ABC transport	atp_c + h2o_c + zn2_c -> adp_c + h_c + pi_c + zn2_e	(Mhun_0293 and Mhun_0294 and Mhun_0295)	Mhun_0293 Mhun_0294 Mhun_0295	Transport	11.0295	-6.32652	4.6201	0	-1000	-1000	0	0		No genes found in M. hungatei	iMB745 Model	iMB745 Model

## Sheet: Metabolites
COBRA Index	Name	Description	Neutral Formula	Neutral Charge	Charged Formula	Charge	xmin (M)	xmax (M)	Compartment	dG0 (kJ / mol)	dGt0 (kJ / mol)	SE (kJ / mol)	KeggID	SEEDID	PubChemID	CheBI ID	MetaCyc ID	Inchi string	Smiles	Metab Source	Molfile Source		Blank	Blank	Blank
1	10fthf_c	10-Formyltetrahydrofolate	C20H23N7O7	0	C20H21N7O7	-2	1e-05	0.02	c	Unknown	Unknown	Unknown	C00234					InChI=1S/C20H23N7O7/c21-20-25-16-15(18(32)26-20)23-11(7-22-16)8-27(9-28)12-3-1-10(2-4-12)17(31)24-13(19(33)34)5-6-14(29)30/h1-4,9,11,13,23H,5-8H2,(H,24,31)(H,29,30)(H,33,34)(H4,21,22,25,26,32)/p-2/t11?,13-/m0/s1	NC1=NC2=C(NC(CN(C=O)C3=CC=C(C=C3)C(=O)N[C@@H](CCC([O-])=O)C([O-])=O)CN2)C(=O)N1	iMB745 Model	Kegg		Blank		Blank
2	13dpg_c	3-Phospho-D-glyceroyl phosphate	C3H8O10P2	0	C3H4O10P2	-4	1e-05	0.02	c	-2354.92	-2182.37	1.68166	C00236					InChI=1S/C3H8O10P2/c4-2(1-12-14(6,7)8)3(5)13-15(9,10)11/h2,4H,1H2,(H2,6,7,8)(H2,9,10,11)/p-4/t2-/m1/s1	O[C@H](COP([O-])([O-])=O)C(=O)OP([O-])([O-])=O	iMB745 Model	Kegg		Blank	Blank	Blank
3	1pyr5c_c	1-Pyrroline-5-carboxylate	C5H7NO2	0	C5H6NO2	-1	1e-05	0.02	c	-188.902	89.6914	8.21464	C03912					InChI=1S/C5H7NO2/c7-5(8)4-2-1-3-6-4/h3-4H,1-2H2,(H,7,8)/p-1/t4-/m0/s1	[O-]C(=O)[C@@H]1CCC=N1	iMB745 Model	Kegg
4	23dhdp_c	2,3-Dihydrodipicolinate	C7H7NO4	0	C7H5NO4	-2	1e-05	0.02	c	-504.014	-274.551	8.03269	C03340					InChI=1S/C7H7NO4/c9-6(10)4-2-1-3-5(8-4)7(11)12/h1-2,5H,3H2,(H,9,10)(H,11,12)/p-2/t5-/m0/s1	[O-]C(=O)[C@@H]1CC=CC(=N1)C([O-])=O	iMB745 Model	Kegg
5	23dhmb_c	(R)-2,3-Dihydroxy-3-methylbutanoate	C5H10O4	0	C5H9O4	-1	1e-05	0.02	c	-650.108	-231.742	3.34637	C04039					InChI=1/C5H10O4/c1-5(2,9)3(6)4(7)8/h3,6,9H,1-2H3,(H,7,8)/p-1	CC(C)(O)C(O)C([O-])=O	iMB745 Model	Kegg
6	23dhmp_c	(R)-2,3-Dihydroxy-3-methylpentanoate	C6H12O4	0	C6H11O4	-1	1e-05	0.02	c	-643.662	-132.133	3.30804	C06007					InChI=1S/C6H12O4/c1-3-6(2,10)4(7)5(8)9/h4,7,10H,3H2,1-2H3,(H,8,9)/p-1/t4-,6+/m0/s1	CC[C@@](C)(O)[C@@H](O)C([O-])=O	iMB745 Model	Kegg
7	24sf_c	2,4-substituted-furan	C6H7O7P	0	C6H4O7P	-3	1e-05	0.02	c	Unknown	Unknown	Unknown					7638	InChI=1S/C6H7O7P/c7-6(8)5-1-4(2-12-5)3-13-14(9,10)11/h1-2H,3H2,(H,7,8)(H2,9,10,11)/p-3	[O-]C(=O)C1=CC(COP([O-])([O-])=O)=CO1	iMB745 Model	MetaCyc
8	25aics_c	(S)-2-[5-Amino-1-(5-phospho-D-ribosyl)imidazole-4-carboxamido]succinate	C13H19N4O12P	0	C13H15N4O12P	-4	1e-05	0.02	c	-1973.56	-1288.62	9.81656	C04823					InChI=1S/C13H19N4O12P/c14-10-7(11(22)16-4(13(23)24)1-6(18)19)15-3-17(10)12-9(21)8(20)5(29-12)2-28-30(25,26)27/h3-5,8-9,12,20-21H,1-2,14H2,(H,16,22)(H,18,19)(H,23,24)(H2,25,26,27)/p-4/t4-,5+,8+,9+,12+/m0/s1	NC1=C(N=CN1[C@@H]1O[C@H](COP([O-])([O-])=O)[C@@H](O)[C@H]1O)C(=O)N[C@@H](CC([O-])=O)C([O-])=O	iMB745 Model	Kegg
9	25dhpp_c	2,5-Diamino-6-hydroxy-4-(5'-phosphoribosylamino)-pyrimidine	C9H16N5O8P	0	C9H14N5O8P	-2	1e-05	0.02	c	Unknown	Unknown	Unknown	C01304					InChI=1S/C9H16N5O8P/c10-3-6(13-9(11)14-7(3)17)12-8-5(16)4(15)2(22-8)1-21-23(18,19)20/h2,4-5,8,15-16H,1,10H2,(H2,18,19,20)(H4,11,12,13,14,17)/p-2/t2-,4-,5-,8-/m1/s1	NC1=NC(N[C@@H]2O[C@H](COP([O-])([O-])=O)[C@@H](O)[C@H]2O)=C(N)C(=O)N1	iMB745 Model	Kegg
10	25dthpp_c	2,5-diamino-6-ribitylamino-4(3H)-pyrimidinone 5'-phosphate	C9H18N5O8P	0	C9H16N5O8P	-2	1e-05	0.02	c	Unknown	Unknown	Unknown					10809	InChI=1/C9H18N5O8P/c10-5-7(13-9(11)14-8(5)18)12-1-3(15)6(17)4(16)2-22-23(19,20)21/h3-4,6,15-17H,1-2,10H2,(H2,19,20,21)(H4,11,12,13,14,18)/p-2	NC1=NC(NCC(O)C(O)C(O)COP([O-])([O-])=O)=C(N)C(=O)N1	iMB745 Model	MetaCyc
11	26dap_ll_c	LL-2,6-Diaminoheptanedioate	C7H14N2O4	0	C7H14N2O4	0	1e-05	0.02	c	-702.539	-50.5565	5.53073	C00666					InChI=1S/C7H14N2O4/c8-4(6(10)11)2-1-3-5(9)7(12)13/h4-5H,1-3,8-9H2,(H,10,11)(H,12,13)/t4-,5-/m0/s1	[NH3+][C@@H](CCC[C@H]([NH3+])C([O-])=O)C([O-])=O	iMB745 Model	Kegg
12	26dap_m_c	meso-2,6-Diaminoheptanedioate	C7H14N2O4	0	C7H14N2O4	0	1e-05	0.02	c	-704.194	-52.2108	5.53073	C00680					InChI=1S/C7H14N2O4/c8-4(6(10)11)2-1-3-5(9)7(12)13/h4-5H,1-3,8-9H2,(H,10,11)(H,12,13)/t4-,5+	[NH3+][C@@H](CCC[C@@H]([NH3+])C([O-])=O)C([O-])=O	iMB745 Model	Kegg
13	2ahbut_c	(S)-2-Aceto-2-hydroxybutanoate	C6H10O4	0	C6H9O4	-1	1e-05	0.02	c	-612.88	-194.514	3.60837	C06006					InChI=1/C6H10O4/c1-3-6(10,4(2)7)5(8)9/h10H,3H2,1-2H3,(H,8,9)/p-1	CCC(O)(C(C)=O)C([O-])=O	iMB745 Model	Kegg
14	2cpr5p_c	1-(2-Carboxyphenylamino)-1-deoxy-D-ribulose 5-phosphate	C12H16NO9P	0	C12H13NO9P	-3	1e-05	0.02	c	-1594.37	-996.582	7.05896	C01302					InChI=1S/C12H16NO9P/c14-9(11(16)10(15)6-22-23(19,20)21)5-13-8-4-2-1-3-7(8)12(17)18/h1-4,10-11,13,15-16H,5-6H2,(H,17,18)(H2,19,20,21)/p-3/t10-,11+/m1/s1	O[C@H](COP([O-])([O-])=O)[C@@H](O)C(=O)CNC1=C(C=CC=C1)C([O-])=O	iMB745 Model	Kegg
15	2dhp_c	2-Dehydropantoate	C6H10O4	0	C6H9O4	-1	1e-05	0.02	c	-627.703	-209.336	9.72382	C00966					InChI=1S/C6H10O4/c1-6(2,3-7)4(8)5(9)10/h7H,3H2,1-2H3,(H,9,10)/p-1	CC(C)(CO)C(=O)C([O-])=O	iMB745 Model	Kegg
16	2dr1p_c	2-Deoxy-D-ribose 1-phosphate	C5H11O7P	0	C5H9O7P	-2	1e-05	0.02	c	-1424.28	-1008.53	5.27208	C00672					InChI=1S/C5H11O7P/c6-2-4-3(7)1-5(11-4)12-13(8,9)10/h3-7H,1-2H2,(H2,8,9,10)/p-2/t3-,4+,5+/m0/s1	OC[C@H]1O[C@@H](C[C@@H]1O)OP([O-])([O-])=O	iMB745 Model	Kegg
17	2dr5p_c	2-Deoxy-D-ribose 5-phosphate	C5H11O7P	0	C5H9O7P	-2	1e-05	0.02	c	-1450.44	-1034.67	2.82636	C00673					InChI=1/C5H11O7P/c6-3-1-5(7)12-4(3)2-11-13(8,9)10/h3-7H,1-2H2,(H2,8,9,10)/p-2/t3-,4+,5?/s2	OC1C[C@H](O)[C@@H](COP([O-])([O-])=O)O1	iMB745 Model	Kegg
18	2frald_c	2-furaldehyde	C6H7O6P	0	C6H5O6P	-2	1e-05	0.02	c	Unknown	Unknown	Unknown						InChI=1S/C6H7O6P/c7-2-6-1-5(3-11-6)4-12-13(8,9)10/h1-3H,4H2,(H2,8,9,10)/p-2	[O-]P([O-])(=O)OCC1=COC(C=O)=C1	iMB745 Model	ChemAxon
19	2h3moa_c	3-Hydroxy-3-methyl-2-oxobutanoic acid	C5H8O4	0	C5H7O4	-1	1e-05	0.02	c	-619.327	-294.121	3.62919	C04181					InChI=1S/C5H8O4/c1-5(2,9)3(6)4(7)8/h9H,1-2H3,(H,7,8)/p-1	CC(C)(O)C(=O)C([O-])=O	iMB745 Model	Kegg
20	2ippm_c	2-Isopropylmaleate	C7H10O4	0	C7H8O4	-2	1e-05	0.02	c	-584.689	-215.485	5.04351	C02631					InChI=1S/C7H10O4/c1-4(2)5(7(10)11)3-6(8)9/h3-4H,1-2H3,(H,8,9)(H,10,11)/p-2/b5-3+	CC(C)C(=C/C([O-])=O)\C([O-])=O	iMB745 Model	Kegg
21	2mafr_c	2-methylamine-furan	C6H10NO5P	0	C6H9NO5P	-1	1e-05	0.02	c	Unknown	Unknown	Unknown						InChI=1S/C6H10NO5P/c7-2-6-1-5(3-11-6)4-12-13(8,9)10/h1,3H,2,4,7H2,(H2,8,9,10)/p-1	[NH3+]CC1=CC(COP([O-])([O-])=O)=CO1	iMB745 Model	ChemAxon
22	2mahmp_c	2-Methyl-4-amino-5-hydroxymethylpyrimidine diphosphate	C6H11N3O7P2	0	C6H8N3O7P2	-3	1e-05	0.02	c	-1651.26	-1294.81	8.63109	C04752					InChI=1S/C6H11N3O7P2/c1-4-8-2-5(6(7)9-4)3-15-18(13,14)16-17(10,11)12/h2H,3H2,1H3,(H,13,14)(H2,7,8,9)(H2,10,11,12)/p-3	CC1=NC(N)=C(COP([O-])(=O)OP([O-])([O-])=O)C=N1	iMB745 Model	Kegg
23	2mbcoa_c	2-Methylbutanoyl-CoA	C26H44N7O17P3S	0	C26H40N7O17P3S	-4	1e-05	0.02	c	-3225.71	-1376.24	16.606	C01033					InChI=1/C26H44N7O17P3S/c1-5-14(2)25(38)54-9-8-28-16(34)6-7-29-23(37)20(36)26(3,4)11-47-53(44,45)50-52(42,43)46-10-15-19(49-51(39,40)41)18(35)24(48-15)33-13-32-17-21(27)30-12-31-22(17)33/h12-15,18-20,24,35-36H,5-11H2,1-4H3,(H,28,34)(H,29,37)(H,42,43)(H,44,45)(H2,27,30,31)(H2,39,40,41)/p-4/t14?,15-,18-,19-,20?,24-/s2	CCC(C)C(=O)SCCNC(=O)CCNC(=O)C(O)C(C)(C)COP([O-])(=O)OP([O-])(=O)OC[C@H]1O[C@H]([C@H](O)[C@@H]1OP([O-])([O-])=O)N1C=NC2=C(N)N=CN=C12	iMB745 Model	Kegg
24	2mbr_c	2-methylbutyrate	C5H10O2	0	C5H9O2	-1	1e-05	0.02	c	-339.831	78.5336	2.95011	C18319					InChI=1/C5H10O2/c1-3-4(2)5(6)7/h4H,3H2,1-2H3,(H,6,7)/p-1	CCC(C)C([O-])=O	iMB745 Model	Kegg
25	2obut_c	2-Oxobutanoate	C4H6O3	0	C4H5O3	-1	1e-05	0.02	c	-469.998	-237.954	5.37603	C00109					InChI=1S/C4H6O3/c1-2-3(5)4(6)7/h2H2,1H3,(H,6,7)/p-1	CCC(=O)C([O-])=O	iMB745 Model	Kegg
26	2ood_c	2-oxooctanedioic acid	C8H12O5	0	C8H10O5	-2	1e-05	0.02	c	-785.309	-322.942	4.24356						InChI=1S/C8H12O5/c9-6(8(12)13)4-2-1-3-5-7(10)11/h1-5H2,(H,10,11)(H,12,13)/p-2	[O-]C(=O)CCCCCC(=O)C([O-])=O	iMB745 Model	ChemAxon
27	2pg_c	D-Glycerate 2-phosphate	C3H7O7P	0	C3H4O7P	-3	1e-05	0.02	c	-1501.05	-1322.48	1.2694	C00631					InChI=1S/C3H7O7P/c4-1-2(3(5)6)10-11(7,8)9/h2,4H,1H2,(H,5,6)(H2,7,8,9)/p-3/t2-/m1/s1	OC[C@@H](OP([O-])([O-])=O)C([O-])=O	iMB745 Model	Kegg
28	2pglyc_c	2-Phosphoglycolate	C2H5O6P	0	C2H2O6P	-3	1e-05	0.02	c	-1353.56	-1268.16	2.52759	C00988					InChI=1S/C2H5O6P/c3-2(4)1-8-9(5,6)7/h1H2,(H,3,4)(H2,5,6,7)/p-3	[O-]C(=O)COP([O-])([O-])=O	iMB745 Model	Kegg
29	2plac_l_c	2-phospho-L-lactate	C3H7O6P	0	C3H4O6P	-3	1e-05	0.02	c	-1351.3	-1172.73	2.72409						InChI=1S/C3H7O6P/c1-2(3(4)5)9-10(6,7)8/h2H,1H3,(H,4,5)(H2,6,7,8)/p-3/t2-/m0/s1	C[C@H](OP([O-])([O-])=O)C([O-])=O	iMB745 Model	ChemAxon
30	2ppoh_c	2-Propanol	C3H8O	0	C3H8O	0	1e-05	0.02	c	-185.011	187.635	3.28555	C01845					InChI=1S/C3H8O/c1-3(2)4/h3-4H,1-2H3	CC(C)O	iMB745 Model	Kegg
31	2saa_c	2-sulfoacetaldehyde	C2H4O4S	0	C2H3O4S	-1	1e-05	0.02	c	Unknown	Unknown	Unknown	C00593					InChI=1S/C2H4O4S/c3-1-2-7(4,5)6/h1H,2H2,(H,4,5,6)/p-1	[O-]S(=O)(=O)CC=O	iMB745 Model	Kegg
32	2tcc_c	2-(sulfomethyl)thiazolidine-4-carboxylic acid	C5H9NO5S2	0	C5H8NO5S2	-1	1e-05	0.02	c	Unknown	Unknown	Unknown						InChI=1/C5H9NO5S2/c7-5(8)3-1-12-4(6-3)2-13(9,10)11/h3-4,6H,1-2H2,(H,7,8)(H,9,10,11)/p-1	[O-]C(=O)C1CSC(CS([O-])(=O)=O)[NH2+]1	iMB745 Model	ChemAxon
33	34hpp_c	3-(4-Hydroxyphenyl)pyruvate	C9H8O4	0	C9H7O4	-1	1e-05	0.02	c	-470.821	-145.766	5.85475	C01179					InChI=1S/C9H8O4/c10-7-3-1-6(2-4-7)5-8(11)9(12)13/h1-4,10H,5H2,(H,12,13)/p-1	OC1=CC=C(CC(=O)C([O-])=O)C=C1	iMB745 Model	Kegg
34	35cgmp_c	3',5'-Cyclic GMP	C10H12N5O7P	0	C10H11N5O7P	-1	1e-05	0.02	c	Unknown	Unknown	Unknown	C00942					InChI=1S/C10H12N5O7P/c11-10-13-7-4(8(17)14-10)12-2-15(7)9-5(16)6-3(21-9)1-20-23(18,19)22-6/h2-3,5-6,9,16H,1H2,(H,18,19)(H3,11,13,14,17)/p-1/t3-,5-,6-,9-/m1/s1	NC1=NC2=C(N=CN2[C@@H]2O[C@@H]3COP([O-])(=O)O[C@H]3[C@H]2O)C(=O)N1	iMB745 Model	Kegg
35	3c2hmp_c	3-Carboxy-2-hydroxy-4-methylpentanoate	C7H12O5	0	C7H10O5	-2	1e-05	0.02	c	-830.907	-368.544	4.13914	C04411					InChI=1S/C7H12O5/c1-3(2)4(6(9)10)5(8)7(11)12/h3-5,8H,1-2H3,(H,9,10)(H,11,12)/p-2/t4-,5+/m0/s1	CC(C)[C@@H]([C@@H](O)C([O-])=O)C([O-])=O	iMB745 Model	Kegg
36	3c3hmp_c	3-Carboxy-3-hydroxy-4-methylpentanoate	C7H12O5	0	C7H10O5	-2	1e-05	0.02	c	-820.613	-358.25	3.96829	C02504					InChI=1S/C7H12O5/c1-4(2)7(12,6(10)11)3-5(8)9/h4,12H,3H2,1-2H3,(H,8,9)(H,10,11)/p-2/t7-/m0/s1	CC(C)[C@@](O)(CC([O-])=O)C([O-])=O	iMB745 Model	Kegg
37	3c4mop_c	3-Carboxy-4-methyl-2-oxopentanoate	C7H10O5	0	C7H8O5	-2	1e-05	0.02	c	-800.125	-430.92	4.71794	C04236					InChI=1S/C7H10O5/c1-3(2)4(6(9)10)5(8)7(11)12/h3-4H,1-2H3,(H,9,10)(H,11,12)/p-2/t4-/m0/s1	CC(C)[C@H](C([O-])=O)C(=O)C([O-])=O	iMB745 Model	Kegg
38	3dhq_c	3-Dehydroquinate	C7H10O6	0	C7H9O6	-1	1e-05	0.02	c	-973.526	-555.159	9.47038	C00944					InChI=1S/C7H10O6/c8-3-1-7(13,6(11)12)2-4(9)5(3)10/h3,5,8,10,13H,1-2H2,(H,11,12)/p-1/t3-,5+,7-/m1/s1	O[C@@H]1C[C@@](O)(CC(=O)[C@H]1O)C([O-])=O	iMB745 Model	Kegg
39	3dhsk_c	3-Dehydroshikimate	C7H8O5	0	C7H7O5	-1	1e-05	0.02	c	-782.081	-456.876	10.704	C02637					InChI=1S/C7H8O5/c8-4-1-3(7(11)12)2-5(9)6(4)10/h3-4,8H,1-2H2,(H,11,12)/p-1/t3?,4-/m1/s1	O[C@@H]1CC(CC(=O)C1=O)C([O-])=O	iMB745 Model	Kegg
40	3hcdgggp_c	CDP-2-O-(3'-hydroxy)geranyl-3-O-geranyl-sn-glycerol	C52H87N3O14P2	0	C52H85N3O14P2	-2	1e-05	0.02	c	-1764.19	2191.74	41.7567						InChI=1/C52H87N3O14P2/c1-37(2)16-11-17-39(5)18-12-19-40(6)21-14-24-43(9)29-32-64-34-45(65-33-30-44(10)25-15-22-41(7)20-13-23-42(8)26-27-46(56)38(3)4)35-66-70(60,61)69-71(62,63)67-36-47-49(57)50(58)51(68-47)55-31-28-48(53)54-52(55)59/h16,18,21-23,28-31,38,45-47,49-51,56-58H,11-15,17,19-20,24-27,32-36H2,1-10H3,(H,60,61)(H,62,63)(H2,53,54,59)/p-2/b39-18+,40-21+,41-22+,42-23+,43-29+,44-30+/t45-,46?,4…	CC(C)C(O)CC\C(C)=C\CC\C(C)=C\CC\C(C)=C\CO[C@@H](COC\C=C(/C)CC\C=C(/C)CC\C=C(/C)CCC=C(C)C)COP([O-])(=O)OP([O-])(=O)OC[C@H]1O[C@H]([C@H](O)[C@@H]1O)N1C=CC(N)=NC1=O	iMB745 Model	Manual
41	3hdgggp_c	2-O-(3'-hydroxy)geranyl-3-O-geranyl-sn-glycerol	C43H75O7P	0	C43H73O7P	-2	1e-05	0.02	c	-564.165	2832.77	38.1422						InChI=1/C43H75O7P/c1-34(2)16-11-17-36(5)18-12-19-37(6)21-14-24-40(9)28-30-48-32-42(33-50-51(45,46)47)49-31-29-41(10)25-15-22-38(7)20-13-23-39(8)26-27-43(44)35(3)4/h16,18,21-23,28-29,35,42-44H,11-15,17,19-20,24-27,30-33H2,1-10H3,(H2,45,46,47)/p-2/b36-18+,37-21+,38-22+,39-23+,40-28+,41-29+/t42-,43?/s2	CC(C)C(O)CC\C(C)=C\CC\C(C)=C\CC\C(C)=C\CO[C@@H](COC\C=C(/C)CC\C=C(/C)CC\C=C(/C)CCC=C(C)C)COP([O-])([O-])=O	iMB745 Model	Manual
42	3hdgggps_c	2-O-(3'-hydroxy)geranyl-3-O-geranyl-sn-glyceroserine	C46H80NO9P	0	C46H79NO9P	-1	1e-05	0.02	c	Unknown	Unknown	Unknown						InChI=1/C46H80NO9P/c1-35(2)16-11-17-37(5)18-12-19-38(6)21-14-24-41(9)28-30-53-32-43(33-55-57(51,52)56-34-44(47)46(49)50)54-31-29-42(10)25-15-22-39(7)20-13-23-40(8)26-27-45(48)36(3)4/h16,18,21-23,28-29,36,43-45,48H,11-15,17,19-20,24-27,30-34,47H2,1-10H3,(H,49,50)(H,51,52)/p-1/b37-18+,38-21+,39-22+,40-23+,41-28+,42-29+/t43-,44-,45?/s2	CC(C)C(O)CC\C(C)=C\CC\C(C)=C\CC\C(C)=C\CO[C@@H](COC\C=C(/C)CC\C=C(/C)CC\C=C(/C)CCC=C(C)C)COP([O-])(=O)OC[C@H]([NH3+])C([O-])=O	iMB745 Model	Manual
43	3hdggpg_c	2-O-(3'-hydroxy)geranyl-3-O-geranyl-sn-glycerol-1-phospho-3'-sn-glycerol	C46H81O9P	0	C46H80O9P	-1	1e-05	0.02	c	Unknown	Unknown	Unknown						InChI=1/C46H81O9P/c1-36(2)16-11-17-38(5)18-12-19-39(6)21-14-24-42(9)28-30-52-34-45(35-55-56(50,51)54-33-44(48)32-47)53-31-29-43(10)25-15-22-40(7)20-13-23-41(8)26-27-46(49)37(3)4/h16,18,21-23,28-29,37,44-49H,11-15,17,19-20,24-27,30-35H2,1-10H3,(H,50,51)/p-1/b38-18+,39-21+,40-22+,41-23+,42-28+,43-29+/t44-,45+,46?/s2	CC(C)C(O)CC\C(C)=C\CC\C(C)=C\CC\C(C)=C\CO[C@@H](COC\C=C(/C)CC\C=C(/C)CC\C=C(/C)CCC=C(C)C)COP([O-])(=O)OC[C@H](O)CO	iMB745 Model	Manual
44	3hdggpgp_c	2-O-(3'-hydroxy)geranyl-3-O-geranyl-sn-glycerol-1-phospho-3'-sn-glycerol phosphate	C46H82O12P2	0	C46H79O12P2	-3	1e-05	0.02	c	Unknown	Unknown	Unknown						InChI=1/C46H82O12P2/c1-36(2)16-11-17-38(5)18-12-19-39(6)21-14-24-42(9)28-30-54-34-45(35-58-60(52,53)57-33-44(47)32-56-59(49,50)51)55-31-29-43(10)25-15-22-40(7)20-13-23-41(8)26-27-46(48)37(3)4/h16,18,21-23,28-29,37,44-48H,11-15,17,19-20,24-27,30-35H2,1-10H3,(H,52,53)(H2,49,50,51)/p-3/b38-18+,39-21+,40-22+,41-23+,42-28+,43-29+/t44-,45+,46?/s2	CC(C)C(O)CC\C(C)=C\CC\C(C)=C\CC\C(C)=C\CO[C@@H](COC\C=C(/C)CC\C=C(/C)CC\C=C(/C)CCC=C(C)C)COP([O-])(=O)OC[C@H](O)COP([O-])([O-])=O	iMB745 Model	Manual
45	3hdggpi_c	2-O-(3'hydroxy)geranyl-3-O-geranyl-sn-glycero-1-phospho-myo-inositol	C49H85O12P	0	C49H84O12P	-1	1e-05	0.02	c	Unknown	Unknown	Unknown						InChI=1/C49H85O12P/c1-34(2)16-11-17-36(5)18-12-19-37(6)21-14-24-40(9)28-30-58-32-42(33-60-62(56,57)61-49-47(54)45(52)44(51)46(53)48(49)55)59-31-29-41(10)25-15-22-38(7)20-13-23-39(8)26-27-43(50)35(3)4/h16,18,21-23,28-29,35,42-55H,11-15,17,19-20,24-27,30-33H2,1-10H3,(H,56,57)/p-1/b36-18+,37-21+,38-22+,39-23+,40-28+,41-29+/t42-,43?,44-,45-,46+,47+,48+,49-/s2	CC(C)C(O)CC\C(C)=C\CC\C(C)=C\CC\C(C)=C\CO[C@@H](COC\C=C(/C)CC\C=C(/C)CC\C=C(/C)CCC=C(C)C)COP([O-])(=O)O[C@H]1[C@H](O)[C@@H](O)[C@H](O)[C@@H](O)[C@H]1O	iMB745 Model	Manual
46	3hdpgpe_c	2-O-(3'-hydroxy)phytanyl-3-O-phytanyl-sn-glycero-l-phosphoethanolamine	C45H94NO7P	0	C45H94NO7P	0	1e-05	0.02	c	Unknown	Unknown	Unknown						InChI=1/C45H94NO7P/c1-36(2)16-11-17-38(5)18-12-19-39(6)21-14-24-42(9)28-31-50-34-44(35-53-54(48,49)52-33-30-46)51-32-29-43(10)25-15-22-40(7)20-13-23-41(8)26-27-45(47)37(3)4/h36-45,47H,11-35,46H2,1-10H3,(H,48,49)/t38?,39?,40?,41?,42?,43?,44-,45?/s2	CC(C)CCCC(C)CCCC(C)CCCC(C)CCOC[C@@H](COP([O-])(=O)OCC[NH3+])OCCC(C)CCCC(C)CCCC(C)CCC(O)C(C)C	iMB745 Model	Manual
47	3hdpgpg_c	2-O-(3'-hydroxy)phytanyl-3-O-phytanyl-sn-glycerol-1-phospho-3'-sn-glycerol	C46H95O9P	0	C46H94O9P	-1	1e-05	0.02	c	Unknown	Unknown	Unknown						InChI=1/C46H95O9P/c1-36(2)16-11-17-38(5)18-12-19-39(6)21-14-24-42(9)28-30-52-34-45(35-55-56(50,51)54-33-44(48)32-47)53-31-29-43(10)25-15-22-40(7)20-13-23-41(8)26-27-46(49)37(3)4/h36-49H,11-35H2,1-10H3,(H,50,51)/p-1/t38?,39?,40?,41?,42?,43?,44-,45+,46?/s2	CC(C)CCCC(C)CCCC(C)CCCC(C)CCOC[C@@H](COP([O-])(=O)OC[C@H](O)CO)OCCC(C)CCCC(C)CCCC(C)CCC(O)C(C)C	iMB745 Model	Manual
48	3hdpgpi_c	2-O-(3'-hydroxyl)phytanyl-3-O-phytanyl-sn-glycero-1-phospho-myo-inositol	C49H99O12P	0	C49H98O12P	-1	1e-05	0.02	c	Unknown	Unknown	Unknown						InChI=1/C49H99O12P/c1-34(2)16-11-17-36(5)18-12-19-37(6)21-14-24-40(9)28-30-58-32-42(33-60-62(56,57)61-49-47(54)45(52)44(51)46(53)48(49)55)59-31-29-41(10)25-15-22-38(7)20-13-23-39(8)26-27-43(50)35(3)4/h34-55H,11-33H2,1-10H3,(H,56,57)/p-1/t36?,37?,38?,39?,40?,41?,42-,43?,44-,45-,46+,47+,48+,49-/s2	CC(C)CCCC(C)CCCC(C)CCCC(C)CCOC[C@@H](COP([O-])(=O)O[C@H]1[C@H](O)[C@@H](O)[C@H](O)[C@@H](O)[C@H]1O)OCCC(C)CCCC(C)CCCC(C)CCC(O)C(C)C	iMB745 Model	Manual
49	3hdpgps_c	2-O-(3'-hydroxy)phytanyl-3-O-phytanyl-sn-glycero-l-phosphoserine	C46H94NO9P	0	C46H93NO9P	-1	1e-05	0.02	c	Unknown	Unknown	Unknown						InChI=1/C46H94NO9P/c1-35(2)16-11-17-37(5)18-12-19-38(6)21-14-24-41(9)28-30-53-32-43(33-55-57(51,52)56-34-44(47)46(49)50)54-31-29-42(10)25-15-22-39(7)20-13-23-40(8)26-27-45(48)36(3)4/h35-45,48H,11-34,47H2,1-10H3,(H,49,50)(H,51,52)/p-1/t37?,38?,39?,40?,41?,42?,43-,44-,45?/s2	CC(C)CCCC(C)CCCC(C)CCCC(C)CCOC[C@@H](COP([O-])(=O)OC[C@H]([NH3+])C([O-])=O)OCCC(C)CCCC(C)CCCC(C)CCC(O)C(C)C	iMB745 Model	Manual
50	3hfrdp_c	3-hydroxy-farnesyl diphosphate	C15H30O8P2	0	C15H27O8P2	-3	1e-05	0.02	c	-1793.19	-551.883	12.5587						InChI=1/C15H30O8P2/c1-12(2)15(16)9-8-13(3)6-5-7-14(4)10-11-22-25(20,21)23-24(17,18)19/h6,10,12,15-16H,5,7-9,11H2,1-4H3,(H,20,21)(H2,17,18,19)/p-3/b13-6+,14-10+	CC(C)C(O)CC\C(C)=C\CC\C(C)=C\COP([O-])(=O)OP([O-])([O-])=O	iMB745 Model	Manual
51	3hggdp_c	3-hydroxy-geranylgeranyl diphosphate	C20H38O8P2	0	C20H35O8P2	-3	1e-05	0.02	c	-1679.21	-65.2558	17.2722						InChI=1/C20H38O8P2/c1-16(2)20(21)13-12-18(4)10-6-8-17(3)9-7-11-19(5)14-15-27-30(25,26)28-29(22,23)24/h9-10,14,16,20-21H,6-8,11-13,15H2,1-5H3,(H,25,26)(H2,22,23,24)/p-3/b17-9+,18-10+,19-14+	CC(C)C(O)CC\C(C)=C\CC\C(C)=C\CC\C(C)=C\COP([O-])(=O)OP([O-])([O-])=O	iMB745 Model	Manual
52	3hgrdp_c	3-hydroxy-geranyl diphsophate	C10H22O8P2	0	C10H19O8P2	-3	1e-05	0.02	c	-1907.17	-1038.51	8.16883						InChI=1/C10H22O8P2/c1-8(2)10(11)5-4-9(3)6-7-17-20(15,16)18-19(12,13)14/h6,8,10-11H,4-5,7H2,1-3H3,(H,15,16)(H2,12,13,14)/p-3/b9-6+	CC(C)C(O)CC\C(C)=C\COP([O-])(=O)OP([O-])([O-])=O	iMB745 Model	Manual
53	3ig3p_c	C'-(3-Indolyl)-glycerol 3-phosphate	C11H14NO6P	0	C11H12NO6P	-2	1e-05	0.02	c	-1088.03	-532.545	5.80271	C03506					InChI=1S/C11H14NO6P/c13-10(6-18-19(15,16)17)11(14)8-5-12-9-4-2-1-3-7(8)9/h1-5,10-14H,6H2,(H2,15,16,17)/p-2/t10-,11+/m1/s1	O[C@H](COP([O-])([O-])=O)[C@@H](O)C1=CNC2=CC=CC=C12	iMB745 Model	Kegg
54	3mob_c	3-Methyl-2-oxobutanoate	C5H8O3	0	C5H7O3	-1	1e-05	0.02	c	-469.335	-144.13	3.18234	C00141					InChI=1S/C5H8O3/c1-3(2)4(6)5(7)8/h3H,1-2H3,(H,7,8)/p-1	CC(C)C(=O)C([O-])=O	iMB745 Model	Kegg
55	3mop_c	(S)-3-Methyl-2-oxopentanoate	C6H10O3	0	C6H9O3	-1	1e-05	0.02	c	-462.888	-44.5216	3.40004	C00671					InChI=1S/C6H10O3/c1-3-4(2)5(7)6(8)9/h4H,3H2,1-2H3,(H,8,9)/p-1/t4-/m0/s1	CC[C@H](C)C(=O)C([O-])=O	iMB745 Model	Kegg
56	3ophb_c	3-Octaprenyl-4-hydroxybenzoate	C47H70O3	0	C47H69O3	-1	1e-05	0.02	c	494.912	3707.97	40.8328	C05809					InChI=1S/C47H70O3/c1-36(2)17-10-18-37(3)19-11-20-38(4)21-12-22-39(5)23-13-24-40(6)25-14-26-41(7)27-15-28-42(8)29-16-30-43(9)31-32-44-35-45(47(49)50)33-34-46(44)48/h17,19,21,23,25,27,29,31,33-35,48H,10-16,18,20,22,24,26,28,30,32H2,1-9H3,(H,49,50)/p-1/b37-19+,38-21+,39-23+,40-25+,41-27+,42-29+,43-31+	CC(C)=CCC\C(C)=C\CC\C(C)=C\CC\C(C)=C\CC\C(C)=C\CC\C(C)=C\CC\C(C)=C\CC\C(C)=C\CC1=C(O)C=CC(=C1)C([O-])=O	iMB745 Model	Kegg
57	3pg_c	3-Phospho-D-glycerate	C3H7O7P	0	C3H4O7P	-3	1e-05	0.02	c	-1505.21	-1326.65	1.21628	C00197					InChI=1S/C3H7O7P/c4-2(3(5)6)1-10-11(7,8)9/h2,4H,1H2,(H,5,6)(H2,7,8,9)/p-3/t2-/m1/s1	O[C@H](COP([O-])([O-])=O)C([O-])=O	iMB745 Model	Kegg
58	3php_c	3-Phosphohydroxypyruvate	C3H5O7P	0	C3H2O7P	-3	1e-05	0.02	c	-1453.42	-1368.01	1.63636	C03232					InChI=1S/C3H5O7P/c4-2(3(5)6)1-10-11(7,8)9/h1H2,(H,5,6)(H2,7,8,9)/p-3	[O-]C(=O)C(=O)COP([O-])([O-])=O	iMB745 Model	Kegg
59	3psme_c	5-O-(1-Carboxyvinyl)-3-phosphoshikimate	C10H13O10P	0	C10H9O10P	-4	1e-05	0.02	c	-1819.89	-1414.44	9.51202	C01269					InChI=1S/C10H13O10P/c1-4(9(12)13)19-6-2-5(10(14)15)3-7(8(6)11)20-21(16,17)18/h3,6-8,11H,1-2H2,(H,12,13)(H,14,15)(H2,16,17,18)/p-4/t6-,7-,8+/m1/s1	O[C@H]1[C@@H](CC(=C[C@H]1OP([O-])([O-])=O)C([O-])=O)OC(=C)C([O-])=O	iMB745 Model	Kegg
60	3spyr_c	3-Sulfopyruvate	C3H4O6S	0	C3H2O6S	-2	1e-05	0.02	c	Unknown	Unknown	Unknown	C05528					InChI=1S/C3H4O6S/c4-2(3(5)6)1-10(7,8)9/h1H2,(H,5,6)(H,7,8,9)/p-2	[O-]C(=O)C(=O)CS([O-])(=O)=O	iMB745 Model	Kegg
61	4abut_c	4-Aminobutanoate	C4H9NO2	0	C4H9NO2	0	1e-05	0.02	c	-368.759	50.4511	2.82417	C00334					InChI=1S/C4H9NO2/c5-3-1-2-4(6)7/h1-3,5H2,(H,6,7)	[NH3+]CCCC([O-])=O	iMB745 Model	Kegg
62	4abutn_c	4-Aminobutanal	C4H9NO	0	C4H10NO	1	1e-05	0.02	c	-138.674	326.253	3.18218	C00555					InChI=1S/C4H9NO/c5-3-1-2-4-6/h4H,1-3,5H2/p+1	[NH3+]CCCC=O	iMB745 Model	Kegg
63	4abz_c	4-Aminobenzoate	C7H7NO2	0	C7H6NO2	-1	1e-05	0.02	c	-200.763	77.86	5.69207	C00568					InChI=1S/C7H7NO2/c8-6-3-1-5(2-4-6)7(9)10/h1-4H,8H2,(H,9,10)/p-1	NC1=CC=C(C=C1)C([O-])=O	iMB745 Model	Kegg
65	4adhq_c	4-amino-3-dehydroquinic acid	C7H11NO5	0	C7H11NO5	0	1e-05	0.02	c	-823.997	-311.876	10.7826			443628			InChI=1/C7H11NO5/c8-3-1-7(13,6(11)12)2-4(9)5(3)10/h3,5,10,13H,1-2,8H2,(H,11,12)	[NH3+]C1CC(O)(CC(=O)C1O)C([O-])=O	iMB745 Model	PubChem
66	4adhs_c	4-amino-3-dehydroshikimate	C7H9NO4	0	C7H9NO4	0	1e-05	0.02	c	-634.314	-218.498	11.3612			25245811			InChI=1/C7H9NO4/c8-4-1-3(7(11)12)2-5(9)6(4)10/h3-4H,1-2,8H2,(H,11,12)	[NH3+]C1CC(CC(=O)C1=O)C([O-])=O	iMB745 Model	PubChem
67	4ahmmp_c	4-Amino-5-hydroxymethyl-2-methylpyrimidine	C6H9N3O	0	C6H9N3O	0	1e-05	0.02	c	56.4829	475.635	7.58898	C01279					InChI=1S/C6H9N3O/c1-4-8-2-5(3-10)6(7)9-4/h2,10H,3H2,1H3,(H2,7,8,9)	CC1=NC(N)=C(CO)C=N1	iMB745 Model	Kegg
68	4ampm_c	4-Amino-2-methyl-5-phosphomethylpyrimidine	C6H10N3O4P	0	C6H8N3O4P	-2	1e-05	0.02	c	-785.824	-416.718	7.80428	C04556					InChI=1S/C6H10N3O4P/c1-4-8-2-5(6(7)9-4)3-13-14(10,11)12/h2H,3H2,1H3,(H2,7,8,9)(H2,10,11,12)/p-2	CC1=NC(N)=C(COP([O-])([O-])=O)C=N1	iMB745 Model	Kegg
69	4as_c	4-aminoshikimate	C7H11NO4	0	C7H11NO4	0	1e-05	0.02	c	-644.075	-131.775	8.99175			443636			InChI=1/C7H11NO4/c8-4-1-3(7(11)12)2-5(9)6(4)10/h2,4-6,9-10H,1,8H2,(H,11,12)	[NH3+]C1CC(=CC(O)C1O)C([O-])=O	iMB745 Model	PubChem
70	4das_c	4-amino-3-dehydroxycyclohexa-1,5-diene-1-carboxylate	C7H9NO3	0	C7H9NO3	0	1e-05	0.02	c	-408.947	10.1772	11.0479					9518	InChI=1/C7H9NO3/c8-6-4(7(10)11)2-1-3-5(6)9/h1-3,5-6,9H,8H2,(H,10,11)	[NH3+]C1C(O)C=CC=C1C([O-])=O	iMB745 Model	MetaCyc
71	4gaepmamfr_c	4-[N-Î³-L-glutamyl-)-p-(Î²-aminoethyl)phenoxy-methyl]-2-(aminomethyl)furan	C19H25N3O5	0	C19H26N3O5	1	1e-05	0.02	c	Unknown	Unknown	Unknown					7646	InChI=1S/C19H25N3O5/c20-10-16-9-14(12-27-16)11-26-15-3-1-13(2-4-15)7-8-22-18(23)6-5-17(21)19(24)25/h1-4,9,12,17H,5-8,10-11,20-21H2,(H,22,23)(H,24,25)/p+1/t17-/m0/s1	[NH3+]CC1=CC(COC2=CC=C(CCNC(=O)CC[C@H]([NH3+])C([O-])=O)C=C2)=CO1	iMB745 Model	MetaCyc
72	4ggaepmamfr_c	4-[N-Î³-L-glutamyl-Î³-L-glutamyl-)-p-(Î²-aminoethyl)phenoxy-methyl]-2-(aminomethyl)furan	C24H32N4O8	0	C24H32N4O8	0	1e-05	0.02	c	Unknown	Unknown	Unknown					7647	InChI=1/C24H32N4O8/c25-12-18-11-16(14-36-18)13-35-17-3-1-15(2-4-17)9-10-27-21(29)8-6-20(24(33)34)28-22(30)7-5-19(26)23(31)32/h1-4,11,14,19-20H,5-10,12-13,25-26H2,(H,27,29)(H,28,30)(H,31,32)(H,33,34)	[NH3+]CC1=CC(COC2=CC=C(CCNC(=O)CCC(NC(=O)CCC([NH3+])C([O-])=O)C([O-])=O)C=C2)=CO1	iMB745 Model	MetaCyc
73	4gggaepmamfr_c	4-[N-Î³-L-glutamyl-Î³-L-glutamyl-Î³-L-glutamyl-)-p-(Î²-aminoethyl)phenoxy-methyl]-2-(aminomethyl)furan	C29H39N5O11	0	C29H38N5O11	-1	1e-05	0.02	c	Unknown	Unknown	Unknown						InChI=1S/C29H39N5O11/c30-14-20-13-18(16-45-20)15-44-19-3-1-17(2-4-19)11-12-32-24(35)9-6-22(28(40)41)34-26(37)10-7-23(29(42)43)33-25(36)8-5-21(31)27(38)39/h1-4,13,16,21-23H,5-12,14-15,30-31H2,(H,32,35)(H,33,36)(H,34,37)(H,38,39)(H,40,41)(H,42,43)/p-1/t21-,22-,23+/m0/s1	[NH3+]CC1=CC(COC2=CC=C(CCNC(=O)CC[C@H](NC(=O)CC[C@@H](NC(=O)CC[C@H]([NH3+])C([O-])=O)C([O-])=O)C([O-])=O)C=C2)=CO1	iMB745 Model	Manual
74	4hba_c	4-Hydroxy-benzyl alcohol	C7H8O2	0	C7H8O2	0	1e-05	0.02	c	-243.566	128.998	5.02957						InChI=1S/C7H8O2/c8-5-6-1-3-7(9)4-2-6/h1-4,8-9H,5H2	OCC1=CC=C(O)C=C1	iMB745 Model	iAF1260 Model
75	4hbz_c	4-Hydroxybenzoate	C7H6O3	0	C7H5O3	-1	1e-05	0.02	c	-426.799	-194.858	5.05477	C00156					InChI=1S/C7H6O3/c8-6-3-1-5(2-4-6)7(9)10/h1-4,8H,(H,9,10)/p-1	OC1=CC=C(C=C1)C([O-])=O	iMB745 Model	Kegg
76	4hphac_c	4-Hydroxyphenylacetate	C8H8O3	0	C8H7O3	-1	1e-05	0.02	c	-420.352	-95.2943	5.10614	C00642					InChI=1S/C8H8O3/c9-7-3-1-6(2-4-7)5-8(10)11/h1-4,9H,5H2,(H,10,11)/p-1	OC1=CC=C(CC([O-])=O)C=C1	iMB745 Model	Kegg
78	4mhetz_c	4-Methyl-5-(2-hydroxyethyl)-thiazole	C6H9NOS	0	C6H9NOS	0	1e-05	0.02	c	Unknown	Unknown	Unknown	C04294					InChI=1S/C6H9NOS/c1-5-6(2-3-8)9-4-7-5/h4,8H,2-3H2,1H3	CC1=C(CCO)SC=N1	iMB745 Model	Kegg
79	4mop_c	4-Methyl-2-oxopentanoate	C6H10O3	0	C6H9O3	-1	1e-05	0.02	c	-449.524	-31.1575	3.54079	C00233					InChI=1S/C6H10O3/c1-4(2)3-5(7)6(8)9/h4H,3H2,1-2H3,(H,8,9)/p-1	CC(C)CC(=O)C([O-])=O	iMB745 Model	Kegg
80	4mpetz_c	4-Methyl-5-(2-phosphoethyl)-thiazole	C6H10NO4PS	0	C6H8NO4PS	-2	1e-05	0.02	c	Unknown	Unknown	Unknown	C04327					InChI=1S/C6H10NO4PS/c1-5-6(13-4-7-5)2-3-11-12(8,9)10/h4H,2-3H2,1H3,(H2,8,9,10)/p-2	CC1=C(CCOP([O-])([O-])=O)SC=N1	iMB745 Model	Kegg
81	4pasp_c	4-Phospho-L-aspartate	C4H8NO7P	0	C4H6NO7P	-2	1e-05	0.02	c	-1548.93	-1274.6	5.09692	C03082					InChI=1S/C4H8NO7P/c5-2(4(7)8)1-3(6)12-13(9,10)11/h2H,1,5H2,(H,7,8)(H2,9,10,11)/p-2/t2-/m0/s1	[NH3+][C@@H](CC(=O)OP([O-])([O-])=O)C([O-])=O	iMB745 Model	Kegg
82	4ppan_c	D-4'-Phosphopantothenate	C9H18NO8P	0	C9H15NO8P	-3	1e-05	0.02	c	-1636.91	-945.988	9.25718	C03492					InChI=1S/C9H18NO8P/c1-9(2,5-18-19(15,16)17)7(13)8(14)10-4-3-6(11)12/h7,13H,3-5H2,1-2H3,(H,10,14)(H,11,12)(H2,15,16,17)/p-3/t7-/m0/s1	CC(C)(COP([O-])([O-])=O)[C@@H](O)C(=O)NCCC([O-])=O	iMB745 Model	Kegg
83	4ppcys_c	N-((R)-4-Phosphopantothenoyl)-L-cysteine	C12H23N2O9PS	0	C12H20N2O9PS	-3	1e-05	0.02	c	-1757.29	-833.622	12.1368	C04352					InChI=1S/C12H23N2O9PS/c1-12(2,6-23-24(20,21)22)9(16)10(17)13-4-3-8(15)14-7(5-25)11(18)19/h7,9,16,25H,3-6H2,1-2H3,(H,13,17)(H,14,15)(H,18,19)(H2,20,21,22)/p-3/t7-,9-/m0/s1	CC(C)(COP([O-])([O-])=O)[C@@H](O)C(=O)NCCC(=O)N[C@@H](CS)C([O-])=O	iMB745 Model	Kegg
84	4r5au_c	4-(1-D-Ribitylamino)-5-aminouracil	C9H16N4O6	0	C9H16N4O6	0	1e-05	0.02	c	-792.632	-47.4363	10.9288	C04732					InChI=1S/C9H16N4O6/c10-5-7(12-9(19)13-8(5)18)11-1-3(15)6(17)4(16)2-14/h3-4,6,14-17H,1-2,10H2,(H3,11,12,13,18,19)/t3-,4+,6-/m0/s1	NC1=C(NC[C@H](O)[C@H](O)[C@H](O)CO)NC(=O)NC1=O	iMB745 Model	Kegg
85	5aizc_c	5-amino-1-(5-phospho-D-ribosyl)imidazole-4-carboxylate	C9H14N3O9P	0	C9H11N3O9P	-3	1e-05	0.02	c	-1526.04	-1031.82	10.4258	C04751					InChI=1S/C9H14N3O9P/c10-7-4(9(15)16)11-2-12(7)8-6(14)5(13)3(21-8)1-20-22(17,18)19/h2-3,5-6,8,13-14H,1,10H2,(H,15,16)(H2,17,18,19)/p-3/t3-,5-,6-,8-/m1/s1	NC1=C(N=CN1[C@@H]1O[C@H](COP([O-])([O-])=O)[C@@H](O)[C@H]1O)C([O-])=O	iMB745 Model	Kegg
86	5aop_c	5-Amino-4-oxopentanoate	C5H9NO3	0	C5H9NO3	0	1e-05	0.02	c	-481.523	-64.5666	2.81458	C00430					InChI=1S/C5H9NO3/c6-3-4(7)1-2-5(8)9/h1-3,6H2,(H,8,9)	[NH3+]CC(=O)CCC([O-])=O	iMB745 Model	Kegg
87	5aprbu_c	5-Amino-6-(5'-phosphoribitylamino)uracil	C9H17N4O9P	0	C9H15N4O9P	-2	1e-05	0.02	c	-1634.94	-940.054	10.9206	C04454					InChI=1S/C9H17N4O9P/c10-5-7(12-9(18)13-8(5)17)11-1-3(14)6(16)4(15)2-22-23(19,20)21/h3-4,6,14-16H,1-2,10H2,(H2,19,20,21)(H3,11,12,13,17,18)/p-2/t3-,4+,6-/m0/s1	NC1=C(NC[C@H](O)[C@H](O)[C@H](O)COP([O-])([O-])=O)NC(=O)NC1=O	iMB745 Model	Kegg
88	5c5pdriaz_c	5-Carboxyamino-1-(5-phospho-D-ribosyl)imidazole	C9H14N3O9P	0	C9H11N3O9P	-3	1e-05	0.02	c	Unknown	Unknown	Unknown	C15667					InChI=1S/C9H14N3O9P/c13-6-4(2-20-22(17,18)19)21-8(7(6)14)12-3-10-1-5(12)11-9(15)16/h1,3-4,6-8,11,13-14H,2H2,(H,15,16)(H2,17,18,19)/p-3/t4-,6-,7-,8-/m1/s1	O[C@H]1[C@@H](O)[C@@H](O[C@@H]1COP([O-])([O-])=O)N1C=NC=C1NC([O-])=O	iMB745 Model	Kegg
89	5caiz_c	5-phosphoribosyl-5-carboxyaminoimidazole	C9H14N3O9P	0	C9H11N3O9P	-3	1e-05	0.02	c	-1526.04	-1031.82	10.4258						InChI=1/C9H14N3O9P/c10-7-4(9(15)16)11-2-12(7)8-6(14)5(13)3(21-8)1-20-22(17,18)19/h2-3,5-6,8,13-14H,1,10H2,(H,15,16)(H2,17,18,19)/p-3	NC1=C(N=CN1C1OC(COP([O-])([O-])=O)C(O)C1O)C([O-])=O	iMB745 Model	iAF1260 Model
90	5hbc_c	5-Hydroxybenzimidazolylcob(II)amide	C60H84CoN13O15P	0	C60H84CoN13O15P	0	1e-05	0.02	c	Unknown	Unknown	Unknown						Unavailable	Unavailable	iMB745 Model	None - cannot be computed by GCM
91	5hbc_red_c	5-Hydroxybenzimidazolylcob(I)amide	C60H85CoN13O15P	0	C60H84CoN13O15P	-1	1e-05	0.02	c	Unknown	Unknown	Unknown	C04054					Unavailable	Unavailable	iMB745 Model	None - cannot be computed by GCM
92	5hbzid_c	5-hydroxybenzimidazole	C7H6N2O	0	C7H6N2O	0	1e-05	0.02	c	35.9721	315.187	6.6051						InChI=1S/C7H6N2O/c10-5-1-2-6-7(3-5)9-4-8-6/h1-4,10H,(H,8,9)	OC1=CC=C2NC=NC2=C1	iMB745 Model	ChemAxon
93	5mdr1p_c	5-Methylthio-5-deoxy-D-ribose 1-phosphate	C6H13O7PS	0	C6H11O7PS	-2	1e-05	0.02	c	-1406.06	-897.135	9.65778	C04188					InChI=1S/C6H13O7PS/c1-15-2-3-4(7)5(8)6(12-3)13-14(9,10)11/h3-8H,2H2,1H3,(H2,9,10,11)/p-2/t3-,4-,5-,6-/m1/s1	CSC[C@H]1O[C@H](OP([O-])([O-])=O)[C@H](O)[C@@H]1O	iMB745 Model	Kegg
94	5mdru1p_c	5-Methylthio-5-deoxy-D-ribulose 1-phosphate	C6H13O7PS	0	C6H11O7PS	-2	1e-05	0.02	c	-1417.68	-908.757	9.21993	C04582					InChI=1/C6H13O7PS/c1-15-3-5(8)6(9)4(7)2-13-14(10,11)12/h5-6,8-9H,2-3H2,1H3,(H2,10,11,12)/p-2	CSCC(O)C(O)C(=O)COP([O-])([O-])=O	iMB745 Model	Kegg
95	5mta_c	5-Methylthioadenosine	C11H15N5O3S	0	C11H15N5O3S	0	1e-05	0.02	c	-15.1958	683.511	9.65778	C00170					InChI=1S/C11H15N5O3S/c1-20-2-5-7(17)8(18)11(19-5)16-4-15-6-9(12)13-3-14-10(6)16/h3-5,7-8,11,17-18H,2H2,1H3,(H2,12,13,14)/t5-,7-,8-,11-/m1/s1	CSC[C@H]1O[C@H]([C@H](O)[C@@H]1O)N1C=NC2=C(N)N=CN=C12	iMB745 Model	Kegg
96	5mthf_c	5-Methyltetrahydrofolate	C20H25N7O6	0	C20H23N7O6	-2	1e-05	0.02	c	Unknown	Unknown	Unknown	C00440					InChI=1/C20H25N7O6/c1-27-12(9-23-16-15(27)18(31)26-20(21)25-16)8-22-11-4-2-10(3-5-11)17(30)24-13(19(32)33)6-7-14(28)29/h2-5,12-13,22H,6-9H2,1H3,(H,24,30)(H,28,29)(H,32,33)(H4,21,23,25,26,31)/p-2/t12?,13-/s2	CN1C(CNC2=CC=C(C=C2)C(=O)N[C@H](CCC([O-])=O)C([O-])=O)CNC2=C1C(=O)NC(N)=N2	iMB745 Model	Kegg
97	5pmev_c	(R)-5-Phosphomevalonate	C6H13O7P	0	C6H10O7P	-3	1e-05	0.02	c	-1480.13	-1022.11	6.18656	C01107					InChI=1S/C6H13O7P/c1-6(9,4-5(7)8)2-3-13-14(10,11)12/h9H,2-4H2,1H3,(H,7,8)(H2,10,11,12)/p-3/t6-/m1/s1	C[C@@](O)(CCOP([O-])([O-])=O)CC([O-])=O	iMB745 Model	Kegg
98	5pr5hbz_c	N1-(5-Phospho-alpha-D-ribosyl)-5-hydroxybenzimidazole	C12H15N2O8P	0	C12H13N2O8P	-2	1e-05	0.02	c	Unknown	Unknown	Unknown						InChI=1/C12H15N2O8P/c15-5-1-2-7-6(3-5)13-4-14(7)11-9(17)8(16)10(22-11)12(18)23(19,20)21/h1-4,8-12,15-18H,(H2,19,20,21)/p-2/t8-,9+,10-,11?,12?/s2	OC([C@H]1OC([C@H](O)[C@@H]1O)N1C=NC2=CC(O)=CC=C12)P([O-])([O-])=O	iMB745 Model	ChemAxon
99	6hmhpt_c	6-hydroxymethyl dihydropterin	C7H9N5O2	0	C7H9N5O2	0	1e-05	0.02	c	Unknown	Unknown	Unknown						InChI=1S/C7H9N5O2/c8-7-11-5-4(6(14)12-7)10-3(2-13)1-9-5/h13H,1-2H2,(H4,8,9,11,12,14)	NC1=NC(=O)C2=C(NCC(CO)=N2)N1	iMB745 Model	iAF1260 Model
100	6hmhptpp_c	6-hydroxymethyl-dihydropterin pyrophosphate	C7H11N5O8P2	0	C7H8N5O8P2	-3	1e-05	0.02	c	Unknown	Unknown	Unknown						InChI=1S/C7H11N5O8P2/c8-7-11-5-4(6(13)12-7)10-3(1-9-5)2-19-22(17,18)20-21(14,15)16/h1-2H2,(H,17,18)(H2,14,15,16)(H4,8,9,11,12,13)/p-3	NC1=NC(=O)C2=C(NCC(COP([O-])(=O)OP([O-])([O-])=O)=N2)N1	iMB745 Model	iAF1260 Model
101	6pthp_c	6-Pyruvoyl-5,6,7,8-tetrahydropterin	C9H11N5O3	0	C9H11N5O3	0	1e-05	0.02	c	Unknown	Unknown	Unknown	C03684					InChI=1/C9H11N5O3/c1-3(15)6(16)4-2-11-7-5(12-4)8(17)14-9(10)13-7/h4,12H,2H2,1H3,(H4,10,11,13,14,17)	CC(=O)C(=O)C1CNC2=C(N1)C(=O)NC(N)=N2	iMB745 Model	Kegg
102	7mhp_c	7-mercaptoheptanoic acid	C7H14O2S	0	C7H13O2S	-1	1e-05	0.02	c	-311.542	293.114	7.95346						InChI=1S/C7H14O2S/c8-7(9)5-3-1-2-4-6-10/h10H,1-6H2,(H,8,9)/p-1	[O-]C(=O)CCCCCCS	iMB745 Model	ChemAxon
103	7mht_c	7-mercaptoheptanoylthreonine	C11H21NO4S	0	C11H20NO4S	-1	1e-05	0.02	c	-596.972	333.752	8.00851						InChI=1S/C11H21NO4S/c1-8(13)10(11(15)16)12-9(14)6-4-2-3-5-7-17/h8,10,13,17H,2-7H2,1H3,(H,12,14)(H,15,16)/p-1/t8-,10+/m1/s1	C[C@@H](O)[C@H](NC(=O)CCCCCCS)C([O-])=O	iMB745 Model	ChemAxon
104	7ohp_c	7-oxoheptanoic acid	C7H12O3	0	C7H11O3	-1	1e-05	0.02	c	-442.46	69.0678	3.88078						InChI=1S/C7H12O3/c8-6-4-2-1-3-5-7(9)10/h6H,1-5H2,(H,9,10)/p-1	[O-]C(=O)CCCCCC=O	iMB745 Model	ChemAxon
105	aacoa_c	Acetoacetyl-CoA	C25H40N7O18P3S	0	C25H36N7O18P3S	-4	1e-05	0.02	c	-3361.83	-1698.85	15.6217	C00332					InChI=1S/C25H40N7O18P3S/c1-13(33)8-16(35)54-7-6-27-15(34)4-5-28-23(38)20(37)25(2,3)10-47-53(44,45)50-52(42,43)46-9-14-19(49-51(39,40)41)18(36)24(48-14)32-12-31-17-21(26)29-11-30-22(17)32/h11-12,14,18-20,24,36-37H,4-10H2,1-3H3,(H,27,34)(H,28,38)(H,42,43)(H,44,45)(H2,26,29,30)(H2,39,40,41)/p-4/t14-,18-,19-,20?,24-/m1/s1	CC(=O)CC(=O)SCCNC(=O)CCNC(=O)C(O)C(C)(C)COP([O-])(=O)OP([O-])(=O)OC[C@H]1O[C@H]([C@H](O)[C@@H]1OP([O-])([O-])=O)N1C=NC2=C(N)N=CN=C12	iMB745 Model	Kegg
106	ac_c	Acetate	C2H4O2	0	C2H3O2	-1	1e-05	0.02	c	-368.004	-229.123	1.54183	C00033					InChI=1S/C2H4O2/c1-2(3)4/h1H3,(H,3,4)/p-1	CC([O-])=O	iMB745 Model	Kegg
108	acald_c	Acetaldehyde	C2H4O	0	C2H4O	0	1e-05	0.02	c	-140.542	45.7813	1.92571	C00084					InChI=1S/C2H4O/c1-2-3/h2H,1H3	CC=O	iMB745 Model	Kegg
109	accoa_c	Acetyl-CoA	C23H38N7O17P3S	0	C23H34N7O17P3S	-4	1e-05	0.02	c	-3248.25	-1678.27	15.5112	C00024					InChI=1S/C23H38N7O17P3S/c1-12(31)51-7-6-25-14(32)4-5-26-21(35)18(34)23(2,3)9-44-50(41,42)47-49(39,40)43-8-13-17(46-48(36,37)38)16(33)22(45-13)30-11-29-15-19(24)27-10-28-20(15)30/h10-11,13,16-18,22,33-34H,4-9H2,1-3H3,(H,25,32)(H,26,35)(H,39,40)(H,41,42)(H2,24,27,28)(H2,36,37,38)/p-4/t13-,16-,17-,18?,22-/m1/s1	CC(=O)SCCNC(=O)CCNC(=O)C(O)C(C)(C)COP([O-])(=O)OP([O-])(=O)OC[C@H]1O[C@H]([C@H](O)[C@@H]1OP([O-])([O-])=O)N1C=NC2=C(N)N=CN=C12	iMB745 Model	Kegg
110	acetol_c	Acetol	C3H6O2	0	C3H6O2	0	1e-05	0.02	c	-294.812	-15.3271	1.37527						InChI=1S/C3H6O2/c1-3(5)2-4/h4H,2H2,1H3	CC(=O)CO	iMB745 Model	iAF1260 Model
111	acetone_c	Acetone	C3H6O	0	C3H6O	0	1e-05	0.02	c	-160.21	119.275	3.28555	C00207					InChI=1S/C3H6O/c1-3(2)4/h1-2H3	CC(C)=O	iMB745 Model	Kegg
112	acg5p_c	N-Acetyl-L-glutamyl 5-phosphate	C7H12NO8P	0	C7H9NO8P	-3	1e-05	0.02	c	-1660.19	-1248.72	4.63091	C04133					InChI=1S/C7H12NO8P/c1-4(9)8-5(7(11)12)2-3-6(10)16-17(13,14)15/h5H,2-3H2,1H3,(H,8,9)(H,11,12)(H2,13,14,15)/p-3/t5-/m0/s1	CC(=O)N[C@@H](CCC(=O)OP([O-])([O-])=O)C([O-])=O	iMB745 Model	Kegg
113	acg5sa_c	N-Acetyl-L-glutamate 5-semialdehyde	C7H11NO4	0	C7H10NO4	-1	1e-05	0.02	c	-593.39	-128.443	4.11597	C01250					InChI=1S/C7H11NO4/c1-5(10)8-6(7(11)12)3-2-4-9/h4,6H,2-3H2,1H3,(H,8,10)(H,11,12)/p-1/t6-/m0/s1	CC(=O)N[C@@H](CCC=O)C([O-])=O	iMB745 Model	Kegg
114	acgam1p_c	N-Acetyl-D-glucosamine 1-phosphate	C8H16NO9P	0	C8H14NO9P	-2	1e-05	0.02	c	-1724.16	-1075.49	5.26334	C04256					InChI=1S/C8H16NO9P/c1-3(11)9-5-7(13)6(12)4(2-10)17-8(5)18-19(14,15)16/h4-8,10,12-13H,2H2,1H3,(H,9,11)(H2,14,15,16)/p-2/t4-,5-,6-,7-,8?/m1/s1	CC(=O)N[C@@H]1[C@@H](O)[C@H](O)[C@@H](CO)OC1OP([O-])([O-])=O	iMB745 Model	Kegg
115	acglu_c	N-Acetyl-L-glutamate	C7H11NO5	0	C7H9NO5	-2	1e-05	0.02	c	-815.869	-400.083	5.23652	C00624					InChI=1S/C7H11NO5/c1-4(9)8-5(7(12)13)2-3-6(10)11/h5H,2-3H2,1H3,(H,8,9)(H,10,11)(H,12,13)/p-2/t5-/m0/s1	CC(=O)N[C@@H](CCC([O-])=O)C([O-])=O	iMB745 Model	Kegg
116	achms_c	O-Acetyl-L-homoserine	C6H11NO4	0	C6H11NO4	0	1e-05	0.02	c	-661.332	-149.029	4.21271	C01077					InChI=1S/C6H11NO4/c1-4(8)11-3-2-5(7)6(9)10/h5H,2-3,7H2,1H3,(H,9,10)/t5-/m0/s1	CC(=O)OCC[C@H]([NH3+])C([O-])=O	iMB745 Model	Kegg
117	acmana_c	N-Acetyl-D-mannosamine	C8H15NO6	0	C8H15NO6	0	1e-05	0.02	c	-884.78	-186.069	4.47733	C00645					InChI=1S/C8H15NO6/c1-3(11)9-5-7(13)6(12)4(2-10)15-8(5)14/h4-8,10,12-14H,2H2,1H3,(H,9,11)/t4-,5+,6-,7-,8?/m1/s1	CC(=O)N[C@@H]1C(O)O[C@H](CO)[C@@H](O)[C@@H]1O	iMB745 Model	Kegg
118	acnam_c	N-Acetylneuraminate	C11H19NO9	0	C11H18NO9	-1	1e-05	0.02	c	-1359.85	-522.258	4.60049	C00270					InChI=1/C11H19NO9/c1-4(14)12-7-5(15)2-11(20,10(18)19)21-9(7)8(17)6(16)3-13/h5-9,13,15-17,20H,2-3H2,1H3,(H,12,14)(H,18,19)/p-1/t5-,6+,7+,8?,9?,11?/s2	CC(=O)N[C@@H]1[C@@H](O)CC(O)(OC1C(O)[C@H](O)CO)C([O-])=O	iMB745 Model	Kegg
119	acorn_c	N2-Acetyl-L-ornithine	C7H14N2O3	0	C7H14N2O3	0	1e-05	0.02	c	-487.369	164.73	7.04075	C00437					InChI=1S/C7H14N2O3/c1-5(10)9-6(7(11)12)3-2-4-8/h6H,2-4,8H2,1H3,(H,9,10)(H,11,12)/t6-/m0/s1	CC(=O)N[C@@H](CCC[NH3+])C([O-])=O	iMB745 Model	Kegg
120	acser_c	O-Acetyl-L-serine	C5H9NO4	0	C5H9NO4	0	1e-05	0.02	c	-668.832	-250.17	5.05577	C00979					InChI=1S/C5H9NO4/c1-3(7)10-2-4(6)5(8)9/h4H,2,6H2,1H3,(H,8,9)/t4-/m0/s1	CC(=O)OC[C@H]([NH3+])C([O-])=O	iMB745 Model	Kegg
121	actn_r_c	(R)-Acetoin	C4H8O2	0	C4H8O2	0	1e-05	0.02	c	-291.216	81.4307	3.10869	C00810					InChI=1S/C4H8O2/c1-3(5)4(2)6/h3,5H,1-2H3/t3-/m1/s1	C[C@@H](O)C(C)=O	iMB745 Model	Kegg
123	actp_c	Acetyl phosphate	C2H5O5P	0	C2H3O5P	-2	1e-05	0.02	c	-1225.03	-1088.76	1.72537	C00227					InChI=1S/C2H5O5P/c1-2(3)7-8(4,5)6/h1H3,(H2,4,5,6)/p-2	CC(=O)OP([O-])([O-])=O	iMB745 Model	Kegg
124	adcobdam_c	Adenosyl cobyrinate diamide	C55H72CoN11O15	0	C55H68CoN11O15	-4	1e-05	0.02	c	Unknown	Unknown	Unknown	C06506					Unavailable	Unavailable	iMB745 Model	None - cannot be computed by GCM
125	adcobhex_c	adenosyl-cobyric acid	C55H76CoN15O11	0	C55H76CoN15O11	0	1e-05	0.02	c	Unknown	Unknown	Unknown	C06507					Unavailable	Unavailable	iMB745 Model	None - cannot be computed by GCM
126	ade_c	Adenine	C5H5N5	0	C5H5N5	0	1e-05	0.02	c	307.263	540.144	2.53239	C00147					InChI=1S/C5H5N5/c6-4-3-5(9-1-7-3)10-2-8-4/h1-2H,(H3,6,7,8,9,10)	NC1=C2NC=NC2=NC=N1	iMB745 Model	Kegg
127	adn_c	Adenosine	C10H13N5O4	0	C10H13N5O4	0	1e-05	0.02	c	-192.751	412.794	2.2613	C00212					InChI=1S/C10H13N5O4/c11-8-5-9(13-2-12-8)15(3-14-5)10-7(18)6(17)4(1-16)19-10/h2-4,6-7,10,16-18H,1H2,(H2,11,12,13)/t4-,6-,7-,10-/m1/s1	NC1=C2N=CN([C@@H]3O[C@H](CO)[C@@H](O)[C@H]3O)C2=NC=N1	iMB745 Model	Kegg
128	adocbi_c	Adenosyl cobinamide	C58H83CoN16O11	0	C58H84CoN16O11	1	1e-05	0.02	c	Unknown	Unknown	Unknown	C06508					Unavailable	Unavailable	iMB745 Model	None - cannot be computed by GCM
129	adocbip_c	Adenosyl cobinamide phosphate	C58H84CoN16O14P	0	C58H83CoN16O14P	-1	1e-05	0.02	c	Unknown	Unknown	Unknown	C06509					Unavailable	Unavailable	iMB745 Model	None - cannot be computed by GCM
130	adocblhbi_c	Adenosylcobalamin-HBI	C70H96CoN18O18P	0	C70H96CoN18O18P	0	1e-05	0.02	c	Unknown	Unknown	Unknown						Unavailable	Unavailable	iMB745 Model	None - cannot be computed by GCM
131	adp_c	ADP	C10H15N5O10P2	0	C10H12N5O10P2	-3	1e-05	0.02	c	-1898.99	-1356.4	1.92162	C00008					InChI=1S/C10H15N5O10P2/c11-8-5-9(13-2-12-8)15(3-14-5)10-7(17)6(16)4(24-10)1-23-27(21,22)25-26(18,19)20/h2-4,6-7,10,16-17H,1H2,(H,21,22)(H2,11,12,13)(H2,18,19,20)/p-3/t4-,6-,7-,10-/m1/s1	NC1=C2N=CN([C@@H]3O[C@H](COP([O-])(=O)OP([O-])([O-])=O)[C@@H](O)[C@H]3O)C2=NC=N1	iMB745 Model	Kegg
132	aepmamfr_c	p-(Î²-aminoethyl)phenoxy-methyl-2-(aminomethyl)furan	C14H18N2O2	0	C14H20N2O2	2	1e-05	0.02	c	Unknown	Unknown	Unknown					7645	InChI=1S/C14H18N2O2/c15-6-5-11-1-3-13(4-2-11)17-9-12-7-14(8-16)18-10-12/h1-4,7,10H,5-6,8-9,15-16H2/p+2	[NH3+]CCC1=CC=C(OCC2=COC(C[NH3+])=C2)C=C1	iMB745 Model	MetaCyc
133	agdpcbi_c	Adenosine-GDP-cobinamide	C68H96CoN21O21P2	0	C68H95CoN21O21P2	-1	1e-05	0.02	c	Unknown	Unknown	Unknown	C06510					Unavailable	Unavailable	iMB745 Model	None - cannot be computed by GCM
134	agdpgpi_c	N-Acetyl-D-glucosaminyl archaetidylinositol	C57H112NO16P	0	C57H111NO16P	-1	1e-05	0.02	c	Unknown	Unknown	Unknown						InChI=1/C57H112NO16P/c1-37(2)18-12-20-39(5)22-14-24-41(7)26-16-28-43(9)30-32-69-35-46(70-33-31-44(10)29-17-27-42(8)25-15-23-40(6)21-13-19-38(3)4)36-71-75(67,68)74-56-53(65)51(63)55(52(64)54(56)66)73-57-48(58-45(11)60)50(62)49(61)47(34-59)72-57/h37-44,46-57,59,61-66H,12-36H2,1-11H3,(H,58,60)(H,67,68)/p-1/t39?,40?,41?,42?,43?,44?,46-,47+,48+,49+,50+,51-,52+,53+,54+,55+,56+,57?/s2	CC(C)CCCC(C)CCCC(C)CCCC(C)CCOC[C@@H](COP([O-])(=O)O[C@@H]1[C@H](O)[C@H](O)[C@@H](OC2O[C@H](CO)[C@@H](O)[C@H](O)[C@H]2NC(C)=O)[C@H](O)[C@H]1O)OCCC(C)CCCC(C)CCCC(C)CCCC(C)C	iMB745 Model	Manual
135	agm_c	Agmatine	C5H14N4	0	C5H16N4	2	1e-05	0.02	c	51.7172	793.558	10.7589	C00179					InChI=1S/C5H14N4/c6-3-1-2-4-9-5(7)8/h1-4,6H2,(H4,7,8,9)/p+2	NC(=[NH2+])NCCCC[NH3+]	iMB745 Model	Kegg
136	ah6p_d_c	D-arabino-Hex-3-ulose 6-phosphate;	C6H13O9P	0	C6H11O9P	-2	1e-05	0.02	c	-1747.12	-1238.25	2.74882	C06019					InChI=1S/C6H13O9P/c7-1-3(8)5(10)6(11)4(9)2-15-16(12,13)14/h3-4,6-9,11H,1-2H2,(H2,12,13,14)/p-2/t3-,4-,6-/m1/s1	OC[C@@H](O)C(=O)[C@H](O)[C@H](O)COP([O-])([O-])=O	iMB745 Model	Kegg
137	ahcys_c	S-Adenosyl-L-homocysteine	C14H20N6O5S	0	C14H20N6O5S	0	1e-05	0.02	c	-347.312	584.22	8.15344	C00021					InChI=1S/C14H20N6O5S/c15-6(14(23)24)1-2-26-3-7-9(21)10(22)13(25-7)20-5-19-8-11(16)17-4-18-12(8)20/h4-7,9-10,13,21-22H,1-3,15H2,(H,23,24)(H2,16,17,18)/t6-,7+,9+,10+,13+/m0/s1	NC1=C2N=CN([C@@H]3O[C@H](CSCC[C@H]([NH3+])C([O-])=O)[C@@H](O)[C@H]3O)C2=NC=N1	iMB745 Model	Kegg
138	ahdt_c	2-Amino-4-hydroxy-6-(erythro-1,2,3-trihydroxypropyl)dihydropteridine triphosphate	C9H16N5O13P3	0	C9H12N5O13P3	-4	1e-05	0.02	c	Unknown	Unknown	Unknown	C04895					InChI=1S/C9H16N5O13P3/c10-9-13-7-5(8(17)14-9)12-3(1-11-7)6(16)4(15)2-25-29(21,22)27-30(23,24)26-28(18,19)20/h4,6,15-16H,1-2H2,(H,21,22)(H,23,24)(H2,18,19,20)(H4,10,11,13,14,17)/p-4/t4-,6+/m1/s1	NC1=NC2=C(N=C(CN2)[C@H](O)[C@H](O)COP([O-])(=O)OP([O-])(=O)OP([O-])([O-])=O)C(=O)N1	iMB745 Model	Kegg
139	aicar_c	5-Amino-1-(5-Phospho-D-ribosyl)imidazole-4-carboxamide	C9H15N4O8P	0	C9H13N4O8P	-2	1e-05	0.02	c	-1366.07	-763.99	9.40144	C04677					InChI=1S/C9H15N4O8P/c10-7-4(8(11)16)12-2-13(7)9-6(15)5(14)3(21-9)1-20-22(17,18)19/h2-3,5-6,9,14-15H,1,10H2,(H2,11,16)(H2,17,18,19)/p-2/t3-,5-,6-,9-/m1/s1	NC(=O)C1=C(N)N(C=N1)[C@@H]1O[C@H](COP([O-])([O-])=O)[C@@H](O)[C@H]1O	iMB745 Model	Kegg
140	air_c	5-amino-1-(5-phospho-D-ribosyl)imidazole	C8H14N3O7P	0	C8H13N3O7P	-1	1e-05	0.02	c	-1236	-634.396	10.4258	C03373					InChI=1S/C8H14N3O7P/c9-5-1-10-3-11(5)8-7(13)6(12)4(18-8)2-17-19(14,15)16/h1,3-4,6-8,12-13H,2,9H2,(H2,14,15,16)/p-1/t4-,6-,7-,8-/m1/s1	NC1=C[NH+]=CN1[C@@H]1O[C@H](COP([O-])([O-])=O)[C@@H](O)[C@H]1O	iMB745 Model	Kegg
141	akg_c	2-Oxoglutarate	C5H6O5	0	C5H4O5	-2	1e-05	0.02	c	-791.126	-608.243	2.04928	C00026					InChI=1S/C5H6O5/c6-3(5(9)10)1-2-4(7)8/h1-2H2,(H,7,8)(H,9,10)/p-2	[O-]C(=O)CCC(=O)C([O-])=O	iMB745 Model	Kegg
142	ala_b_c	beta-Alanine	C3H7NO2	0	C3H7NO2	0	1e-05	0.02	c	-373.198	-47.1452	8.12245	C00099					InChI=1S/C3H7NO2/c4-2-1-3(5)6/h1-2,4H2,(H,5,6)	[NH3+]CCC([O-])=O	iMB745 Model	Kegg
143	ala_l_c	L-Alanine	C3H7NO2	0	C3H7NO2	0	1e-05	0.02	c	-367.047	-41.0639	1.82623	C00041					InChI=1S/C3H7NO2/c1-2(4)3(5)6/h2H,4H2,1H3,(H,5,6)/t2-/m0/s1	C[C@H]([NH3+])C([O-])=O	iMB745 Model	Kegg
145	alac_s_c	(S)-2-Acetolactate	C5H8O4	0	C5H7O4	-1	1e-05	0.02	c	-619.327	-294.122	3.62919	C00900					InChI=1/C5H8O4/c1-3(6)5(2,9)4(7)8/h9H,1-2H3,(H,7,8)/p-1	CC(=O)C(C)(O)C([O-])=O	iMB745 Model	Kegg
147	alatrna_c	L-Alanyl-tRNA(Ala)	C3H6NO2R	0	C3H7NO2R	1	1e-05	0.02	c	-334.726	127.15	4.5582	C00886					Undefined for R groups	C[C@H]([NH3+])C(=O)O[*]	iMB745 Model	Kegg
148	amet_c	S-Adenosyl-L-methionine	C15H22N6O5S	0	C15H23N6O5S	1	1e-05	0.02	c	Unknown	Unknown	Unknown	C00019					InChI=1S/C15H22N6O5S/c1-27(3-2-7(16)15(24)25)4-8-10(22)11(23)14(26-8)21-6-20-9-12(17)18-5-19-13(9)21/h5-8,10-11,14,22-23H,2-4,16H2,1H3,(H2-,17,18,19,24,25)/p+1/t7-,8+,10+,11+,14+,27?/m0/s1	C[S+](CC[C@H]([NH3+])C([O-])=O)C[C@H]1O[C@H]([C@H](O)[C@@H]1O)N1C=NC2=C(N)N=CN=C12	iMB745 Model	Kegg
149	amp_c	AMP	C10H14N5O7P	0	C10H12N5O7P	-2	1e-05	0.02	c	-1034.24	-478.74	1.87632	C00020					InChI=1S/C10H14N5O7P/c11-8-5-9(13-2-12-8)15(3-14-5)10-7(17)6(16)4(22-10)1-21-23(18,19)20/h2-4,6-7,10,16-17H,1H2,(H2,11,12,13)(H2,18,19,20)/p-2/t4-,6-,7-,10-/m1/s1	NC1=C2N=CN([C@@H]3O[C@H](COP([O-])([O-])=O)[C@@H](O)[C@H]3O)C2=NC=N1	iMB745 Model	Kegg
150	anth_c	Anthranilate	C7H7NO2	0	C7H6NO2	-1	1e-05	0.02	c	-200.763	77.8595	5.69207	C00108					InChI=1S/C7H7NO2/c8-6-4-2-1-3-5(6)7(9)10/h1-4H,8H2,(H,9,10)/p-1	NC1=C(C=CC=C1)C([O-])=O	iMB745 Model	Kegg
151	appl_c	1-Aminopropan-2-ol	C3H9NO	0	C3H10NO	1	1e-05	0.02	c	-185.699	279.216	3.35703	C03194					InChI=1S/C3H9NO/c1-3(5)2-4/h3,5H,2,4H2,1H3/p+1/t3-/m1/s1	C[C@@H](O)C[NH3+]	iMB745 Model	Kegg
152	applp_c	D-1-Aminopropan-2-ol O-phosphate	C3H10NO4P	0	C3H9NO4P	-1	1e-05	0.02	c	-1028.17	-609.938	3.64404	C04122					InChI=1S/C3H10NO4P/c1-3(2-4)8-9(5,6)7/h3H,2,4H2,1H3,(H2,5,6,7)/p-1/t3-/m1/s1	C[C@H](C[NH3+])OP([O-])([O-])=O	iMB745 Model	Kegg
153	aps_c	Adenosine 5'-phosphosulfate	C10H14N5O10PS	0	C10H12N5O10PS	-2	1e-05	0.02	c	-1542.03	-986.503	3.5202	C00224					InChI=1S/C10H14N5O10PS/c11-8-5-9(13-2-12-8)15(3-14-5)10-7(17)6(16)4(24-10)1-23-26(18,19)25-27(20,21)22/h2-4,6-7,10,16-17H,1H2,(H,18,19)(H2,11,12,13)(H,20,21,22)/p-2/t4-,6-,7-,10-/m1/s1	NC1=C2N=CN([C@@H]3O[C@H](COP([O-])(=O)OS([O-])(=O)=O)[C@@H](O)[C@H]3O)C2=NC=N1	iMB745 Model	Kegg
154	arg_l_c	L-Arginine	C6H14N4O2	0	C6H15N4O2	1	1e-05	0.02	c	-299.042	398.713	7.75528	C00062					InChI=1S/C6H14N4O2/c7-4(5(11)12)2-1-3-10-6(8)9/h4H,1-3,7H2,(H,11,12)(H4,8,9,10)/p+1/t4-/m0/s1	NC(=[NH2+])NCCC[C@H]([NH3+])C([O-])=O	iMB745 Model	Kegg
155	argsuc_c	N(omega)-(L-Arginino)succinate	C10H18N4O6	0	C10H17N4O6	-1	1e-05	0.02	c	-912.552	-121.882	7.46773	C03406					InChI=1S/C10H18N4O6/c11-5(8(17)18)2-1-3-13-10(12)14-6(9(19)20)4-7(15)16/h5-6H,1-4,11H2,(H,15,16)(H,17,18)(H,19,20)(H3,12,13,14)/p-1/t5-,6-/m0/s1	NC(NCCC[C@H]([NH3+])C([O-])=O)=[NH+][C@@H](CC([O-])=O)C([O-])=O	iMB745 Model	Kegg
156	argtrna_c	L-Arginyl-tRNA(Arg)	C6H13N4O2R	0	C6H15N4O2R	2	1e-05	0.02	c	-251.149	580.624	10.8402	C02163					Undefined for R groups	NC(=[NH2+])NCCC[C@H]([NH3+])C(=O)O[*]	iMB745 Model	Kegg
157	asn_l_c	L-Asparagine	C4H8N2O3	0	C4H8N2O3	0	1e-05	0.02	c	-526.053	-154.205	4.59531	C00152					InChI=1S/C4H8N2O3/c5-2(4(8)9)1-3(6)7/h2H,1,5H2,(H2,6,7)(H,8,9)/t2-/m0/s1	NC(=O)C[C@H]([NH3+])C([O-])=O	iMB745 Model	Kegg
158	asntrna_asp_c	aspartate-tRNA(asn)	C4H6NO4R	0	C4H7NO4R	1	1e-05	0.02	c	-660.613	-198.188	4.28322						Undefined for R groups	[NH3+][C@@H](CC(O)=O)C(=O)O[*]	iMB745 Model	Manual
159	asntrna_c	asparagine-tRNA(asn)	C4H7N2O3R	0	C4H8N2O3R	1	1e-05	0.02	c	-487.699	23.6371	6.2142						Undefined for R groups	NC(=O)C[C@H]([NH3+])C(=O)O[*]	iMB745 Model	iAF1260 Model
160	asp_l_c	L-Aspartate	C4H7NO4	0	C4H6NO4	-1	1e-05	0.02	c	-697.379	-418.875	2.01535	C00049					InChI=1S/C4H7NO4/c5-2(4(8)9)1-3(6)7/h2H,1,5H2,(H,6,7)(H,8,9)/p-1/t2-/m0/s1	[NH3+][C@@H](CC([O-])=O)C([O-])=O	iMB745 Model	Kegg
161	aspsa_c	L-Aspartate 4-semialdehyde	C4H7NO3	0	C4H7NO3	0	1e-05	0.02	c	-456.134	-130.32	5.79805	C00441					InChI=1S/C4H7NO3/c5-3(1-2-6)4(7)8/h2-3H,1,5H2,(H,7,8)/t3-/m0/s1	[NH3+][C@@H](CC=O)C([O-])=O	iMB745 Model	Kegg
162	asptrna_c	L-Aspartyl-tRNA(Asp)	C4H6NO4R	0	C4H6NO4R	0	1e-05	0.02	c	-667.778	-252.273	4.20964	C02984					Undefined for R groups	[NH3+][C@@H](CC([O-])=O)C(=O)O[*]	iMB745 Model	Kegg
163	athr_l_c	L-Allo-threonine	C4H9NO3	0	C4H9NO3	0	1e-05	0.02	c	-529.206	-110.22	3.51609	C05519					InChI=1S/C4H9NO3/c1-2(6)3(5)4(7)8/h2-3,6H,5H2,1H3,(H,7,8)/t2-,3-/m0/s1	C[C@H](O)[C@H]([NH3+])C([O-])=O	iMB745 Model	Kegg
164	atp_c	ATP	C10H16N5O13P3	0	C10H12N5O13P3	-4	1e-05	0.02	c	-2765.65	-2230.76	2.33695	C00002					InChI=1S/C10H16N5O13P3/c11-8-5-9(13-2-12-8)15(3-14-5)10-7(17)6(16)4(26-10)1-25-30(21,22)28-31(23,24)27-29(18,19)20/h2-4,6-7,10,16-17H,1H2,(H,21,22)(H,23,24)(H2,11,12,13)(H2,18,19,20)/p-4/t4-,6-,7-,10-/m1/s1	NC1=C2N=CN([C@@H]3O[C@H](COP([O-])(=O)OP([O-])(=O)OP([O-])([O-])=O)[C@@H](O)[C@H]3O)C2=NC=N1	iMB745 Model	Kegg
165	brfap_c	4-(B-D-ribofuranosyl)aminobenzene 5'-phosphate	C11H16NO7P	0	C11H14NO7P	-2	1e-05	0.02	c	-1273.9	-625.238	6.55277			71296183			InChI=1/C11H16NO7P/c12-7-3-1-6(2-4-7)11-10(14)9(13)8(19-11)5-18-20(15,16)17/h1-4,8-11,13-14H,5,12H2,(H2,15,16,17)/p-2	NC1=CC=C(C=C1)C1OC(COP([O-])([O-])=O)C(O)C1O	iMB745 Model	PubChem
166	btamp_c	Biotinyl-5'-AMP	C20H28N7O9PS	0	C20H27N7O9PS	-1	1e-05	0.02	c	Unknown	Unknown	Unknown	C05921					InChI=1S/C20H28N7O9PS/c21-17-14-18(23-7-22-17)27(8-24-14)19-16(30)15(29)10(35-19)5-34-37(32,33)36-12(28)4-2-1-3-11-13-9(6-38-11)25-20(31)26-13/h7-11,13,15-16,19,29-30H,1-6H2,(H,32,33)(H2,21,22,23)(H2,25,26,31)/p-1/t9?,10-,11+,13?,15-,16-,19-/m1/s1	NC1=C2N=CN([C@@H]3O[C@H](COP([O-])(=O)OC(=O)CCCC[C@@H]4SCC5NC(=O)NC45)[C@@H](O)[C@H]3O)C2=NC=N1	iMB745 Model	Kegg
167	btn_c	Biotin	C10H16N2O3S	0	C10H15N2O3S	-1	1e-05	0.02	c	Unknown	Unknown	Unknown	C00120					InChI=1S/C10H16N2O3S/c13-8(14)4-2-1-3-7-9-6(5-16-7)11-10(15)12-9/h6-7,9H,1-5H2,(H,13,14)(H2,11,12,15)/p-1/t6-,7-,9-/m0/s1	[O-]C(=O)CCCC[C@@H]1SC[C@@H]2NC(=O)N[C@H]12	iMB745 Model	Kegg
169	ca2_c	Calcium	Ca	2	Ca	2	1e-05	0.02	c	Unknown	Unknown	Unknown	C00076					InChI=1S/Ca/q+2	[Ca++]	iMB745 Model	Kegg
171	camp_c	cAMP	C10H12N5O6P	0	C10H11N5O6P	-1	1e-05	0.02	c	-796.571	-285.045	2.47784	C00575					InChI=1S/C10H12N5O6P/c11-8-5-9(13-2-12-8)15(3-14-5)10-6(16)7-4(20-10)1-19-22(17,18)21-7/h2-4,6-7,10,16H,1H2,(H,17,18)(H2,11,12,13)/p-1/t4-,6-,7-,10-/m1/s1	NC1=C2N=CN([C@@H]3O[C@@H]4COP([O-])(=O)O[C@H]4[C@H]3O)C2=NC=N1	iMB745 Model	Kegg
172	caphis_c	2-(3-Carboxy-3-aminopropyl)-L-histidine	C10H16N4O4	0	C10H16N4O4	0	1e-05	0.02	c	-518.614	226.435	9.07833	C04441					InChI=1/C10H16N4O4/c11-6(9(15)16)1-2-8-13-4-5(14-8)3-7(12)10(17)18/h4,6-7H,1-3,11-12H2,(H,13,14)(H,15,16)(H,17,18)/t6?,7-/s2	[NH3+]C(CCC1=NC(C[C@H]([NH3+])C([O-])=O)=CN1)C([O-])=O	iMB745 Model	Kegg
173	carb_met_c	Biomass carbohydrate component	N/A	N/A	N/A	N/A	1e-05	0.02	c	Unknown	Unknown	Unknown						Unavailable	Unavailable	iMB745 Model	None - no reason to compute
174	cbasp_c	N-Carbamoyl-L-aspartate	C5H8N2O5	0	C5H6N2O5	-2	1e-05	0.02	c	-820.699	-544.658	7.19521	C00438					InChI=1S/C5H8N2O5/c6-5(12)7-2(4(10)11)1-3(8)9/h2H,1H2,(H,8,9)(H,10,11)(H3,6,7,12)/p-2/t2-/m0/s1	NC(=O)N[C@@H](CC([O-])=O)C([O-])=O	iMB745 Model	Kegg
175	cbi_c	Cobinamide	C48H72CoN11O8	0	C48H72CoN11O8	0	1e-05	0.02	c	Unknown	Unknown	Unknown	C05774					Unavailable	Unavailable	iMB745 Model	None - cannot be computed by GCM
177	cbl1_c	Cob(I)alamin	C62H89CoN13O14P	0	C62H88CoN13O14P	-1	1e-05	0.02	c	Unknown	Unknown	Unknown	C00853					Unavailable	Unavailable	iMB745 Model	None - cannot be computed by GCM
179	cbl1hbi_c	Cob(I)alamin-HBI	C60H85CoN13O15P	0	C60H84CoN13O15P	-1	1e-05	0.02	c	Unknown	Unknown	Unknown						Unavailable	Unavailable	iMB745 Model	None - cannot be computed by GCM
181	cbp_c	Carbamoyl phosphate	CH4NO5P	0	CH2NO5P	-2	1e-05	0.02	c	-1240.27	-1150.57	4.64402	C00169					InChI=1S/CH4NO5P/c2-1(3)7-8(4,5)6/h(H2,2,3)(H2,4,5,6)/p-2	NC(=O)OP([O-])([O-])=O	iMB745 Model	Kegg
182	cd2_c	Cadmium	Cd	2	Cd	2	1e-05	0.02	c	Unknown	Unknown	Unknown	C01413					InChI=1S/Cd/q+2	[Cd++]	iMB745 Model	Kegg
184	cdgggp_c	CDP-2,3-digeranylgeranyl-sn-glycerol	C52H85N3O13P2	0	C52H83N3O13P2	-2	1e-05	0.02	c	-1517.97	2344.79	44.4554	C18059					InChI=1S/C52H85N3O13P2/c1-38(2)17-11-19-40(5)21-13-23-42(7)25-15-27-44(9)30-33-63-35-46(64-34-31-45(10)28-16-26-43(8)24-14-22-41(6)20-12-18-39(3)4)36-65-69(59,60)68-70(61,62)66-37-47-49(56)50(57)51(67-47)55-32-29-48(53)54-52(55)58/h17-18,21-22,25-26,29-32,46-47,49-51,56-57H,11-16,19-20,23-24,27-28,33-37H2,1-10H3,(H,59,60)(H,61,62)(H2,53,54,58)/p-2/b40-21+,41-22+,42-25+,43-26+,44-30+,45-31+/t46-,4…	CC(C)=CCC\C(C)=C\CC\C(C)=C\CC\C(C)=C\COC[C@@H](COP([O-])(=O)OP([O-])(=O)OC[C@H]1O[C@H]([C@H](O)[C@@H]1O)N1C=CC(N)=NC1=O)OC\C=C(/C)CC\C=C(/C)CC\C=C(/C)CCC=C(C)C	iMB745 Model	Kegg
185	cdp_c	CDP	C9H15N3O11P2	0	C9H12N3O11P2	-3	1e-05	0.02	c	-2246.89	-1704.3	8.6034	C00112					InChI=1S/C9H15N3O11P2/c10-5-1-2-12(9(15)11-5)8-7(14)6(13)4(22-8)3-21-25(19,20)23-24(16,17)18/h1-2,4,6-8,13-14H,3H2,(H,19,20)(H2,10,11,15)(H2,16,17,18)/p-3/t4-,6-,7-,8-/m1/s1	NC1=NC(=O)N(C=C1)[C@@H]1O[C@H](COP([O-])(=O)OP([O-])([O-])=O)[C@@H](O)[C@H]1O	iMB745 Model	Kegg
186	ch2_h4mpt_c	5,10-Methylenetetrahydromethanopterin	C31H45N6O16P	0	C31H42N6O16P	-3	1e-05	0.02	c	Unknown	Unknown	Unknown	C04377					InChI=1S/C31H45N6O16P/c1-13-22-14(2)36(12-37(22)23-27(33-13)34-31(32)35-28(23)45)16-5-3-15(4-6-16)9-17(38)24(42)18(39)10-50-30-26(44)25(43)20(52-30)11-51-54(48,49)53-19(29(46)47)7-8-21(40)41/h3-6,13-14,17-20,22,24-26,30,38-39,42-44H,7-12H2,1-2H3,(H,40,41)(H,46,47)(H,48,49)(H4,32,33,34,35,45)/p-3/t13-,14+,17-,18+,19-,20+,22+,24-,25+,26+,30-/m0/s1	C[C@@H]1[C@H]2[C@H](C)NC3=C(N2CN1C1=CC=C(C[C@H](O)[C@H](O)[C@H](O)CO[C@H]2O[C@H](COP([O-])(=O)O[C@@H](CCC([O-])=O)C([O-])=O)[C@@H](O)[C@H]2O)C=C1)C(=O)NC(N)=N3	This study	Kegg
187	ch3_h4mpt_c	5-Methyl-5,6,7,8-tetrahydromethanopterin	C31H47N6O16P	0	C31H44N6O16P	-3	1e-05	0.02	c	Unknown	Unknown	Unknown	C04488					InChI=1S/C31H47N6O16P/c1-13(22-14(2)34-27-23(37(22)3)28(45)36-31(32)35-27)33-16-6-4-15(5-7-16)10-17(38)24(42)18(39)11-50-30-26(44)25(43)20(52-30)12-51-54(48,49)53-19(29(46)47)8-9-21(40)41/h4-7,13-14,17-20,22,24-26,30,33,38-39,42-44H,8-12H2,1-3H3,(H,40,41)(H,46,47)(H,48,49)(H4,32,34,35,36,45)/p-3/t13-,14+,17+,18-,19+,20-,22+,24+,25-,26-,30+/m1/s1	C[C@@H](NC1=CC=C(C[C@H](O)[C@H](O)[C@H](O)CO[C@H]2O[C@H](COP([O-])(=O)O[C@@H](CCC([O-])=O)C([O-])=O)[C@@H](O)[C@H]2O)C=C1)[C@H]1[C@H](C)NC2=C(N1C)C(=O)NC(N)=N2	This study	Kegg
188	ch4_c	methane	CH4	0	CH4	0	1e-05	0.02	c	-34.463	151.86	4.59531	C01438					InChI=1S/CH4/h1H4	C	iMB745 Model	Kegg
190	ch4s_c	Methanethiol	CH4S	0	CH4S	0	1e-05	0.02	c	-10.7239	175.588	7.13862	C00409					InChI=1S/CH4S/c1-2/h2H,1H3	CS	iMB745 Model	Kegg
192	ch_h4mpt_c	5,10-Methenyltetrahydromethanopterin	C31H44N6O16P	1	C31H41N6O16P	-2	1e-05	0.02	c	Unknown	Unknown	Unknown	C04330					InChI=1/C31H43N6O16P/c1-13-22-14(2)36(12-37(22)23-27(33-13)34-31(32)35-28(23)45)16-5-3-15(4-6-16)9-17(38)24(42)18(39)10-50-30-26(44)25(43)20(52-30)11-51-54(48,49)53-19(29(46)47)7-8-21(40)41/h3-6,12-14,17-20,22,24-26,30,38-39,42-44H,7-11H2,1-2H3,(H6-,32,33,34,35,40,41,45,46,47,48,49)/p-2/t13-,14+,17-,18+,19-,20+,22+,24-,25+,26+,30-/s2	C[C@@H]1[C@H]2[C@H](C)NC3=C(N2C=[N+]1C1=CC=C(C[C@H](O)[C@H](O)[C@H](O)CO[C@H]2O[C@H](COP([O-])(=O)O[C@@H](CCC([O-])=O)C([O-])=O)[C@@H](O)[C@H]2O)C=C1)C(=O)NC(N)=N3	This study	Kegg
193	cho_h4mpt_c	5-Formyl-5,6,7,8-tetrahydromethanopterin	C31H45N6O17P	0	C31H42N6O17P	-3	1e-05	0.02	c	Unknown	Unknown	Unknown	C01274					InChI=1S/C31H45N6O17P/c1-13(22-14(2)34-27-23(37(22)12-38)28(46)36-31(32)35-27)33-16-5-3-15(4-6-16)9-17(39)24(43)18(40)10-51-30-26(45)25(44)20(53-30)11-52-55(49,50)54-19(29(47)48)7-8-21(41)42/h3-6,12-14,17-20,22,24-26,30,33,39-40,43-45H,7-11H2,1-2H3,(H,41,42)(H,47,48)(H,49,50)(H4,32,34,35,36,46)/p-3/t13-,14+,17+,18-,19+,20-,22+,24+,25-,26-,30+/m1/s1	C[C@@H](NC1=CC=C(C[C@H](O)[C@H](O)[C@H](O)CO[C@H]2O[C@H](COP([O-])(=O)O[C@@H](CCC([O-])=O)C([O-])=O)[C@@H](O)[C@H]2O)C=C1)[C@H]1[C@H](C)NC2=C(N1C=O)C(=O)NC(N)=N2	This study	Kegg
194	chor_c	chorismate	C10H10O6	0	C10H8O6	-2	1e-05	0.02	c	-737.762	-368.557	11.8997	C00251					InChI=1S/C10H10O6/c1-5(9(12)13)16-8-4-6(10(14)15)2-3-7(8)11/h2-4,7-8,11H,1H2,(H,12,13)(H,14,15)/p-2/t7-,8-/m1/s1	O[C@@H]1C=CC(=C[C@H]1OC(=C)C([O-])=O)C([O-])=O	iMB745 Model	Kegg
195	cit_c	Citrate	C6H8O7	0	C6H5O7	-3	1e-05	0.02	c	-1163.44	-938.275	1.82796	C00158					InChI=1S/C6H8O7/c7-3(8)1-6(13,5(11)12)2-4(9)10/h13H,1-2H2,(H,7,8)(H,9,10)(H,11,12)/p-3	OC(CC([O-])=O)(CC([O-])=O)C([O-])=O	iMB745 Model	Kegg
197	citr_l_c	L-Citrulline	C6H13N3O3	0	C6H13N3O3	0	1e-05	0.02	c	-489.893	115.513	7.02371	C00327					InChI=1S/C6H13N3O3/c7-4(5(10)11)2-1-3-9-6(8)12/h4H,1-3,7H2,(H,10,11)(H3,8,9,12)/t4-/m0/s1	NC(=O)NCCC[C@H]([NH3+])C([O-])=O	iMB745 Model	Kegg
198	citrac_c	Citraconic acid	C5H6O4	0	C5H4O4	-2	1e-05	0.02	c	-598.415	-415.541	3.77448	C02226					InChI=1S/C5H6O4/c1-3(5(8)9)2-4(6)7/h2H,1H3,(H,6,7)(H,8,9)/p-2/b3-2-	C\C(=C\C([O-])=O)C([O-])=O	iMB745 Model	Kegg
199	cl_c	Chloride	Cl	-1	Cl	-1	1e-05	0.02	c	Unknown	Unknown	Unknown						InChI=1S/ClH/h1H/p-1	[Cl-]	iMB745 Model	iAF1260 Model
201	cmaphis_c	2-[3-Carboxy-3-(methylammonio)propyl]-L-histidine	C11H18N4O4	0	C11H18N4O4	0	1e-05	0.02	c	Unknown	Unknown	Unknown	C04692					InChI=1/C11H18N4O4/c1-13-8(11(18)19)2-3-9-14-5-6(15-9)4-7(12)10(16)17/h5,7-8,13H,2-4,12H2,1H3,(H,14,15)(H,16,17)(H,18,19)/t7-,8?/s2	C[NH2+]C(CCC1=NC(C[C@H]([NH3+])C([O-])=O)=CN1)C([O-])=O	iMB745 Model	Kegg
202	cmp_c	CMP	C9H14N3O8P	0	C9H12N3O8P	-2	1e-05	0.02	c	-1384.34	-828.839	8.6034	C00055					InChI=1S/C9H14N3O8P/c10-5-1-2-12(9(15)11-5)8-7(14)6(13)4(20-8)3-19-21(16,17)18/h1-2,4,6-8,13-14H,3H2,(H2,10,11,15)(H2,16,17,18)/p-2/t4-,6-,7-,8-/m1/s1	NC1=NC(=O)N(C=C1)[C@@H]1O[C@H](COP([O-])([O-])=O)[C@@H](O)[C@H]1O	iMB745 Model	Kegg
203	cmpacna_c	CMP-N-acetylneuraminate	C20H31N4O16P	0	C20H29N4O16P	-2	1e-05	0.02	c	Unknown	Unknown	Unknown	C00128					InChI=1S/C20H31N4O16P/c1-7(26)22-12-8(27)4-20(18(32)33,39-16(12)13(29)9(28)5-25)40-41(35,36)37-6-10-14(30)15(31)17(38-10)24-3-2-11(21)23-19(24)34/h2-3,8-10,12-17,25,27-31H,4-6H2,1H3,(H,22,26)(H,32,33)(H,35,36)(H2,21,23,34)/p-2/t8-,9+,10+,12+,13+,14+,15+,16+,17+,20+/m0/s1	CC(=O)N[C@@H]1[C@@H](O)C[C@](OP([O-])(=O)OC[C@H]2O[C@H]([C@H](O)[C@@H]2O)N2C=CC(N)=NC2=O)(O[C@H]1[C@H](O)[C@H](O)CO)C([O-])=O	iMB745 Model	Kegg
204	co1dam_c	Cob(I)yrinate a,c diamide	C45H61CoN6O12	0	C45H56CoN6O12	-5	1e-05	0.02	c	Unknown	Unknown	Unknown	C06505					Unavailable	Unavailable	iMB745 Model	None - cannot be computed by GCM
205	co2_c	CO2	CO2	0	CO2	0	1e-05	0.02	c	-386	-386	4.59531	C00011					InChI=1S/CO2/c2-1-3	O=C=O	iMB745 Model	Kegg
207	co2dam_c	Cob(II)yrinate a,c diamide	C45H60CoN6O12	0	C45H56CoN6O12	-4	1e-05	0.02	c	Unknown	Unknown	Unknown	C06504					Unavailable	Unavailable	iMB745 Model	None - cannot be computed by GCM
208	coa_c	Coenzyme A	C21H36N7O16P3S	0	C21H32N7O16P3S	-4	1e-05	0.02	c	-3107.83	-1631.31	15.5607	C00010					InChI=1S/C21H36N7O16P3S/c1-21(2,16(31)19(32)24-4-3-12(29)23-5-6-48)8-41-47(38,39)44-46(36,37)40-7-11-15(43-45(33,34)35)14(30)20(42-11)28-10-27-13-17(22)25-9-26-18(13)28/h9-11,14-16,20,30-31,48H,3-8H2,1-2H3,(H,23,29)(H,24,32)(H,36,37)(H,38,39)(H2,22,25,26)(H2,33,34,35)/p-4/t11-,14-,15-,16?,20-/m1/s1	CC(C)(COP([O-])(=O)OP([O-])(=O)OC[C@H]1O[C@H]([C@H](O)[C@@H]1OP([O-])([O-])=O)N1C=NC2=C(N)N=CN=C12)C(O)C(=O)NCCC(=O)NCCS	iMB745 Model	Kegg
209	cob_c	coenzyme b	C11H22NO7PS	0	C11H19NO7PS	-3	1e-05	0.02	c	-1439.44	-562.283	8.37474	C04628					InChI=1S/C11H22NO7PS/c1-8(19-20(16,17)18)10(11(14)15)12-9(13)6-4-2-3-5-7-21/h8,10,21H,2-7H2,1H3,(H,12,13)(H,14,15)(H2,16,17,18)/p-3/t8-,10+/m1/s1	C[C@@H](OP([O-])([O-])=O)[C@H](NC(=O)CCCCCCS)C([O-])=O	iMB745 Model	Kegg
210	cobalt2_c	Co2+	Co	2	Co	2	1e-05	0.02	c	Unknown	Unknown	Unknown	C00175					InChI=1S/Co/q+2	[Co++]	iMB745 Model	Kegg
212	cobya_c	Cobyrinate	C45H58CoN4O14	0	C45H52CoN4O14	-6	1e-05	0.02	c	Unknown	Unknown	Unknown	C05773					Unavailable	Unavailable	iMB745 Model	None - cannot be computed by GCM
213	codhpre6_c	cobalt-dihydro-precorrin 6	C44H53CoN4O16	0	C44H47CoN4O16	-7	1e-05	0.02	c	Unknown	Unknown	Unknown	C11543					Unavailable	Unavailable	iMB745 Model	None - cannot be computed by GCM
214	com_c	coenzyme m	C2H6O3S2	0	C2H5O3S2	-1	1e-05	0.02	c	Unknown	Unknown	Unknown	C03576					InChI=1S/C2H6O3S2/c3-7(4,5)2-1-6/h6H,1-2H2,(H,3,4,5)/p-1	[O-]S(=O)(=O)CCS	iMB745 Model	Kegg
215	copre2_c	cobalt-precorrin 2	C42H46N4O16Co	0	C42H38N4O16Co	-8	1e-05	0.02	c	Unknown	Unknown	Unknown						Unavailable	Unavailable	iMB745 Model	None - cannot be computed by GCM
216	copre3_c	cobalt-precorrin 3	C43H48CoN4O16	0	C43H40CoN4O16	-8	1e-05	0.02	c	Unknown	Unknown	Unknown	C11539					Unavailable	Unavailable	iMB745 Model	None - cannot be computed by GCM
217	copre4_c	cobalt-precorrin 4	C44H50CoN4O16	0	C44H43CoN4O16	-7	1e-05	0.02	c	Unknown	Unknown	Unknown	C11540					Unavailable	Unavailable	iMB745 Model	None - cannot be computed by GCM
218	copre5_c	cobalt-precorrin 5	C45H52CoN4O16	0	C45H45CoN4O16	-7	1e-05	0.02	c	Unknown	Unknown	Unknown	C11541					Unavailable	Unavailable	iMB745 Model	None - cannot be computed by GCM
219	copre6_c	cobalt-precorrin 6	C44H52CoN4O16	0	C44H44CoN4O16	-8	1e-05	0.02	c	Unknown	Unknown	Unknown	C11542					Unavailable	Unavailable	iMB745 Model	None - cannot be computed by GCM
220	copre8_c	cobalt-precorrin 8	C45H58CoN4O14	0	C45H51CoN4O14	-7	1e-05	0.02	c	Unknown	Unknown	Unknown	C11545					Unavailable	Unavailable	iMB745 Model	None - cannot be computed by GCM
221	ctp_c	CTP	C9H16N3O14P3	0	C9H12N3O14P3	-4	1e-05	0.02	c	-3115.11	-2580.22	10.1117	C00063					InChI=1S/C9H16N3O14P3/c10-5-1-2-12(9(15)11-5)8-7(14)6(13)4(24-8)3-23-28(19,20)26-29(21,22)25-27(16,17)18/h1-2,4,6-8,13-14H,3H2,(H,19,20)(H,21,22)(H2,10,11,15)(H2,16,17,18)/p-4/t4-,6-,7-,8-/m1/s1	NC1=NC(=O)N(C=C1)[C@@H]1O[C@H](COP([O-])(=O)OP([O-])(=O)OP([O-])([O-])=O)[C@@H](O)[C@H]1O	iMB745 Model	Kegg
222	cu2_c	Cu2+	Cu	2	Cu	2	1e-05	0.02	c	Unknown	Unknown	Unknown	C00070					InChI=1S/Cu/q+2	[Cu++]	iMB745 Model	Kegg
224	cys_l_c	L-Cysteine	C3H7NO2S	0	C3H7NO2S	0	1e-05	0.02	c	-339.018	-13.1699	4.59531	C00097					InChI=1S/C3H7NO2S/c4-2(1-7)3(5)6/h2,7H,1,4H2,(H,5,6)/t2-/m0/s1	[NH3+][C@@H](CS)C([O-])=O	iMB745 Model	Kegg
226	cystrna_c	L-Cysteinyl-tRNA(Cys)	C3H6NO2SR	0	C3H7NO2SR	1	1e-05	0.02	c	-323.516	137.126	7.588	C03125					Undefined for R groups	[NH3+][C@@H](CS)C(=O)O[*]	iMB745 Model	Kegg
227	cystrna_pser_c	O-Phosphoseryl-tRNA(Cys)	C3H7NO6PR	0	C3H6NO6PR	-1	1e-05	0.02	c	-1333.3	-920.85	4.60086						Undefined for R groups	[NH3+][C@@H](COP([O-])([O-])=O)C(=O)O[*]	iMB745 Model	Manual
228	cytd_c	Cytidine	C9H13N3O5	0	C9H13N3O5	0	1e-05	0.02	c	-539.71	65.8399	7.62501	C00475					InChI=1S/C9H13N3O5/c10-5-1-2-12(9(16)11-5)8-7(15)6(14)4(3-13)17-8/h1-2,4,6-8,13-15H,3H2,(H2,10,11,16)/t4-,6-,7-,8-/m1/s1	NC1=NC(=O)N(C=C1)[C@@H]1O[C@H](CO)[C@@H](O)[C@H]1O	iMB745 Model	Kegg
229	dad_2_c	Deoxyadenosine	C10H13N5O3	0	C10H13N5O3	0	1e-05	0.02	c	-33.006	572.539	5.32114	C00559					InChI=1S/C10H13N5O3/c11-9-8-10(13-3-12-9)15(4-14-8)7-1-5(17)6(2-16)18-7/h3-7,16-17H,1-2H2,(H2,11,12,13)/t5-,6+,7+/m0/s1	NC1=C2N=CN([C@H]3C[C@H](O)[C@@H](CO)O3)C2=NC=N1	iMB745 Model	Kegg
230	dadp_c	dADP	C10H15N5O9P2	0	C10H12N5O9P2	-3	1e-05	0.02	c	-1731.4	-1188.81	5.99717	C00206					InChI=1S/C10H15N5O9P2/c11-9-8-10(13-3-12-9)15(4-14-8)7-1-5(16)6(23-7)2-22-26(20,21)24-25(17,18)19/h3-7,16H,1-2H2,(H,20,21)(H2,11,12,13)(H2,17,18,19)/p-3/t5-,6+,7+/m0/s1	NC1=C2N=CN([C@H]3C[C@H](O)[C@@H](COP([O-])(=O)OP([O-])([O-])=O)O3)C2=NC=N1	iMB745 Model	Kegg
231	damp_c	dAMP	C10H14N5O6P	0	C10H12N5O6P	-2	1e-05	0.02	c	-868.196	-312.693	5.49912	C00360					InChI=1S/C10H14N5O6P/c11-9-8-10(13-3-12-9)15(4-14-8)7-1-5(16)6(21-7)2-20-22(17,18)19/h3-7,16H,1-2H2,(H2,11,12,13)(H2,17,18,19)/p-2/t5-,6+,7+/m0/s1	NC1=C2N=CN([C@H]3C[C@H](O)[C@@H](COP([O-])([O-])=O)O3)C2=NC=N1	iMB745 Model	Kegg
232	datp_c	dATP	C10H16N5O12P3	0	C10H12N5O12P3	-4	1e-05	0.02	c	-2593.97	-2059.08	7.14409	C00131					InChI=1S/C10H16N5O12P3/c11-9-8-10(13-3-12-9)15(4-14-8)7-1-5(16)6(25-7)2-24-29(20,21)27-30(22,23)26-28(17,18)19/h3-7,16H,1-2H2,(H,20,21)(H,22,23)(H2,11,12,13)(H2,17,18,19)/p-4/t5-,6+,7+/m0/s1	NC1=C2N=CN([C@H]3C[C@H](O)[C@@H](COP([O-])(=O)OP([O-])(=O)OP([O-])([O-])=O)O3)C2=NC=N1	iMB745 Model	Kegg
233	db4p_c	3,4-dihydroxy-2-butanone 4-phosphate	C4H9O6P	0	C4H7O6P	-2	1e-05	0.02	c	-1290.96	-968.369	2.46811	C15556					InChI=1/C4H9O6P/c1-3(5)4(6)2-10-11(7,8)9/h4,6H,2H2,1H3,(H2,7,8,9)/p-2	CC(=O)C(O)COP([O-])([O-])=O	iMB745 Model	Kegg
234	dcamp_c	N6-(1,2-Dicarboxyethyl)-AMP	C14H18N5O11P	0	C14H14N5O11P	-4	1e-05	0.02	c	-1638.15	-999.784	3.28743	C03794					InChI=1S/C14H18N5O11P/c20-7(21)1-5(14(24)25)18-11-8-12(16-3-15-11)19(4-17-8)13-10(23)9(22)6(30-13)2-29-31(26,27)28/h3-6,9-10,13,22-23H,1-2H2,(H,20,21)(H,24,25)(H,15,16,18)(H2,26,27,28)/p-4/t5-,6+,9+,10+,13+/m0/s1	O[C@@H]1[C@@H](COP([O-])([O-])=O)O[C@H]([C@@H]1O)N1C=NC2=C(N[C@@H](CC([O-])=O)C([O-])=O)N=CN=C12	iMB745 Model	Kegg
235	dcdp_c	dCDP	C9H15N3O10P2	0	C9H12N3O10P2	-3	1e-05	0.02	c	-2076.59	-1534	9.05016	C00705					InChI=1S/C9H15N3O10P2/c10-7-1-2-12(9(14)11-7)8-3-5(13)6(21-8)4-20-24(18,19)22-23(15,16)17/h1-2,5-6,8,13H,3-4H2,(H,18,19)(H2,10,11,14)(H2,15,16,17)/p-3/t5-,6+,8+/m0/s1	NC1=NC(=O)N(C=C1)[C@H]1C[C@H](O)[C@@H](COP([O-])(=O)OP([O-])([O-])=O)O1	iMB745 Model	Kegg
236	dcmp_c	dCMP	C9H14N3O7P	0	C9H12N3O7P	-2	1e-05	0.02	c	-1212.9	-657.399	9.05016	C00239					InChI=1S/C9H14N3O7P/c10-7-1-2-12(9(14)11-7)8-3-5(13)6(19-8)4-18-20(15,16)17/h1-2,5-6,8,13H,3-4H2,(H2,10,11,14)(H2,15,16,17)/p-2/t5-,6+,8+/m0/s1	NC1=NC(=O)N(C=C1)[C@H]1C[C@H](O)[C@@H](COP([O-])([O-])=O)O1	iMB745 Model	Kegg
237	dctp_c	dCTP	C9H16N3O13P3	0	C9H12N3O13P3	-4	1e-05	0.02	c	-2939.54	-2404.65	10.104	C00458					InChI=1S/C9H16N3O13P3/c10-7-1-2-12(9(14)11-7)8-3-5(13)6(23-8)4-22-27(18,19)25-28(20,21)24-26(15,16)17/h1-2,5-6,8,13H,3-4H2,(H,18,19)(H,20,21)(H2,10,11,14)(H2,15,16,17)/p-4/t5-,6+,8+/m0/s1	NC1=NC(=O)N(C=C1)[C@H]1C[C@H](O)[C@@H](COP([O-])(=O)OP([O-])(=O)OP([O-])([O-])=O)O1	iMB745 Model	Kegg
238	dcyt_c	Deoxycytidine	C9H13N3O4	0	C9H13N3O4	0	1e-05	0.02	c	-371.46	234.09	8.54784	C00881					InChI=1S/C9H13N3O4/c10-7-1-2-12(9(15)11-7)8-3-5(14)6(4-13)16-8/h1-2,5-6,8,13-14H,3-4H2,(H2,10,11,15)/t5-,6+,8+/m0/s1	NC1=NC(=O)N(C=C1)[C@H]1C[C@H](O)[C@@H](CO)O1	iMB745 Model	Kegg
239	ddhrb_c	7,8-didemethyl-8-hydroxy-5-deazariboflavin	C16H17N3O7	0	C16H16N3O7	-1	1e-05	0.02	c	-720.134	15.8329	32.5227			46878524			InChI=1/C16H17N3O7/c20-6-12(23)13(24)11(22)5-19-10-4-8(21)2-1-7(10)3-9-14(19)17-16(26)18-15(9)25/h1-4,11-13,20-24H,5-6H2,(H,18,25,26)/p-1	OCC(O)C(O)C(O)CN1C2=C(C=CC(O)=C2)C=C2C(=O)N=C([O-])N=C12	iMB745 Model	PubChem
240	dgdp_c	dGDP	C10H15N5O10P2	0	C10H12N5O10P2	-3	1e-05	0.02	c	Unknown	Unknown	Unknown	C00361					InChI=1S/C10H15N5O10P2/c11-10-13-8-7(9(17)14-10)12-3-15(8)6-1-4(16)5(24-6)2-23-27(21,22)25-26(18,19)20/h3-6,16H,1-2H2,(H,21,22)(H2,18,19,20)(H3,11,13,14,17)/p-3/t4-,5+,6+/m0/s1	NC1=NC2=C(N=CN2[C@H]2C[C@H](O)[C@@H](COP([O-])(=O)OP([O-])([O-])=O)O2)C(=O)N1	iMB745 Model	Kegg
241	dgggp_c	digeranylgeranylglyceryl phosphate	C43H73O6P	0	C43H71O6P	-2	1e-05	0.02	c	-317.947	2985.82	40.834	C04638					InChI=1S/C43H73O6P/c1-35(2)17-11-19-37(5)21-13-23-39(7)25-15-27-41(9)29-31-47-33-43(34-49-50(44,45)46)48-32-30-42(10)28-16-26-40(8)24-14-22-38(6)20-12-18-36(3)4/h17-18,21-22,25-26,29-30,43H,11-16,19-20,23-24,27-28,31-34H2,1-10H3,(H2,44,45,46)/p-2/b37-21+,38-22+,39-25+,40-26+,41-29+,42-30+/t43-/m0/s1	CC(C)=CCC\C(C)=C\CC\C(C)=C\CC\C(C)=C\COC[C@@H](COP([O-])([O-])=O)OC\C=C(/C)CC\C=C(/C)CC\C=C(/C)CCC=C(C)C	iMB745 Model	Kegg
242	dgggps_c	2,3-di-O-geranylgeranyl-sn-glyceroserine	C46H78NO8P	0	C46H77NO8P	-1	1e-05	0.02	c	Unknown	Unknown	Unknown	C20466					InChI=1S/C46H78NO8P/c1-36(2)17-11-19-38(5)21-13-23-40(7)25-15-27-42(9)29-31-52-33-44(34-54-56(50,51)55-35-45(47)46(48)49)53-32-30-43(10)28-16-26-41(8)24-14-22-39(6)20-12-18-37(3)4/h17-18,21-22,25-26,29-30,44-45H,11-16,19-20,23-24,27-28,31-35,47H2,1-10H3,(H,48,49)(H,50,51)/p-1/b38-21+,39-22+,40-25+,41-26+,42-29+,43-30+/t44-,45-/m0/s1	CC(C)=CCC\C(C)=C\CC\C(C)=C\CC\C(C)=C\COC[C@@H](COP([O-])(=O)OC[C@H]([NH3+])C([O-])=O)OC\C=C(/C)CC\C=C(/C)CC\C=C(/C)CCC=C(C)C	iMB745 Model	Kegg
243	dggpg_c	2,3-di-O-geranyl-sn-glycerol-1-phospho-3'-sn-glycerol	C46H79O8P	0	C46H78O8P	-1	1e-05	0.02	c	Unknown	Unknown	Unknown						InChI=1/C46H79O8P/c1-37(2)17-11-19-39(5)21-13-23-41(7)25-15-27-43(9)29-31-51-35-46(36-54-55(49,50)53-34-45(48)33-47)52-32-30-44(10)28-16-26-42(8)24-14-22-40(6)20-12-18-38(3)4/h17-18,21-22,25-26,29-30,45-48H,11-16,19-20,23-24,27-28,31-36H2,1-10H3,(H,49,50)/p-1/b39-21+,40-22+,41-25+,42-26+,43-29+,44-30+/t45?,46-/s2	CC(C)=CCC\C(C)=C\CC\C(C)=C\CC\C(C)=C\COC[C@@H](COP([O-])(=O)OCC(O)CO)OC\C=C(/C)CC\C=C(/C)CC\C=C(/C)CCC=C(C)C	iMB745 Model	Manual
244	dggpgp_c	2,3-di-O-geranyl-sn-glycerol-1-phospho-3'-sn-glycerol phosphate	C46H80O11P2	0	C46H77O11P2	-3	1e-05	0.02	c	Unknown	Unknown	Unknown						InChI=1/C46H80O11P2/c1-37(2)17-11-19-39(5)21-13-23-41(7)25-15-27-43(9)29-31-53-35-46(36-57-59(51,52)56-34-45(47)33-55-58(48,49)50)54-32-30-44(10)28-16-26-42(8)24-14-22-40(6)20-12-18-38(3)4/h17-18,21-22,25-26,29-30,45-47H,11-16,19-20,23-24,27-28,31-36H2,1-10H3,(H,51,52)(H2,48,49,50)/p-3/b39-21+,40-22+,41-25+,42-26+,43-29+,44-30+/t45?,46-/s2	CC(C)=CCC\C(C)=C\CC\C(C)=C\CC\C(C)=C\COC[C@@H](COP([O-])(=O)OCC(O)COP([O-])([O-])=O)OC\C=C(/C)CC\C=C(/C)CC\C=C(/C)CCC=C(C)C	iMB745 Model	Manual
245	dggpi_c	2,3-di-O-geranyl-sn-glycero-1-phospho-myo-inositol	C49H83O11P	0	C49H82O11P	-1	1e-05	0.02	c	Unknown	Unknown	Unknown						InChI=1/C49H83O11P/c1-35(2)17-11-19-37(5)21-13-23-39(7)25-15-27-41(9)29-31-57-33-43(34-59-61(55,56)60-49-47(53)45(51)44(50)46(52)48(49)54)58-32-30-42(10)28-16-26-40(8)24-14-22-38(6)20-12-18-36(3)4/h17-18,21-22,25-26,29-30,43-54H,11-16,19-20,23-24,27-28,31-34H2,1-10H3,(H,55,56)/p-1/b37-21+,38-22+,39-25+,40-26+,41-29+,42-30+/t43-,44-,45-,46+,47+,48+,49-/s2	CC(C)=CCC\C(C)=C\CC\C(C)=C\CC\C(C)=C\COC[C@@H](COP([O-])(=O)O[C@H]1[C@H](O)[C@@H](O)[C@H](O)[C@@H](O)[C@H]1O)OC\C=C(/C)CC\C=C(/C)CC\C=C(/C)CCC=C(C)C	iMB745 Model	Manual
246	dgmp_c	dGMP	C10H14N5O7P	0	C10H12N5O7P	-2	1e-05	0.02	c	Unknown	Unknown	Unknown	C00362					InChI=1S/C10H14N5O7P/c11-10-13-8-7(9(17)14-10)12-3-15(8)6-1-4(16)5(22-6)2-21-23(18,19)20/h3-6,16H,1-2H2,(H2,18,19,20)(H3,11,13,14,17)/p-2/t4-,5+,6+/m0/s1	NC1=NC2=C(N=CN2[C@H]2C[C@H](O)[C@@H](COP([O-])([O-])=O)O2)C(=O)N1	iMB745 Model	Kegg
247	dgsn_c	Deoxyguanosine	C10H13N5O4	0	C10H13N5O4	0	1e-05	0.02	c	Unknown	Unknown	Unknown	C00330					InChI=1S/C10H13N5O4/c11-10-13-8-7(9(18)14-10)12-3-15(8)6-1-4(17)5(2-16)19-6/h3-6,16-17H,1-2H2,(H3,11,13,14,18)/t4-,5+,6+/m0/s1	NC1=NC2=C(N=CN2[C@H]2C[C@H](O)[C@@H](CO)O2)C(=O)N1	iMB745 Model	Kegg
248	dgtp_c	dGTP	C10H16N5O13P3	0	C10H12N5O13P3	-4	1e-05	0.02	c	Unknown	Unknown	Unknown	C00286					InChI=1S/C10H16N5O13P3/c11-10-13-8-7(9(17)14-10)12-3-15(8)6-1-4(16)5(26-6)2-25-30(21,22)28-31(23,24)27-29(18,19)20/h3-6,16H,1-2H2,(H,21,22)(H,23,24)(H2,18,19,20)(H3,11,13,14,17)/p-4/t4-,5+,6+/m0/s1	NC1=NC2=C(N=CN2[C@H]2C[C@H](O)[C@@H](COP([O-])(=O)OP([O-])(=O)OP([O-])([O-])=O)O2)C(=O)N1	iMB745 Model	Kegg
249	dha_c	Dihydroxyacetone	C3H6O3	0	C3H6O3	0	1e-05	0.02	c	-452.121	-172.637	3.30255	C00184					InChI=1S/C3H6O3/c4-1-3(6)2-5/h4-5H,1-2H2	OCC(=O)CO	iMB745 Model	Kegg
250	dhadr_c	7,8-dihydropterin-6-ylmethyl-1-(4-aminophenyl)-1-deoxy-D-ribitol	C18H24N6O5	0	C18H24N6O5	0	1e-05	0.02	c	Unknown	Unknown	Unknown					10768	InChI=1/C18H24N6O5/c19-18-23-16-14(17(29)24-18)22-11(7-21-16)6-20-10-3-1-9(2-4-10)5-12(26)15(28)13(27)8-25/h1-4,12-13,15,20,25-28H,5-8H2,(H4,19,21,23,24,29)	NC1=NC(=O)C2=C(NCC(CNC3=CC=C(CC(O)C(O)C(O)CO)C=C3)=N2)N1	iMB745 Model	MetaCyc
251	dhadrdpr_c	7,8-dihydropterin-6-ylmethyl-1-(4-aminophenyl)-1-deoxy-5-[1-A-D-ribofuranosyl 5'-diphosphate]-D-ribitol	C23H34N6O15P2	0	C23H33N6O15P2	-1	1e-05	0.02	c	Unknown	Unknown	Unknown						InChI=1/C23H34N6O15P2/c24-23-28-20-16(21(35)29-23)27-12(7-26-20)6-25-11-3-1-10(2-4-11)5-13(30)17(32)14(31)8-41-22-19(34)18(33)15(43-22)9-42-46(39,40)44-45(36,37)38/h1-4,7,13-15,17-19,22,25,30-34,36-38,45H,5-6,8-9H2,(H,39,40)(H3,24,26,28,29,35)/p-1	NC1=NC2=NC=C(CNC3=CC=C(CC(O)C(O)C(O)COC4OC(COP([O-])(=O)OP(O)(O)O)C(O)C4O)C=C3)N=C2C(=O)N1	iMB745 Model	Manual
252	dhadrp_c	7,8-dihydropterin-6-ylmethyl-1-(4-aminophenyl)-1-deoxy-D-ribitol 5'-phosphate	C18H25N6O8P	0	C18H23N6O8P	-2	1e-05	0.02	c	Unknown	Unknown	Unknown					10767	InChI=1/C18H25N6O8P/c19-18-23-16-14(17(28)24-18)22-11(7-21-16)6-20-10-3-1-9(2-4-10)5-12(25)15(27)13(26)8-32-33(29,30)31/h1-4,12-13,15,20,25-27H,5-8H2,(H2,29,30,31)(H4,19,21,23,24,28)/p-2	NC1=NC(=O)C2=C(NCC(CNC3=CC=C(CC(O)C(O)C(O)COP([O-])([O-])=O)C=C3)=N2)N1	iMB745 Model	MetaCyc
253	dhadrpr_c	7,8-dihydropterin-6-ylmethyl-1-(4-aminophenyl)-1-deoxy-5-[1-A-D-ribofuranosyl 5'-phosphate]-D-ribitol	C23H33N6O12P	0	C23H31N6O12P	-2	1e-05	0.02	c	Unknown	Unknown	Unknown					10770	InChI=1/C23H33N6O12P/c24-23-28-20-16(21(35)29-23)27-12(7-26-20)6-25-11-3-1-10(2-4-11)5-13(30)17(32)14(31)8-39-22-19(34)18(33)15(41-22)9-40-42(36,37)38/h1-4,13-15,17-19,22,25,30-34H,5-9H2,(H2,36,37,38)(H4,24,26,28,29,35)/p-2	NC1=NC(=O)C2=C(NCC(CNC3=CC=C(CC(O)C(O)C(O)COC4OC(COP([O-])([O-])=O)C(O)C4O)C=C3)=N2)N1	iMB745 Model	MetaCyc
254	dhadrtpr_c	7,8-dihydropterin-6-ylmethyl-1-(4-aminophenyl)-1-deoxy-5-[1-A-D-ribofuranosyl 5'-triphosphate]-D-ribitol	C23H35N6O18P3	0	C23H31N6O18P3	-4	1e-05	0.02	c	Unknown	Unknown	Unknown					10771	InChI=1/C23H35N6O18P3/c24-23-28-20-16(21(35)29-23)27-12(7-26-20)6-25-11-3-1-10(2-4-11)5-13(30)17(32)14(31)8-43-22-19(34)18(33)15(45-22)9-44-49(39,40)47-50(41,42)46-48(36,37)38/h1-4,13-15,17-19,22,25,30-34H,5-9H2,(H,39,40)(H,41,42)(H2,36,37,38)(H4,24,26,28,29,35)/p-4	NC1=NC(=O)C2=C(NCC(CNC3=CC=C(CC(O)C(O)C(O)COC4OC(COP([O-])(=O)OP([O-])(=O)OP([O-])([O-])=O)C(O)C4O)C=C3)=N2)N1	iMB745 Model	MetaCyc
255	dhap_c	Dihydroxyacetone phosphate	C3H7O6P	0	C3H5O6P	-2	1e-05	0.02	c	-1295.37	-1065.92	0.88082	C00111					InChI=1S/C3H7O6P/c4-1-3(5)2-9-10(6,7)8/h4H,1-2H2,(H2,6,7,8)/p-2	OCC(=O)COP([O-])([O-])=O	iMB745 Model	Kegg
256	dhf_c	7,8-Dihydrofolate	C19H21N7O6	0	C19H19N7O6	-2	1e-05	0.02	c	Unknown	Unknown	Unknown	C00415					InChI=1S/C19H21N7O6/c20-19-25-15-14(17(30)26-19)23-11(8-22-15)7-21-10-3-1-9(2-4-10)16(29)24-12(18(31)32)5-6-13(27)28/h1-4,12,21H,5-8H2,(H,24,29)(H,27,28)(H,31,32)(H4,20,22,25,26,30)/p-2/t12-/m0/s1	NC1=NC2=C(N=C(CNC3=CC=C(C=C3)C(=O)N[C@@H](CCC([O-])=O)C([O-])=O)CN2)C(=O)N1	iMB745 Model	Kegg
257	dhlpro_c	Dihydrolipolprotein	C8H16NOS2R	0	C8H16NOS2R	0	1e-05	0.02	c	-98.8702	786.127	14.1528	C02972					Undefined for R groups	SCCC(S)CCCCC(=O)N[*]	iMB745 Model	Kegg
258	dhnpt_c	Dihydroneopterin	C9H13N5O4	0	C9H13N5O4	0	1e-05	0.02	c	Unknown	Unknown	Unknown	C04874					InChI=1S/C9H13N5O4/c10-9-13-7-5(8(18)14-9)12-3(1-11-7)6(17)4(16)2-15/h3,6,12,15,17H,1-2H2,(H4,10,11,13,14,18)/t3?,6-/m0/s1	NC1=NC2=C(NC(CN2)[C@H](O)C(=O)CO)C(=O)N1	iMB745 Model	Kegg
259	dhor_s_c	(S)-Dihydroorotate	C5H6N2O4	0	C5H5N2O4	-1	1e-05	0.02	c	-620.725	-388.683	7.79567	C00337					InChI=1S/C5H6N2O4/c8-3-1-2(4(9)10)6-5(11)7-3/h2H,1H2,(H,9,10)(H2,6,7,8,11)/p-1/t2-/m0/s1	[O-]C(=O)[C@@H]1CC(=O)NC(=O)N1	iMB745 Model	Kegg
260	dhp23cp_c	7,8-dihydronepterin 2' :3'-cyclicphosphate	C9H12N5O6P	0	C9H11N5O6P	-1	1e-05	0.02	c	Unknown	Unknown	Unknown					10812	InChI=1/C9H12N5O6P/c10-9-13-7-5(8(16)14-9)12-3(1-11-7)6(15)4-2-19-21(17,18)20-4/h4,6,15H,1-2H2,(H,17,18)(H4,10,11,13,14,16)/p-1	NC1=NC2=C(N=C(CN2)C(O)C2COP([O-])(=O)O2)C(=O)N1	iMB745 Model	MetaCyc
261	dhpmp_c	Dihydroneopterin monophosphate	C9H14N5O7P	0	C9H12N5O7P	-2	1e-05	0.02	c	Unknown	Unknown	Unknown	C05925					InChI=1S/C9H14N5O7P/c10-9-13-7-5(8(17)14-9)12-3(1-11-7)6(16)4(15)2-21-22(18,19)20/h4,6,15-16H,1-2H2,(H2,18,19,20)(H4,10,11,13,14,17)/p-2/t4-,6+/m1/s1	NC1=NC2=C(N=C(CN2)[C@H](O)[C@H](O)COP([O-])([O-])=O)C(=O)N1	iMB745 Model	Kegg
262	dhpt_c	Dihydropteroate	C14H14N6O3	0	C14H13N6O3	-1	1e-05	0.02	c	Unknown	Unknown	Unknown	C00921					InChI=1S/C14H14N6O3/c15-14-19-11-10(12(21)20-14)18-9(6-17-11)5-16-8-3-1-7(2-4-8)13(22)23/h1-4,16H,5-6H2,(H,22,23)(H4,15,17,19,20,21)/p-1	NC1=NC2=C(N=C(CNC3=CC=C(C=C3)C([O-])=O)CN2)C(=O)N1	iMB745 Model	Kegg
263	dhrfap_c	7,8-dihydropterin-6-ylmethyl-4-(B-D-ribofuranosyl) aminobenzene 5'-phosphate	C18H23N6O8P	0	C18H21N6O8P	-2	1e-05	0.02	c	Unknown	Unknown	Unknown					10766	InChI=1/C18H23N6O8P/c19-18-23-16-12(17(27)24-18)22-10(6-21-16)5-20-9-3-1-8(2-4-9)15-14(26)13(25)11(32-15)7-31-33(28,29)30/h1-4,11,13-15,20,25-26H,5-7H2,(H2,28,29,30)(H4,19,21,23,24,27)/p-2	NC1=NC(=O)C2=C(NCC(CNC3=CC=C(C=C3)C3OC(COP([O-])([O-])=O)C(O)C3O)=N2)N1	iMB745 Model	MetaCyc
264	didp_c	dIDP	C10H14N4O10P2	0	C10H11N4O10P2	-3	1e-05	0.02	c	-1956.6	-1463.04	6.24216	C01344					InChI=1S/C10H14N4O10P2/c15-5-1-7(14-4-13-8-9(14)11-3-12-10(8)16)23-6(5)2-22-26(20,21)24-25(17,18)19/h3-7,15H,1-2H2,(H,20,21)(H,11,12,16)(H2,17,18,19)/p-3/t5-,6+,7+/m0/s1	O[C@H]1C[C@@H](O[C@@H]1COP([O-])(=O)OP([O-])([O-])=O)N1C=NC2=C1N=CNC2=O	iMB745 Model	Kegg
265	ditp_c	dITP	C10H15N4O13P3	0	C10H11N4O13P3	-4	1e-05	0.02	c	-2820.42	-2335.76	7.45106	C01345					InChI=1S/C10H15N4O13P3/c15-5-1-7(14-4-13-8-9(14)11-3-12-10(8)16)25-6(5)2-24-29(20,21)27-30(22,23)26-28(17,18)19/h3-7,15H,1-2H2,(H,20,21)(H,22,23)(H,11,12,16)(H2,17,18,19)/p-4/t5-,6+,7+/m0/s1	O[C@H]1C[C@@H](O[C@@H]1COP([O-])(=O)OP([O-])(=O)OP([O-])([O-])=O)N1C=NC2=C1N=CNC2=O	iMB745 Model	Kegg
266	dkfp_c	6-deoxy-5-ketofructose 1-phosphate	C6H11O8P	0	C6H9O8P	-2	1e-05	0.02	c	-1567.85	-1152.1	3.57171	C16848					InChI=1S/C6H11O8P/c1-3(7)5(9)6(10)4(8)2-14-15(11,12)13/h5-6,9-10H,2H2,1H3,(H2,11,12,13)/p-2/t5-,6-/m1/s1	CC(=O)[C@@H](O)[C@H](O)C(=O)COP([O-])([O-])=O	iMB745 Model	Kegg
267	dmh2mpt_c	didemethylated 7,8-dihydromethanopterin	C28H39N6O16P	0	C28H36N6O16P	-3	1e-05	0.02	c	Unknown	Unknown	Unknown						InChI=1S/C28H39N6O16P/c29-28-33-24-20(25(42)34-28)32-14(9-31-24)8-30-13-3-1-12(2-4-13)7-15(35)21(39)16(36)10-47-27-23(41)22(40)18(49-27)11-48-51(45,46)50-17(26(43)44)5-6-19(37)38/h1-4,15-18,21-23,27,30,35-36,39-41H,5-11H2,(H,37,38)(H,43,44)(H,45,46)(H4,29,31,33,34,42)/p-3/t15-,16+,17-,18+,21-,22+,23+,27-/m0/s1	O[C@H](CO[C@H]1O[C@H](COP([O-])(=O)O[C@@H](CCC([O-])=O)C([O-])=O)[C@@H](O)[C@H]1O)[C@@H](O)[C@@H](O)CC1=CC=C(NCC2=NC3=C(NC2)NC(=N)NC3=O)C=C1	iMB745 Model	Manual
268	dmlz_c	6,7-Dimethyl-8-(1-D-ribityl)lumazine	C13H18N4O6	0	C13H18N4O6	0	1e-05	0.02	c	-614.15	221.964	8.65072	C04332					InChI=1S/C13H18N4O6/c1-5-6(2)17(3-7(19)10(21)8(20)4-18)11-9(14-5)12(22)16-13(23)15-11/h7-8,10,18-21H,3-4H2,1-2H3,(H,16,22,23)/t7-,8+,10-/m0/s1	CC1=C(C)N(C[C@H](O)[C@H](O)[C@H](O)CO)C2=NC(O)=NC(=O)C2=N1	iMB745 Model	Kegg
269	dmpp_c	Dimethylallyl diphosphate	C5H12O7P2	0	C5H9O7P2	-3	1e-05	0.02	c	-1782.55	-1379.7	6.1185	C00235					InChI=1S/C5H12O7P2/c1-5(2)3-4-11-14(9,10)12-13(6,7)8/h3H,4H2,1-2H3,(H,9,10)(H2,6,7,8)/p-3	CC(C)=CCOP([O-])(=O)OP([O-])([O-])=O	iMB745 Model	Kegg
270	dna_met_c	Biomass DNA component	N/A	N/A	N/A	N/A	1e-05	0.02	c	Unknown	Unknown	Unknown						Unavailable	Unavailable	iMB745 Model	None - no reason to compute
271	dnad_c	Deamino-NAD+	C21H27N6O15P2	1	C21H24N6O15P2	-2	1e-05	0.02	c	-2432.52	-1318.02	12.1498	C00857					InChI=1/C21H26N6O15P2/c22-17-12-18(24-7-23-17)27(8-25-12)20-16(31)14(29)11(41-20)6-39-44(36,37)42-43(34,35)38-5-10-13(28)15(30)19(40-10)26-3-1-2-9(4-26)21(32)33/h1-4,7-8,10-11,13-16,19-20,28-31H,5-6H2,(H4-,22,23,24,32,33,34,35,36,37)/p-2/t10-,11-,13-,14-,15-,16-,19-,20-/s2	NC1=C2N=CN([C@@H]3O[C@H](COP([O-])(=O)OP([O-])(=O)OC[C@H]4O[C@H]([C@H](O)[C@@H]4O)[N+]4=CC(=CC=C4)C([O-])=O)[C@@H](O)[C@H]3O)C2=NC=N1	iMB745 Model	Kegg
272	dohau_c	3,7-dideoxy-D-threo-hepto-2-amino-6-ulosonate	C7H13NO5	0	C7H13NO5	0	1e-05	0.02	c	-793.386	-188.346	3.31047				58859		InChI=1S/C7H13NO5/c1-3(9)6(11)5(10)2-4(8)7(12)13/h4-6,10-11H,2,8H2,1H3,(H,12,13)/t4-,5+,6+/m0/s1	CC(=O)[C@@H](O)[C@H](O)C[C@H]([NH3+])C([O-])=O	iMB745 Model	EBI
273	dohdu_c	3,7-dideoxy-D-threo-hepto-2,6-diulosonate	C7H10O6	0	C7H9O6	-1	1e-05	0.02	c	-902.333	-483.967	3.74757				58868		InChI=1S/C7H10O6/c1-3(8)6(11)4(9)2-5(10)7(12)13/h4,6,9,11H,2H2,1H3,(H,12,13)/p-1/t4-,6-/m1/s1	CC(=O)[C@@H](O)[C@H](O)CC(=O)C([O-])=O	iMB745 Model	EBI
274	dpcoa_c	Dephospho-CoA	C21H35N7O13P2S	0	C21H33N7O13P2S	-2	1e-05	0.02	c	-2286.94	-753.301	16.1786	C00882					InChI=1S/C21H35N7O13P2S/c1-21(2,16(32)19(33)24-4-3-12(29)23-5-6-44)8-39-43(36,37)41-42(34,35)38-7-11-14(30)15(31)20(40-11)28-10-27-13-17(22)25-9-26-18(13)28/h9-11,14-16,20,30-32,44H,3-8H2,1-2H3,(H,23,29)(H,24,33)(H,34,35)(H,36,37)(H2,22,25,26)/p-2/t11-,14-,15-,16+,20-/m1/s1	CC(C)(COP([O-])(=O)OP([O-])(=O)OC[C@H]1O[C@H]([C@H](O)[C@@H]1O)N1C=NC2=C(N)N=CN=C12)[C@@H](O)C(=O)NCCC(=O)NCCS	iMB745 Model	Kegg
275	dpgpe_c	2,3-O-phytanyl-sn-glycero-1-phosphoethanolamine	C45H94NO6P	0	C45H94NO6P	0	1e-05	0.02	c	Unknown	Unknown	Unknown						InChI=1/C45H94NO6P/c1-37(2)17-11-19-39(5)21-13-23-41(7)25-15-27-43(9)29-32-49-35-45(36-52-53(47,48)51-34-31-46)50-33-30-44(10)28-16-26-42(8)24-14-22-40(6)20-12-18-38(3)4/h37-45H,11-36,46H2,1-10H3,(H,47,48)/t39?,40?,41?,42?,43?,44?,45-/s2	CC(C)CCCC(C)CCCC(C)CCCC(C)CCOC[C@@H](COP([O-])(=O)OCC[NH3+])OCCC(C)CCCC(C)CCCC(C)CCCC(C)C	iMB745 Model	Manual
276	dpgpg_c	2,3-di-O-phytanyl-sn-glycerol-1-phospho-3'-sn-glycerol	C46H95O8P	0	C46H94O8P	-1	1e-05	0.02	c	Unknown	Unknown	Unknown						InChI=1/C46H95O8P/c1-37(2)17-11-19-39(5)21-13-23-41(7)25-15-27-43(9)29-31-51-35-46(36-54-55(49,50)53-34-45(48)33-47)52-32-30-44(10)28-16-26-42(8)24-14-22-40(6)20-12-18-38(3)4/h37-48H,11-36H2,1-10H3,(H,49,50)/p-1/t39?,40?,41?,42?,43?,44?,45?,46-/s2	CC(C)CCCC(C)CCCC(C)CCCC(C)CCOC[C@@H](COP([O-])(=O)OCC(O)CO)OCCC(C)CCCC(C)CCCC(C)CCCC(C)C	iMB745 Model	Manual
277	dpgpi_c	2,3-O-phytanyl-sn-glycero-1-phospho-myo-inositol	C49H99O11P	0	C49H98O11P	-1	1e-05	0.02	c	Unknown	Unknown	Unknown						InChI=1/C49H99O11P/c1-35(2)17-11-19-37(5)21-13-23-39(7)25-15-27-41(9)29-31-57-33-43(34-59-61(55,56)60-49-47(53)45(51)44(50)46(52)48(49)54)58-32-30-42(10)28-16-26-40(8)24-14-22-38(6)20-12-18-36(3)4/h35-54H,11-34H2,1-10H3,(H,55,56)/p-1/t37?,38?,39?,40?,41?,42?,43-,44-,45-,46+,47+,48+,49-/s2	CC(C)CCCC(C)CCCC(C)CCCC(C)CCOC[C@@H](COP([O-])(=O)O[C@H]1[C@H](O)[C@@H](O)[C@H](O)[C@@H](O)[C@H]1O)OCCC(C)CCCC(C)CCCC(C)CCCC(C)C	iMB745 Model	Manual
278	dpgps_c	2,3-O-phytanyl-sn-glycero-1-phosphoserine	C46H94NO8P	0	C46H93NO8P	-1	1e-05	0.02	c	Unknown	Unknown	Unknown						InChI=1/C46H94NO8P/c1-36(2)17-11-19-38(5)21-13-23-40(7)25-15-27-42(9)29-31-52-33-44(34-54-56(50,51)55-35-45(47)46(48)49)53-32-30-43(10)28-16-26-41(8)24-14-22-39(6)20-12-18-37(3)4/h36-45H,11-35,47H2,1-10H3,(H,48,49)(H,50,51)/p-1/t38?,39?,40?,41?,42?,43?,44-,45-/s2	CC(C)CCCC(C)CCCC(C)CCCC(C)CCOC[C@@H](COP([O-])(=O)OC[C@H]([NH3+])C([O-])=O)OCCC(C)CCCC(C)CCCC(C)CCCC(C)C	iMB745 Model	Manual
279	drib_c	Deoxyribose	C5H10O4	0	C5H10O4	0	1e-05	0.02	c	-585.533	-119.725	3.22596	C01801					InChI=1S/C5H10O4/c6-2-4-3(7)1-5(8)9-4/h3-8H,1-2H2/t3-,4+,5?/m0/s1	OC[C@H]1OC(O)C[C@@H]1O	iMB745 Model	Kegg
280	dscl_c	dihydrosirohydrochlorin (precorrin 2)	C42H48N4O16	0	C42H41N4O16	-7	1e-05	0.02	c	Unknown	Unknown	Unknown	C02463					InChI=1S/C42H48N4O16/c1-41(17-39(59)60)23(5-9-35(51)52)29-14-27-21(11-37(55)56)19(3-7-33(47)48)25(43-27)13-26-20(4-8-34(49)50)22(12-38(57)58)28(44-26)15-31-42(2,18-40(61)62)24(6-10-36(53)54)30(46-31)16-32(41)45-29/h14-16,23-24,43-44,46H,3-13,17-18H2,1-2H3,(H,47,48)(H,49,50)(H,51,52)(H,53,54)(H,55,56)(H,57,58)(H,59,60)(H,61,62)/p-7/b29-14-,30-16-,31-15-/t23-,24-,41+,42+/m1/s1	C[C@]1(CC([O-])=O)[C@H](CCC([O-])=O)C2=CC3=[NH+]C(=CC4=C(CC([O-])=O)C(CCC([O-])=O)=C(CC5=C(CCC([O-])=O)C(CC([O-])=O)=C(N5)C=C1N2)N4)[C@@H](CCC([O-])=O)[C@]3(C)CC([O-])=O	iMB745 Model	Kegg
281	dtdp4d6dg_c	dTDP-4-dehydro-6-deoxy-D-glucose	C16H24N2O15P2	0	C16H22N2O15P2	-2	1e-05	0.02	c	-2797.51	-1776.29	12.1345	C11907					InChI=1S/C16H24N2O15P2/c1-6-4-18(16(24)17-14(6)23)10-3-8(19)9(31-10)5-29-34(25,26)33-35(27,28)32-15-13(22)12(21)11(20)7(2)30-15/h4,7-10,12-13,15,19,21-22H,3,5H2,1-2H3,(H,25,26)(H,27,28)(H,17,23,24)/p-2/t7-,8+,9-,10-,12+,13-,15-/m1/s1	C[C@H]1O[C@H](OP([O-])(=O)OP([O-])(=O)OC[C@H]2O[C@H](C[C@@H]2O)N2C=C(C)C(=O)NC2=O)[C@H](O)[C@@H](O)C1=O	iMB745 Model	Kegg
282	dtdp4d6dm_c	dTDP-4-dehydro-6-deoxy-L-mannose	C16H24N2O15P2	0	C16H22N2O15P2	-2	1e-05	0.02	c	-2797.51	-1776.29	12.1345	C00688					InChI=1S/C16H24N2O15P2/c1-6-4-18(16(24)17-14(6)23)10-3-8(19)9(31-10)5-29-34(25,26)33-35(27,28)32-15-13(22)12(21)11(20)7(2)30-15/h4,7-10,12-13,15,19,21-22H,3,5H2,1-2H3,(H,25,26)(H,27,28)(H,17,23,24)/p-2/t7-,8-,9+,10+,12+,13+,15+/m0/s1	C[C@@H]1O[C@H](OP([O-])(=O)OP([O-])(=O)OC[C@H]2O[C@H](C[C@@H]2O)N2C=C(C)C(=O)NC2=O)[C@H](O)[C@H](O)C1=O	iMB745 Model	Kegg
283	dtdp_c	dTDP	C10H16N2O11P2	0	C10H13N2O11P2	-3	1e-05	0.02	c	-2286.39	-1697.58	8.97763	C00363					InChI=1S/C10H16N2O11P2/c1-5-3-12(10(15)11-9(5)14)8-2-6(13)7(22-8)4-21-25(19,20)23-24(16,17)18/h3,6-8,13H,2,4H2,1H3,(H,19,20)(H,11,14,15)(H2,16,17,18)/p-3/t6-,7+,8+/m0/s1	CC1=CN([C@H]2C[C@H](O)[C@@H](COP([O-])(=O)OP([O-])([O-])=O)O2)C(=O)NC1=O	iMB745 Model	Kegg
284	dtdpglu_c	dTDPglucose	C16H26N2O16P2	0	C16H24N2O16P2	-2	1e-05	0.02	c	-2986.98	-1872.59	10.4322	C00842					InChI=1S/C16H26N2O16P2/c1-6-3-18(16(25)17-14(6)24)10-2-7(20)9(31-10)5-30-35(26,27)34-36(28,29)33-15-13(23)12(22)11(21)8(4-19)32-15/h3,7-13,15,19-23H,2,4-5H2,1H3,(H,26,27)(H,28,29)(H,17,24,25)/p-2/t7-,8+,9+,10+,11+,12-,13+,15+/m0/s1	CC1=CN([C@H]2C[C@H](O)[C@@H](COP([O-])(=O)OP([O-])(=O)O[C@H]3O[C@H](CO)[C@@H](O)[C@H](O)[C@H]3O)O2)C(=O)NC1=O	iMB745 Model	Kegg
285	dtdprmn_c	dTDP-L-rhamnose	C16H26N2O15P2	0	C16H24N2O15P2	-2	1e-05	0.02	c	-2832.35	-1717.96	11.0736	C03319					InChI=1S/C16H26N2O15P2/c1-6-4-18(16(24)17-14(6)23)10-3-8(19)9(31-10)5-29-34(25,26)33-35(27,28)32-15-13(22)12(21)11(20)7(2)30-15/h4,7-13,15,19-22H,3,5H2,1-2H3,(H,25,26)(H,27,28)(H,17,23,24)/p-2/t7-,8-,9+,10+,11-,12+,13+,15+/m0/s1	C[C@@H]1O[C@H](OP([O-])(=O)OP([O-])(=O)OC[C@H]2O[C@H](C[C@@H]2O)N2C=C(C)C(=O)NC2=O)[C@H](O)[C@H](O)[C@H]1O	iMB745 Model	Kegg
286	dtmp_c	dTMP	C10H15N2O8P	0	C10H13N2O8P	-2	1e-05	0.02	c	-1422.55	-820.569	8.97763	C00364					InChI=1S/C10H15N2O8P/c1-5-3-12(10(15)11-9(5)14)8-2-6(13)7(20-8)4-19-21(16,17)18/h3,6-8,13H,2,4H2,1H3,(H,11,14,15)(H2,16,17,18)/p-2/t6-,7+,8+/m0/s1	CC1=CN([C@H]2C[C@H](O)[C@@H](COP([O-])([O-])=O)O2)C(=O)NC1=O	iMB745 Model	Kegg
287	dttp_c	dTTP	C10H17N2O14P3	0	C10H13N2O14P3	-4	1e-05	0.02	c	-3150.91	-2570.1	10.4322	C00459					InChI=1S/C10H17N2O14P3/c1-5-3-12(10(15)11-9(5)14)8-2-6(13)7(24-8)4-23-28(19,20)26-29(21,22)25-27(16,17)18/h3,6-8,13H,2,4H2,1H3,(H,19,20)(H,21,22)(H,11,14,15)(H2,16,17,18)/p-4/t6-,7+,8+/m0/s1	CC1=CN([C@H]2C[C@H](O)[C@@H](COP([O-])(=O)OP([O-])(=O)OP([O-])([O-])=O)O2)C(=O)NC1=O	iMB745 Model	Kegg
288	dudp_c	dUDP	C9H14N2O11P2	0	C9H11N2O11P2	-3	1e-05	0.02	c	-2301.76	-1806.35	9.08094	C01346					InChI=1S/C9H14N2O11P2/c12-5-3-8(11-2-1-7(13)10-9(11)14)21-6(5)4-20-24(18,19)22-23(15,16)17/h1-2,5-6,8,12H,3-4H2,(H,18,19)(H,10,13,14)(H2,15,16,17)/p-3/t5-,6+,8+/m0/s1	O[C@H]1C[C@@H](O[C@@H]1COP([O-])(=O)OP([O-])([O-])=O)N1C=CC(=O)NC1=O	iMB745 Model	Kegg
289	dump_c	dUMP	C9H13N2O8P	0	C9H11N2O8P	-2	1e-05	0.02	c	-1439.8	-931.058	8.47077	C00365					InChI=1S/C9H13N2O8P/c12-5-3-8(11-2-1-7(13)10-9(11)14)19-6(5)4-18-20(15,16)17/h1-2,5-6,8,12H,3-4H2,(H,10,13,14)(H2,15,16,17)/p-2/t5-,6+,8+/m0/s1	O[C@H]1C[C@@H](O[C@@H]1COP([O-])([O-])=O)N1C=CC(=O)NC1=O	iMB745 Model	Kegg
290	duri_c	Deoxyuridine	C9H12N2O5	0	C9H12N2O5	0	1e-05	0.02	c	-597.496	-38.575	8.40199	C00526					InChI=1S/C9H12N2O5/c12-4-6-5(13)3-8(16-6)11-2-1-7(14)10-9(11)15/h1-2,5-6,8,12-13H,3-4H2,(H,10,14,15)/t5-,6+,8+/m0/s1	OC[C@H]1O[C@H](C[C@@H]1O)N1C=CC(=O)NC1=O	iMB745 Model	Kegg
291	dutp_c	dUTP	C9H15N2O14P3	0	C9H11N2O14P3	-4	1e-05	0.02	c	-3165.58	-2678.35	10.1599	C00460					InChI=1S/C9H15N2O14P3/c12-5-3-8(11-2-1-7(13)10-9(11)14)23-6(5)4-22-27(18,19)25-28(20,21)24-26(15,16)17/h1-2,5-6,8,12H,3-4H2,(H,18,19)(H,20,21)(H,10,13,14)(H2,15,16,17)/p-4/t5-,6+,8+/m0/s1	O[C@H]1C[C@@H](O[C@@H]1COP([O-])(=O)OP([O-])(=O)OP([O-])([O-])=O)N1C=CC(=O)NC1=O	iMB745 Model	Kegg
292	dxyl5p_c	1-deoxy-D-xylulose 5-phosphate	C5H11O7P	0	C5H9O7P	-2	1e-05	0.02	c	-1444.8	-1029.05	2.67364	C11437					InChI=1S/C5H11O7P/c1-3(6)5(8)4(7)2-12-13(9,10)11/h4-5,7-8H,2H2,1H3,(H2,9,10,11)/p-2/t4-,5-/m1/s1	CC(=O)[C@@H](O)[C@H](O)COP([O-])([O-])=O	iMB745 Model	Kegg
293	eig3p_c	D-erythro-1-(Imidazol-4-yl)glycerol 3-phosphate	C6H11N2O6P	0	C6H9N2O6P	-2	1e-05	0.02	c	-1153.3	-737.565	7.05087	C04666					InChI=1S/C6H11N2O6P/c9-5(2-14-15(11,12)13)6(10)4-1-7-3-8-4/h1,3,5-6,9-10H,2H2,(H,7,8)(H2,11,12,13)/p-2/t5-,6+/m1/s1	O[C@H](COP([O-])([O-])=O)[C@@H](O)C1=CNC=N1	iMB745 Model	Kegg
294	etoh_c	Ethanol	C2H6O	0	C2H6O	0	1e-05	0.02	c	-179.577	99.9082	2.21077	C00469					InChI=1S/C2H6O/c1-2-3/h3H,2H2,1H3	CCO	iMB745 Model	Kegg
295	f1p_c	D-Fructose 1-phosphate	C6H13O9P	0	C6H11O9P	-2	1e-05	0.02	c	-1761.49	-1252.61	2.15174	C01094					InChI=1S/C6H13O9P/c7-1-3-4(8)5(9)6(10,15-3)2-14-16(11,12)13/h3-5,7-10H,1-2H2,(H2,11,12,13)/p-2/t3-,4-,5+,6?/m1/s1	OC[C@H]1OC(O)(COP([O-])([O-])=O)[C@@H](O)[C@@H]1O	iMB745 Model	Kegg
296	f390a_c	coenzyme F390 (adenosine)	C39H48N10O24P2	0	C39H43N10O24P2	-5	1e-05	0.02	c	Unknown	Unknown	Unknown					10017	InChI=1/C39H48N10O24P2/c1-15(34(58)45-20(38(62)63)4-6-25(52)44-19(37(60)61)5-7-26(53)54)72-74(65,66)69-11-23(51)28(55)22(50)10-48-21-9-17(3-2-16(21)8-18-32(48)46-39(64)47-35(18)59)73-75(67,68)70-12-24-29(56)30(57)36(71-24)49-14-43-27-31(40)41-13-42-33(27)49/h2-3,8-9,13-15,19-20,22-24,28-30,36,50-51,55-57H,4-7,10-12H2,1H3,(H,44,52)(H,45,58)(H,53,54)(H,60,61)(H,62,63)(H,65,66)(H,67,68)(H2,40,41,42)…	CC(OP([O-])(=O)OCC(O)C(O)C(O)CN1C2=C(C=CC(OP([O-])(=O)OCC3OC(C(O)C3O)N3C=NC4=C(N)N=CN=C34)=C2)C=C2C(=O)N=C(O)N=C12)C(=O)NC(CCC(=O)NC(CCC([O-])=O)C([O-])=O)C([O-])=O	iMB745 Model	MetaCyc
297	f390g_c	coenzyme F390 (guanosine)	C39H48N10O25P2	0	C39H43N10O25P2	-5	1e-05	0.02	c	Unknown	Unknown	Unknown			53356717			InChI=1/C39H48N10O25P2/c1-14(32(58)43-19(37(63)64)4-6-24(52)42-18(36(61)62)5-7-25(53)54)73-75(66,67)70-11-22(51)27(55)21(50)10-48-20-9-16(3-2-15(20)8-17-30(48)45-39(65)47-33(17)59)74-76(68,69)71-12-23-28(56)29(57)35(72-23)49-13-41-26-31(49)44-38(40)46-34(26)60/h2-3,8-9,13-14,18-19,21-23,27-29,35,50-51,55-57H,4-7,10-12H2,1H3,(H,42,52)(H,43,58)(H,53,54)(H,61,62)(H,63,64)(H,66,67)(H,68,69)(H,47,59,6…	CC(OP([O-])(=O)OCC(O)C(O)C(O)CN1C2=C(C=CC(OP([O-])(=O)OCC3OC(C(O)C3O)N3C=NC4=C3N=C(N)NC4=O)=C2)C=C2C(=O)N=C(O)N=C12)C(=O)NC(CCC(=O)NC(CCC([O-])=O)C([O-])=O)C([O-])=O	iMB745 Model	PubChem
298	f420_0_c	coenzyme ferredoxin 420-0	C19H22N3O12P	0	C19H19N3O12P	-3	1e-05	0.02	c	Unknown	Unknown	Unknown	C19153					InChI=1S/C19H22N3O12P/c1-8(18(28)29)34-35(31,32)33-7-14(25)15(26)13(24)6-22-12-5-10(23)3-2-9(12)4-11-16(22)20-19(30)21-17(11)27/h2-5,8,13-15,23-26H,6-7H2,1H3,(H,28,29)(H,31,32)(H,21,27,30)/p-3/t8-,13-,14+,15-/m0/s1	C[C@H](OP([O-])(=O)OC[C@@H](O)[C@@H](O)[C@@H](O)CN1C2=C(C=CC(O)=C2)C=C2C(=O)N=C([O-])N=C12)C([O-])=O	iMB745 Model	Kegg
299	f420_1_c	coenzyme ferredoxin 420-1	C24H29N4O15P	0	C24H25N4O15P	-4	1e-05	0.02	c	Unknown	Unknown	Unknown	C19152					InChI=1S/C24H29N4O15P/c1-10(21(35)25-14(23(37)38)4-5-18(32)33)43-44(40,41)42-9-17(31)19(34)16(30)8-28-15-7-12(29)3-2-11(15)6-13-20(28)26-24(39)27-22(13)36/h2-3,6-7,10,14,16-17,19,29-31,34H,4-5,8-9H2,1H3,(H,25,35)(H,32,33)(H,37,38)(H,40,41)(H,27,36,39)/p-4/t10-,14-,16-,17+,19-/m0/s1	C[C@H](OP([O-])(=O)OC[C@@H](O)[C@@H](O)[C@@H](O)CN1C2=C(C=CC(O)=C2)C=C2C(=O)N=C([O-])N=C12)C(=O)N[C@@H](CCC([O-])=O)C([O-])=O	iMB745 Model	Kegg
300	f420_2_c	coenzyme ferredoxin 420-2 (oxidized)	C29H36N5O18P	0	C29H31N5O18P	-5	1e-05	0.02	c	Unknown	Unknown	Unknown	C00876					InChI=1S/C29H36N5O18P/c1-12(25(42)31-17(28(46)47)4-6-21(38)30-16(27(44)45)5-7-22(39)40)52-53(49,50)51-11-20(37)23(41)19(36)10-34-18-9-14(35)3-2-13(18)8-15-24(34)32-29(48)33-26(15)43/h2-3,8-9,12,16-17,19-20,23,35-37,41H,4-7,10-11H2,1H3,(H,30,38)(H,31,42)(H,39,40)(H,44,45)(H,46,47)(H,49,50)(H,33,43,48)/p-5/t12-,16-,17+,19-,20+,23-/m0/s1	C[C@H](OP([O-])(=O)OC[C@@H](O)[C@@H](O)[C@@H](O)CN1C2=C(C=CC(O)=C2)C=C2C(=O)N=C([O-])N=C12)C(=O)N[C@H](CCC(=O)N[C@@H](CCC([O-])=O)C([O-])=O)C([O-])=O	iMB745 Model	Kegg
301	f420_2h2_c	coenzyme ferredoxin 420-2 (reduced)	C29H38N5O18P	0	C29H34N5O18P	-4	1e-05	0.02	c	Unknown	Unknown	Unknown	C01080					InChI=1S/C29H38N5O18P/c1-12(25(42)31-17(28(46)47)4-6-21(38)30-16(27(44)45)5-7-22(39)40)52-53(49,50)51-11-20(37)23(41)19(36)10-34-18-9-14(35)3-2-13(18)8-15-24(34)32-29(48)33-26(15)43/h2-3,9,12,16-17,19-20,23,35-37,41H,4-8,10-11H2,1H3,(H,30,38)(H,31,42)(H,39,40)(H,44,45)(H,46,47)(H,49,50)(H2,32,33,43,48)/p-4/t12-,16-,17+,19-,20+,23-/m0/s1	C[C@H](OP([O-])(=O)OC[C@@H](O)[C@@H](O)[C@@H](O)CN1C2=C(CC3=C1C=C(O)C=C3)C(=O)NC(=O)N2)C(=O)N[C@H](CCC(=O)N[C@@H](CCC([O-])=O)C([O-])=O)C([O-])=O	iMB745 Model	Kegg
302	f420_3_c	coenzyme ferredoxin 420-3	C34H43N6O21P	0	C34H37N6O21P	-6	1e-05	0.02	c	Unknown	Unknown	Unknown	C19151					InChI=1S/C34H43N6O21P/c1-14(29(49)37-20(33(55)56)5-8-25(45)35-18(31(51)52)4-7-24(44)36-19(32(53)54)6-9-26(46)47)61-62(58,59)60-13-23(43)27(48)22(42)12-40-21-11-16(41)3-2-15(21)10-17-28(40)38-34(57)39-30(17)50/h2-3,10-11,14,18-20,22-23,27,41-43,48H,4-9,12-13H2,1H3,(H,35,45)(H,36,44)(H,37,49)(H,46,47)(H,51,52)(H,53,54)(H,55,56)(H,58,59)(H,39,50,57)/p-6/t14-,18-,19-,20-,22-,23+,27-/m0/s1	C[C@H](OP([O-])(=O)OC[C@@H](O)[C@@H](O)[C@@H](O)CN1C2=C(C=CC(O)=C2)C=C2C(=O)N=C([O-])N=C12)C(=O)N[C@@H](CCC(=O)N[C@@H](CCC(=O)N[C@@H](CCC([O-])=O)C([O-])=O)C([O-])=O)C([O-])=O	iMB745 Model	Kegg
303	f420_4_c	coenzyme ferredoxin 420-4	C39H50N7O24P	0	C39H43N7O24P	-7	1e-05	0.02	c	Unknown	Unknown	Unknown						InChI=1S/C39H50N7O24P/c1-16(70-71(67,68)69-15-26(49)31(55)25(48)14-46-24-13-18(47)3-2-17(24)12-19-32(46)44-39(66)45-34(19)57)33(56)43-23(38(64)65)6-10-29(52)41-21(36(60)61)4-8-27(50)40-20(35(58)59)5-9-28(51)42-22(37(62)63)7-11-30(53)54/h2-3,12-13,16,20-23,25-26,31,47-49,55H,4-11,14-15H2,1H3,(H,40,50)(H,41,52)(H,42,51)(H,43,56)(H,53,54)(H,58,59)(H,60,61)(H,62,63)(H,64,65)(H,67,68)(H,45,57,66)/p-7/…	C[C@H](OP([O-])(=O)OC[C@@H](O)[C@@H](O)[C@@H](O)CN1C2=C(C=CC(O)=C2)C=C2C(=O)N=C([O-])N=C12)C(=O)N[C@@H](CCC(=O)N[C@@H](CCC(=O)N[C@@H](CCC(=O)N[C@@H](CCC([O-])=O)C([O-])=O)C([O-])=O)C([O-])=O)C([O-])=O	iMB745 Model	Manual
304	f420_5_c	coenzyme ferredoxin 420-5	C44H57N8O27P	0	C44H49N8O27P	-8	1e-05	0.02	c	Unknown	Unknown	Unknown						InChI=1S/C44H57N8O27P/c1-18(79-80(76,77)78-17-29(55)35(62)28(54)16-52-27-15-20(53)3-2-19(27)14-21-36(52)50-44(75)51-38(21)64)37(63)49-26(43(73)74)7-12-33(59)47-24(41(69)70)5-10-31(57)45-22(39(65)66)4-9-30(56)46-23(40(67)68)6-11-32(58)48-25(42(71)72)8-13-34(60)61/h2-3,14-15,18,22-26,28-29,35,53-55,62H,4-13,16-17H2,1H3,(H,45,57)(H,46,56)(H,47,59)(H,48,58)(H,49,63)(H,60,61)(H,65,66)(H,67,68)(H,69,70…	C[C@H](OP([O-])(=O)OC[C@@H](O)[C@@H](O)[C@@H](O)CN1C2=C(C=CC(O)=C2)C=C2C(=O)N=C([O-])N=C12)C(=O)N[C@@H](CCC(=O)N[C@@H](CCC(=O)N[C@@H](CCC(=O)N[C@@H](CCC(=O)N[C@@H](CCC([O-])=O)C([O-])=O)C([O-])=O)C([O-])=O)C([O-])=O)C([O-])=O	iMB745 Model	Manual
305	f420_6_c	coenzyme ferredoxin 420-6	C49H64N9O30P	0	C49H55N9O30P	-9	1e-05	0.02	c	Unknown	Unknown	Unknown						InChI=1S/C49H64N9O30P/c1-20(88-89(85,86)87-19-32(61)39(69)31(60)18-58-30-17-22(59)3-2-21(30)16-23-40(58)56-49(84)57-42(23)71)41(70)55-29(48(82)83)8-14-37(66)53-27(46(78)79)6-12-35(64)51-25(44(74)75)4-10-33(62)50-24(43(72)73)5-11-34(63)52-26(45(76)77)7-13-36(65)54-28(47(80)81)9-15-38(67)68/h2-3,16-17,20,24-29,31-32,39,59-61,69H,4-15,18-19H2,1H3,(H,50,62)(H,51,64)(H,52,63)(H,53,66)(H,54,65)(H,55,70…	C[C@H](OP([O-])(=O)OC[C@@H](O)[C@@H](O)[C@@H](O)CN1C2=C(C=CC(O)=C2)C=C2C(=O)N=C([O-])N=C12)C(=O)N[C@@H](CCC(=O)N[C@@H](CCC(=O)N[C@@H](CCC(=O)N[C@@H](CCC(=O)N[C@@H](CCC(=O)N[C@@H](CCC([O-])=O)C([O-])=O)C([O-])=O)C([O-])=O)C([O-])=O)C([O-])=O)C([O-])=O	iMB745 Model	Manual
306	f420_7_c	coenzyme ferredoxin 420-7	C54H71N10O33P	0	C54H61N10O33P	-10	1e-05	0.02	c	Unknown	Unknown	Unknown						InChI=1/C54H71N10O33P/c1-22(97-98(94,95)96-21-35(67)43(76)34(66)20-64-33-19-24(65)3-2-23(33)18-25-44(64)62-54(93)63-46(25)78)45(77)61-32(53(91)92)9-16-41(73)59-30(51(87)88)7-14-39(71)57-28(49(83)84)5-12-37(69)55-26(47(79)80)4-11-36(68)56-27(48(81)82)6-13-38(70)58-29(50(85)86)8-15-40(72)60-31(52(89)90)10-17-42(74)75/h2-3,18-19,22,26-32,34-35,43,65-67,76H,4-17,20-21H2,1H3,(H,55,69)(H,56,68)(H,57,71…	C[C@H](OP([O-])(=O)OC[C@@H](O)[C@@H](O)[C@@H](O)CN1C2=C(C=CC(O)=C2)C=C2C(=O)N=C([O-])N=C12)C(=O)N[C@@H](CCC(=O)N[C@@H](CCC(=O)N[C@@H](CCC(=O)N[C@@H](CCC(=O)N[C@@H](CCC(=O)N[C@@H](CCC(=O)N[C@@H](CCC([O-])=O)C([O-])=O)C([O-])=O)C([O-])=O)C([O-])=O)C([O-])=O)C([O-])=O)C([O-])=O	iMB745 Model	Manual
307	f430_c	coenzyme F430	C42H50N6NiO13	0	C42H46N6NiO13	-4	1e-05	0.02	c	Unknown	Unknown	Unknown	C05777					Unavailable	Unavailable	iMB745 Model	None - cannot be computed by GCM
308	f430p1_c	coenzyme 430 precursor 1	C42H48N6NiO14	0	C42H43N6NiO14	-5	1e-05	0.02	c	Unknown	Unknown	Unknown						Unavailable	Unavailable	iMB745 Model	None - cannot be computed by GCM
309	f430p2_c	coenzyme F430 precursor 2	C42H50N6NiO14	0	C42H45N6NiO14	-5	1e-05	0.02	c	Unknown	Unknown	Unknown						Unavailable	Unavailable	iMB745 Model	None - cannot be computed by GCM
310	f430p3_c	coenzyme f430 precursor 3	C42H52N6NiO14	0	C42H47N6NiO14	-5	1e-05	0.02	c	Unknown	Unknown	Unknown						Unavailable	Unavailable	iMB745 Model	None - cannot be computed by GCM
311	f6p_c	D-Fructose 6-phosphate	C6H13O9P	0	C6H11O9P	-2	1e-05	0.02	c	-1760.6	-1251.73	1.04654	C00085					InChI=1S/C6H13O9P/c7-2-6(10)5(9)4(8)3(15-6)1-14-16(11,12)13/h3-5,7-10H,1-2H2,(H2,11,12,13)/p-2/t3-,4-,5+,6?/m1/s1	OCC1(O)O[C@H](COP([O-])([O-])=O)[C@@H](O)[C@@H]1O	iMB745 Model	Kegg
312	fad_c	Flavin adenine dinucleotide oxidized	C27H33N9O15P2	0	C27H31N9O15P2	-2	1e-05	0.02	c	-2187.61	-751.914	17.4798						InChI=1/C27H33N9O15P2/c1-10-3-12-13(4-11(10)2)35(24-18(32-12)25(42)34-27(43)33-24)5-14(37)19(39)15(38)6-48-52(44,45)51-53(46,47)49-7-16-20(40)21(41)26(50-16)36-9-31-17-22(28)29-8-30-23(17)36/h3-4,8-9,14-16,19-21,26,37-41H,5-7H2,1-2H3,(H,44,45)(H,46,47)(H2,28,29,30)(H,34,42,43)/p-2	CC1=CC2=C(C=C1C)N(CC(O)C(O)C(O)COP([O-])(=O)OP([O-])(=O)OCC1OC(C(O)C1O)N1C=NC3=C(N)N=CN=C13)C1=NC(O)=NC(=O)C1=N2	iMB745 Model	iAF1260 Model
313	fald_c	Formaldehyde	CH2O	0	CH2O	0	1e-05	0.02	c	-125.775	-32.6132	2.2033	C00067					InChI=1S/CH2O/c1-2/h1H2	C=O	iMB745 Model	Kegg
314	fapy_c	2-amino-5-formylamino-6-ribosylamino-4(3H)-pyrimidinone 5'-monophosphate (FAPy)	C10H16N5O9P	0	C10H14N5O9P	-2	1e-05	0.02	c	Unknown	Unknown	Unknown	C15563					InChI=1S/C10H16N5O9P/c11-10-14-7(4(12-2-16)8(19)15-10)13-9-6(18)5(17)3(24-9)1-23-25(20,21)22/h2-3,5-6,9,17-18H,1H2,(H,12,16)(H2,20,21,22)(H4,11,13,14,15,19)/p-2/t3-,5-,6-,9-/m1/s1	NC1=NC(N[C@@H]2O[C@H](COP([O-])([O-])=O)[C@@H](O)[C@H]2O)=C(NC=O)C(=O)N1	iMB745 Model	Kegg
315	fc1p_c	L-Fuculose 1-phosphate	C6H13O8P	0	C6H11O8P	-2	1e-05	0.02	c	-1600.67	-1091.75	4.39158	C01099					InChI=1S/C6H13O8P/c1-3(7)5(9)6(10)4(8)2-14-15(11,12)13/h3,5-7,9-10H,2H2,1H3,(H2,11,12,13)/p-2/t3-,5+,6-/m0/s1	C[C@H](O)[C@@H](O)[C@@H](O)C(=O)COP([O-])([O-])=O	iMB745 Model	Kegg
316	fcd_c	Flavin cytosine dinucleotide oxidized	C26H33N7O16P2	0	C26H31N7O16P2	-2	1e-05	0.02	c	-2575.76	-1140.23	14.1676						InChI=1/C26H33N7O16P2/c1-10-5-12-13(6-11(10)2)33(22-18(28-12)23(39)32-26(41)31-22)7-14(34)19(36)15(35)8-46-50(42,43)49-51(44,45)47-9-16-20(37)21(38)24(48-16)29-17-3-4-27-25(40)30-17/h3-6,14-16,19-21,24,34-38H,7-9H2,1-2H3,(H,42,43)(H,44,45)(H,32,39,41)(H2,27,29,30,40)/p-2	CC1=CC2=C(C=C1C)N(CC(O)C(O)C(O)COP([O-])(=O)OP([O-])(=O)OCC1OC(NC3=NC(=O)NC=C3)C(O)C1O)C1=NC(O)=NC(=O)C1=N2	iMB745 Model	Manual
317	fdox_c	ferredoxin (oxidized) 2[4Fe-4S]	Fe8S8X	3	Fe8S8X	3	1e-05	0.02	c	Unknown	Unknown	Unknown						Unavailable	Unavailable	iMB745 Model	None - cannot be computed by GCM
318	fdp_c	D-Fructose 1,6-bisphosphate	C6H14O12P2	0	C6H10O12P2	-4	1e-05	0.02	c	-2600.33	-2148.48	1.69699	C00354					InChI=1S/C6H14O12P2/c7-4-3(1-16-19(10,11)12)18-6(9,5(4)8)2-17-20(13,14)15/h3-5,7-9H,1-2H2,(H2,10,11,12)(H2,13,14,15)/p-4/t3-,4-,5+,6?/m1/s1	O[C@H]1[C@H](O)C(O)(COP([O-])([O-])=O)O[C@@H]1COP([O-])([O-])=O	iMB745 Model	Kegg
319	fdred_c	ferredoxin (reduced) 2[4Fe-4S]	Fe8S8X	2	Fe8S8X	2	1e-05	0.02	c	Unknown	Unknown	Unknown						Unavailable	Unavailable	iMB745 Model	None - cannot be computed by GCM
320	fe2_c	Fe2+	Fe	2	Fe	2	1e-05	0.02	c	-77.4196	-81.273	4.59531	C00023					InChI=1S/Fe/q+2	[Fe++]	iMB745 Model	Kegg
322	fe3_c	Fe3+	Fe	3	Fe	3	1e-05	0.02	c	-2.32372	-10.7848	4.59531						InChI=1S/Fe/q+3	[Fe+3]	iMB745 Model	iAF1260 Model
324	fgam_c	N2-Formyl-N1-(5-phospho-D-ribosyl)glycinamide	C8H15N2O9P	0	C8H13N2O9P	-2	1e-05	0.02	c	-1705.78	-1103.7	12.3217	C04376					InChI=1S/C8H15N2O9P/c11-3-9-1-5(12)10-8-7(14)6(13)4(19-8)2-18-20(15,16)17/h3-4,6-8,13-14H,1-2H2,(H,9,11)(H,10,12)(H2,15,16,17)/p-2/t4-,6-,7-,8-/m1/s1	O[C@H]1[C@@H](O)[C@H](NC(=O)CNC=O)O[C@@H]1COP([O-])([O-])=O	iMB745 Model	Kegg
325	fgd_c	Flavin guanosine dinucleotide oxidized	C27H33N9O16P2	0	C27H31N9O16P2	-2	1e-05	0.02	c	Unknown	Unknown	Unknown						InChI=1/C27H33N9O16P2/c1-9-3-11-12(4-10(9)2)35(22-17(30-11)24(43)34-27(44)32-22)5-13(37)18(39)14(38)6-49-53(45,46)52-54(47,48)50-7-15-19(40)20(41)25(51-15)36-8-29-16-21(36)31-26(28)33-23(16)42/h3-4,8,13-15,18-20,25,37-41H,5-7H2,1-2H3,(H,45,46)(H,47,48)(H,34,43,44)(H3,28,31,33,42)/p-2/t13?,14?,15-,18?,19-,20-,25-/s2	CC1=CC2=C(C=C1C)N(CC(O)C(O)C(O)COP([O-])(=O)OP([O-])(=O)OC[C@H]1O[C@H]([C@H](O)[C@@H]1O)N1C=NC3=C1N=C(N)NC3=O)C1=NC(O)=NC(=O)C1=N2	iMB745 Model	Manual
326	fmn_c	FMN	C17H21N4O9P	0	C17H19N4O9P	-2	1e-05	0.02	c	-1333.58	-456.762	15.7945	C00061					InChI=1S/C17H21N4O9P/c1-7-3-9-10(4-8(7)2)21(15-13(18-9)16(25)20-17(26)19-15)5-11(22)14(24)12(23)6-30-31(27,28)29/h3-4,11-12,14,22-24H,5-6H2,1-2H3,(H,20,25,26)(H2,27,28,29)/p-2/t11-,12+,14-/m0/s1	CC1=CC2=C(C=C1C)N(C[C@H](O)[C@H](O)[C@H](O)COP([O-])([O-])=O)C1=NC(O)=NC(=O)C1=N2	iMB745 Model	Kegg
327	fol_c	Folate	C19H19N7O6	0	C19H17N7O6	-2	1e-05	0.02	c	Unknown	Unknown	Unknown	C00504					InChI=1S/C19H19N7O6/c20-19-25-15-14(17(30)26-19)23-11(8-22-15)7-21-10-3-1-9(2-4-10)16(29)24-12(18(31)32)5-6-13(27)28/h1-4,8,12,21H,5-7H2,(H,24,29)(H,27,28)(H,31,32)(H3,20,22,25,26,30)/p-2/t12-/m0/s1	NC1=NC2=C(N=C(CNC3=CC=C(C=C3)C(=O)N[C@@H](CCC([O-])=O)C([O-])=O)C=N2)C(=O)N1	iMB745 Model	Kegg
329	for_c	Formate	CH2O2	0	CHO2	-1	1e-05	0.02	c	-348.562	-302.842	2.14416	C00058					InChI=1S/CH2O2/c2-1-3/h1H,(H,2,3)/p-1	[O-]C=O	iMB745 Model	Kegg
331	formmfr_b_c	formylmethanofuran b	C35H46N6O15	0	C35H43N6O15	-3	1e-05	0.02	c	Unknown	Unknown	Unknown						InChI=1/C35H46N6O15/c36-24(32(47)48)5-9-29(44)39-26(34(51)52)7-11-31(46)41-27(35(53)54)8-12-30(45)40-25(33(49)50)6-10-28(43)38-14-13-20-1-3-22(4-2-20)55-17-21-15-23(56-18-21)16-37-19-42/h1-4,15,18-19,24-27H,5-14,16-17,36H2,(H,37,42)(H,38,43)(H,39,44)(H,40,45)(H,41,46)(H,47,48)(H,49,50)(H,51,52)(H,53,54)/p-3/t24?,25-,26+,27-/s2	[NH3+]C(CCC(=O)N[C@H](CCC(=O)N[C@@H](CCC(=O)N[C@@H](CCC(=O)NCCC1=CC=C(OCC2=COC(CNC=O)=C2)C=C1)C([O-])=O)C([O-])=O)C([O-])=O)C([O-])=O	iMB745 Model	Manual
332	fpram_c	2-(Formamido)-N1-(5-phospho-D-ribosyl)acetamidine	C8H16N3O8P	0	C8H14N3O8P	-2	1e-05	0.02	c	Unknown	Unknown	Unknown	C04640					InChI=1S/C8H16N3O8P/c9-5(1-10-3-12)11-8-7(14)6(13)4(19-8)2-18-20(15,16)17/h3-4,6-8,13-14H,1-2H2,(H2,9,11)(H,10,12)(H2,15,16,17)/p-2/t4-,6-,7-,8-/m1/s1	NC(CNC=O)=N[C@@H]1O[C@H](COP([O-])([O-])=O)[C@@H](O)[C@H]1O	iMB745 Model	Kegg
333	fprica_c	5-Formamido-1-(5-phospho-D-ribosyl)imidazole-4-carboxamide	C10H15N4O9P	0	C10H13N4O9P	-2	1e-05	0.02	c	-1488.64	-886.551	9.88563	C04734					InChI=1S/C10H15N4O9P/c11-8(18)5-9(13-3-15)14(2-12-5)10-7(17)6(16)4(23-10)1-22-24(19,20)21/h2-4,6-7,10,16-17H,1H2,(H2,11,18)(H,13,15)(H2,19,20,21)/p-2/t4-,6-,7-,10-/m1/s1	NC(=O)C1=C(NC=O)N(C=N1)[C@@H]1O[C@H](COP([O-])([O-])=O)[C@@H](O)[C@H]1O	iMB745 Model	Kegg
334	frdp_c	Farnesyl diphosphate	C15H28O7P2	0	C15H25O7P2	-3	1e-05	0.02	c	-1546.97	-398.827	15.0687	C00448					InChI=1S/C15H28O7P2/c1-13(2)7-5-8-14(3)9-6-10-15(4)11-12-21-24(19,20)22-23(16,17)18/h7,9,11H,5-6,8,10,12H2,1-4H3,(H,19,20)(H2,16,17,18)/p-3/b14-9+,15-11+	CC(C)=CCC\C(C)=C\CC\C(C)=C\COP([O-])(=O)OP([O-])([O-])=O	iMB745 Model	Kegg
335	fum_c	Fumarate	C4H4O4	0	C4H2O4	-2	1e-05	0.02	c	-598.649	-508.929	1.85899	C00122					InChI=1S/C4H4O4/c5-3(6)1-2-4(7)8/h1-2H,(H,5,6)(H,7,8)/p-2/b2-1+	[O-]C(=O)\C=C\C([O-])=O	iMB745 Model	Kegg
336	g1p_c	D-Glucose 1-phosphate	C6H13O9P	0	C6H11O9P	-2	1e-05	0.02	c	-1755.86	-1246.94	1.35434	C00103					InChI=1S/C6H13O9P/c7-1-2-3(8)4(9)5(10)6(14-2)15-16(11,12)13/h2-10H,1H2,(H2,11,12,13)/p-2/t2-,3-,4+,5-,6-/m1/s1	OC[C@H]1O[C@H](OP([O-])([O-])=O)[C@H](O)[C@@H](O)[C@@H]1O	iMB745 Model	Kegg
337	g3p_c	Glyceraldehyde 3-phosphate	C3H7O6P	0	C3H5O6P	-2	1e-05	0.02	c	-1289.73	-1060.3	1.04899	C00118					InChI=1S/C3H7O6P/c4-1-3(5)2-9-10(6,7)8/h1,3,5H,2H2,(H2,6,7,8)/p-2/t3-/m0/s1	O[C@H](COP([O-])([O-])=O)C=O	iMB745 Model	Kegg
338	g6p_c	D-Glucose 6-phosphate	C6H13O9P	0	C6H11O9P	-2	1e-05	0.02	c	-1763.15	-1254.23	1.0123	C00092					InChI=1S/C6H13O9P/c7-3-2(1-14-16(11,12)13)15-6(10)5(9)4(3)8/h2-10H,1H2,(H2,11,12,13)/p-2/t2-,3-,4+,5-,6?/m1/s1	OC1O[C@H](COP([O-])([O-])=O)[C@@H](O)[C@H](O)[C@H]1O	iMB745 Model	Kegg
339	galactan_c	Galactan (poly-glycogen)	C6H12O6	0	C6H12O6	0	1e-05	0.02	c	-916.479	-357.511	1.00477						InChI=1S/C6H12O6/c7-1-2-3(8)4(9)5(10)6(11)12-2/h2-11H,1H2/t2-,3-,4+,5-,6+/m1/s1	OC[C@H]1O[C@H](O)[C@H](O)[C@@H](O)[C@@H]1O	iMB745 Model	iAF1260 Model
340	gam1p_c	D-Glucosamine 1-phosphate	C6H14NO8P	0	C6H13NO8P	-1	1e-05	0.02	c	-1605.88	-1002.07	4.54971	C06156					InChI=1S/C6H14NO8P/c7-3-5(10)4(9)2(1-8)14-6(3)15-16(11,12)13/h2-6,8-10H,1,7H2,(H2,11,12,13)/p-1/t2-,3-,4-,5-,6-/m1/s1	[NH3+][C@@H]1[C@@H](O)[C@H](O)[C@@H](CO)O[C@@H]1OP([O-])([O-])=O	iMB745 Model	Kegg
341	gam6p_c	D-Glucosamine 6-phosphate	C6H14NO8P	0	C6H13NO8P	-1	1e-05	0.02	c	-1608.42	-1005.69	3.69606	C00352					InChI=1S/C6H14NO8P/c7-3-5(9)4(8)2(15-6(3)10)1-14-16(11,12)13/h2-6,8-10H,1,7H2,(H2,11,12,13)/p-1/t2-,3-,4-,5-,6?/m1/s1	[NH3+][C@H]1C(O)O[C@H](COP([O-])([O-])=O)[C@@H](O)[C@@H]1O	iMB745 Model	Kegg
342	gar_c	N1-(5-Phospho-D-ribosyl)glycinamide	C7H15N2O8P	0	C7H14N2O8P	-1	1e-05	0.02	c	-1584.8	-935.784	5.73611	C03838					InChI=1S/C7H15N2O8P/c8-1-4(10)9-7-6(12)5(11)3(17-7)2-16-18(13,14)15/h3,5-7,11-12H,1-2,8H2,(H,9,10)(H2,13,14,15)/p-1/t3-,5-,6-,7-/m1/s1	[NH3+]CC(=O)N[C@@H]1O[C@H](COP([O-])([O-])=O)[C@@H](O)[C@H]1O	iMB745 Model	Kegg
343	gcald_c	Glycolaldehyde	C2H4O2	0	C2H4O2	0	1e-05	0.02	c	-291.564	-105.241	2.70818	C00266					InChI=1S/C2H4O2/c3-1-2-4/h1,4H,2H2	OCC=O	iMB745 Model	Kegg
345	gdp_c	GDP	C10H15N5O11P2	0	C10H12N5O11P2	-3	1e-05	0.02	c	Unknown	Unknown	Unknown	C00035					InChI=1S/C10H15N5O11P2/c11-10-13-7-4(8(18)14-10)12-2-15(7)9-6(17)5(16)3(25-9)1-24-28(22,23)26-27(19,20)21/h2-3,5-6,9,16-17H,1H2,(H,22,23)(H2,19,20,21)(H3,11,13,14,18)/p-3/t3-,5-,6-,9-/m1/s1	NC1=NC2=C(N=CN2[C@@H]2O[C@H](COP([O-])(=O)OP([O-])([O-])=O)[C@@H](O)[C@H]2O)C(=O)N1	iMB745 Model	Kegg
346	gdpddman_c	GDP-4-dehydro-6-deoxy-D-mannose	C16H23N5O15P2	0	C16H21N5O15P2	-2	1e-05	0.02	c	Unknown	Unknown	Unknown	C01222					InChI=1S/C16H23N5O15P2/c1-4-7(22)9(24)11(26)15(33-4)35-38(30,31)36-37(28,29)32-2-5-8(23)10(25)14(34-5)21-3-18-6-12(21)19-16(17)20-13(6)27/h3-5,8-11,14-15,23-26H,2H2,1H3,(H,28,29)(H,30,31)(H3,17,19,20,27)/p-2/t4-,5-,8-,9+,10-,11+,14-,15-/m1/s1	C[C@H]1O[C@H](OP([O-])(=O)OP([O-])(=O)OC[C@H]2O[C@H]([C@H](O)[C@@H]2O)N2C=NC3=C2N=C(N)NC3=O)[C@@H](O)[C@@H](O)C1=O	iMB745 Model	Kegg
347	gdpgpi_c	glucosaminyl archaetidyl-myo-inositol	C55H110NO15P	0	C55H110NO15P	0	1e-05	0.02	c	Unknown	Unknown	Unknown						InChI=1/C55H110NO15P/c1-36(2)17-11-19-38(5)21-13-23-40(7)25-15-27-42(9)29-31-66-34-44(67-32-30-43(10)28-16-26-41(8)24-14-22-39(6)20-12-18-37(3)4)35-68-72(64,65)71-54-51(62)49(60)53(50(61)52(54)63)70-55-46(56)48(59)47(58)45(33-57)69-55/h36-55,57-63H,11-35,56H2,1-10H3,(H,64,65)/t38?,39?,40?,41?,42?,43?,44-,45+,46+,47+,48+,49-,50+,51+,52+,53+,54+,55?/s2	CC(C)CCCC(C)CCCC(C)CCCC(C)CCOC[C@@H](COP([O-])(=O)O[C@@H]1[C@H](O)[C@H](O)[C@@H](OC2O[C@H](CO)[C@@H](O)[C@H](O)[C@H]2[NH3+])[C@H](O)[C@H]1O)OCCC(C)CCCC(C)CCCC(C)CCCC(C)C	iMB745 Model	Manual
348	gdpmann_c	GDP-D-mannose	C16H25N5O16P2	0	C16H23N5O16P2	-2	1e-05	0.02	c	Unknown	Unknown	Unknown	C00096					InChI=1S/C16H25N5O16P2/c17-16-19-12-6(13(28)20-16)18-3-21(12)14-10(26)8(24)5(34-14)2-33-38(29,30)37-39(31,32)36-15-11(27)9(25)7(23)4(1-22)35-15/h3-5,7-11,14-15,22-27H,1-2H2,(H,29,30)(H,31,32)(H3,17,19,20,28)/p-2/t4-,5-,7-,8-,9+,10-,11+,14-,15-/m1/s1	NC1=NC2=C(N=CN2[C@@H]2O[C@H](COP([O-])(=O)OP([O-])(=O)O[C@H]3O[C@H](CO)[C@@H](O)[C@H](O)[C@@H]3O)[C@@H](O)[C@H]2O)C(=O)N1	iMB745 Model	Kegg
349	ggdp_c	Geranylgeranyl diphosphate	C20H36O7P2	0	C20H33O7P2	-3	1e-05	0.02	c	-1432.99	87.8003	19.8787	C00353					InChI=1S/C20H36O7P2/c1-17(2)9-6-10-18(3)11-7-12-19(4)13-8-14-20(5)15-16-26-29(24,25)27-28(21,22)23/h9,11,13,15H,6-8,10,12,14,16H2,1-5H3,(H,24,25)(H2,21,22,23)/p-3/b18-11+,19-13+,20-15+	CC(C)=CCC\C(C)=C\CC\C(C)=C\CC\C(C)=C\COP([O-])(=O)OP([O-])([O-])=O	iMB745 Model	Kegg
350	gggp_c	(S)-3-O-geranylgeranylglyceryl phosphate	C23H41O6P	0	C23H39O6P	-2	1e-05	0.02	c	-820.975	992.19	20.2279	C04590					InChI=1S/C23H41O6P/c1-19(2)9-6-10-20(3)11-7-12-21(4)13-8-14-22(5)15-16-28-17-23(24)18-29-30(25,26)27/h9,11,13,15,23-24H,6-8,10,12,14,16-18H2,1-5H3,(H2,25,26,27)/p-2/b20-11+,21-13+,22-15+/t23-/m0/s1	CC(C)=CCC\C(C)=C\CC\C(C)=C\CC\C(C)=C\COC[C@H](O)COP([O-])([O-])=O	iMB745 Model	Kegg
351	glc_d_c	D-Glucose	C6H12O6	0	C6H12O6	0	1e-05	0.02	c	-916.479	-357.511	1.00477	C00031					InChI=1S/C6H12O6/c7-1-2-3(8)4(9)5(10)6(11)12-2/h2-11H,1H2/t2-,3-,4+,5-,6?/m1/s1	OC[C@H]1OC(O)[C@H](O)[C@@H](O)[C@@H]1O	iMB745 Model	Kegg
352	glcn_c	D-Gluconate	C6H12O7	0	C6H11O7	-1	1e-05	0.02	c	-1128.51	-616.985	4.59531	C00257					InChI=1S/C6H12O7/c7-1-2(8)3(9)4(10)5(11)6(12)13/h2-5,7-11H,1H2,(H,12,13)/p-1/t2-,3-,4+,5-/m1/s1	OC[C@@H](O)[C@@H](O)[C@H](O)[C@@H](O)C([O-])=O	iMB745 Model	Kegg
354	gln_l_c	L-Glutamine	C5H10N2O3	0	C5H10N2O3	0	1e-05	0.02	c	-525.309	-59.6214	2.90779	C00064					InChI=1S/C5H10N2O3/c6-3(5(9)10)1-2-4(7)8/h3H,1-2,6H2,(H2,7,8)(H,9,10)/t3-/m0/s1	NC(=O)CC[C@H]([NH3+])C([O-])=O	iMB745 Model	Kegg
355	glnam_c	N-Glycoloyl-neuraminate;	C11H19NO10	0	C11H18NO10	-1	1e-05	0.02	c	-1517.02	-679.432	5.02603	C03410					InChI=1/C11H19NO10/c13-2-5(16)8(18)9-7(12-6(17)3-14)4(15)1-11(21,22-9)10(19)20/h4-5,7-9,13-16,18,21H,1-3H2,(H,12,17)(H,19,20)/p-1/t4-,5+,7+,8?,9?,11?/s2	OC[C@@H](O)C(O)C1OC(O)(C[C@H](O)[C@H]1NC(=O)CO)C([O-])=O	iMB745 Model	Kegg
356	glnamcmp_c	CMP-N-glycoloylneuraminate;	C20H31N4O17P	0	C20H29N4O17P	-2	1e-05	0.02	c	Unknown	Unknown	Unknown	C03691					InChI=1S/C20H31N4O17P/c21-10-1-2-24(19(35)22-10)17-15(32)14(31)9(39-17)6-38-42(36,37)41-20(18(33)34)3-7(27)12(23-11(29)5-26)16(40-20)13(30)8(28)4-25/h1-2,7-9,12-17,25-28,30-32H,3-6H2,(H,23,29)(H,33,34)(H,36,37)(H2,21,22,35)/p-2/t7-,8+,9+,12+,13+,14+,15+,16+,17+,20+/m0/s1	NC1=NC(=O)N(C=C1)[C@@H]1O[C@H](COP([O-])(=O)O[C@]2(C[C@H](O)[C@@H](NC(=O)CO)[C@@H](O2)[C@H](O)[C@H](O)CO)C([O-])=O)[C@@H](O)[C@H]1O	iMB745 Model	Kegg
357	glntrna_c	L-Glutaminyl-tRNA	C5H9N2O3R	0	C5H10N2O3R	1	1e-05	0.02	c	-481.252	119.67	6.21616	C02282					Undefined for R groups	NC(=O)CC[C@H]([NH3+])C(=O)O[*]	iMB745 Model	Kegg
358	glu1sa_c	L-Glutamate 1-semialdehyde	C5H9NO3	0	C5H9NO3	0	1e-05	0.02	c	-475.911	-58.1645	2.7513	C03741					InChI=1S/C5H9NO3/c6-4(3-7)1-2-5(8)9/h3-4H,1-2,6H2,(H,8,9)/t4-/m0/s1	[NH3+][C@@H](CCC([O-])=O)C=O	iMB745 Model	Kegg
359	glu5p_c	L-Glutamate 5-phosphate	C5H10NO7P	0	C5H8NO7P	-2	1e-05	0.02	c	-1542.71	-1173.81	3.67685	C03287					InChI=1S/C5H10NO7P/c6-3(5(8)9)1-2-4(7)13-14(10,11)12/h3H,1-2,6H2,(H,8,9)(H2,10,11,12)/p-2/t3-/m0/s1	[NH3+][C@@H](CCC(=O)OP([O-])([O-])=O)C([O-])=O	iMB745 Model	Kegg
360	glu5sa_c	L-Glutamate 5-semialdehyde	C5H9NO3	0	C5H9NO3	0	1e-05	0.02	c	-475.911	-56.8719	2.7513	C01165					InChI=1S/C5H9NO3/c6-4(5(8)9)2-1-3-7/h3-4H,1-2,6H2,(H,8,9)/t4-/m0/s1	[NH3+][C@@H](CCC=O)C([O-])=O	iMB745 Model	Kegg
361	glu_l_c	L-Glutamate	C5H9NO4	0	C5H8NO4	-1	1e-05	0.02	c	-692.396	-320.748	1.96395	C00025					InChI=1S/C5H9NO4/c6-3(5(9)10)1-2-4(7)8/h3H,1-2,6H2,(H,7,8)(H,9,10)/p-1/t3-/m0/s1	[NH3+][C@@H](CCC([O-])=O)C([O-])=O	iMB745 Model	Kegg
363	glutrna_c	L-Glutamyl-tRNA(Glu)	C5H8NO4R	0	C5H8NO4R	0	1e-05	0.02	c	-661.332	-152.988	4.21271	C02987					Undefined for R groups	[NH3+][C@@H](CCC([O-])=O)C(=O)O[*]	iMB745 Model	Kegg
364	glutrna_gln_c	L-glutaminyl-tRNA(gln)	C5H8NO4R	0	C5H8NO4R	0	1e-05	0.02	c	-661.332	-152.988	4.21271						Undefined for R groups	[NH3+][C@@H](CCC([O-])=O)C(=O)O[*]	iMB745 Model	Manual
365	gly_c	Glycine	C2H5NO2	0	C2H5NO2	0	1e-05	0.02	c	-378.533	-145.77	2.148	C00037					InChI=1S/C2H5NO2/c3-1-2(4)5/h1,3H2,(H,4,5)	[NH3+]CC([O-])=O	iMB745 Model	Kegg
367	glyald_c	D-Glyceraldehyde	C3H6O3	0	C3H6O3	0	1e-05	0.02	c	-437.179	-157.694	2.13064	C00577					InChI=1S/C3H6O3/c4-1-3(6)2-5/h1,3,5-6H,2H2/t3-/m0/s1	OC[C@@H](O)C=O	iMB745 Model	Kegg
368	glyc1p_c	Glycerol 1-phosphate	C3H9O6P	0	C3H7O6P	-2	1e-05	0.02	c	-1338.93	-1016.35	1.63473	C00623					InChI=1S/C3H9O6P/c4-1-3(5)2-9-10(6,7)8/h3-5H,1-2H2,(H2,6,7,8)/p-2/t3-/m0/s1	OC[C@H](O)COP([O-])([O-])=O	iMB745 Model	Kegg
369	glyc_c	Glycerol	C3H8O3	0	C3H8O3	0	1e-05	0.02	c	-493.991	-121.345	2.97696	C00116					InChI=1S/C3H8O3/c4-1-3(6)2-5/h3-6H,1-2H2	OCC(O)CO	iMB745 Model	Kegg
370	glyc_r_c	(R)-Glycerate	C3H6O4	0	C3H5O4	-1	1e-05	0.02	c	-666.972	-434.928	1.5778	C00258					InChI=1S/C3H6O4/c4-1-2(5)3(6)7/h2,4-5H,1H2,(H,6,7)/p-1/t2-/m1/s1	OC[C@@H](O)C([O-])=O	iMB745 Model	Kegg
371	glyclt_c	Glycolate	C2H4O3	0	C2H3O3	-1	1e-05	0.02	c	-532.708	-393.826	2.45425	C00160					InChI=1S/C2H4O3/c3-1-2(4)5/h3H,1H2,(H,4,5)/p-1	OCC([O-])=O	iMB745 Model	Kegg
372	glycogen_c	glycogen	C6H12O6	0	C6H12O6	0	1e-05	0.02	c	-916.479	-357.511	1.00477						InChI=1S/C6H12O6/c7-1-2-3(8)4(9)5(10)6(11)12-2/h2-11H,1H2/t2-,3-,4+,5-,6+/m1/s1	OC[C@H]1O[C@H](O)[C@H](O)[C@@H](O)[C@@H]1O	iMB745 Model	iAF1260 Model
373	glytrna_c	Glycyl-tRNA(Gly)	C2H4NO2R	0	C2H5NO2R	1	1e-05	0.02	c	-336.988	30.6099	4.4977	C02412					Undefined for R groups	[NH3+]CC(=O)O[*]	iMB745 Model	Kegg
374	gmp_c	GMP	C10H14N5O8P	0	C10H12N5O8P	-2	1e-05	0.02	c	Unknown	Unknown	Unknown	C00144					InChI=1S/C10H14N5O8P/c11-10-13-7-4(8(18)14-10)12-2-15(7)9-6(17)5(16)3(23-9)1-22-24(19,20)21/h2-3,5-6,9,16-17H,1H2,(H2,19,20,21)(H3,11,13,14,18)/p-2/t3-,5-,6-,9-/m1/s1	NC1=NC2=C(N=CN2[C@@H]2O[C@H](COP([O-])([O-])=O)[C@@H](O)[C@H]2O)C(=O)N1	iMB745 Model	Kegg
375	grdp_c	Geranyl diphosphate	C10H20O7P2	0	C10H17O7P2	-3	1e-05	0.02	c	-1660.95	-885.454	10.4204	C00341					InChI=1S/C10H20O7P2/c1-9(2)5-4-6-10(3)7-8-16-19(14,15)17-18(11,12)13/h5,7H,4,6,8H2,1-3H3,(H,14,15)(H2,11,12,13)/p-3/b10-7+	CC(C)=CCC\C(C)=C\COP([O-])(=O)OP([O-])([O-])=O	iMB745 Model	Kegg
376	gsn_c	Guanosine	C10H13N5O5	0	C10H13N5O5	0	1e-05	0.02	c	Unknown	Unknown	Unknown	C00387					InChI=1S/C10H13N5O5/c11-10-13-7-4(8(19)14-10)12-2-15(7)9-6(18)5(17)3(1-16)20-9/h2-3,5-6,9,16-18H,1H2,(H3,11,13,14,19)/t3-,5-,6-,9-/m1/s1	NC1=NC2=C(N=CN2[C@@H]2O[C@H](CO)[C@@H](O)[C@H]2O)C(=O)N1	iMB745 Model	Kegg
377	gtp_c	GTP	C10H16N5O14P3	0	C10H12N5O14P3	-4	1e-05	0.02	c	Unknown	Unknown	Unknown	C00044					InChI=1S/C10H16N5O14P3/c11-10-13-7-4(8(18)14-10)12-2-15(7)9-6(17)5(16)3(27-9)1-26-31(22,23)29-32(24,25)28-30(19,20)21/h2-3,5-6,9,16-17H,1H2,(H,22,23)(H,24,25)(H2,19,20,21)(H3,11,13,14,18)/p-4/t3-,5-,6-,9-/m1/s1	NC1=NC2=C(N=CN2[C@@H]2O[C@H](COP([O-])(=O)OP([O-])(=O)OP([O-])([O-])=O)[C@@H](O)[C@H]2O)C(=O)N1	iMB745 Model	Kegg
378	gua_c	Guanine	C5H5N5O	0	C5H5N5O	0	1e-05	0.02	c	Unknown	Unknown	Unknown	C00242					InChI=1S/C5H5N5O/c6-5-9-3-2(4(11)10-5)7-1-8-3/h1H,(H4,6,7,8,9,10,11)	NC1=NC2=C(N=CN2)C(=O)N1	iMB745 Model	Kegg
379	h2_c	H2	H2	0	H2	0	1e-05	0.02	c	17.5685	110.73	4.59531	C00282					InChI=1S/H2/h1H	[H][H]	iMB745 Model	Kegg
381	h2acon_c_c	cis-(homo)2aconitate	C8H10O6	0	C8H7O6	-3	1e-05	0.02	c	-913.557	-595.237	5.12855	C20581					InChI=1S/C8H10O6/c9-6(10)3-1-2-5(8(13)14)4-7(11)12/h4H,1-3H2,(H,9,10)(H,11,12)(H,13,14)/p-3/b5-4-	[O-]C(=O)CCC\C(=C\C([O-])=O)C([O-])=O	iMB745 Model	Kegg
382	h2mpt_c	7,8-dihydromethanopterin	C30H43N6O16P	0	C30H40N6O16P	-3	1e-05	0.02	c	Unknown	Unknown	Unknown						InChI=1S/C30H43N6O16P/c1-12(21-13(2)33-26-22(34-21)27(44)36-30(31)35-26)32-15-5-3-14(4-6-15)9-16(37)23(41)17(38)10-49-29-25(43)24(42)19(51-29)11-50-53(47,48)52-18(28(45)46)7-8-20(39)40/h3-6,12-13,16-19,23-25,29,32,37-38,41-43H,7-11H2,1-2H3,(H,39,40)(H,45,46)(H,47,48)(H4,31,33,35,36,44)/p-3/t12-,13+,16+,17-,18+,19-,23+,24-,25-,29+/m1/s1	C[C@@H](NC1=CC=C(C[C@H](O)[C@H](O)[C@H](O)CO[C@H]2O[C@H](COP([O-])(=O)O[C@@H](CCC([O-])=O)C([O-])=O)[C@@H](O)[C@H]2O)C=C1)C1=NC2=C(N[C@H]1C)NC(=N)NC2=O	iMB745 Model	ChemAxon
383	h2o2_c	Hydrogen peroxide	H2O2	0	H2O2	0	1e-05	0.02	c	-134.031	-40.8706	4.59531	C00027					InChI=1S/H2O2/c1-2/h1-2H	OO	iMB745 Model	Kegg
384	h2o_c	H2O	H2O	0	H2O	0	1e-05	0.02	c	-238.821	-145.659	1.23252	C00001					InChI=1S/H2O/h1H2	O	iMB745 Model	Kegg
386	h2s_c	Hydrogen sulfide	H2S	0	HS	-1	1e-05	0.02	c	11.5439	57.2646	4.59531	C00283					InChI=1S/H2S/h1H2/p-1	[SH-]	iMB745 Model	Kegg
388	h3acon_c_c	cis-(homo)3aconitate	C9H12O6	0	C9H9O6	-3	1e-05	0.02	c	-907.11	-495.63	5.47525	C20582					InChI=1S/C9H12O6/c10-7(11)4-2-1-3-6(9(14)15)5-8(12)13/h5H,1-4H2,(H,10,11)(H,12,13)(H,14,15)/p-3/b6-5-	[O-]C(=O)CCCC\C(=C\C([O-])=O)C([O-])=O	iMB745 Model	Kegg
389	h4mpt_c	5,6,7,8-tetrahydromethanopterin	C30H45N6O16P	0	C30H42N6O16P	-3	1e-05	0.02	c	Unknown	Unknown	Unknown	C01217					InChI=1S/C30H45N6O16P/c1-12(21-13(2)33-26-22(34-21)27(44)36-30(31)35-26)32-15-5-3-14(4-6-15)9-16(37)23(41)17(38)10-49-29-25(43)24(42)19(51-29)11-50-53(47,48)52-18(28(45)46)7-8-20(39)40/h3-6,12-13,16-19,21,23-25,29,32,34,37-38,41-43H,7-11H2,1-2H3,(H,39,40)(H,45,46)(H,47,48)(H4,31,33,35,36,44)/p-3/t12-,13+,16+,17-,18+,19-,21+,23+,24-,25-,29+/m1/s1	C[C@@H](NC1=CC=C(C[C@H](O)[C@H](O)[C@H](O)CO[C@H]2O[C@H](COP([O-])(=O)O[C@@H](CCC([O-])=O)C([O-])=O)[C@@H](O)[C@H]2O)C=C1)[C@@H]1NC2=C(N[C@H]1C)N=C(N)NC2=O	iMB745 Model	Kegg
390	h_c	H+	H	1	H	1	1e-05	0.02	c	2.48e-12	45.7206	4.59531	C00080					InChI=1S/p+1	[H+]	iMB745 Model	Kegg
392	hacon_c_c	cis-homoaconitate	C7H8O6	0	C7H5O6	-3	1e-05	0.02	c	-920.004	-694.844	4.87984						InChI=1S/C7H8O6/c8-5(9)2-1-4(7(12)13)3-6(10)11/h3H,1-2H2,(H,8,9)(H,10,11)(H,12,13)/p-3/b4-3-	[O-]C(=O)CC\C(=C\C([O-])=O)C([O-])=O	iMB745 Model	ChemAxon
393	hacon_t_c	trans-homoaconitate	C7H8O6	0	C7H5O6	-3	1e-05	0.02	c	-920.004	-694.841	4.87984						InChI=1S/C7H8O6/c8-5(9)2-1-4(7(12)13)3-6(10)11/h3H,1-2H2,(H,8,9)(H,10,11)(H,12,13)/p-3/b4-3+	[O-]C(=O)CC\C(=C/C([O-])=O)C([O-])=O	iMB745 Model	ChemAxon
394	hcit_c	2-Hydroxybutane-1,2,4-tricarboxylate	C7H10O7	0	C7H7O7	-3	1e-05	0.02	c	-1155.93	-837.604	4.05167	C01251					InChI=1S/C7H10O7/c8-4(9)1-2-7(14,6(12)13)3-5(10)11/h14H,1-3H2,(H,8,9)(H,10,11)(H,12,13)/p-3/t7-/m1/s1	O[C@](CCC([O-])=O)(CC([O-])=O)C([O-])=O	iMB745 Model	Kegg
395	hco3_c	Bicarbonate	CH2O3	0	CHO3	-1	1e-05	0.02	c	-588.014	-542.334	2.11962	C00288					InChI=1S/CH2O3/c2-1(3)4/h(H2,2,3,4)/p-1	OC([O-])=O	iMB745 Model	Kegg
397	hcys_l_c	L-Homocysteine	C4H9NO2S	0	C4H9NO2S	0	1e-05	0.02	c	-358.64	60.4896	8.15344	C00155					InChI=1S/C4H9NO2S/c5-3(1-2-8)4(6)7/h3,8H,1-2,5H2,(H,6,7)/t3-/m0/s1	[NH3+][C@@H](CCS)C([O-])=O	iMB745 Model	Kegg
398	he2thpp_c	2-(alpha-Hydroxyethyl)thiamine diphosphate;	C14H23N4O8P2S	1	C14H20N4O8P2S	-2	1e-05	0.02	c	Unknown	Unknown	Unknown	C05125					InChI=1/C14H22N4O8P2S/c1-8-12(4-5-25-28(23,24)26-27(20,21)22)29-14(9(2)19)18(8)7-11-6-16-10(3)17-13(11)15/h6,9,19H,4-5,7H2,1-3H3,(H4-,15,16,17,20,21,22,23,24)/p-2	CC(O)C1=[N+](CC2=C(N)N=C(C)N=C2)C(C)=C(CCOP([O-])(=O)OP([O-])([O-])=O)S1	iMB745 Model	Kegg
399	hgbam_c	Hydrogenobyrinate a,c diamide	C45H62N6O12	0	C45H59N6O12	-3	1e-05	0.02	c	Unknown	Unknown	Unknown	C06503					InChI=1S/C45H62N6O12/c1-21-36-24(10-13-32(56)57)41(3,4)28(49-36)18-27-23(9-12-31(54)55)43(6,19-29(46)52)39(48-27)22(2)37-25(11-14-33(58)59)44(7,20-30(47)53)45(8,51-37)40-26(17-35(62)63)42(5,38(21)50-40)16-15-34(60)61/h18,23-26,40,50H,9-17,19-20H2,1-8H3,(H2,46,52)(H2,47,53)(H,54,55)(H,56,57)(H,58,59)(H,60,61)(H,62,63)/p-3/b28-18-,38-21-,39-22-/t23-,24-,25-,26+,40?,42-,43+,44+,45+/m1/s1	CC1=C2NC([C@H](CC([O-])=O)[C@@]2(C)CCC([O-])=O)[C@]2(C)N=C([C@@H](CCC([O-])=O)[C@]2(C)CC(N)=O)C(C)=C2[NH+]=C(C=C3[NH+]=C1[C@@H](CCC([O-])=O)C3(C)C)[C@@H](CCC([O-])=O)[C@]2(C)CC(N)=O	iMB745 Model	Kegg
400	his_l_c	L-Histidine	C6H9N3O2	0	C6H9N3O2	0	1e-05	0.02	c	-173.706	245.317	7.52047	C00135					InChI=1S/C6H9N3O2/c7-5(6(10)11)1-4-2-8-3-9-4/h2-3,5H,1,7H2,(H,8,9)(H,10,11)/t5-/m0/s1	[NH3+][C@@H](CC1=CNC=N1)C([O-])=O	iMB745 Model	Kegg
401	hisp_c	L-Histidinol phosphate	C6H12N3O4P	0	C6H11N3O4P	-1	1e-05	0.02	c	-854.272	-342.982	7.82525	C01100					InChI=1S/C6H12N3O4P/c7-5(3-13-14(10,11)12)1-6-2-8-4-9-6/h2,4-5H,1,3,7H2,(H,8,9)(H2,10,11,12)/p-1/t5-/m0/s1	[NH3+][C@H](COP([O-])([O-])=O)CC1=CNC=N1	iMB745 Model	Kegg
402	histd_c	L-Histidinol	C6H11N3O	0	C6H12N3O	1	1e-05	0.02	c	-10.9755	546.882	7.57415	C00860					InChI=1S/C6H11N3O/c7-5(3-10)1-6-2-8-4-9-6/h2,4-5,10H,1,3,7H2,(H,8,9)/p+1/t5-/m0/s1	[NH3+][C@H](CO)CC1=CNC=N1	iMB745 Model	Kegg
403	histrna_c	L-Histidyl-tRNA(His)	C6H8N3O2R	0	C6H9N3O2R	1	1e-05	0.02	c	-159.837	397.429	8.2744	C02988					Undefined for R groups	[NH3+][C@@H](CC1=CNC=N1)C(=O)O[*]	iMB745 Model	Kegg
404	hmbil_c	Hydroxymethylbilane	C40H46N4O17	0	C40H38N4O17	-8	1e-05	0.02	c	-2053.27	-338.249	36.8872	C01024					InChI=1S/C40H46N4O17/c45-17-32-25(12-40(60)61)21(4-8-36(52)53)29(44-32)15-31-24(11-39(58)59)20(3-7-35(50)51)28(43-31)14-30-23(10-38(56)57)19(2-6-34(48)49)27(42-30)13-26-22(9-37(54)55)18(16-41-26)1-5-33(46)47/h16,41-45H,1-15,17H2,(H,46,47)(H,48,49)(H,50,51)(H,52,53)(H,54,55)(H,56,57)(H,58,59)(H,60,61)/p-8	OCC1=C(CC([O-])=O)C(CCC([O-])=O)=C(CC2=C(CC([O-])=O)C(CCC([O-])=O)=C(CC3=C(CC([O-])=O)C(CCC([O-])=O)=C(CC4=C(CC([O-])=O)C(CCC([O-])=O)=CN4)N3)N2)N1	iMB745 Model	Kegg
405	hmgcoa_c	Hydroxymethylglutaryl-CoA	C27H44N7O20P3S	0	C27H39N7O20P3S	-5	1e-05	0.02	c	-3708.75	-1913.61	16.1515	C00356					InChI=1S/C27H44N7O20P3S/c1-26(2,21(40)24(41)30-5-4-15(35)29-6-7-58-17(38)9-27(3,42)8-16(36)37)11-51-57(48,49)54-56(46,47)50-10-14-20(53-55(43,44)45)19(39)25(52-14)34-13-33-18-22(28)31-12-32-23(18)34/h12-14,19-21,25,39-40,42H,4-11H2,1-3H3,(H,29,35)(H,30,41)(H,36,37)(H,46,47)(H,48,49)(H2,28,31,32)(H2,43,44,45)/p-5/t14-,19-,20-,21?,25-,27+/m1/s1	C[C@](O)(CC([O-])=O)CC(=O)SCCNC(=O)CCNC(=O)C(O)C(C)(C)COP([O-])(=O)OP([O-])(=O)OC[C@H]1O[C@H]([C@H](O)[C@@H]1OP([O-])([O-])=O)N1C=NC2=C(N)N=CN=C12	iMB745 Model	Kegg
406	hom_l_c	L-Homoserine	C4H9NO3	0	C4H9NO3	0	1e-05	0.02	c	-496.405	-77.3468	6.48112	C00263					InChI=1S/C4H9NO3/c5-3(1-2-6)4(7)8/h3,6H,1-2,5H2,(H,7,8)/t3-/m0/s1	[NH3+][C@@H](CCO)C([O-])=O	iMB745 Model	Kegg
407	hpglu_c	Tetrahydropteroyltri-L-glutamate	C29H37N9O12	0	C29H33N9O12	-4	1e-05	0.02	c	Unknown	Unknown	Unknown	C04144					InChI=1S/C29H37N9O12/c30-29-37-23-22(25(44)38-29)33-15(12-32-23)11-31-14-3-1-13(2-4-14)24(43)36-18(28(49)50)6-9-20(40)34-16(26(45)46)5-8-19(39)35-17(27(47)48)7-10-21(41)42/h1-4,15-18,31,33H,5-12H2,(H,34,40)(H,35,39)(H,36,43)(H,41,42)(H,45,46)(H,47,48)(H,49,50)(H4,30,32,37,38,44)/p-4/t15-,16-,17-,18-/m0/s1	NC1=NC2=C(N[C@@H](CNC3=CC=C(C=C3)C(=O)N[C@@H](CCC(=O)N[C@@H](CCC(=O)N[C@@H](CCC([O-])=O)C([O-])=O)C([O-])=O)C([O-])=O)CN2)C(=O)N1	iMB745 Model	Kegg
408	hphaccoa_c	4-Hydroxyphenylacetyl-CoA	C29H42N7O18P3S	0	C29H38N7O18P3S	-4	1e-05	0.02	c	-3306.23	-1550.87	16.9417	C05338					InChI=1S/C29H42N7O18P3S/c1-29(2,24(41)27(42)32-8-7-19(38)31-9-10-58-20(39)11-16-3-5-17(37)6-4-16)13-51-57(48,49)54-56(46,47)50-12-18-23(53-55(43,44)45)22(40)28(52-18)36-15-35-21-25(30)33-14-34-26(21)36/h3-6,14-15,18,22-24,28,37,40-41H,7-13H2,1-2H3,(H,31,38)(H,32,42)(H,46,47)(H,48,49)(H2,30,33,34)(H2,43,44,45)/p-4/t18-,22-,23-,24?,28-/m1/s1	CC(C)(COP([O-])(=O)OP([O-])(=O)OC[C@H]1O[C@H]([C@H](O)[C@@H]1OP([O-])([O-])=O)N1C=NC2=C(N)N=CN=C12)C(O)C(=O)NCCC(=O)NCCSC(=O)CC1=CC=C(O)C=C1	iMB745 Model	Kegg
409	hpyr_c	Hydroxypyruvate	C3H4O4	0	C3H3O4	-1	1e-05	0.02	c	-617.785	-478.902	1.81368	C00168					InChI=1S/C3H4O4/c4-1-2(5)3(6)7/h4H,1H2,(H,6,7)/p-1	OCC(=O)C([O-])=O	iMB745 Model	Kegg
410	hsfd_c	heterodisulfide	C13H26NO10PS3	0	C13H22NO10PS3	-4	1e-05	0.02	c	Unknown	Unknown	Unknown	C04832					InChI=1S/C13H26NO10PS3/c1-10(24-25(18,19)20)12(13(16)17)14-11(15)6-4-2-3-5-7-26-27-8-9-28(21,22)23/h10,12H,2-9H2,1H3,(H,14,15)(H,16,17)(H2,18,19,20)(H,21,22,23)/p-4/t10-,12+/m1/s1	C[C@@H](OP([O-])([O-])=O)[C@H](NC(=O)CCCCCCSSCCS([O-])(=O)=O)C([O-])=O	iMB745 Model	Kegg
411	hspmd_c	sym-Homospermidine	C8H21N3	0	C8H24N3	3	1e-05	0.02	c	Unknown	Unknown	Unknown	C06366					InChI=1S/C8H21N3/c9-5-1-3-7-11-8-4-2-6-10/h11H,1-10H2/p+3	[NH3+]CCCC[NH2+]CCCC[NH3+]	iMB745 Model	Kegg
412	hxan_c	Hypoxanthine	C5H4N4O	0	C5H4N4O	0	1e-05	0.02	c	91.2737	277.288	2.85657	C00262					InChI=1S/C5H4N4O/c10-5-3-4(7-1-6-3)8-2-9-5/h1-2H,(H2,6,7,8,9,10)	O=C1NC=NC2=C1N=CN2	iMB745 Model	Kegg
413	iasp_c	Iminoaspartate	C4H5NO4	0	C4H4NO4	-1	1e-05	0.02	c	Unknown	Unknown	Unknown	C05840					InChI=1S/C4H5NO4/c5-2(4(8)9)1-3(6)7/h1H,5H2,(H,6,7)(H,8,9)/p-1/b2-1-	[NH3+]C(=CC([O-])=O)C([O-])=O	iMB745 Model	Kegg
414	id3acald_c	Indole-3-acetaldehyde	C10H9NO	0	C10H9NO	0	1e-05	0.02	c	115.744	534.971	8.64464	C00637					InChI=1S/C10H9NO/c12-6-5-8-7-11-10-4-2-1-3-9(8)10/h1-4,6-7,11H,5H2	O=CCC1=CNC2=CC=CC=C12	iMB745 Model	Kegg
415	idp_c	IDP	C10H14N4O11P2	0	C10H11N4O11P2	-3	1e-05	0.02	c	-2150.02	-1656.46	6.19238	C00104					InChI=1S/C10H14N4O11P2/c15-6-4(1-23-27(21,22)25-26(18,19)20)24-10(7(6)16)14-3-13-5-8(14)11-2-12-9(5)17/h2-4,6-7,10,15-16H,1H2,(H,21,22)(H,11,12,17)(H2,18,19,20)/p-3/t4-,6-,7-,10-/m1/s1	O[C@@H]1[C@@H](COP([O-])(=O)OP([O-])([O-])=O)O[C@H]([C@@H]1O)N1C=NC2=C1N=CNC2=O	iMB745 Model	Kegg
416	ihcit_t_c	threo-isohomocitrate	C7H10O7	0	C7H7O7	-3	1e-05	0.02	c	-1157.08	-838.756	4.8848					HOMO-I-CIT	InChI=1/C7H10O7/c8-4(9)2-1-3(6(11)12)5(10)7(13)14/h3,5,10H,1-2H2,(H,8,9)(H,11,12)(H,13,14)/p-3	OC(C(CCC([O-])=O)C([O-])=O)C([O-])=O	iMB745 Model	MetaCyc
417	ile_l_c	L-Isoleucine	C6H13NO2	0	C6H13NO2	0	1e-05	0.02	c	-344.142	261.344	4.59531	C00407					InChI=1S/C6H13NO2/c1-3-4(2)5(7)6(8)9/h4-5H,3,7H2,1-2H3,(H,8,9)/t4-,5-/m0/s1	CC[C@H](C)[C@H]([NH3+])C([O-])=O	iMB745 Model	Kegg
419	iletrna_c	L-Isoleucyl-tRNA(Ile)	C6H12NO2R	0	C6H13NO2R	1	1e-05	0.02	c	-319.57	422.303	5.40288	C03127					Undefined for R groups	CC[C@H](C)[C@H]([NH3+])C(=O)O[*]	iMB745 Model	Kegg
420	imacp_c	3-(Imidazol-4-yl)-2-oxopropyl phosphate	C6H9N2O5P	0	C6H7N2O5P	-2	1e-05	0.02	c	-961.24	-638.676	7.82525	C01267					InChI=1S/C6H9N2O5P/c9-6(3-13-14(10,11)12)1-5-2-7-4-8-5/h2,4H,1,3H2,(H,7,8)(H2,10,11,12)/p-2	[O-]P([O-])(=O)OCC(=O)CC1=CNC=N1	iMB745 Model	Kegg
421	imp_c	IMP	C10H13N4O8P	0	C10H11N4O8P	-2	1e-05	0.02	c	-1259.07	-751.069	3.29631	C00130					InChI=1S/C10H13N4O8P/c15-6-4(1-21-23(18,19)20)22-10(7(6)16)14-3-13-5-8(14)11-2-12-9(5)17/h2-4,6-7,10,15-16H,1H2,(H,11,12,17)(H2,18,19,20)/p-2/t4-,6-,7-,10-/m1/s1	O[C@@H]1[C@@H](COP([O-])([O-])=O)O[C@H]([C@@H]1O)N1C=NC2=C1N=CNC2=O	iMB745 Model	Kegg
422	ind3ac_c	Indole-3-acetate	C10H9NO2	0	C10H8NO2	-1	1e-05	0.02	c	-104.048	267.736	8.66712	C00954					InChI=1S/C10H9NO2/c12-10(13)5-7-6-11-9-4-2-1-3-8(7)9/h1-4,6,11H,5H2,(H,12,13)/p-1	[O-]C(=O)CC1=CNC2=CC=CC=C12	iMB745 Model	Kegg
424	indaccoa_c	S-2-(indol-3-yl)acetyl-CoA	C31H43N8O17P3S	0	C31H39N8O17P3S	-4	1e-05	0.02	c	-2989.93	-1187.04	17.6608						InChI=1/C31H43N8O17P3S/c1-31(2,26(43)29(44)34-8-7-21(40)33-9-10-60-22(41)11-17-12-35-19-6-4-3-5-18(17)19)14-53-59(50,51)56-58(48,49)52-13-20-25(55-57(45,46)47)24(42)30(54-20)39-16-38-23-27(32)36-15-37-28(23)39/h3-6,12,15-16,20,24-26,30,35,42-43H,7-11,13-14H2,1-2H3,(H,33,40)(H,34,44)(H,48,49)(H,50,51)(H2,32,36,37)(H2,45,46,47)/p-4/t20-,24-,25-,26+,30-/s2	CC(C)(COP([O-])(=O)OP([O-])(=O)OC[C@H]1O[C@H]([C@H](O)[C@@H]1OP([O-])([O-])=O)N1C=NC2=C(N)N=CN=C12)[C@@H](O)C(=O)NCCC(=O)NCCSC(=O)CC1=CNC2=CC=CC=C12	iMB745 Model	ChemAxon
425	indole_c	Indole	C8H7N	0	C8H7N	0	1e-05	0.02	c	220.867	546.932	3.39523	C00463					InChI=1S/C8H7N/c1-2-4-8-7(3-1)5-6-9-8/h1-6,9H	N1C=CC2=CC=CC=C12	iMB745 Model	Kegg
426	indpyr_c	Indolepyruvate	C11H9NO3	0	C11H8NO3	-1	1e-05	0.02	c	-237.255	134.531	8.94307	C00331					InChI=1S/C11H9NO3/c13-10(11(14)15)5-7-6-12-9-4-2-1-3-8(7)9/h1-4,6,12H,5H2,(H,14,15)/p-1	[O-]C(=O)C(=O)CC1=CNC2=CC=CC=C12	iMB745 Model	Kegg
427	inost_c	myo-Inositol	C6H12O6	0	C6H12O6	0	1e-05	0.02	c	-988.483	-429.514	10.6164	C00137					InChI=1S/C6H12O6/c7-1-2(8)4(10)6(12)5(11)3(1)9/h1-12H/t1-,2-,3-,4+,5-,6-	O[C@H]1[C@H](O)[C@@H](O)[C@H](O)[C@H](O)[C@@H]1O	iMB745 Model	Kegg
428	ins_c	Inosine	C10H12N4O5	0	C10H12N4O5	0	1e-05	0.02	c	-409.26	149.43	2.47744	C00294					InChI=1S/C10H12N4O5/c15-1-4-6(16)7(17)10(19-4)14-3-13-5-8(14)11-2-12-9(5)18/h2-4,6-7,10,15-17H,1H2,(H,11,12,18)/t4-,6-,7-,10-/m1/s1	OC[C@H]1O[C@H]([C@H](O)[C@@H]1O)N1C=NC2=C1N=CNC2=O	iMB745 Model	Kegg
429	ipdp_c	Isopentenyl diphosphate	C5H12O7P2	0	C5H9O7P2	-3	1e-05	0.02	c	-1777.65	-1374.8	6.1185	C00129					InChI=1S/C5H12O7P2/c1-5(2)3-4-11-14(9,10)12-13(6,7)8/h1,3-4H2,2H3,(H,9,10)(H2,6,7,8)/p-3	CC(=C)CCOP([O-])(=O)OP([O-])([O-])=O	iMB745 Model	Kegg
430	ipp_c	isopentyl phosphate	C5H11O4P	0	C5H9O4P	-2	1e-05	0.02	c	-923.317	-507.604	3.8325						InChI=1S/C5H11O4P/c1-5(2)3-4-9-10(6,7)8/h1,3-4H2,2H3,(H2,6,7,8)/p-2	CC(=C)CCOP([O-])([O-])=O	iMB745 Model	ChemAxon
431	itp_c	ITP	C10H15N4O14P3	0	C10H11N4O14P3	-4	1e-05	0.02	c	-3012.66	-2528	5.90214	C00081					InChI=1S/C10H15N4O14P3/c15-6-4(1-25-30(21,22)28-31(23,24)27-29(18,19)20)26-10(7(6)16)14-3-13-5-8(14)11-2-12-9(5)17/h2-4,6-7,10,15-16H,1H2,(H,21,22)(H,23,24)(H,11,12,17)(H2,18,19,20)/p-4/t4-,6-,7-,10-/m1/s1	O[C@@H]1[C@@H](COP([O-])(=O)OP([O-])(=O)OP([O-])([O-])=O)O[C@H]([C@@H]1O)N1C=NC2=C1N=CNC2=O	iMB745 Model	Kegg
432	k_c	potassium	K	1	K	1	1e-05	0.02	c	Unknown	Unknown	Unknown	C00238					InChI=1S/K/q+1	[K+]	iMB745 Model	Kegg
434	lac_l_c	L-Lactate	C3H6O3	0	C3H5O3	-1	1e-05	0.02	c	-512.025	-279.981	1.47376	C00186					InChI=1S/C3H6O3/c1-2(4)3(5)6/h2,4H,1H3,(H,5,6)/p-1/t2-/m0/s1	C[C@H](O)C([O-])=O	iMB745 Model	Kegg
435	lald_l_c	L-Lactaldehyde	C3H6O2	0	C3H6O2	0	1e-05	0.02	c	-285.497	-6.01277	2.54405	C00424					InChI=1S/C3H6O2/c1-3(5)2-4/h2-3,5H,1H3/t3-/m0/s1	C[C@H](O)C=O	iMB745 Model	Kegg
436	lcyst_c	L-cysteate	C3H7NO5S	0	C3H6NO5S	-1	1e-05	0.02	c	Unknown	Unknown	Unknown						InChI=1S/C3H7NO5S/c4-2(3(5)6)1-10(7,8)9/h2H,1,4H2,(H,5,6)(H,7,8,9)/p-1/t2-/m0/s1	[NH3+][C@@H](CS([O-])(=O)=O)C([O-])=O	iMB745 Model	ChemAxon
437	leu_l_c	L-Leucine	C6H13NO2	0	C6H13NO2	0	1e-05	0.02	c	-348.397	257.078	3.54079	C00123					InChI=1S/C6H13NO2/c1-4(2)3-5(7)6(8)9/h4-5H,3,7H2,1-2H3,(H,8,9)/t5-/m0/s1	CC(C)C[C@H]([NH3+])C([O-])=O	iMB745 Model	Kegg
439	leutrna_c	L-Leucyl-tRNA(Leu)	C6H12NO2R	0	C6H13NO2R	1	1e-05	0.02	c	-319.57	421.994	5.40288	C02047					Undefined for R groups	CC(C)C[C@H]([NH3+])C(=O)O[*]	iMB745 Model	Kegg
440	lipid_met_c	Biomass lipid component	N/A	N/A	N/A	N/A	1e-05	0.02	c	Unknown	Unknown	Unknown						Unavailable	Unavailable	iMB745 Model	None - no reason to compute
441	lppg_c	lactyl-(2)-diphospho-(5')-guanosine	C13H19N5O13P2	0	C13H16N5O13P2	-3	1e-05	0.02	c	Unknown	Unknown	Unknown					7601	InChI=1/C13H19N5O13P2/c1-4(12(22)23)30-33(26,27)31-32(24,25)28-2-5-7(19)8(20)11(29-5)18-3-15-6-9(18)16-13(14)17-10(6)21/h3-5,7-8,11,19-20H,2H2,1H3,(H,22,23)(H,24,25)(H,26,27)(H3,14,16,17,21)/p-3	CC(OP([O-])(=O)OP([O-])(=O)OCC1OC(C(O)C1O)N1C=NC2=C1N=C(N)NC2=O)C([O-])=O	iMB745 Model	MetaCyc
442	lpro_c	Lipoylprotein	C8H14NOS2R	0	C8H14NOS2R	0	1e-05	0.02	c	-80.6149	711.258	14.3964	C02051					Undefined for R groups	[*]NC(=O)CCCCC1CCSS1	iMB745 Model	Kegg
443	lys_l_c	L-Lysine	C6H14N2O2	0	C6H15N2O2	1	1e-05	0.02	c	-357.59	340.215	5.34271	C00047					InChI=1S/C6H14N2O2/c7-4-2-1-3-5(8)6(9)10/h5H,1-4,7-8H2,(H,9,10)/p+1/t5-/m0/s1	[NH3+]CCCC[C@H]([NH3+])C([O-])=O	iMB745 Model	Kegg
445	lystrna_c	L-Lysine-tRNA (Lys)	C6H13N2O2R	0	C6H15N2O2R	2	1e-05	0.02	c	-331.758	501.433	6.19515	C01931					Undefined for R groups	[NH3+]CCCC[C@H]([NH3+])C(=O)O[*]	iMB745 Model	Kegg
446	m3hdp_c	methyl-3-hydroxyl diphosphate	C5H14O8P2	0	C5H11O8P2	-3	1e-05	0.02	c	-2021.15	-1525.14	5.03534						InChI=1/C5H14O8P2/c1-4(2)5(6)3-12-15(10,11)13-14(7,8)9/h4-6H,3H2,1-2H3,(H,10,11)(H2,7,8,9)/p-3	CC(C)C(O)COP([O-])(=O)OP([O-])([O-])=O	iMB745 Model	ChemAxon
447	mal_l_c	L-Malate	C4H6O5	0	C4H4O5	-2	1e-05	0.02	c	-840.917	-658.037	1.58477	C00149					InChI=1S/C4H6O5/c5-2(4(8)9)1-3(6)7/h2,5H,1H2,(H,6,7)(H,8,9)/p-2/t2-/m0/s1	O[C@@H](CC([O-])=O)C([O-])=O	iMB745 Model	Kegg
448	man1p_c	D-Mannose 1-phosphate	C6H13O9P	0	C6H11O9P	-2	1e-05	0.02	c	-1755.54	-1246.62	2.71237	C00636					InChI=1S/C6H13O9P/c7-1-2-3(8)4(9)5(10)6(14-2)15-16(11,12)13/h2-10H,1H2,(H2,11,12,13)/p-2/t2-,3-,4+,5+,6-/m1/s1	OC[C@H]1O[C@H](OP([O-])([O-])=O)[C@@H](O)[C@@H](O)[C@@H]1O	iMB745 Model	Kegg
449	man6p_c	D-Mannose 6-phosphate	C6H13O9P	0	C6H11O9P	-2	1e-05	0.02	c	-1759.93	-1251.01	1.92192	C00275					InChI=1S/C6H13O9P/c7-3-2(1-14-16(11,12)13)15-6(10)5(9)4(3)8/h2-10H,1H2,(H2,11,12,13)/p-2/t2-,3-,4+,5+,6?/m1/s1	OC1O[C@H](COP([O-])([O-])=O)[C@@H](O)[C@H](O)[C@@H]1O	iMB745 Model	Kegg
450	mcom_c	methylcoenzyme m	C3H8O3S2	0	C3H7O3S2	-1	1e-05	0.02	c	Unknown	Unknown	Unknown	C03920					InChI=1S/C3H8O3S2/c1-7-2-3-8(4,5)6/h2-3H2,1H3,(H,4,5,6)/p-1	CSCCS([O-])(=O)=O	iMB745 Model	Kegg
451	mercppyr_c	Mercaptopyruvate	C3H4O3S	0	C3H3O3S	-1	1e-05	0.02	c	-466.834	-328.069	7.07162	C00957					InChI=1S/C3H4O3S/c4-2(1-7)3(5)6/h7H,1H2,(H,5,6)/p-1	[O-]C(=O)C(=O)CS	iMB745 Model	Kegg
452	met_l_c	L-Methionine	C5H11NO2S	0	C5H11NO2S	0	1e-05	0.02	c	-327.578	184.733	8.74565	C00073					InChI=1S/C5H11NO2S/c1-9-3-2-4(6)5(7)8/h4H,2-3,6H2,1H3,(H,7,8)/t4-/m0/s1	CSCC[C@H]([NH3+])C([O-])=O	iMB745 Model	Kegg
453	methf_c	5,10-Methenyltetrahydrofolate	C20H22N7O6	1	C20H20N7O6	-1	1e-05	0.02	c	Unknown	Unknown	Unknown	C00445					InChI=1/C20H21N7O6/c21-20-24-16-15(18(31)25-20)27-9-26(8-12(27)7-22-16)11-3-1-10(2-4-11)17(30)23-13(19(32)33)5-6-14(28)29/h1-4,9,12-13H,5-8H2,(H6-,21,22,23,24,25,28,29,30,31,32,33)/p-1/t12?,13-/s2	NC1=NC2=C(N3C=[N+](CC3CN2)C2=CC=C(C=C2)C(=O)N[C@@H](CCC([O-])=O)C([O-])=O)C(=O)N1	iMB745 Model	Kegg
454	metsox_r_l_c	L-methionine-R-sulfoxide	C5H11NO3S	0	C5H11NO3S	0	1e-05	0.02	c	Unknown	Unknown	Unknown	C15998					InChI=1S/C5H11NO3S/c1-10(9)3-2-4(6)5(7)8/h4H,2-3,6H2,1H3,(H,7,8)/t4-,10?/m0/s1	CS(=O)CC[C@H]([NH3+])C([O-])=O	iMB745 Model	Kegg
455	mettrna_c	L-Methionyl-tRNA (Met)	C5H10NO2SR	0	C5H11NO2SR	1	1e-05	0.02	c	-301.164	347.157	9.60397	C02430					Undefined for R groups	CSCC[C@H]([NH3+])C(=O)O[*]	iMB745 Model	Kegg
456	mev_r_c	(R)-Mevalonate	C6H12O4	0	C6H11O4	-1	1e-05	0.02	c	-639.642	-128.115	2.60966	C00418					InChI=1S/C6H12O4/c1-6(10,2-3-7)4-5(8)9/h7,10H,2-4H2,1H3,(H,8,9)/p-1/t6-/m1/s1	C[C@@](O)(CCO)CC([O-])=O	iMB745 Model	Kegg
457	mfr_b_c	Methanofuran b	C34H46N6O14	0	C34H44N6O14	-2	1e-05	0.02	c	Unknown	Unknown	Unknown						InChI=1/C34H46N6O14/c35-16-22-15-20(18-54-22)17-53-21-3-1-19(2-4-21)13-14-37-27(41)10-6-24(32(47)48)39-29(43)12-8-26(34(51)52)40-30(44)11-7-25(33(49)50)38-28(42)9-5-23(36)31(45)46/h1-4,15,18,23-26H,5-14,16-17,35-36H2,(H,37,41)(H,38,42)(H,39,43)(H,40,44)(H,45,46)(H,47,48)(H,49,50)(H,51,52)/p-2/t23?,24-,25+,26-/s2	[NH3+]CC1=CC(COC2=CC=C(CCNC(=O)CC[C@H](NC(=O)CC[C@H](NC(=O)CC[C@@H](NC(=O)CCC([NH3+])C([O-])=O)C([O-])=O)C([O-])=O)C([O-])=O)C=C2)=CO1	iMB745 Model	Manual
458	mfrbi1_c	methanofuran intermediate 1	C6H14O13P2	0	C6H9O13P2	-5	1e-05	0.02	c	-2790.97	-2393.29	5.14751					7634	InChI=1/C6H14O13P2/c7-2-5(10,3-18-20(12,13)14)1-6(11,4(8)9)19-21(15,16)17/h7,10-11H,1-3H2,(H,8,9)(H2,12,13,14)(H2,15,16,17)/p-5	OCC(O)(COP([O-])([O-])=O)CC(O)(OP([O-])([O-])=O)C([O-])=O	iMB745 Model	MetaCyc
459	mfrbi2_c	methanofuran intermediate 2	C6H11O9P	0	C6H8O9P	-3	1e-05	0.02	c	-1767.72	-1402.85	2.92879					7635	InChI=1/C6H11O9P/c7-2-6(11,1-4(8)5(9)10)3-15-16(12,13)14/h7,11H,1-3H2,(H,9,10)(H2,12,13,14)/p-3	OCC(O)(COP([O-])([O-])=O)CC(=O)C([O-])=O	iMB745 Model	MetaCyc
460	mfrbi3_c	methanofuran intermediate 3	C6H9O8P	0	C6H6O8P	-3	1e-05	0.02	c	-1531.8	-1260.1	4.38322					7636	InChI=1S/C6H9O8P/c7-2-4(1-5(8)6(9)10)3-14-15(11,12)13/h1,7H,2-3H2,(H,9,10)(H2,11,12,13)/p-3/b4-1+	OCC(COP([O-])([O-])=O)=CC(=O)C([O-])=O	iMB745 Model	MetaCyc
461	mfrbi4_c	phosphate ester of dihydrofuran : methanofuran biosynthesis intermediate 4	C6H9O8P	0	C6H6O8P	-3	1e-05	0.02	c	-1573.32	-1301.66	5.85774					7637	InChI=1/C6H9O8P/c7-5(8)6(9)1-4(2-13-6)3-14-15(10,11)12/h1,9H,2-3H2,(H,7,8)(H2,10,11,12)/p-3	OC1(OCC(COP([O-])([O-])=O)=C1)C([O-])=O	iMB745 Model	MetaCyc
462	mg2_c	magnesium	Mg	2	Mg	2	1e-05	0.02	c	-455.261	-458.702	4.59531	C00305					InChI=1S/Mg/q+2	[Mg++]	iMB745 Model	Kegg
464	mhpglu_c	5-Methyltetrahydropteroyltri-L-glutamate	C30H39N9O12	0	C30H35N9O12	-4	1e-05	0.02	c	Unknown	Unknown	Unknown	C04489					InChI=1S/C30H39N9O12/c1-39-16(13-33-24-23(39)26(45)38-30(31)37-24)12-32-15-4-2-14(3-5-15)25(44)36-19(29(50)51)7-10-21(41)34-17(27(46)47)6-9-20(40)35-18(28(48)49)8-11-22(42)43/h2-5,16-19,32H,6-13H2,1H3,(H,34,41)(H,35,40)(H,36,44)(H,42,43)(H,46,47)(H,48,49)(H,50,51)(H4,31,33,37,38,45)/p-4/t16-,17-,18-,19-/m0/s1	CN1[C@@H](CNC2=CC=C(C=C2)C(=O)N[C@@H](CCC(=O)N[C@@H](CCC(=O)N[C@@H](CCC([O-])=O)C([O-])=O)C([O-])=O)C([O-])=O)CNC2=C1C(=O)NC(N)=N2	iMB745 Model	Kegg
465	mi3p_d_c	1D-myo-Inositol 3-phosphate	C6H13O9P	0	C6H11O9P	-2	1e-05	0.02	c	-1824.02	-1315.09	10.614	C04006					InChI=1S/C6H13O9P/c7-1-2(8)4(10)6(5(11)3(1)9)15-16(12,13)14/h1-11H,(H2,12,13,14)/p-2/t1-,2-,3+,4-,5-,6-/m0/s1	O[C@H]1[C@H](O)[C@H](O)[C@H](OP([O-])([O-])=O)[C@@H](O)[C@@H]1O	iMB745 Model	Kegg
466	mlthf_c	5,10-Methylenetetrahydrofolate	C20H23N7O6	0	C20H21N7O6	-2	1e-05	0.02	c	Unknown	Unknown	Unknown	C00143					InChI=1S/C20H23N7O6/c21-20-24-16-15(18(31)25-20)27-9-26(8-12(27)7-22-16)11-3-1-10(2-4-11)17(30)23-13(19(32)33)5-6-14(28)29/h1-4,12-13H,5-9H2,(H,23,30)(H,28,29)(H,32,33)(H4,21,22,24,25,31)/p-2/t12-,13?/m1/s1	NC1=NC2=C(N3CN(C[C@H]3CN2)C2=CC=C(C=C2)C(=O)NC(CCC([O-])=O)C([O-])=O)C(=O)N1	iMB745 Model	Kegg
467	mmh2mpt_c	monomethylated 7,8-dihydromethanoterin	C29H41N6O16P	0	C29H38N6O16P	-3	1e-05	0.02	c	Unknown	Unknown	Unknown						InChI=1S/C29H41N6O16P/c1-12(15-9-31-25-21(33-15)26(43)35-29(30)34-25)32-14-4-2-13(3-5-14)8-16(36)22(40)17(37)10-48-28-24(42)23(41)19(50-28)11-49-52(46,47)51-18(27(44)45)6-7-20(38)39/h2-5,12,16-19,22-24,28,32,36-37,40-42H,6-11H2,1H3,(H,38,39)(H,44,45)(H,46,47)(H4,30,31,34,35,43)/p-3/t12-,16+,17-,18+,19-,22+,23-,24-,28+/m1/s1	C[C@@H](NC1=CC=C(C[C@H](O)[C@H](O)[C@H](O)CO[C@H]2O[C@H](COP([O-])(=O)O[C@@H](CCC([O-])=O)C([O-])=O)[C@@H](O)[C@H]2O)C=C1)C1=NC2=C(NC1)NC(=N)NC2=O	iMB745 Model	Manual
468	mn2_c	Mn2+	Mn	2	Mn	2	1e-05	0.02	c	-1.75e-12	-3.44056	4.59531	C00034					InChI=1S/Mn/q+2	[Mn++]	iMB745 Model	Kegg
470	mobd_c	Molybdate	MoO4	-2	MoO4	-2	1e-05	0.02	c	Unknown	Unknown	Unknown						InChI=1S/Mo.4O/q;;;2*-1	[O-][Mo]([O-])(=O)=O	iMB745 Model	ChemAxon
472	mthgxl_c	Methylglyoxal	C3H4O2	0	C3H4O2	0	1e-05	0.02	c	-260.024	-73.701	3.06568	C00546					InChI=1S/C3H4O2/c1-3(5)2-4/h2H,1H3	CC(=O)C=O	iMB745 Model	Kegg
473	n2_c	nitrogen	N2	0	N2	0	1e-05	0.02	c	18.7	18.7	4.59531	C00697					InChI=1S/N2/c1-2	N#N	iMB745 Model	Kegg
475	na1_c	Sodium	Na	1	Na	1	1e-05	0.02	c	Unknown	Unknown	Unknown	C01330					InChI=1S/Na/q+1	[Na+]	iMB745 Model	Kegg
477	nac_c	Nicotinate	C6H5NO2	0	C6H4NO2	-1	1e-05	0.02	c	-201.297	-15.8347	6.74174	C00253					InChI=1S/C6H5NO2/c8-6(9)5-2-1-3-7-4-5/h1-4H,(H,8,9)/p-1	[O-]C(=O)C1=CC=CN=C1	iMB745 Model	Kegg
479	nad_c	Nicotinamide adenine dinucleotide	C21H28N7O14P2	1	C21H26N7O14P2	-1	1e-05	0.02	c	-2246.9	-1036.66	12.2838	C00003					InChI=1/C21H27N7O14P2/c22-17-12-19(25-7-24-17)28(8-26-12)21-16(32)14(30)11(41-21)6-39-44(36,37)42-43(34,35)38-5-10-13(29)15(31)20(40-10)27-3-1-2-9(4-27)18(23)33/h1-4,7-8,10-11,13-16,20-21,29-32H,5-6H2,(H5-,22,23,24,25,33,34,35,36,37)/p-1/t10-,11-,13-,14-,15-,16-,20-,21-/s2	NC(=O)C1=CC=C[N+](=C1)[C@@H]1O[C@H](COP([O-])(=O)OP([O-])(=O)OC[C@H]2O[C@H]([C@H](O)[C@@H]2O)N2C=NC3=C(N)N=CN=C23)[C@@H](O)[C@H]1O	iMB745 Model	Kegg
480	nadh_c	Nicotinamide adenine dinucleotide - reduced	C21H29N7O14P2	0	C21H27N7O14P2	-2	1e-05	0.02	c	-2221.83	-967.594	12.2882	C00004					InChI=1S/C21H29N7O14P2/c22-17-12-19(25-7-24-17)28(8-26-12)21-16(32)14(30)11(41-21)6-39-44(36,37)42-43(34,35)38-5-10-13(29)15(31)20(40-10)27-3-1-2-9(4-27)18(23)33/h1,3-4,7-8,10-11,13-16,20-21,29-32H,2,5-6H2,(H2,23,33)(H,34,35)(H,36,37)(H2,22,24,25)/p-2/t10-,11-,13-,14-,15-,16-,20-,21-/m1/s1	NC(=O)C1=CN(C=CC1)[C@@H]1O[C@H](COP([O-])(=O)OP([O-])(=O)OC[C@H]2O[C@H]([C@H](O)[C@@H]2O)N2C=NC3=C(N)N=CN=C23)[C@@H](O)[C@H]1O	iMB745 Model	Kegg
481	nadp_c	Nicotinamide adenine dinucleotide phosphate	C21H29N7O17P3	1	C21H25N7O17P3	-3	1e-05	0.02	c	-3085.73	-1928.96	12.4692	C00006					InChI=1/C21H28N7O17P3/c22-17-12-19(25-7-24-17)28(8-26-12)21-16(44-46(33,34)35)14(30)11(43-21)6-41-48(38,39)45-47(36,37)40-5-10-13(29)15(31)20(42-10)27-3-1-2-9(4-27)18(23)32/h1-4,7-8,10-11,13-16,20-21,29-31H,5-6H2,(H7-,22,23,24,25,32,33,34,35,36,37,38,39)/p-3/t10-,11-,13-,14-,15-,16-,20-,21-/s2	NC(=O)C1=CC=C[N+](=C1)[C@@H]1O[C@H](COP([O-])(=O)OP([O-])(=O)OC[C@H]2O[C@H]([C@H](OP([O-])([O-])=O)[C@@H]2O)N2C=NC3=C(N)N=CN=C23)[C@@H](O)[C@H]1O	iMB745 Model	Kegg
482	nadph_c	Nicotinamide adenine dinucleotide phosphate - reduced	C21H30N7O17P3	0	C21H26N7O17P3	-4	1e-05	0.02	c	-3057.22	-1859.88	12.4655	C00005					InChI=1S/C21H30N7O17P3/c22-17-12-19(25-7-24-17)28(8-26-12)21-16(44-46(33,34)35)14(30)11(43-21)6-41-48(38,39)45-47(36,37)40-5-10-13(29)15(31)20(42-10)27-3-1-2-9(4-27)18(23)32/h1,3-4,7-8,10-11,13-16,20-21,29-31H,2,5-6H2,(H2,23,32)(H,36,37)(H,38,39)(H2,22,24,25)(H2,33,34,35)/p-4/t10-,11-,13-,14-,15-,16-,20-,21-/m1/s1	NC(=O)C1=CN(C=CC1)[C@@H]1O[C@H](COP([O-])(=O)OP([O-])(=O)OC[C@H]2O[C@H]([C@H](OP([O-])([O-])=O)[C@@H]2O)N2C=NC3=C(N)N=CN=C23)[C@@H](O)[C@H]1O	iMB745 Model	Kegg
483	nh4_c	Ammonium	H3N	0	H4N	1	1e-05	0.02	c	-79.419	105.872	4.59531	C00014					InChI=1S/H3N/h1H3/p+1	[NH4+]	iMB745 Model	Kegg
485	ni2_c	nickel	Ni	2	Ni	2	1e-05	0.02	c	Unknown	Unknown	Unknown	C00291					InChI=1S/Ni/q+2	[Ni++]	iMB745 Model	Kegg
487	nicrns_c	Nicotinate D-ribonucleoside	C11H14NO6	1	C11H13NO6	0	1e-05	0.02	c	-735.341	-129.792	8.92523	C05841					InChI=1S/C11H13NO6/c13-5-7-8(14)9(15)10(18-7)12-3-1-2-6(4-12)11(16)17/h1-4,7-10,13-15H,5H2/t7-,8-,9-,10-/m1/s1	OC[C@H]1O[C@H]([C@H](O)[C@@H]1O)[N+]1=CC(=CC=C1)C([O-])=O	iMB745 Model	Kegg
488	nicrnt_c	Nicotinate D-ribonucleotide	C11H15NO9P	1	C11H12NO9P	-2	1e-05	0.02	c	-1568.72	-1013.22	6.74174	C01185					InChI=1S/C11H14NO9P/c13-8-7(5-20-22(17,18)19)21-10(9(8)14)12-3-1-2-6(4-12)11(15)16/h1-4,7-10,13-14H,5H2,(H2-,15,16,17,18,19)/p-2/t7-,8-,9-,10-/m1/s1	O[C@H]1[C@@H](O)[C@@H](O[C@@H]1COP([O-])([O-])=O)[N+]1=CC(=CC=C1)C([O-])=O	iMB745 Model	Kegg
489	nmn_c	NMN	C11H15N2O8P	0	C11H14N2O8P	-1	1e-05	0.02	c	-1403.27	-752.048	12.8939	C00455					InChI=1S/C11H15N2O8P/c12-10(16)6-2-1-3-13(4-6)11-9(15)8(14)7(21-11)5-20-22(17,18)19/h1-4,7-9,11,14-15H,5H2,(H3-,12,16,17,18,19)/p-1/t7-,8-,9-,11-/m1/s1	NC(=O)C1=CC=C[N+](=C1)[C@@H]1O[C@H](COP([O-])([O-])=O)[C@@H](O)[C@H]1O	iMB745 Model	Kegg
490	no2_c	Nitrite	HNO2	0	NO2	-1	1e-05	0.02	c	-32.19	-33.0502	4.59531	C00088					InChI=1S/HNO2/c2-1-3/h(H,2,3)/p-1	[O-]N=O	iMB745 Model	Kegg
491	o2_c	O2	O2	0	O2	0	1e-05	0.02	c	16.4	16.4	4.59531	C00007					InChI=1S/O2/c1-2	O=O	iMB745 Model	Kegg
492	o2s_c	Oxygen radical	O2	-1	O2	-1	1e-05	0.02	c	Unknown	Unknown	Unknown						InChI=1S/HO2/c1-2/h1H/p-1	[O][O-]	iMB745 Model	iAF1260 Model
493	oaa_c	Oxaloacetate	C4H4O5	0	C4H2O5	-2	1e-05	0.02	c	-793.262	-703.541	1.68515	C00036					InChI=1S/C4H4O5/c5-2(4(8)9)1-3(6)7/h1H2,(H,6,7)(H,8,9)/p-2	[O-]C(=O)CC(=O)C([O-])=O	iMB745 Model	Kegg
494	octdp_c	all-trans-Octaprenyl diphosphate	C40H68O7P2	0	C40H65O7P2	-3	1e-05	0.02	c	-977.065	2034.31	39.5439	C04146					InChI=1S/C40H68O7P2/c1-33(2)17-10-18-34(3)19-11-20-35(4)21-12-22-36(5)23-13-24-37(6)25-14-26-38(7)27-15-28-39(8)29-16-30-40(9)31-32-46-49(44,45)47-48(41,42)43/h17,19,21,23,25,27,29,31H,10-16,18,20,22,24,26,28,30,32H2,1-9H3,(H,44,45)(H2,41,42,43)/p-3/b34-19+,35-21+,36-23+,37-25+,38-27+,39-29+,40-31+	CC(C)=CCC\C(C)=C\CC\C(C)=C\CC\C(C)=C\CC\C(C)=C\CC\C(C)=C\CC\C(C)=C\CC\C(C)=C\COP([O-])(=O)OP([O-])([O-])=O	iMB745 Model	Kegg
495	ohepa_c	2-oxoheptanedioic acid	C7H10O5	0	C7H8O5	-2	1e-05	0.02	c	-791.756	-422.551	3.76296						InChI=1S/C7H10O5/c8-5(7(11)12)3-1-2-4-6(9)10/h1-4H2,(H,9,10)(H,11,12)/p-2	[O-]C(=O)CCCCC(=O)C([O-])=O	iMB745 Model	ChemAxon
496	ohexa_c	2-oxohexanedioic acid	C6H8O5	0	C6H6O5	-2	1e-05	0.02	c	-788.116	-512.072	4.01421						InChI=1S/C6H8O5/c7-4(6(10)11)2-1-3-5(8)9/h1-3H2,(H,8,9)(H,10,11)/p-2	[O-]C(=O)CCCC(=O)C([O-])=O	iMB745 Model	ChemAxon
497	orn_c	Ornithine	C5H12N2O2	0	C5H13N2O2	1	1e-05	0.02	c	-358.589	246.054	7.41913	C00077					InChI=1S/C5H12N2O2/c6-3-1-2-4(7)5(8)9/h4H,1-3,6-7H2,(H,8,9)/p+1/t4-/m0/s1	[NH3+]CCC[C@H]([NH3+])C([O-])=O	iMB745 Model	Kegg
498	orot5p_c	Orotidine 5'-phosphate	C10H13N2O11P	0	C10H10N2O11P	-3	1e-05	0.02	c	-1903.47	-1445.78	8.86537	C01103					InChI=1S/C10H13N2O11P/c13-5-1-3(9(16)17)12(10(18)11-5)8-7(15)6(14)4(23-8)2-22-24(19,20)21/h1,4,6-8,14-15H,2H2,(H,16,17)(H,11,13,18)(H2,19,20,21)/p-3/t4-,6-,7-,8-/m1/s1	O[C@H]1[C@@H](O)[C@@H](O[C@@H]1COP([O-])([O-])=O)N1C(=O)NC(=O)C=C1C([O-])=O	iMB745 Model	Kegg
499	orot_c	Orotate	C5H4N2O4	0	C5H3N2O4	-1	1e-05	0.02	c	-590.227	-451.437	8.2013	C00295					InChI=1S/C5H4N2O4/c8-3-1-2(4(9)10)6-5(11)7-3/h1H,(H,9,10)(H2,6,7,8,11)/p-1	[O-]C(=O)C1=CC(=O)NC(=O)N1	iMB745 Model	Kegg
500	oxa_c	Oxalate	C2H2O4	0	C2O4	-2	1e-05	0.02	c	-673.86	-677.301	4.59531	C00209					InChI=1S/C2H2O4/c3-1(4)2(5)6/h(H,3,4)(H,5,6)/p-2	[O-]C(=O)C([O-])=O	iMB745 Model	Kegg
501	pac_c	Phenylacetic acid	C8H8O2	0	C8H7O2	-1	1e-05	0.02	c	-208.978	116.226	5.83632	C07086					InChI=1S/C8H8O2/c9-8(10)6-7-4-2-1-3-5-7/h1-5H,6H2,(H,9,10)/p-1	[O-]C(=O)CC1=CC=CC=C1	iMB745 Model	Kegg
503	pan4p_c	Pantetheine 4'-phosphate	C11H23N2O7PS	0	C11H21N2O7PS	-2	1e-05	0.02	c	-1420.06	-445.465	12.1899	C01134					InChI=1S/C11H23N2O7PS/c1-11(2,7-20-21(17,18)19)9(15)10(16)13-4-3-8(14)12-5-6-22/h9,15,22H,3-7H2,1-2H3,(H,12,14)(H,13,16)(H2,17,18,19)/p-2/t9-/m0/s1	CC(C)(COP([O-])([O-])=O)[C@@H](O)C(=O)NCCC(=O)NCCS	iMB745 Model	Kegg
504	pant_r_c	(R)-Pantoate	C6H12O4	0	C6H11O4	-1	1e-05	0.02	c	-664.613	-153.085	9.36153	C00522					InChI=1S/C6H12O4/c1-6(2,3-7)4(8)5(9)10/h4,7-8H,3H2,1-2H3,(H,9,10)/p-1/t4-/m0/s1	CC(C)(CO)[C@@H](O)C([O-])=O	iMB745 Model	Kegg
505	paps_c	3'-Phosphoadenylyl sulfate	C10H15N5O13P2S	0	C10H11N5O13P2S	-4	1e-05	0.02	c	-2380.87	-1882.24	10.888	C00053					InChI=1S/C10H15N5O13P2S/c11-8-5-9(13-2-12-8)15(3-14-5)10-6(16)7(27-29(17,18)19)4(26-10)1-25-30(20,21)28-31(22,23)24/h2-4,6-7,10,16H,1H2,(H,20,21)(H2,11,12,13)(H2,17,18,19)(H,22,23,24)/p-4/t4-,6-,7-,10-/m1/s1	NC1=C2N=CN([C@@H]3O[C@H](COP([O-])(=O)OS([O-])(=O)=O)[C@@H](OP([O-])([O-])=O)[C@H]3O)C2=NC=N1	iMB745 Model	Kegg
506	pep_c	Phosphoenolpyruvate	C3H5O6P	0	C3H2O6P	-3	1e-05	0.02	c	-1266.3	-1180.88	1.29936	C00074					InChI=1S/C3H5O6P/c1-2(3(4)5)9-10(6,7)8/h1H2,(H,4,5)(H2,6,7,8)/p-3	[O-]C(=O)C(=C)OP([O-])([O-])=O	iMB745 Model	Kegg
507	phaccoa_c	Phenylacetyl-CoA	C29H42N7O17P3S	0	C29H38N7O17P3S	-4	1e-05	0.02	c	-3100.66	-1344.35	17.0006	C00582					InChI=1S/C29H42N7O17P3S/c1-29(2,24(40)27(41)32-9-8-19(37)31-10-11-57-20(38)12-17-6-4-3-5-7-17)14-50-56(47,48)53-55(45,46)49-13-18-23(52-54(42,43)44)22(39)28(51-18)36-16-35-21-25(30)33-15-34-26(21)36/h3-7,15-16,18,22-24,28,39-40H,8-14H2,1-2H3,(H,31,37)(H,32,41)(H,45,46)(H,47,48)(H2,30,33,34)(H2,42,43,44)/p-4/t18-,22-,23-,24?,28-/m1/s1	CC(C)(COP([O-])(=O)OP([O-])(=O)OC[C@H]1O[C@H]([C@H](O)[C@@H]1OP([O-])([O-])=O)N1C=NC2=C(N)N=CN=C12)C(O)C(=O)NCCC(=O)NCCSC(=O)CC1=CC=CC=C1	iMB745 Model	Kegg
508	phe_l_c	L-Phenylalanine	C9H11NO2	0	C9H11NO2	0	1e-05	0.02	c	-207.306	304.995	4.59531	C00079					InChI=1S/C9H11NO2/c10-8(9(11)12)6-7-4-2-1-3-5-7/h1-5,8H,6,10H2,(H,11,12)/t8-/m0/s1	[NH3+][C@@H](CC1=CC=CC=C1)C([O-])=O	iMB745 Model	Kegg
509	phetrna_c	L-Phenylalanyl-tRNA(Phe)	C9H10NO2R	0	C9H11NO2R	1	1e-05	0.02	c	-194.518	455.954	6.42977	C03511					Undefined for R groups	[NH3+][C@@H](CC1=CC=CC=C1)C(=O)O[*]	iMB745 Model	Kegg
510	phom_c	O-Phospho-L-homoserine	C4H10NO6P	0	C4H8NO6P	-2	1e-05	0.02	c	-1361.22	-992.422	3.14503	C01102					InChI=1S/C4H10NO6P/c5-3(4(6)7)1-2-11-12(8,9)10/h3H,1-2,5H2,(H,6,7)(H2,8,9,10)/p-2/t3-/m0/s1	[NH3+][C@@H](CCOP([O-])([O-])=O)C([O-])=O	iMB745 Model	Kegg
511	phpyr_c	Phylloquinone	C9H8O3	0	C9H7O3	-1	1e-05	0.02	c	-307.736	17.469	5.85475	C00166					InChI=1S/C9H8O3/c10-8(9(11)12)6-7-4-2-1-3-5-7/h1-5H,6H2,(H,11,12)/p-1	[O-]C(=O)C(=O)CC1=CC=CC=C1	iMB745 Model	Kegg
512	phydp_c	Phytyl diphosphate	C20H42O7P2	0	C20H39O7P2	-3	1e-05	0.02	c	-1690.78	109.49	14.8903	C05427					InChI=1S/C20H42O7P2/c1-17(2)9-6-10-18(3)11-7-12-19(4)13-8-14-20(5)15-16-26-29(24,25)27-28(21,22)23/h15,17-19H,6-14,16H2,1-5H3,(H,24,25)(H2,21,22,23)/p-3/b20-15+/t18-,19-/m1/s1	CC(C)CCC[C@@H](C)CCC[C@@H](C)CCC\C(C)=C\COP([O-])(=O)OP([O-])([O-])=O	iMB745 Model	Kegg
513	pi_c	Phosphate	H3O4P	0	HO4P	-2	1e-05	0.02	c	-1094.45	-1051.43	1.19793	C00009					InChI=1S/H3O4P/c1-5(2,3)4/h(H3,1,2,3,4)/p-2	OP([O-])([O-])=O	iMB745 Model	Kegg
515	polyacgal_c	Poly-N-acetylgalactosamine	C8H15NO6	0	C8H15NO6	0	1e-05	0.02	c	-884.569	-185.858	4.07009			92164			InChI=1/C8H15NO6/c1-4(12)9-5(2-10)7(14)8(15)6(13)3-11/h2,5-8,11,13-15H,3H2,1H3,(H,9,12)	CC(=O)NC(C=O)C(O)C(O)C(O)CO	iMB745 Model	PubChem
516	polyglcur_c	Poly-D-glucuronate	C6H10O7	0	C6H9O7	-1	1e-05	0.02	c	-1094.8	-676.435	3.3566	C00191					InChI=1S/C6H10O7/c7-1-2(8)4(5(10)11)13-6(12)3(1)9/h1-4,6-9,12H,(H,10,11)/p-1/t1-,2-,3+,4-,6?/m0/s1	OC1O[C@@H]([C@@H](O)[C@H](O)[C@H]1O)C([O-])=O	iMB745 Model	Kegg
517	ppant_r_c	4-phosphopantoate	C6H13O7P	0	C6H10O7P	-3	1e-05	0.02	c	-1509.51	-1051.5	9.02735	C18911					InChI=1S/C6H13O7P/c1-6(2,4(7)5(8)9)3-13-14(10,11)12/h4,7H,3H2,1-2H3,(H,8,9)(H2,10,11,12)/p-3/t4-/m0/s1	CC(C)(COP([O-])([O-])=O)[C@@H](O)C([O-])=O	iMB745 Model	Kegg
518	ppbng_c	Porphobilinogen	C10H14N2O4	0	C10H13N2O4	-1	1e-05	0.02	c	-519.307	84.924	7.48105	C00931					InChI=1S/C10H14N2O4/c11-4-8-7(3-10(15)16)6(5-12-8)1-2-9(13)14/h5,12H,1-4,11H2,(H,13,14)(H,15,16)/p-1	[NH3+]CC1=C(CC([O-])=O)C(CCC([O-])=O)=CN1	iMB745 Model	Kegg
519	ppcoa_c	Propanoyl-CoA	C24H40N7O17P3S	0	C24H36N7O17P3S	-4	1e-05	0.02	c	-3232.69	-1569.55	16.6704	C00100					InChI=1S/C24H40N7O17P3S/c1-4-15(33)52-8-7-26-14(32)5-6-27-22(36)19(35)24(2,3)10-45-51(42,43)48-50(40,41)44-9-13-18(47-49(37,38)39)17(34)23(46-13)31-12-30-16-20(25)28-11-29-21(16)31/h11-13,17-19,23,34-35H,4-10H2,1-3H3,(H,26,32)(H,27,36)(H,40,41)(H,42,43)(H2,25,28,29)(H2,37,38,39)/p-4/t13-,17-,18-,19?,23-/m1/s1	CCC(=O)SCCNC(=O)CCNC(=O)C(O)C(C)(C)COP([O-])(=O)OP([O-])(=O)OC[C@H]1O[C@H]([C@H](O)[C@@H]1OP([O-])([O-])=O)N1C=NC2=C(N)N=CN=C12	iMB745 Model	Kegg
520	pphn_c	Prephenate	C10H10O6	0	C10H8O6	-2	1e-05	0.02	c	-789.994	-420.788	15.8866	C00254					InChI=1S/C10H10O6/c11-6-1-3-10(4-2-6,9(15)16)5-7(12)8(13)14/h1-4,6,11H,5H2,(H,13,14)(H,15,16)/p-2/t6-,10+	O[C@H]1C=C[C@](CC(=O)C([O-])=O)(C=C1)C([O-])=O	iMB745 Model	Kegg
521	ppi_c	Diphosphate	H4O7P2	0	O7P2	-4	1e-05	0.02	c	-1922.73	-1943.71	1.74666	C00013					InChI=1S/H4O7P2/c1-8(2,3)7-9(4,5)6/h(H2,1,2,3)(H2,4,5,6)/p-4	[O-]P([O-])(=O)OP([O-])([O-])=O	iMB745 Model	Kegg
522	pppi_c	Inorganic triphosphate	H5O10P3	0	O10P3	-5	1e-05	0.02	c	Unknown	Unknown	Unknown	C00536					InChI=1S/H5O10P3/c1-11(2,3)9-13(7,8)10-12(4,5)6/h(H,7,8)(H2,1,2,3)(H2,4,5,6)/p-5	[O-]P([O-])(=O)OP([O-])(=O)OP([O-])([O-])=O	iMB745 Model	Kegg
523	pram_c	5-Phospho-beta-D-ribosylamine	C5H12NO7P	0	C5H11NO7P	-1	1e-05	0.02	c	-1450.95	-942.182	3.65593	C03090					InChI=1S/C5H12NO7P/c6-5-4(8)3(7)2(13-5)1-12-14(9,10)11/h2-5,7-8H,1,6H2,(H2,9,10,11)/p-1/t2-,3-,4-,5-/m1/s1	[NH3+][C@@H]1O[C@H](COP([O-])([O-])=O)[C@@H](O)[C@H]1O	iMB745 Model	Kegg
524	pran_c	N-(5-Phospho-D-ribosyl)anthranilate	C12H16NO9P	0	C12H13NO9P	-3	1e-05	0.02	c	-1584.14	-986.347	7.21673	C04302					InChI=1S/C12H16NO9P/c14-9-8(5-21-23(18,19)20)22-11(10(9)15)13-7-4-2-1-3-6(7)12(16)17/h1-4,8-11,13-15H,5H2,(H,16,17)(H2,18,19,20)/p-3/t8-,9-,10-,11-/m1/s1	O[C@H]1[C@@H](O)[C@H](NC2=C(C=CC=C2)C([O-])=O)O[C@@H]1COP([O-])([O-])=O	iMB745 Model	Kegg
525	prbamp_c	1-(5-Phosphoribosyl)-AMP	C15H23N5O14P2	0	C15H19N5O14P2	-4	1e-05	0.02	c	Unknown	Unknown	Unknown	C02741					InChI=1S/C15H23N5O14P2/c16-12-7-13(18-4-19(12)14-10(23)8(21)5(33-14)1-31-35(25,26)27)20(3-17-7)15-11(24)9(22)6(34-15)2-32-36(28,29)30/h3-6,8-11,14-16,21-24H,1-2H2,(H2,25,26,27)(H2,28,29,30)/p-4/t5-,6-,8-,9-,10-,11-,14-,15-/m1/s1	O[C@H]1[C@@H](O)[C@@H](O[C@@H]1COP([O-])([O-])=O)N1C=NC2=C1N=CN([C@@H]1O[C@H](COP([O-])([O-])=O)[C@@H](O)[C@H]1O)C2=N	iMB745 Model	Kegg
526	prbatp_c	1-(5-Phosphoribosyl)-ATP	C15H25N5O20P4	0	C15H19N5O20P4	-6	1e-05	0.02	c	Unknown	Unknown	Unknown	C02739					InChI=1S/C15H25N5O20P4/c16-12-7-13(18-4-19(12)14-10(23)8(21)5(37-14)1-35-41(25,26)27)20(3-17-7)15-11(24)9(22)6(38-15)2-36-43(31,32)40-44(33,34)39-42(28,29)30/h3-6,8-11,14-16,21-24H,1-2H2,(H,31,32)(H,33,34)(H2,25,26,27)(H2,28,29,30)/p-6/t5-,6-,8-,9-,10-,11-,14-,15-/m1/s1	O[C@H]1[C@@H](O)[C@@H](O[C@@H]1COP([O-])(=O)OP([O-])(=O)OP([O-])([O-])=O)N1C=NC2=C1N=CN([C@@H]1O[C@H](COP([O-])([O-])=O)[C@@H](O)[C@H]1O)C2=N	iMB745 Model	Kegg
527	prfp_c	1-(5-Phosphoribosyl)-5-[(5-phosphoribosylamino)methylideneamino]imidazole-4-carboxamide	C15H25N5O15P2	0	C15H21N5O15P2	-4	1e-05	0.02	c	Unknown	Unknown	Unknown	C04896					InChI=1S/C15H25N5O15P2/c16-12(25)7-13(17-3-18-14-10(23)8(21)5(34-14)1-32-36(26,27)28)20(4-19-7)15-11(24)9(22)6(35-15)2-33-37(29,30)31/h3-6,8-11,14-15,21-24H,1-2H2,(H2,16,25)(H,17,18)(H2,26,27,28)(H2,29,30,31)/p-4/t5-,6-,8-,9-,10-,11-,14-,15-/m1/s1	NC(=O)C1=C(NC=N[C@@H]2O[C@H](COP([O-])([O-])=O)[C@@H](O)[C@H]2O)N(C=N1)[C@@H]1O[C@H](COP([O-])([O-])=O)[C@@H](O)[C@H]1O	iMB745 Model	Kegg
528	prlp_c	5-[(5-phospho-1-deoxyribulos-1-ylamino)methylideneamino]-1-(5-phosphoribosyl)imidazole-4-carboxamide	C15H25N5O15P2	0	C15H21N5O15P2	-4	1e-05	0.02	c	Unknown	Unknown	Unknown	C04916					InChI=1S/C15H25N5O15P2/c16-13(26)9-14(18-4-17-1-6(21)10(23)7(22)2-33-36(27,28)29)20(5-19-9)15-12(25)11(24)8(35-15)3-34-37(30,31)32/h4-5,7-8,10-12,15,22-25H,1-3H2,(H2,16,26)(H,17,18)(H2,27,28,29)(H2,30,31,32)/p-4/t7-,8-,10+,11-,12-,15-/m1/s1	NC(=O)C1=C(NC=NCC(=O)[C@H](O)[C@H](O)COP([O-])([O-])=O)N(C=N1)[C@@H]1O[C@H](COP([O-])([O-])=O)[C@@H](O)[C@H]1O	iMB745 Model	Kegg
529	pro_l_c	L-Proline	C5H9NO2	0	C5H9NO2	0	1e-05	0.02	c	-298.623	120.603	8.97599	C00148					InChI=1S/C5H9NO2/c7-5(8)4-2-1-3-6-4/h4,6H,1-3H2,(H,7,8)/t4-/m0/s1	[O-]C(=O)[C@@H]1CCC[NH2+]1	iMB745 Model	Kegg
531	protein_met_c	Biomass protein component	N/A	N/A	N/A	N/A	1e-05	0.02	c	Unknown	Unknown	Unknown						Unavailable	Unavailable	iMB745 Model	None - no reason to compute
532	protrna_c	L-Prolyl-tRNA(Pro)	C5H8NO2R	0	C5H9NO2R	1	1e-05	0.02	c	-286.094	269.381	9.70687	C02702					Undefined for R groups	[*]OC(=O)[C@@H]1CCC[NH2+]1	iMB745 Model	Kegg
533	prpp_c	5-Phospho-alpha-D-ribose 1-diphosphate	C5H13O14P3	0	C5H8O14P3	-5	1e-05	0.02	c	-3281.65	-2942.35	2.61029	C00119					InChI=1S/C5H13O14P3/c6-3-2(1-16-20(8,9)10)17-5(4(3)7)18-22(14,15)19-21(11,12)13/h2-7H,1H2,(H,14,15)(H2,8,9,10)(H2,11,12,13)/p-5/t2-,3-,4-,5-/m1/s1	O[C@H]1[C@@H](O)[C@@H](OP([O-])(=O)OP([O-])([O-])=O)O[C@@H]1COP([O-])([O-])=O	iMB745 Model	Kegg
534	psd5p_c	Pseudouridine 5'-phosphate	C9H13N2O9P	0	C9H11N2O9P	-2	1e-05	0.02	c	-1647.81	-1139.14	7.41468	C01168					InChI=1S/C9H13N2O9P/c12-5-4(2-19-21(16,17)18)20-7(6(5)13)3-1-10-9(15)11-8(3)14/h1,4-7,12-13H,2H2,(H2,16,17,18)(H2,10,11,14,15)/p-2/t4-,5-,6-,7+/m1/s1	O[C@H]1[C@@H](O)[C@@H](O[C@@H]1COP([O-])([O-])=O)C1=CNC(=O)NC1=O	iMB745 Model	Kegg
535	pser_l_c	O-Phospho-L-serine	C3H8NO6P	0	C3H6NO6P	-2	1e-05	0.02	c	-1367.24	-1091.59	1.75377	C01005					InChI=1S/C3H8NO6P/c4-2(3(5)6)1-10-11(7,8)9/h2H,1,4H2,(H,5,6)(H2,7,8,9)/p-2/t2-/m0/s1	[NH3+][C@@H](COP([O-])([O-])=O)C([O-])=O	iMB745 Model	Kegg
536	ptrc_c	Putrescine	C4H12N2	0	C4H14N2	2	1e-05	0.02	c	-35.3395	613.343	5.88608	C00134					InChI=1S/C4H12N2/c5-3-1-2-4-6/h1-6H2/p+2	[NH3+]CCCC[NH3+]	iMB745 Model	Kegg
537	pydx5p_c	Pyridoxal 5'-phosphate	C8H10NO6P	0	C8H8NO6P	-2	1e-05	0.02	c	-1144.11	-778.912	7.96039	C00018					InChI=1S/C8H10NO6P/c1-5-8(11)7(3-10)6(2-9-5)4-15-16(12,13)14/h2-3,11H,4H2,1H3,(H2,12,13,14)/p-2	CC1=C(O)C(C=O)=C(COP([O-])([O-])=O)C=N1	iMB745 Model	Kegg
538	pyr_c	Pyruvate	C3H4O3	0	C3H3O3	-1	1e-05	0.02	c	-467.195	-328.313	1.19761	C00022					InChI=1S/C3H4O3/c1-2(4)3(5)6/h1H3,(H,5,6)/p-1	CC(=O)C([O-])=O	iMB745 Model	Kegg
540	quln_c	Quinolinate	C7H5NO4	0	C7H3NO4	-2	1e-05	0.02	c	-515.563	-379.263	5.80983	C03722					InChI=1S/C7H5NO4/c9-6(10)4-2-1-3-8-5(4)7(11)12/h1-3H,(H,9,10)(H,11,12)/p-2	[O-]C(=O)C1=C(N=CC=C1)C([O-])=O	iMB745 Model	Kegg
541	r15bp_c	D-Ribose 1,5-bisphosphate	C5H12O11P2	0	C5H8O11P2	-4	1e-05	0.02	c	-2433.15	-2074.28	4.12291	C01151					InChI=1S/C5H12O11P2/c6-3-2(1-14-17(8,9)10)15-5(4(3)7)16-18(11,12)13/h2-7H,1H2,(H2,8,9,10)(H2,11,12,13)/p-4/t2-,3-,4-,5-/m1/s1	O[C@H]1[C@@H](O)[C@@H](OP([O-])([O-])=O)O[C@@H]1COP([O-])([O-])=O	iMB745 Model	Kegg
542	r2mmal_c	D-Citramalate	C5H8O5	0	C5H6O5	-2	1e-05	0.02	c	-846.411	-570.369	3.77448	C02612					InChI=1S/C5H8O5/c1-5(10,4(8)9)2-3(6)7/h10H,2H2,1H3,(H,6,7)(H,8,9)/p-2/t5-/m1/s1	C[C@@](O)(CC([O-])=O)C([O-])=O	iMB745 Model	Kegg
543	r5hbzi_c	N1-(alpha-D-ribosyl)-5-hydroxybenzimidazole	C12H14N2O5	0	C12H14N2O5	0	1e-05	0.02	c	-480.917	170.999	7.03905						InChI=1S/C12H14N2O5/c15-4-9-10(17)11(18)12(19-9)14-5-13-7-3-6(16)1-2-8(7)14/h1-3,5,9-12,15-18H,4H2/t9-,10-,11-,12?/m1/s1	OC[C@H]1OC([C@H](O)[C@@H]1O)N1C=NC2=CC(O)=CC=C12	iMB745 Model	ChemAxon
544	r5p_c	alpha-D-Ribose 5-phosphate	C5H11O8P	0	C5H9O8P	-2	1e-05	0.02	c	-1597.77	-1182.01	1.60627	C00117					InChI=1S/C5H11O8P/c6-3-2(1-12-14(9,10)11)13-5(8)4(3)7/h2-8H,1H2,(H2,9,10,11)/p-2/t2-,3-,4-,5?/m1/s1	OC1O[C@H](COP([O-])([O-])=O)[C@@H](O)[C@H]1O	iMB745 Model	Kegg
545	rb15bp_c	D-Ribulose 1,5-bisphosphate	C5H12O11P2	0	C5H8O11P2	-4	1e-05	0.02	c	-2443.37	-2084.51	4.03987	C01182					InChI=1S/C5H12O11P2/c6-3(1-15-17(9,10)11)5(8)4(7)2-16-18(12,13)14/h3,5-6,8H,1-2H2,(H2,9,10,11)(H2,12,13,14)/p-4/t3-,5-/m1/s1	O[C@H](COP([O-])([O-])=O)[C@@H](O)C(=O)COP([O-])([O-])=O	iMB745 Model	Kegg
546	rh2cit_c	(R)-(homo)2citrate	C8H12O7	0	C8H9O7	-3	1e-05	0.02	c	-1149.48	-737.996	4.2151	C16583					InChI=1S/C8H12O7/c9-5(10)2-1-3-8(15,7(13)14)4-6(11)12/h15H,1-4H2,(H,9,10)(H,11,12)(H,13,14)/p-3/t8-/m1/s1	O[C@](CCCC([O-])=O)(CC([O-])=O)C([O-])=O	iMB745 Model	Kegg
547	rh3cit_c	(R)-(homo)3citrate	C9H14O7	0	C9H11O7	-3	1e-05	0.02	c	-1143.03	-638.388	4.50613	C16598					InChI=1S/C9H14O7/c10-6(11)3-1-2-4-9(16,8(14)15)5-7(12)13/h16H,1-5H2,(H,10,11)(H,12,13)(H,14,15)/p-3/t9-/m1/s1	O[C@](CCCCC([O-])=O)(CC([O-])=O)C([O-])=O	iMB745 Model	Kegg
548	rib_d_c	D-Ribose	C5H10O5	0	C5H10O5	0	1e-05	0.02	c	-743.542	-277.736	2.31706	C00121					InChI=1S/C5H10O5/c6-1-2-3(7)4(8)5(9)10-2/h2-9H,1H2/t2-,3-,4-,5?/m1/s1	OC[C@H]1OC(O)[C@H](O)[C@@H]1O	iMB745 Model	Kegg
549	ribflv_c	Riboflavin	C17H20N4O6	0	C17H20N4O6	0	1e-05	0.02	c	-509.249	420.026	15.6358	C00255					InChI=1S/C17H20N4O6/c1-7-3-9-10(4-8(7)2)21(5-11(23)14(25)12(24)6-22)15-13(18-9)16(26)20-17(27)19-15/h3-4,11-12,14,22-25H,5-6H2,1-2H3,(H,20,26,27)/t11-,12+,14-/m0/s1	CC1=CC2=C(C=C1C)N(C[C@H](O)[C@H](O)[C@H](O)CO)C1=NC(O)=NC(=O)C1=N2	iMB745 Model	Kegg
551	rna_met_c	Biomass RNA component	N/A	N/A	N/A	N/A	1e-05	0.02	c	Unknown	Unknown	Unknown						Unavailable	Unavailable	iMB745 Model	None - no reason to compute
552	rnam_c	N-Ribosylnicotinamide	C11H15N2O5	1	C11H15N2O5	1	1e-05	0.02	c	-540.963	156.888	7.6485	C03150					InChI=1/C11H14N2O5/c12-10(17)6-2-1-3-13(4-6)11-9(16)8(15)7(5-14)18-11/h1-4,7-9,11,14-16H,5H2,(H-,12,17)/p+1	NC(=O)C1=CC=C[N+](=C1)C1OC(CO)C(O)C1O	iMB745 Model	Kegg
553	ru5p_d_c	D-Ribulose 5-phosphate	C5H11O8P	0	C5H9O8P	-2	1e-05	0.02	c	-1595.63	-1179.89	1.51538	C00199					InChI=1S/C5H11O8P/c6-1-3(7)5(9)4(8)2-13-14(10,11)12/h4-6,8-9H,1-2H2,(H2,10,11,12)/p-2/t4-,5+/m1/s1	OCC(=O)[C@H](O)[C@H](O)COP([O-])([O-])=O	iMB745 Model	Kegg
554	s2hglut_c	(S)-2-Hydroxyglutarate	C5H8O5	0	C5H6O5	-2	1e-05	0.02	c	-840.355	-564.311	4.59531	C03196					InChI=1S/C5H8O5/c6-3(5(9)10)1-2-4(7)8/h3,6H,1-2H2,(H,7,8)(H,9,10)/p-2/t3-/m0/s1	O[C@@H](CCC([O-])=O)C([O-])=O	iMB745 Model	Kegg
555	scl_c	sirohydrochlorin	C42H46N4O16	0	C42H38N4O16	-8	1e-05	0.02	c	Unknown	Unknown	Unknown	C05778					InChI=1S/C42H46N4O16/c1-41(17-39(59)60)23(5-9-35(51)52)29-14-27-21(11-37(55)56)19(3-7-33(47)48)25(43-27)13-26-20(4-8-34(49)50)22(12-38(57)58)28(44-26)15-31-42(2,18-40(61)62)24(6-10-36(53)54)30(46-31)16-32(41)45-29/h13-16,23-24,43-44H,3-12,17-18H2,1-2H3,(H,47,48)(H,49,50)(H,51,52)(H,53,54)(H,55,56)(H,57,58)(H,59,60)(H,61,62)/p-8/b25-13-,26-13-,27-14-,28-15-,29-14-,30-16-,31-15-,32-16-/t23-,24-,41+…	C[C@]1(CC([O-])=O)[C@H](CCC([O-])=O)C2=N\C\1=C/C1=N/C(=C\C3=C(CC([O-])=O)C(CCC([O-])=O)=C(N3)\C=C3/N/C(=C\2)C(CC([O-])=O)=C3CCC([O-])=O)/[C@@](C)(CC([O-])=O)[C@@H]1CCC([O-])=O	iMB745 Model	Kegg
556	sec_c	sulfoethylcysteine	C5H11NO5S2	0	C5H10NO5S2	-1	1e-05	0.02	c	Unknown	Unknown	Unknown					467	InChI=1/C5H11NO5S2/c6-4(5(7)8)3-12-1-2-13(9,10)11/h4H,1-3,6H2,(H,7,8)(H,9,10,11)/p-1	[NH3+]C(CSCCS([O-])(=O)=O)C([O-])=O	iMB745 Model	MetaCyc
557	ser_l_c	L-Serine	C3H7NO3	0	C3H7NO3	0	1e-05	0.02	c	-521.72	-195.934	1.7967	C00065					InChI=1S/C3H7NO3/c4-2(1-5)3(6)7/h2,5H,1,4H2,(H,6,7)/t2-/m0/s1	[NH3+][C@@H](CO)C([O-])=O	iMB745 Model	Kegg
558	sertrna_c	L-Seryl-tRNA(Ser)	C3H6NO3R	0	C3H7NO3R	1	1e-05	0.02	c	-490.993	-26.6346	4.36804	C02553					Undefined for R groups	[NH3+][C@@H](CO)C(=O)O[*]	iMB745 Model	Kegg
559	sf430a_c	15,17-seco-F430-17-acid	C42H52N6NiO14	0	C42H47N6NiO14	-5	1e-05	0.02	c	Unknown	Unknown	Unknown						Unavailable	Unavailable	iMB745 Model	None - cannot be computed by GCM
560	shcit_c	S-homocitrate	C7H10O7	0	C7H7O7	-3	1e-05	0.02	c	-1155.93	-837.604	4.05167					150	InChI=1/C7H10O7/c8-4(9)1-2-7(14,6(12)13)3-5(10)11/h14H,1-3H2,(H,8,9)(H,10,11)(H,12,13)/p-3	OC(CCC([O-])=O)(CC([O-])=O)C([O-])=O	iMB745 Model	MetaCyc
561	sheme_c	Siroheme	C42H44FeN4O16	0	C42H36FeN4O16	-8	1e-05	0.02	c	Unknown	Unknown	Unknown	C00748					Unavailable	Unavailable	iMB745 Model	None - cannot be computed by GCM
562	skm5p_c	Shikimate 5-phosphate	C7H11O8P	0	C7H8O8P	-3	1e-05	0.02	c	-1626.28	-1261.39	8.81327	C03175					InChI=1S/C7H11O8P/c8-4-1-3(7(10)11)2-5(6(4)9)15-16(12,13)14/h2,4-6,8-9H,1H2,(H,10,11)(H2,12,13,14)/p-3/t4-,5-,6+/m1/s1	O[C@@H]1CC(=C[C@@H](OP([O-])([O-])=O)[C@H]1O)C([O-])=O	iMB745 Model	Kegg
563	skm_c	Shikimate	C7H10O5	0	C7H9O5	-1	1e-05	0.02	c	-793.333	-374.966	8.33731	C00493					InChI=1S/C7H10O5/c8-4-1-3(7(11)12)2-5(9)6(4)10/h1,4-6,8-10H,2H2,(H,11,12)/p-1/t4-,5-,6-/m1/s1	O[C@@H]1CC(=C[C@@H](O)[C@H]1O)C([O-])=O	iMB745 Model	Kegg
564	sl26da_c	N-Succinyl-LL-2,6-diaminoheptanedioate	C11H18N2O7	0	C11H16N2O7	-2	1e-05	0.02	c	-1153.53	-411.95	6.60536	C04421					InChI=1S/C11H18N2O7/c12-6(10(17)18)2-1-3-7(11(19)20)13-8(14)4-5-9(15)16/h6-7H,1-5,12H2,(H,13,14)(H,15,16)(H,17,18)(H,19,20)/p-2/t6-,7-/m0/s1	[NH3+][C@@H](CCC[C@H](NC(=O)CCC([O-])=O)C([O-])=O)C([O-])=O	iMB745 Model	Kegg
565	sl2a6o_c	N-Succinyl-2-L-amino-6-oxoheptanedioate	C11H15NO8	0	C11H12NO8	-3	1e-05	0.02	c	-1250.32	-699.089	6.60536	C04462					InChI=1S/C11H15NO8/c13-7(11(19)20)3-1-2-6(10(17)18)12-8(14)4-5-9(15)16/h6H,1-5H2,(H,12,14)(H,15,16)(H,17,18)(H,19,20)/p-3/t6-/m0/s1	[O-]C(=O)CCC(=O)N[C@@H](CCCC(=O)C([O-])=O)C([O-])=O	iMB745 Model	Kegg
566	so3_c	Sulfite	H2O3S	0	O3S	-2	1e-05	0.02	c	-480.984	-492.096	4.59531	C00094					InChI=1S/H2O3S/c1-4(2)3/h(H2,1,2,3)/p-2	[O-]S([O-])=O	iMB745 Model	Kegg
567	so4_c	Sulfate	H2O4S	0	O4S	-2	1e-05	0.02	c	-744.774	-748.215	3.5202	C00059					InChI=1S/H2O4S/c1-5(2,3)4/h(H2,1,2,3,4)/p-2	[O-]S([O-])(=O)=O	iMB745 Model	Kegg
569	succ_c	Succinate	C4H6O4	0	C4H4O4	-2	1e-05	0.02	c	-678.735	-495.859	2.90602	C00042					InChI=1S/C4H6O4/c5-3(6)1-2-4(7)8/h1-2H2,(H,5,6)(H,7,8)/p-2	[O-]C(=O)CCC([O-])=O	iMB745 Model	Kegg
570	succoa_c	Succinyl-CoA	C25H40N7O19P3S	0	C25H35N7O19P3S	-5	1e-05	0.02	c	-3561.78	-1952.96	15.7728	C00091					InChI=1S/C25H40N7O19P3S/c1-25(2,20(38)23(39)28-6-5-14(33)27-7-8-55-16(36)4-3-15(34)35)10-48-54(45,46)51-53(43,44)47-9-13-19(50-52(40,41)42)18(37)24(49-13)32-12-31-17-21(26)29-11-30-22(17)32/h11-13,18-20,24,37-38H,3-10H2,1-2H3,(H,27,33)(H,28,39)(H,34,35)(H,43,44)(H,45,46)(H2,26,29,30)(H2,40,41,42)/p-5/t13-,18-,19-,20?,24-/m1/s1	CC(C)(COP([O-])(=O)OP([O-])(=O)OC[C@H]1O[C@H]([C@H](O)[C@@H]1OP([O-])([O-])=O)N1C=NC2=C(N)N=CN=C12)C(O)C(=O)NCCC(=O)NCCSC(=O)CCC([O-])=O	iMB745 Model	Kegg
571	suchms_c	O-Succinyl-L-homoserine	C8H13NO6	0	C8H12NO6	-1	1e-05	0.02	c	-987.937	-429.993	4.97136	C01118					InChI=1S/C8H13NO6/c9-5(8(13)14)3-4-15-7(12)2-1-6(10)11/h5H,1-4,9H2,(H,10,11)(H,13,14)/p-1/t5-/m0/s1	[NH3+][C@@H](CCOC(=O)CCC([O-])=O)C([O-])=O	iMB745 Model	Kegg
572	sucsal_c	Succinic semialdehyde	C4H6O3	0	C4H5O3	-1	1e-05	0.02	c	-462.591	-230.548	2.39215	C00232					InChI=1S/C4H6O3/c5-3-1-2-4(6)7/h3H,1-2H2,(H,6,7)/p-1	[O-]C(=O)CCC=O	iMB745 Model	Kegg
573	thdp_c	2,3,4,5-Tetrahydrodipicolinate	C7H9NO4	0	C7H7NO4	-2	1e-05	0.02	c	-568.269	-245.645	8.17663	C03972					InChI=1S/C7H9NO4/c9-6(10)4-2-1-3-5(8-4)7(11)12/h4H,1-3H2,(H,9,10)(H,11,12)/p-2/t4-/m0/s1	[O-]C(=O)[C@@H]1CCCC(=N1)C([O-])=O	iMB745 Model	Kegg
574	thf_c	5,6,7,8-Tetrahydrofolate	C19H23N7O6	0	C19H21N7O6	-2	1e-05	0.02	c	Unknown	Unknown	Unknown	C00101					InChI=1S/C19H23N7O6/c20-19-25-15-14(17(30)26-19)23-11(8-22-15)7-21-10-3-1-9(2-4-10)16(29)24-12(18(31)32)5-6-13(27)28/h1-4,11-12,21,23H,5-8H2,(H,24,29)(H,27,28)(H,31,32)(H4,20,22,25,26,30)/p-2/t11?,12-/m0/s1	NC1=NC2=C(NC(CNC3=CC=C(C=C3)C(=O)N[C@@H](CCC([O-])=O)C([O-])=O)CN2)C(=O)N1	iMB745 Model	Kegg
575	thmmp_c	Thiamin monophosphate	C12H18N4O4PS	1	C12H16N4O4PS	-1	1e-05	0.02	c	Unknown	Unknown	Unknown	C01081					InChI=1S/C12H17N4O4PS/c1-8-11(3-4-20-21(17,18)19)22-7-16(8)6-10-5-14-9(2)15-12(10)13/h5,7H,3-4,6H2,1-2H3,(H3-,13,14,15,17,18,19)/p-1	CC1=C(CCOP([O-])([O-])=O)SC=[N+]1CC1=C(N)N=C(C)N=C1	iMB745 Model	Kegg
576	thmpp_c	Thiamine diphosphate	C12H19N4O7P2S	1	C12H16N4O7P2S	-2	1e-05	0.02	c	Unknown	Unknown	Unknown	C00068					InChI=1S/C12H18N4O7P2S/c1-8-11(3-4-22-25(20,21)23-24(17,18)19)26-7-16(8)6-10-5-14-9(2)15-12(10)13/h5,7H,3-4,6H2,1-2H3,(H4-,13,14,15,17,18,19,20,21)/p-2	CC1=C(CCOP([O-])(=O)OP([O-])([O-])=O)SC=[N+]1CC1=C(N)N=C(C)N=C1	iMB745 Model	Kegg
577	thr_l_c	L-Threonine	C4H9NO3	0	C4H9NO3	0	1e-05	0.02	c	-529.206	-110.22	3.51609	C00188					InChI=1S/C4H9NO3/c1-2(6)3(5)4(7)8/h2-3,6H,5H2,1H3,(H,7,8)/t2-,3+/m1/s1	C[C@@H](O)[C@H]([NH3+])C([O-])=O	iMB745 Model	Kegg
578	thrp_c	L-Threonine O-3-phosphate	C4H10NO6P	0	C4H8NO6P	-2	1e-05	0.02	c	-1365.41	-996.544	3.51718	C12147					InChI=1S/C4H10NO6P/c1-2(3(5)4(6)7)11-12(8,9)10/h2-3H,5H2,1H3,(H,6,7)(H2,8,9,10)/p-2/t2-,3+/m1/s1	C[C@@H](OP([O-])([O-])=O)[C@H]([NH3+])C([O-])=O	iMB745 Model	Kegg
579	thrtrna_c	L-Threonyl-tRNA(Thr)	C4H8NO3R	0	C4H9NO3R	1	1e-05	0.02	c	-488.565	68.8639	4.63123	C02992					Undefined for R groups	C[C@@H](O)[C@H]([NH3+])C(=O)O[*]	iMB745 Model	Kegg
580	thym_c	Thymine	C5H6N2O2	0	C5H6N2O2	0	1e-05	0.02	c	-241.72	37.7413	7.25763	C00178					InChI=1S/C5H6N2O2/c1-3-2-6-5(9)7-4(3)8/h2H,1H3,(H2,6,7,8,9)	CC1=CNC(=O)NC1=O	iMB745 Model	Kegg
581	thymd_c	Thymidine	C10H14N2O5	0	C10H14N2O5	0	1e-05	0.02	c	-574.636	77.4679	8.47157	C00214					InChI=1S/C10H14N2O5/c1-5-3-12(10(16)11-9(5)15)8-2-6(14)7(4-13)17-8/h3,6-8,13-14H,2,4H2,1H3,(H,11,15,16)/t6-,7+,8+/m0/s1	CC1=CN([C@H]2C[C@H](O)[C@@H](CO)O2)C(=O)NC1=O	iMB745 Model	Kegg
582	tih2cit_c	(-)threo-iso(homo)2citrate	C8H12O7	0	C8H9O7	-3	1e-05	0.02	c	-1159.77	-748.29	4.47103	C16597					InChI=1S/C8H12O7/c9-5(10)3-1-2-4(7(12)13)6(11)8(14)15/h4,6,11H,1-3H2,(H,9,10)(H,12,13)(H,14,15)/p-3/t4-,6+/m0/s1	O[C@H]([C@H](CCCC([O-])=O)C([O-])=O)C([O-])=O	iMB745 Model	Kegg
583	tih3cit_c	(-)threo-iso(homo)3citrate	C9H14O7	0	C9H11O7	-3	1e-05	0.02	c	-1153.33	-648.682	4.78081	C16600					InChI=1S/C9H14O7/c10-6(11)4-2-1-3-5(8(13)14)7(12)9(15)16/h5,7,12H,1-4H2,(H,10,11)(H,13,14)(H,15,16)/p-3/t5-,7+/m0/s1	O[C@H]([C@H](CCCCC([O-])=O)C([O-])=O)C([O-])=O	iMB745 Model	Kegg
584	trace_met_c	Biomass trace component	N/A	N/A	N/A	N/A	1e-05	0.02	c	Unknown	Unknown	Unknown						Unavailable	Unavailable	iMB745 Model	None - no reason to compute
585	trdox_c	Oxidized thioredoxin	C8H13NO2S2	0	C8H13NO2S2	0	1e-05	0.02	c	-215.278	390.271	14.5321	C00343					InChI=1/C8H13NO2S2/c1-5-3-12-13-4-7(6(2)10)9-8(5)11/h5,7H,3-4H2,1-2H3,(H,9,11)	CC1CSSCC(NC1=O)C(C)=O	iMB745 Model	Kegg
586	trdrd_c	Reduced thioredoxin	C8H15NO2S2	0	C8H15NO2S2	0	1e-05	0.02	c	-242.135	456.529	14.5321	C00342					InChI=1/C8H15NO2S2/c1-5(3-12)8(11)9-7(4-13)6(2)10/h5,7,12-13H,3-4H2,1-2H3,(H,9,11)	CC(CS)C(=O)NC(CS)C(C)=O	iMB745 Model	Kegg
587	trnaala_c	tRNA(Ala)	HOR	0	HOR	0	1e-05	0.02	c	-175.363	10.9601	4.59531	C01635					Undefined for R groups	O[*]	iMB745 Model	Kegg
588	trnaarg_c	tRNA(Arg)	HOR	0	HOR	0	1e-05	0.02	c	-175.363	10.9601	4.59531	C01636					Undefined for R groups	O[*]	iMB745 Model	Kegg
589	trnaasn_c	tRNA(Asn)	HOR	0	HOR	0	1e-05	0.02	c	-175.363	10.9601	4.59531						Undefined for R groups	O[*]	iMB745 Model	iAF1260 Model
590	trnaasp_c	tRNA(Asp)	HOR	0	HOR	0	1e-05	0.02	c	-175.363	10.9601	4.59531	C01638					Undefined for R groups	O[*]	iMB745 Model	Kegg
591	trnacys_c	tRNA(Cys)	HOR	0	HOR	0	1e-05	0.02	c	-175.363	10.9601	4.59531	C01639					Undefined for R groups	O[*]	iMB745 Model	Kegg
592	trnagln_c	tRNA(Gln)	HOR	0	HOR	0	1e-05	0.02	c	-175.363	10.9601	4.59531	C01640					Undefined for R groups	O[*]	iMB745 Model	Kegg
593	trnaglu_c	tRNA (Glu)	HOR	0	HOR	0	1e-05	0.02	c	-175.363	10.9601	4.59531	C01641					Undefined for R groups	O[*]	iMB745 Model	Kegg
594	trnagly_c	tRNA(Gly)	HOR	0	HOR	0	1e-05	0.02	c	-175.363	10.9601	4.59531	C01642					Undefined for R groups	O[*]	iMB745 Model	Kegg
595	trnahis_c	tRNA(His)	HOR	0	HOR	0	1e-05	0.02	c	-175.363	10.9601	4.59531	C01643					Undefined for R groups	O[*]	iMB745 Model	Kegg
596	trnaile_c	tRNA(Ile)	HOR	0	HOR	0	1e-05	0.02	c	-175.363	10.9601	4.59531	C01644					Undefined for R groups	O[*]	iMB745 Model	Kegg
597	trnaleu_c	tRNA(Leu)	HOR	0	HOR	0	1e-05	0.02	c	-175.363	10.9601	4.59531	C01645					Undefined for R groups	O[*]	iMB745 Model	Kegg
598	trnalys_c	tRNA(Lys)	HOR	0	HOR	0	1e-05	0.02	c	-175.363	10.9601	4.59531	C01646					Undefined for R groups	O[*]	iMB745 Model	Kegg
599	trnamet_c	tRNA(Met)	HOR	0	HOR	0	1e-05	0.02	c	-175.363	10.9601	4.59531	C01647					Undefined for R groups	O[*]	iMB745 Model	Kegg
600	trnaphe_c	tRNA(Phe)	HOR	0	HOR	0	1e-05	0.02	c	-175.363	10.9601	4.59531	C01648					Undefined for R groups	O[*]	iMB745 Model	Kegg
601	trnapro_c	tRNA(Pro)	HOR	0	HOR	0	1e-05	0.02	c	-175.363	10.9601	4.59531	C01649					Undefined for R groups	O[*]	iMB745 Model	Kegg
602	trnaser_c	tRNA(Ser)	HOR	0	HOR	0	1e-05	0.02	c	-175.363	10.9601	4.59531	C01650					Undefined for R groups	O[*]	iMB745 Model	Kegg
603	trnathr_c	tRNA(Thr)	HOR	0	HOR	0	1e-05	0.02	c	-175.363	10.9601	4.59531	C01651					Undefined for R groups	O[*]	iMB745 Model	Kegg
604	trnatrp_c	tRNA(Trp)	HOR	0	HOR	0	1e-05	0.02	c	-175.363	10.9601	4.59531	C01652					Undefined for R groups	O[*]	iMB745 Model	Kegg
605	trnatyr_c	tRNA(Tyr)	HOR	0	HOR	0	1e-05	0.02	c	-175.363	10.9601	4.59531	C00787					Undefined for R groups	O[*]	iMB745 Model	Kegg
606	trnaval_c	tRNA(Val)	HOR	0	HOR	0	1e-05	0.02	c	-175.363	10.9601	4.59531	C01653					Undefined for R groups	O[*]	iMB745 Model	Kegg
607	trp_l_c	L-Tryptophan	C11H12N2O2	0	C11H12N2O2	0	1e-05	0.02	c	-112.197	446.674	3.39523	C00078					InChI=1S/C11H12N2O2/c12-9(11(14)15)5-7-6-13-10-4-2-1-3-8(7)10/h1-4,6,9,13H,5,12H2,(H,14,15)/t9-/m0/s1	[NH3+][C@@H](CC1=CNC2=CC=CC=C12)C([O-])=O	iMB745 Model	Kegg
609	trptrna_c	L-Tryptophanyl-tRNA(Trp)	C11H11N2O2R	0	C11H12N2O2R	1	1e-05	0.02	c	-83.7879	613.341	9.12941	C03512					Undefined for R groups	[NH3+][C@@H](CC1=CNC2=C1C=CC=C2)C(=O)O[*]	iMB745 Model	Kegg
610	tsul_c	Thiosulfate	H2O3S2	0	O3S2	-2	1e-05	0.02	c	Unknown	Unknown	Unknown	C00320					InChI=1S/H2O3S2/c1-5(2,3)4/h(H2,1,2,3,4)/p-1	[O-]S(S)(=O)=O	iMB745 Model	Kegg
611	tym_c	Tyramine	C8H11NO	0	C8H12NO	1	1e-05	0.02	c	-97.2257	460.855	5.62714	C00483					InChI=1S/C8H11NO/c9-6-5-7-1-3-8(10)4-2-7/h1-4,10H,5-6,9H2/p+1	[NH3+]CCC1=CC=C(O)C=C1	iMB745 Model	Kegg
612	tyr_l_c	L-Tyrosine	C9H11NO3	0	C9H11NO3	0	1e-05	0.02	c	-370.892	141.334	4.59531	C00082					InChI=1S/C9H11NO3/c10-8(9(12)13)5-6-1-3-7(11)4-2-6/h1-4,8,11H,5,10H2,(H,12,13)/t8-/m0/s1	[NH3+][C@@H](CC1=CC=C(O)C=C1)C([O-])=O	iMB745 Model	Kegg
613	tyrtrna_c	L-Tyrosyl-tRNA(Tyr)	C9H10NO3R	0	C9H11NO3R	1	1e-05	0.02	c	-400.091	250.32	6.51926	C02839					Undefined for R groups	[NH3+][C@@H](CC1=CC=C(O)C=C1)C(=O)O[*]	iMB745 Model	Kegg
614	uacgam_c	UDP-N-acetyl-D-glucosamine	C17H27N3O17P2	0	C17H25N3O17P2	-2	1e-05	0.02	c	-3145.93	-1985.04	11.8014	C00043					InChI=1S/C17H27N3O17P2/c1-6(22)18-10-13(26)11(24)7(4-21)35-16(10)36-39(31,32)37-38(29,30)33-5-8-12(25)14(27)15(34-8)20-3-2-9(23)19-17(20)28/h2-3,7-8,10-16,21,24-27H,4-5H2,1H3,(H,18,22)(H,29,30)(H,31,32)(H,19,23,28)/p-2/t7-,8-,10-,11-,12-,13-,14-,15-,16-/m1/s1	CC(=O)N[C@@H]1[C@@H](O)[C@H](O)[C@@H](CO)O[C@@H]1OP([O-])(=O)OP([O-])(=O)OC[C@H]1O[C@H]([C@H](O)[C@@H]1O)N1C=CC(=O)NC1=O	iMB745 Model	Kegg
615	udp_c	UDP	C9H14N2O12P2	0	C9H11N2O12P2	-3	1e-05	0.02	c	-2473.37	-1977.98	9.25169	C00015					InChI=1S/C9H14N2O12P2/c12-5-1-2-11(9(15)10-5)8-7(14)6(13)4(22-8)3-21-25(19,20)23-24(16,17)18/h1-2,4,6-8,13-14H,3H2,(H,19,20)(H,10,12,15)(H2,16,17,18)/p-3/t4-,6-,7-,8-/m1/s1	O[C@H]1[C@@H](O)[C@@H](O[C@@H]1COP([O-])(=O)OP([O-])([O-])=O)N1C=CC(=O)NC1=O	iMB745 Model	Kegg
616	udpacgal_c	UDP-N-acetyl-D-galactosamine	C17H27N3O17P2	0	C17H25N3O17P2	-2	1e-05	0.02	c	-3145.93	-1985.04	11.8014	C00203					InChI=1S/C17H27N3O17P2/c1-6(22)18-10-13(26)11(24)7(4-21)35-16(10)36-39(31,32)37-38(29,30)33-5-8-12(25)14(27)15(34-8)20-3-2-9(23)19-17(20)28/h2-3,7-8,10-16,21,24-27H,4-5H2,1H3,(H,18,22)(H,29,30)(H,31,32)(H,19,23,28)/p-2/t7-,8-,10-,11+,12-,13-,14-,15?,16-/m1/s1	CC(=O)N[C@@H]1[C@@H](O)[C@@H](O)[C@@H](CO)O[C@@H]1OP([O-])(=O)OP([O-])(=O)OC[C@H]1OC([C@H](O)[C@@H]1O)N1C=CC(=O)NC1=O	iMB745 Model	Kegg
617	udpg_c	UDPglucose	C15H24N2O17P2	0	C15H22N2O17P2	-2	1e-05	0.02	c	-3177.32	-2156.17	9.26443	C00029					InChI=1S/C15H24N2O17P2/c18-3-5-8(20)10(22)12(24)14(32-5)33-36(28,29)34-35(26,27)30-4-6-9(21)11(23)13(31-6)17-2-1-7(19)16-15(17)25/h1-2,5-6,8-14,18,20-24H,3-4H2,(H,26,27)(H,28,29)(H,16,19,25)/p-2/t5-,6-,8-,9-,10+,11-,12-,13-,14-/m1/s1	OC[C@H]1O[C@H](OP([O-])(=O)OP([O-])(=O)OC[C@H]2O[C@H]([C@H](O)[C@@H]2O)N2C=CC(=O)NC2=O)[C@H](O)[C@@H](O)[C@@H]1O	iMB745 Model	Kegg
618	udpgal_c	UDPgalactose	C15H24N2O17P2	0	C15H22N2O17P2	-2	1e-05	0.02	c	-3174.35	-2153.2	9.32265	C00052					InChI=1S/C15H24N2O17P2/c18-3-5-8(20)10(22)12(24)14(32-5)33-36(28,29)34-35(26,27)30-4-6-9(21)11(23)13(31-6)17-2-1-7(19)16-15(17)25/h1-2,5-6,8-14,18,20-24H,3-4H2,(H,26,27)(H,28,29)(H,16,19,25)/p-2/t5-,6-,8+,9-,10+,11-,12-,13?,14-/m1/s1	OC[C@H]1O[C@H](OP([O-])(=O)OP([O-])(=O)OC[C@H]2OC([C@H](O)[C@@H]2O)N2C=CC(=O)NC2=O)[C@H](O)[C@@H](O)[C@H]1O	iMB745 Model	Kegg
619	udpglcur_c	UDP-D-glucuronate	C15H22N2O18P2	0	C15H19N2O18P2	-3	1e-05	0.02	c	-3355.9	-2478.96	10.3985	C00167					InChI=1S/C15H22N2O18P2/c18-5-1-2-17(15(26)16-5)12-9(22)6(19)4(32-12)3-31-36(27,28)35-37(29,30)34-14-10(23)7(20)8(21)11(33-14)13(24)25/h1-2,4,6-12,14,19-23H,3H2,(H,24,25)(H,27,28)(H,29,30)(H,16,18,26)/p-3/t4-,6-,7+,8+,9-,10-,11+,12-,14-/m1/s1	O[C@H]1[C@@H](O)[C@@H](O[C@@H]1COP([O-])(=O)OP([O-])(=O)O[C@H]1O[C@@H]([C@@H](O)[C@H](O)[C@H]1O)C([O-])=O)N1C=CC(=O)NC1=O	iMB745 Model	Kegg
620	ump_c	UMP	C9H13N2O9P	0	C9H11N2O9P	-2	1e-05	0.02	c	-1608.18	-1099.44	10.4169	C00105					InChI=1S/C9H13N2O9P/c12-5-1-2-11(9(15)10-5)8-7(14)6(13)4(20-8)3-19-21(16,17)18/h1-2,4,6-8,13-14H,3H2,(H,10,12,15)(H2,16,17,18)/p-2/t4-,6-,7-,8-/m1/s1	O[C@H]1[C@@H](O)[C@@H](O[C@@H]1COP([O-])([O-])=O)N1C=CC(=O)NC1=O	iMB745 Model	Kegg
621	unknown_cbl1deg_c	unknown degradation product of cbl1 for adocbl-HBI synthesis	C14H17N2O6P1	0	C14H16N2O6P1	-1	1e-05	0.02	c	Unknown	Unknown	Unknown						Unavailable	Unavailable	iMB745 Model	None - insufficient compound info
623	unknown_rbfdeg_c	unknown riboflavin degradation product	C10H14N2O5	0	C10H14N2O5	0	1e-05	0.02	c	Unknown	Unknown	Unknown						Unavailable	Unavailable	iMB745 Model	None - insufficient compound info
625	uppg3_c	Uroporphyrinogen III	C40H44N4O16	0	C40H36N4O16	-8	1e-05	0.02	c	Unknown	Unknown	Unknown	C01051					InChI=1S/C40H44N4O16/c45-33(46)5-1-17-21(9-37(53)54)29-14-27-19(3-7-35(49)50)22(10-38(55)56)30(43-27)15-28-20(4-8-36(51)52)24(12-40(59)60)32(44-28)16-31-23(11-39(57)58)18(2-6-34(47)48)26(42-31)13-25(17)41-29/h41-44H,1-16H2,(H,45,46)(H,47,48)(H,49,50)(H,51,52)(H,53,54)(H,55,56)(H,57,58)(H,59,60)/p-8	[O-]C(=O)CCC1=C2CC3=C(CCC([O-])=O)C(CC([O-])=O)=C(CC4=C(CC([O-])=O)C(CCC([O-])=O)=C(CC5=C(CC([O-])=O)C(CCC([O-])=O)=C(CC(N2)=C1CC([O-])=O)N5)N4)N3	iMB745 Model	Kegg
626	ura_c	Uracil	C4H4N2O2	0	C4H4N2O2	0	1e-05	0.02	c	-263.446	-77.1656	7.73156	C00106					InChI=1S/C4H4N2O2/c7-3-1-2-5-4(8)6-3/h1-2H,(H2,5,6,7,8)	O=C1NC=CC(=O)N1	iMB745 Model	Kegg
627	uri_c	Uridine	C9H12N2O6	0	C9H12N2O6	0	1e-05	0.02	c	-759.025	-200.106	7.50697	C00299					InChI=1S/C9H12N2O6/c12-3-4-6(14)7(15)8(17-4)11-2-1-5(13)10-9(11)16/h1-2,4,6-8,12,14-15H,3H2,(H,10,13,16)/t4-,6-,7-,8-/m1/s1	OC[C@H]1O[C@H]([C@H](O)[C@@H]1O)N1C=CC(=O)NC1=O	iMB745 Model	Kegg
628	utp_c	UTP	C9H15N2O15P3	0	C9H11N2O15P3	-4	1e-05	0.02	c	-3342.75	-2855.55	9.31336	C00075					InChI=1S/C9H15N2O15P3/c12-5-1-2-11(9(15)10-5)8-7(14)6(13)4(24-8)3-23-28(19,20)26-29(21,22)25-27(16,17)18/h1-2,4,6-8,13-14H,3H2,(H,19,20)(H,21,22)(H,10,12,15)(H2,16,17,18)/p-4/t4-,6-,7-,8-/m1/s1	O[C@H]1[C@@H](O)[C@@H](O[C@@H]1COP([O-])(=O)OP([O-])(=O)OP([O-])([O-])=O)N1C=CC(=O)NC1=O	iMB745 Model	Kegg
629	val_l_c	L-Valine	C5H11NO2	0	C5H11NO2	0	1e-05	0.02	c	-358.911	153.415	4.59531	C00183					InChI=1S/C5H11NO2/c1-3(2)4(6)5(7)8/h3-4H,6H2,1-2H3,(H,7,8)/t4-/m0/s1	CC(C)[C@H]([NH3+])C([O-])=O	iMB745 Model	Kegg
631	valtrna_c	L-Valyl-tRNA(Val)	C5H10NO2R	0	C5H11NO2R	1	1e-05	0.02	c	-326.017	322.731	5.29327	C02554					Undefined for R groups	CC(C)[C@H]([NH3+])C(=O)O[*]	iMB745 Model	Kegg
632	wo4_c	Tungstenate	O4W	-2	O4W	-2	1e-05	0.02	c	Unknown	Unknown	Unknown					TUNGSTATE	InChI=1S/4O.W/q;;2*-1;	[O-][W]([O-])(=O)=O	iMB745 Model	MetaCyc
634	xan_c	Xanthine	C5H4N4O2	0	C5H4N4O2	0	1e-05	0.02	c	-119.22	67.0753	6.28362	C00385					InChI=1S/C5H4N4O2/c10-4-2-3(7-1-6-2)8-5(11)9-4/h1H,(H3,6,7,8,9,10,11)	O=C1NC2=C(N=CN2)C(=O)N1	iMB745 Model	Kegg
635	xmp_c	Xanthosine 5'-phosphate	C10H13N4O9P	0	C10H11N4O9P	-2	1e-05	0.02	c	-1471.09	-962.93	5.93707	C00655					InChI=1S/C10H13N4O9P/c15-5-3(1-22-24(19,20)21)23-9(6(5)16)14-2-11-4-7(14)12-10(18)13-8(4)17/h2-3,5-6,9,15-16H,1H2,(H2,19,20,21)(H2,12,13,17,18)/p-2/t3-,5-,6-,9-/m1/s1	O[C@H]1[C@@H](O)[C@@H](O[C@@H]1COP([O-])([O-])=O)N1C=NC2=C1NC(=O)NC2=O	iMB745 Model	Kegg
636	xtp_c	XTP	C10H15N4O15P3	0	C10H11N4O15P3	-4	1e-05	0.02	c	-3196.87	-2711.82	7.65216	C00700					InChI=1S/C10H15N4O15P3/c15-5-3(1-26-31(22,23)29-32(24,25)28-30(19,20)21)27-9(6(5)16)14-2-11-4-7(14)12-10(18)13-8(4)17/h2-3,5-6,9,15-16H,1H2,(H,22,23)(H,24,25)(H2,19,20,21)(H2,12,13,17,18)/p-4/t3-,5-,6-,9-/m1/s1	O[C@H]1[C@@H](O)[C@@H](O[C@@H]1COP([O-])(=O)OP([O-])(=O)OP([O-])([O-])=O)N1C=NC2=C1NC(=O)NC2=O	iMB745 Model	Kegg
637	xtsn_c	Xanthosine	C10H12N4O6	0	C10H12N4O6	0	1e-05	0.02	c	-621.464	-62.7198	6.28362	C01762					InChI=1S/C10H12N4O6/c15-1-3-5(16)6(17)9(20-3)14-2-11-4-7(14)12-10(19)13-8(4)18/h2-3,5-6,9,15-17H,1H2,(H2,12,13,18,19)/t3-,5-,6-,9-/m1/s1	OC[C@H]1O[C@H]([C@H](O)[C@@H]1O)N1C=NC2=C1NC(=O)NC2=O	iMB745 Model	Kegg
638	zn2_c	Zinc	Zn	2	Zn	2	1e-05	0.02	c	Unknown	Unknown	Unknown	C00038					InChI=1S/Zn/q+2	[Zn++]	iMB745 Model	Kegg
64	4abz_e	4-Aminobenzoate	C7H7NO2	0	C7H6NO2	-1	1e-05	0.02	e	-200.763	52.9152	5.69207	C00568					InChI=1S/C7H7NO2/c8-6-3-1-5(2-4-6)7(9)10/h1-4H,8H2,(H,9,10)/p-1	NC1=CC=C(C=C1)C([O-])=O	iMB745 Model	Kegg
77	4hphac_e	4-Hydroxyphenylacetate	C8H8O3	0	C8H7O3	-1	1e-05	0.02	e	-420.352	-124.273	5.10614	C00642					InChI=1S/C8H8O3/c9-7-3-1-6(2-4-7)5-8(10)11/h1-4,9H,5H2,(H,10,11)/p-1	OC1=CC=C(CC([O-])=O)C=C1	iMB745 Model	Kegg
107	ac_e	Acetate	C2H4O2	0	C2H3O2	-1	1e-05	0.02	e	-368.004	-241.596	1.54183	C00033					InChI=1S/C2H4O2/c1-2(3)4/h1H3,(H,3,4)/p-1	CC([O-])=O	iMB745 Model	Kegg
122	actn_r_e	(R)-Acetoin	C4H8O2	0	C4H8O2	0	1e-05	0.02	e	-291.216	48.1794	3.10869	C00810					InChI=1S/C4H8O2/c1-3(5)4(2)6/h3,5H,1-2H3/t3-/m1/s1	C[C@@H](O)C(C)=O	iMB745 Model	Kegg
144	ala_l_e	L-Alanine	C3H7NO2	0	C3H7NO2	0	1e-05	0.02	e	-367.047	-70.0934	1.82623	C00041					InChI=1S/C3H7NO2/c1-2(4)3(5)6/h2H,4H2,1H3,(H,5,6)/t2-/m0/s1	C[C@H]([NH3+])C([O-])=O	iMB745 Model	Kegg
146	alac_s_e	(S)-2-Acetolactate	C5H8O4	0	C5H7O4	-1	1e-05	0.02	e	-619.327	-323.217	3.62919	C00900					InChI=1/C5H8O4/c1-3(6)5(2,9)4(7)8/h9H,1-2H3,(H,7,8)/p-1	CC(=O)C(C)(O)C([O-])=O	iMB745 Model	Kegg
168	btn_e	Biotin	C10H16N2O3S	0	C10H15N2O3S	-1	1e-05	0.02	e	Unknown	Unknown	Unknown	C00120					InChI=1S/C10H16N2O3S/c13-8(14)4-2-1-3-7-9-6(5-16-7)11-10(15)12-9/h6-7,9H,1-5H2,(H,13,14)(H2,11,12,15)/p-1/t6-,7-,9-/m0/s1	[O-]C(=O)CCCC[C@@H]1SC[C@@H]2NC(=O)N[C@H]12	iMB745 Model	Kegg
170	ca2_e	Calcium	Ca	2	Ca	2	1e-05	0.02	e	Unknown	Unknown	Unknown	C00076					InChI=1S/Ca/q+2	[Ca++]	iMB745 Model	Kegg
176	cbi_e	Cobinamide	C48H72CoN11O8	0	C48H72CoN11O8	0	1e-05	0.02	e	Unknown	Unknown	Unknown	C05774					Unavailable	Unavailable	iMB745 Model	None - cannot be computed by GCM
178	cbl1_e	Cob(I)alamin	C62H89CoN13O14P	0	C62H88CoN13O14P	-1	1e-05	0.02	e	Unknown	Unknown	Unknown	C00853					Unavailable	Unavailable	iMB745 Model	None - cannot be computed by GCM
180	cbl1hbi_e	Cob(I)alamin-HBI	C60H85CoN13O15P	0	C60H84CoN13O15P	-1	1e-05	0.02	e	Unknown	Unknown	Unknown						Unavailable	Unavailable	iMB745 Model	None - cannot be computed by GCM
183	cd2_e	Cadmium	Cd	2	Cd	2	1e-05	0.02	e	Unknown	Unknown	Unknown	C01413					InChI=1S/Cd/q+2	[Cd++]	iMB745 Model	Kegg
189	ch4_e	methane	CH4	0	CH4	0	1e-05	0.02	e	-34.463	135.234	4.59531	C01438					InChI=1S/CH4/h1H4	C	iMB745 Model	Kegg
191	ch4s_e	Methanethiol	CH4S	0	CH4S	0	1e-05	0.02	e	-10.7239	158.971	7.13862	C00409					InChI=1S/CH4S/c1-2/h2H,1H3	CS	iMB745 Model	Kegg
196	cit_e	Citrate	C6H8O7	0	C6H5O7	-3	1e-05	0.02	e	-1163.44	-959.064	1.82796	C00158					InChI=1S/C6H8O7/c7-3(8)1-6(13,5(11)12)2-4(9)10/h13H,1-2H2,(H,7,8)(H,9,10)(H,11,12)/p-3	OC(CC([O-])=O)(CC([O-])=O)C([O-])=O	iMB745 Model	Kegg
200	cl_e	Chloride	Cl	-1	Cl	-1	1e-05	0.02	e	Unknown	Unknown	Unknown						InChI=1S/ClH/h1H/p-1	[Cl-]	iMB745 Model	iAF1260 Model
206	co2_e	Carbon monoxide	CO2	0	CO2	0	1e-05	0.02	e	-386	-386	4.59531	C00011					InChI=1S/CO2/c2-1-3	O=C=O	iMB745 Model	Kegg
211	cobalt2_e	Co2+	Co	2	Co	2	1e-05	0.02	e	Unknown	Unknown	Unknown	C00175					InChI=1S/Co/q+2	[Co++]	iMB745 Model	Kegg
223	cu2_e	Cu2+	Cu	2	Cu	2	1e-05	0.02	e	Unknown	Unknown	Unknown	C00070					InChI=1S/Cu/q+2	[Cu++]	iMB745 Model	Kegg
225	cys_l_e	L-Cysteine	C3H7NO2S	0	C3H7NO2S	0	1e-05	0.02	e	-339.018	-42.0916	4.59531	C00097					InChI=1S/C3H7NO2S/c4-2(1-7)3(5)6/h2,7H,1,4H2,(H,5,6)/t2-/m0/s1	[NH3+][C@@H](CS)C([O-])=O	iMB745 Model	Kegg
321	fe2_e	Fe2+	Fe	2	Fe	2	1e-05	0.02	e	-77.4196	-82.4006	4.59531	C00023					InChI=1S/Fe/q+2	[Fe++]	iMB745 Model	Kegg
323	fe3_e	Fe3+	Fe	3	Fe	3	1e-05	0.02	e	-2.32372	-12.5243	4.59531						InChI=1S/Fe/q+3	[Fe+3]	iMB745 Model	iAF1260 Model
328	fol_e	Folate	C19H19N7O6	0	C19H17N7O6	-2	1e-05	0.02	e	Unknown	Unknown	Unknown	C00504					InChI=1S/C19H19N7O6/c20-19-25-15-14(17(30)26-19)23-11(8-22-15)7-21-10-3-1-9(2-4-10)16(29)24-12(18(31)32)5-6-13(27)28/h1-4,8,12,21H,5-7H2,(H,24,29)(H,27,28)(H,31,32)(H3,20,22,25,26,30)/p-2/t12-/m0/s1	NC1=NC2=C(N=C(CNC3=CC=C(C=C3)C(=O)N[C@@H](CCC([O-])=O)C([O-])=O)C=N2)C(=O)N1	iMB745 Model	Kegg
330	for_e	Formate	CH2O2	0	CHO2	-1	1e-05	0.02	e	-348.562	-307	2.14416	C00058					InChI=1S/CH2O2/c2-1-3/h1H,(H,2,3)/p-1	[O-]C=O	iMB745 Model	Kegg
344	gcald_e	Glycolaldehyde	C2H4O2	0	C2H4O2	0	1e-05	0.02	e	-291.564	-121.867	2.70818	C00266					InChI=1S/C2H4O2/c3-1-2-4/h1,4H,2H2	OCC=O	iMB745 Model	Kegg
353	glcn_e	D-Gluconate	C6H12O7	0	C6H11O7	-1	1e-05	0.02	e	-1128.51	-662.706	4.59531	C00257					InChI=1S/C6H12O7/c7-1-2(8)3(9)4(10)5(11)6(12)13/h2-5,7-11H,1H2,(H,12,13)/p-1/t2-,3-,4+,5-/m1/s1	OC[C@@H](O)[C@@H](O)[C@H](O)[C@@H](O)C([O-])=O	iMB745 Model	Kegg
362	glu_l_e	L-Glutamate	C5H9NO4	0	C5H8NO4	-1	1e-05	0.02	e	-692.396	-353.892	1.96395	C00025					InChI=1S/C5H9NO4/c6-3(5(9)10)1-2-4(7)8/h3H,1-2,6H2,(H,7,8)(H,9,10)/p-1/t3-/m0/s1	[NH3+][C@@H](CCC([O-])=O)C([O-])=O	iMB745 Model	Kegg
366	gly_e	Glycine	C2H5NO2	0	C2H5NO2	0	1e-05	0.02	e	-378.533	-166.44	2.148	C00037					InChI=1S/C2H5NO2/c3-1-2(4)5/h1,3H2,(H,4,5)	[NH3+]CC([O-])=O	iMB745 Model	Kegg
380	h2_e	H+	H2	0	H2	0	1e-05	0.02	e	17.5685	102.417	4.59531	C00282					InChI=1S/H2/h1H	[H][H]	iMB745 Model	Kegg
385	h2o_e	H2	H2O	0	H2O	0	1e-05	0.02	e	-238.821	-153.972	1.23252	C00001					InChI=1S/H2O/h1H2	O	iMB745 Model	Kegg
387	h2s_e	H2O	H2S	0	HS	-1	1e-05	0.02	e	11.5439	53.1082	4.59531	C00283					InChI=1S/H2S/h1H2/p-1	[SH-]	iMB745 Model	Kegg
391	h_e	Hydrogen sulfide	H	1	H	1	1e-05	0.02	e	2.48e-12	41.5642	4.59531	C00080					InChI=1S/p+1	[H+]	iMB745 Model	Kegg
396	hco3_e	Bicarbonate	CH2O3	0	CHO3	-1	1e-05	0.02	e	-588.014	-546.596	2.11962	C00288					InChI=1S/CH2O3/c2-1(3)4/h(H2,2,3,4)/p-1	OC([O-])=O	iMB745 Model	Kegg
418	ile_l_e	L-Isoleucine	C6H13NO2	0	C6H13NO2	0	1e-05	0.02	e	-344.142	207.361	4.59531	C00407					InChI=1S/C6H13NO2/c1-3-4(2)5(7)6(8)9/h4-5H,3,7H2,1-2H3,(H,8,9)/t4-,5-/m0/s1	CC[C@H](C)[C@H]([NH3+])C([O-])=O	iMB745 Model	Kegg
423	ind3ac_e	Indole-3-acetate	C10H9NO2	0	C10H8NO2	-1	1e-05	0.02	e	-104.048	234.48	8.66712	C00954					InChI=1S/C10H9NO2/c12-10(13)5-7-6-11-9-4-2-1-3-8(7)9/h1-4,6,11H,5H2,(H,12,13)/p-1	[O-]C(=O)CC1=CNC2=CC=CC=C12	iMB745 Model	Kegg
433	k_e	potassium	K	1	K	1	1e-05	0.02	e	Unknown	Unknown	Unknown	C00238					InChI=1S/K/q+1	[K+]	iMB745 Model	Kegg
438	leu_l_e	L-Leucine	C6H13NO2	0	C6H13NO2	0	1e-05	0.02	e	-348.397	203.104	3.54079	C00123					InChI=1S/C6H13NO2/c1-4(2)3-5(7)6(8)9/h4-5H,3,7H2,1-2H3,(H,8,9)/t5-/m0/s1	CC(C)C[C@H]([NH3+])C([O-])=O	iMB745 Model	Kegg
444	lys_l_e	L-Lysine	C6H14N2O2	0	C6H15N2O2	1	1e-05	0.02	e	-357.59	277.906	5.34271	C00047					InChI=1S/C6H14N2O2/c7-4-2-1-3-5(8)6(9)10/h5H,1-4,7-8H2,(H,9,10)/p+1/t5-/m0/s1	[NH3+]CCCC[C@H]([NH3+])C([O-])=O	iMB745 Model	Kegg
463	mg2_e	magnesium	Mg	2	Mg	2	1e-05	0.02	e	-455.261	-458.702	4.59531	C00305					InChI=1S/Mg/q+2	[Mg++]	iMB745 Model	Kegg
469	mn2_e	Mn2+	Mn	2	Mn	2	1e-05	0.02	e	-1.75e-12	-3.44056	4.59531	C00034					InChI=1S/Mn/q+2	[Mn++]	iMB745 Model	Kegg
471	mobd_e	Molybdate	MoO4	-2	MoO4	-2	1e-05	0.02	e	Unknown	Unknown	Unknown						InChI=1S/Mo.4O/q;;;2*-1	[O-][Mo]([O-])(=O)=O	iMB745 Model	ChemAxon
474	n2_e	nitrogen	N2	0	N2	0	1e-05	0.02	e	18.7	18.7	4.59531	C00697					InChI=1S/N2/c1-2	N#N	iMB745 Model	Kegg
476	na1_e	Sodium	Na	1	Na	1	1e-05	0.02	e	Unknown	Unknown	Unknown	C01330					InChI=1S/Na/q+1	[Na+]	iMB745 Model	Kegg
478	nac_e	Nicotinate	C6H5NO2	0	C6H4NO2	-1	1e-05	0.02	e	-201.297	-32.4621	6.74174	C00253					InChI=1S/C6H5NO2/c8-6(9)5-2-1-3-7-4-5/h1-4H,(H,8,9)/p-1	[O-]C(=O)C1=CC=CN=C1	iMB745 Model	Kegg
484	nh4_e	Ammonium	H3N	0	H4N	1	1e-05	0.02	e	-79.419	89.383	4.59531	C00014					InChI=1S/H3N/h1H3/p+1	[NH4+]	iMB745 Model	Kegg
486	ni2_e	nickel	Ni	2	Ni	2	1e-05	0.02	e	Unknown	Unknown	Unknown	C00291					InChI=1S/Ni/q+2	[Ni++]	iMB745 Model	Kegg
502	pac_e	Phenylacetic acid	C8H8O2	0	C8H7O2	-1	1e-05	0.02	e	-208.978	87.1274	5.83632	C07086					InChI=1S/C8H8O2/c9-8(10)6-7-4-2-1-3-5-7/h1-5H,6H2,(H,9,10)/p-1	[O-]C(=O)CC1=CC=CC=C1	iMB745 Model	Kegg
514	pi_e	Phosphate	H3O4P	0	HO4P	-2	1e-05	0.02	e	-1094.45	-1056.01	1.19793	C00009					InChI=1S/H3O4P/c1-5(2,3)4/h(H3,1,2,3,4)/p-2	OP([O-])([O-])=O	iMB745 Model	Kegg
530	pro_l_e	L-Proline	C5H9NO2	0	C5H9NO2	0	1e-05	0.02	e	-298.623	83.1965	8.97599	C00148					InChI=1S/C5H9NO2/c7-5(8)4-2-1-3-6-4/h4,6H,1-3H2,(H,7,8)/t4-/m0/s1	[O-]C(=O)[C@@H]1CCC[NH2+]1	iMB745 Model	Kegg
539	pyr_e	Pyruvate	C3H4O3	0	C3H3O3	-1	1e-05	0.02	e	-467.195	-340.782	1.19761	C00022					InChI=1S/C3H4O3/c1-2(4)3(5)6/h1H3,(H,5,6)/p-1	CC(=O)C([O-])=O	iMB745 Model	Kegg
550	ribflv_e	Riboflavin	C17H20N4O6	0	C17H20N4O6	0	1e-05	0.02	e	-509.249	338.572	15.6358	C00255					InChI=1S/C17H20N4O6/c1-7-3-9-10(4-8(7)2)21(5-11(23)14(25)12(24)6-22)15-13(18-9)16(26)20-17(27)19-15/h3-4,11-12,14,22-25H,5-6H2,1-2H3,(H,20,26,27)/t11-,12+,14-/m0/s1	CC1=CC2=C(C=C1C)N(C[C@H](O)[C@H](O)[C@H](O)CO)C1=NC(O)=NC(=O)C1=N2	iMB745 Model	Kegg
568	so4_e	Sulfate	H2O4S	0	O4S	-2	1e-05	0.02	e	-744.774	-748.215	3.5202	C00059					InChI=1S/H2O4S/c1-5(2,3)4/h(H2,1,2,3,4)/p-2	[O-]S([O-])(=O)=O	iMB745 Model	Kegg
608	trp_l_e	L-Tryptophan	C11H12N2O2	0	C11H12N2O2	0	1e-05	0.02	e	-112.197	396.875	3.39523	C00078					InChI=1S/C11H12N2O2/c12-9(11(14)15)5-7-6-13-10-4-2-1-3-8(7)10/h1-4,6,9,13H,5,12H2,(H,14,15)/t9-/m0/s1	[NH3+][C@@H](CC1=CNC2=CC=CC=C12)C([O-])=O	iMB745 Model	Kegg
622	unknown_cbl1deg_e	unknown degradation product of cbl1 for adocbl-HBI synthesis	C14H17N2O6P1	0	C14H16N2O6P1	-1	1e-05	0.02	e	Unknown	Unknown	Unknown						Unavailable	Unavailable	iMB745 Model	None - insufficient compound info
624	unknown_rbfdeg_e	unknown riboflavin degradation product	C10H14N2O5	0	C10H14N2O5	0	1e-05	0.02	e	Unknown	Unknown	Unknown						Unavailable	Unavailable	iMB745 Model	None - insufficient compound info
630	val_l_e	L-Valine	C5H11NO2	0	C5H11NO2	0	1e-05	0.02	e	-358.911	107.744	4.59531	C00183					InChI=1S/C5H11NO2/c1-3(2)4(6)5(7)8/h3-4H,6H2,1-2H3,(H,7,8)/t4-/m0/s1	CC(C)[C@H]([NH3+])C([O-])=O	iMB745 Model	Kegg
633	wo4_e	Tungstenate	O4W	-2	O4W	-2	1e-05	0.02	e	Unknown	Unknown	Unknown					TUNGSTATE	InChI=1S/4O.W/q;;2*-1;	[O-][W]([O-])(=O)=O	iMB745 Model	MetaCyc
639	zn2_e	Zinc	Zn	2	Zn	2	1e-05	0.02	e	Unknown	Unknown	Unknown	C00038					InChI=1S/Zn/q+2	[Zn++]	iMB745 Model	Kegg

## Sheet: Thermodynamics
Reaction	dG0 (kJ / mol)	dGt0 (kJ / mol)	SE (kJ / mol)	dGt0min (kJ / mol)	dGt0max (kJ / mol)	Quant Dir	P(DGt0 < 0)		Metabolite	dG0 (kJ / mol)	dGt0 (kJ / mol)	SE (kJ / mol)			Comparment	Cytosol	Extra	Reference
2H3MOAOX	59.2974	6.70128	4.96596	-42.2334	55.6359	0	0.0885976		10fthf_c	-680.864	293.884	100000			Temperature	310.15 K	310.15 K	Plugge2012
2MBCOAS	30.632	-15.1693	5.47764	-84.7075	54.3689	0	0.997191		13dpg_c	-2354.92	-2182.37	1.68166			pH	7.7	7	Wilks 2007, Plugge 2012
2OBUTHE2THPPTRX	-5.35312	-5.35302	6.46872	-57.2331	46.527	0	0.79603		1pyr5c_c	-188.902	89.6914	8.21464			Ionic Strength	0.25	0.25	Alberty 2003, Fleming 2009
2PLS	31.4297	-14.1409	5.92947	-64.964	36.6822	0	0.991457		23dhdp_c	-504.014	-274.551	8.03269			Phi	0	130	Bot 2010
4ABZT2R	0	-4.1502	0	-23.7509	15.4505	0	#DIV/0!		23dhmb_c	-650.108	-231.742	3.34637
4ASD	-3.69268	-3.70753	6.03268	-35.1323	27.7172	0	0.730582		23dhmp_c	-643.662	-132.133	3.30804
4DHSD	-34.8258	17.6545	9.28432	-39.7441	75.0531	0	0.0286158		24sf_c	-1249.53	-1070.98	100000
4DHSS	-49.1385	-52.2805	4.40191	-80.5089	-24.052	1	1		25aics_c	-1973.56	-1288.62	9.81656
5HBCOX	17.5685	112.45	282843	-554328	554513	0	0.499841		25dhpp_c	-1396.89	-748.231	100000
5HBCR	11.0295	-28.8323	200000	-392117	392020	0	0.500058		25dthpp_c	-1437.9	-696.095	100000
5HBZIDS	545.221	547.291	100000	-195502	196557	0	0.497817		26dap_ll_c	-702.539	-50.5565	5.53073
7MHS	-76.8504	-27.7864	9.80044	-105.797	50.2245	0	0.99771		26dap_m_c	-704.194	-52.2108	5.53073
7MHTS	15.9853	-26.2144	6.93852	-98.6159	46.1871	0	0.999921		2ahbut_c	-612.88	-194.514	3.60837
ABTA	4.89784	6.49648	2.29766	-37.2083	50.2012	0	0.0023461		2cpr5p_c	-1594.37	-996.582	7.05896
ACACT1	26.8281	26.3812	1.35093	-15.4679	68.2304	0	0		2dhp_c	-627.703	-209.336	9.72382
ACBIPGT	1081.29	1084.82	173205	-338436	340606	0	0.497501		2dr1p_c	-1424.28	-1008.53	5.27208
ACGK	22.3421	25.7231	5.07975	-23.4346	74.8807	0	2.0544e-07		2dr5p_c	-1450.44	-1034.67	2.82636
ACGS	16.9403	-32.3736	7.19827	-85.6835	20.9364	0	0.999997		2frald_c	-1029.74	-800.344	100000
ACKR	9.63472	14.7268	0.861403	-26.1629	55.6165	0	0		2h3moa_c	-619.327	-294.121	3.62919
ACLDC	-57.8888	-10.4476	7.2227	-73.8935	13.2216	0	0.92598		2ippm_c	-584.689	-215.485	5.04351
ACLS	-70.9366	-23.4959	7.81933	-78.0231	31.0314	0	0.998671		2mafr_c	-926.406	-510.682	100000
ACNPLYS	64.4067	61.0802	1.6239	18.696	103.464	-1	0		2mahmp_c	-1651.26	-1294.81	8.63109
ACOTA	7.29084	5.677	5.68972	-44.6762	56.0302	0	0.159197		2mbcoa_c	-3225.71	-1376.24	16.606
ACP1_FMN	-31.3047	-28.9855	3.33175	-84.8052	-12.9427	1	1		2mbr_c	-339.831	78.5336	2.95011
ACSERHS	-492.317	-544.328	100000	-196633	195504	0	0.502172		2obut_c	-469.998	-237.954	5.37603
ACT3R	0	-0.102271	0	-39.3036	39.0991	0	#DIV/0!		2ood_c	-785.309	-322.942	4.24356
ACTNT2R	0	-16.6995	0	-36.3002	2.90116	0	#DIV/0!		2pg_c	-1501.05	-1322.48	1.2694
ACYP	-5.93222	-50.0522	4.66902	-108.493	-31.3883	1	1		2pglyc_c	-1353.56	-1268.16	2.52759
ACYP_2	1.39476	-46.1395	4.70116	-104.643	-27.4126	1	1		2plac_l_c	-1351.3	-1172.73	2.72409
ADCL2	-30.6371	-77.9764	12.1584	-121.407	-34.5453	1	1		2ppoh_c	-185.011	187.635	3.28555
ADCPS1	-42.0919	-84.5018	141421	-277329	277160	0	0.500238		2saa_c	-889.902	-751.019	70710.7
ADCPS2	800.381	758.071	141421	-276487	278003	0	0.497862		2tcc_c	-1076.34	-704.673	100000
ADCYRS	-624.23	-783.748	141421	-278265	276538	0	0.502211		34hpp_c	-470.821	-145.766	5.85475
ADD	-56.5876	-11.3245	7.13319	-74.5949	12.1692	0	0.943808		35cgmp_c	-1039.68	-528.188	100000
ADK1	1.92073	-3.29434	0.250451	-42.9866	36.3979	0	1		3c2hmp_c	-830.907	-368.544	4.13914
ADK2	-2787.47	-2774.21	100000	-198813	193265	0	0.511066		3c3hmp_c	-820.613	-358.25	3.96829
ADK3	5.96048	0.954399	2.0925	-42.3483	44.257	0	0.324157		3c4mop_c	-800.125	-430.92	4.71794
ADK4	-2.10269	-6.11446	2.29101	-49.8062	37.5773	0	0.996195		3dhq_c	-973.526	-555.159	9.47038
ADKD	-0.635729	-5.84985	2.29766	-49.5546	37.8549	0	0.994552		3dhsk_c	-782.081	-456.876	10.704
ADNCYC	46.3476	1.99624	4.85	-56.7992	21.0149	0	0.340317		3hcdgggp_c	-1764.19	2191.74	41.7567
ADNK1	25.1709	-17.1735	5.11088	-66.3922	32.0452	0	0.999611		3hdgggp_c	-564.165	2832.77	38.1422
ADOCBIAH	53.1213	53.0891	141421	-277182	277248	0	0.49985		3hdgggps_c	-657.121	3021.7	70710.7
ADOCBLS2	-788.257	-837.292	173205	-340358	338684	0	0.501929		3hdggpg_c	-613.618	3111.99	70710.7
ADPT	-17.4121	20.2514	5.05019	-28.8483	69.3511	0	3.03557e-05		3hdggpgp_c	-1455.92	2216.19	70710.7
ADSK	27.827	-21.3805	12.3728	-84.8325	42.0715	0	0.958009		3hdggpi_c	-1113.47	2798.46	70710.7
ADSL1	5.25227	12.1155	2.15825	-41.4041	25.8582	0	9.9108e-09		3hdpgpe_c	-921.406	3457.16	70710.7
ADSL2	8.83352	15.6969	4.59531	-42.5993	34.2163	0	0.000317917		3hdpgpg_c	-1215.14	3162.59	70710.7
ADSS	94.5496	-2.66333	9.77986	-80.6339	75.3072	0	0.607315		3hdpgpi_c	-1714.99	2849.07	70710.7
AGAIAGT	35.2016	-24.7508	7.23423	-78.1313	28.6296	0	0.999688		3hdpgps_c	-1258.64	3072.31	70710.7
AGAID	-11.7037	-13.1086	3.59316	-69.4407	3.44658	0	0.999868		3hfrdp_c	-1793.19	-551.883	12.5587
AGPR	-56.1701	-0.235647	5.51288	-79.931	39.6829	0	0.517048		3hggdp_c	-1679.21	-65.2558	17.2722
AH6PI	-13.4837	-13.4797	2.62198	-38.2195	11.26	0	1		3hgrdp_c	-1907.17	-1038.51	8.16883
AHC	34.7414	34.7225	4.59531	-23.5737	53.2419	0	2.07612e-14		3ig3p_c	-1088.03	-532.545	5.80271
AHGDX	74.2942	25.1359	6.79737	-27.3883	77.6601	0	0.000108698		3mob_c	-469.335	-144.13	3.18234
AHMMPS	-118.599	-115.711	9.35201	-232.62	-78.3559	1	1		3mop_c	-462.888	-44.5216	3.40004
AHSERL2	-76.8572	-76.8693	10.1387	-135.943	-17.7961	1	1		3ophb_c	494.912	3707.97	40.8328
AICART	9.23942	9.24017	4.59531	-38.968	57.4483	0	0.0221742		3pg_c	-1505.21	-1326.65	1.21628
AIRC2	70.1863	-32.165	10.2865	-111.129	46.7986	0	0.999117		3php_c	-1453.42	-1368.01	1.63636
AIRC3	0	0	0	-19.6007	19.6007	0	#DIV/0!		3psme_c	-1819.89	-1414.44	9.51202
AIRCR	95.9637	-11.4269	11.3777	-43.2399	60.1629	0	0.842387		3spyr_c	-1232.75	-1143.03	70710.7
AKACAL	17.8704	-33.3031	5.70801	-83.6922	17.0859	0	1		4abut_c	-368.759	50.4511	2.82417
AKGCAL	11.536	-39.6363	7.3402	-93.2245	13.9518	0	1		4abutn_c	-138.674	326.253	3.18218
AKPCAL	27.9572	-23.2167	5.20673	-72.6233	26.1899	0	0.999996		4abz_c	-200.763	77.86	5.69207
AKSDC	-43.1502	6.01022	6.79653	-56.6004	28.844	0	0.188265		4abz_e	-200.763	52.9152	5.69207
ALACCBX	-14.6027	-14.6025	3.80163	-61.255	32.0501	0	0.999939		4adhq_c	-823.997	-311.876	10.7826
ALACT2R	0	-4.15627	0	-23.757	15.4444	0	#DIV/0!		4adhs_c	-634.314	-218.498	11.3612
ALAT4R	0	-12.6085	0	-51.8099	26.5928	0	#DIV/0!		4ahmmp_c	56.4829	475.635	7.58898
ALATA_L	-1.41772	0.246481	0.832668	-40.5869	41.0799	0	0.38361		4ampm_c	-785.824	-416.718	7.80428
ALATRS	16.3593	-34.445	8.24722	-109.412	40.5216	0	0.999985		4as_c	-644.075	-131.775	8.99175
ALCD19X	-85.3281	-32.7318	5.56613	-82.8428	17.3792	0	1		4das_c	-408.947	10.1772	11.0479
ALCD19Y	-85.3281	-32.7318	5.56613	-82.8428	17.3792	0	1		4gaepmamfr_c	-450.98	758.174	100000
ALCD20X	49.8669	0.708543	4.6278	-47.5633	48.9804	0	0.439157		4ggaepmamfr_c	-909.176	579.541	100000
ALCD20Y	53.3172	0.72096	4.62189	-47.5393	48.9812	0	0.438021		4gggaepmamfr_c	-1367.37	398.812	100000
ALCD22_L_F420	-26.6519	45.5926	7.35516	-8.0249	99.2101	0	2.84626e-10		4hba_c	-243.566	128.998	5.02957
ALCD2X	64.1001	14.9417	4.62317	-33.321	63.2045	0	0.000614804		4hbz_c	-426.799	-194.858	5.05477
ALCD2Y	67.5504	14.9542	4.65273	-33.3666	63.2749	0	0.000654358		4hphac_c	-420.352	-95.2943	5.10614
ALDD1	41.0989	-55.5009	9.68386	-113.683	2.68082	0	1		4hphac_e	-420.352	-124.273	5.10614
ALDD20X	44.094	-52.5065	9.41448	-110.16	5.14723	0	1		4mhetz_c	-32.4281	386.799	100000
ALDD2X	36.4236	-60.1766	9.41167	-117.825	-2.52837	1	1		4mop_c	-449.524	-31.1575	3.54079
ALKP	-12.3897	-12.4854	3.40702	-68.4526	3.70497	0	0.999876		4mpetz_c	-878.209	-509.069	100000
ALR2_F420	17.3376	-54.9069	7.09285	-108.01	-1.80356	1	1		4pasp_c	-1548.93	-1274.6	5.09692
AMPMS2	16.9405	-173.278	20.8637	-312.75	-113.36	1	1		4ppan_c	-1636.91	-945.988	9.25718
ANPRT	24.4598	65.5742	8.02253	10.6487	120.5	-1	1.66533e-16		4ppcys_c	-1757.29	-833.622	12.1368
ANS	-97.283	-143.023	13.1131	-237.615	-88.2083	1	1		4r5au_c	-792.632	-47.4363	10.9288
ANS2	-89.5978	-133.428	13.8214	-199.719	-67.1362	1	1		5aizc_c	-1526.04	-1031.82	10.4258
APPLP	24.191	-14.7931	5.26798	-64.3197	34.7335	0	0.997508		5aop_c	-481.523	-64.5666	2.81458
ARGDC	-35.2409	8.84472	10.4961	-61.0171	38.9297	0	0.199708		5aprbu_c	-1634.94	-940.054	10.9206
ARGDR	-31.4494	-31.6698	7.20903	-95.0889	-8.02748	1	0.999994		5c5pdriaz_c	-1183.17	-678.541	100000
ARGSL	14.8606	11.6668	4.59531	-46.6294	30.1862	0	0.00556096		5caiz_c	-1526.04	-1031.82	10.4258
ARGSS	83.3953	-10.2182	9.47348	-87.5882	67.1519	0	0.859619		5hbc_red_c	0	3911.93	100000
ARGTRS	31.9313	-20.7479	10.8837	-100.882	59.3862	0	0.971696		5hbc_c	0	3912.79	100000
ASADI	-30.1751	23.7663	5.30621	-55.524	63.2797	0	3.75049e-06		5hbzid_c	35.9721	315.187	6.6051
ASD	-48.7631	-1.15037	6.8196	-63.8062	21.7287	0	0.566978		5mdr1p_c	-1406.06	-897.135	9.65778
ASNN	-11.9239	-13.1394	6.91959	-75.9912	9.93564	0	0.971209		5mdru1p_c	-1417.68	-908.757	9.21993
ASNS1	51.7344	-42.4959	10.8294	-152.212	27.4437	0	0.999956		5mta_c	-15.1958	683.511	9.65778
ASNTRS2_1	20.8038	18.0285	6.74289	-53.9896	90.0466	0	0.00375094		5mthf_c	-517.897	550.013	100000
ASNTRS2_2	16.857	-70.714	10.2755	-179.345	-1.86012	1	1		5pmev_c	-1480.13	-1022.11	6.18656
ASP1DC	-61.8187	-14.2697	10.4471	-84.0354	15.7192	0	0.914015		5pr5hbz_c	-488.829	107.425	100000
ASPCT	22.493	-26.6495	6.49875	-78.5884	25.2894	0	0.999979		6hmhpt_c	-39.9051	377.506	100000
ASPKI	15.1128	18.6364	4.59531	-29.5718	66.8445	0	2.50114e-05		6hmhptpp_c	-1744.17	-1394.91	100000
ASPO2X	722.444	667.601	100000	-195372	196707	0	0.497337		6pthp_c	-184.59	327.794	100000
ASPO2Y	725.895	667.614	100000	-195372	196707	0	0.497337		7mhp_c	-311.542	293.114	7.95346
ASPTA	2.84719	2.82997	0.852008	-38.0413	43.7013	0	0.000447624		7mht_c	-596.972	333.752	8.00851
ASPTRS	13.6387	-36.0561	8.12148	-110.776	38.664	0	0.999995		7ohp_c	-442.46	69.0678	3.88078
ATGH	-915.579	-494.809	46.7231	-762.792	-226.826	1	1		aacoa_c	-3361.83	-1698.85	15.6217
ATIH	-915.579	-494.809	46.7231	-762.792	-226.826	1	1		ac_c	-368.004	-229.123	1.54183
ATPFORTRX	-1.7916	3.20855	5.50632	-66.3859	72.803	0	0.280047		ac_e	-368.004	-241.596	1.54183
ATPM	11.0295	-31.4127	4.6201	-89.7575	-12.8447	1	1		acald_c	-140.542	45.7813	1.92571
ATPPRT	-4124.57	-4069.91	100000	-200109	191969	0	0.516232		accoa_c	-3248.25	-1678.27	15.5112
ATPS1	11.0295	1.98633	4.6201	-56.3585	20.5544	0	0.333623		acetol_c	-294.812	-15.3271	1.37527
ATPS4R	-11.0295	-35.3854	4.6201	-53.9534	22.9595	0	1		acetone_c	-160.21	119.275	3.28555
ATSH	-915.579	-494.809	46.7231	-762.792	-226.826	1	1		acg5p_c	-1660.19	-1248.72	4.63091
BACCL	1163.44	1166.53	100000	-194873	197206	0	0.495346		acg5sa_c	-593.39	-128.443	4.11597
BRFAPS	-100.222	-90.4655	6.20568	-171.519	-49.189	1	1		acgam1p_c	-1724.16	-1075.49	5.26334
BTNABC	11.0295	-18.867	4.6201	-96.8125	19.3017	0	0.999978		acglu_c	-815.869	-400.083	5.23652
BTNT2I	0	-4.15377	0	-23.7545	15.4469	0	#DIV/0!		achms_c	-661.332	-149.029	4.21271
CA2ABC	11.0295	-56.4989	4.6201	-134.444	-18.3302	1	1		acmana_c	-884.78	-186.069	4.47733
CARB_MET	5173.17	5116.32	100000	-190859	201267	0	0.479598		acnam_c	-1359.85	-522.258	4.60049
CAT	-193.179	-193.177	10.567	-223.401	-123.177	1	1		acorn_c	-487.369	164.73	7.04075
CAT6	0	12.5431	0	-26.6583	51.7445	0	#DIV/0!		acser_c	-668.832	-250.17	5.05577
CBIABC	11.0295	-31.4127	4.6201	-109.358	6.756	0	1		actn_r_c	-291.216	81.4307	3.10869
CBIAT	2765.65	2741.71	173205	-336779	342263	0	0.493685		actn_r_e	-291.216	48.1794	3.10869
CBL1ABC	11.0295	-18.8696	4.6201	-96.8151	19.2991	0	0.999978		actp_c	-1225.03	-1088.76	1.72537
CBL1HBIABC	11.0295	-18.8696	4.6201	-96.8151	19.2991	0	0.999978		adcobdam_c	0	3153.73	100000
CBLAT2	2765.65	2743.43	173205	-336778	342265	0	0.493681		adcobhex_c	0	3540.14	100000
CBLD	0	-9.09495e-13	173205	-339531	339491	0	0.5		ade_c	307.263	540.144	2.53239
CBPS	58.3517	-26.4099	10.0827	-154.264	61.6669	0	0.995595		adn_c	-192.751	412.794	2.2613
CD2ABC1	11.0295	-6.32652	4.6201	-84.272	31.8422	0	0.914554		adocbi_c	0	3911.93	100000
CD2T4	0	-4.15642	0	-43.3578	35.0449	0	#DIV/0!		adocbip_c	0	3865.35	100000
CDGGGPP3	262.85	211.967	70710.7	-138420	138844	0	0.498804		adocblhbi_c	0	4471.76	100000
CDGGGPP4	262.85	211.967	70710.7	-138420	138844	0	0.498804		adp_c	-1898.99	-1356.4	1.92162
CDGGGS	-7.64149	-4.52422	4.7184	-52.9736	43.9252	0	0.831182		aepmamfr_c	7.21597	934.821	100000
CDGGGS2	-7.64149	-4.52422	4.7184	-52.9736	43.9252	0	0.831182		agdpcbi_c	0	4424.31	100000
CDGGGSAT	244.443	197.061	70710.7	-138435	138829	0	0.498888		agdpgpi_c	-2192.06	2977.54	70710.7
CDGGGSAT2	244.443	197.061	70710.7	-138435	138829	0	0.498888		agm_c	51.7172	793.558	10.7589
CDGGIPT	254.86	207.395	70710.7	-138425	138840	0	0.49883		ah6p_d_c	-1747.12	-1238.25	2.74882
CDGGIPT2	254.86	207.395	70710.7	-138425	138840	0	0.49883		ahcys_c	-347.312	584.22	8.15344
CF3HA	-3350.84	-3456.57	122474	-243556	236603	0	0.511258		ahdt_c	-2915.67	-2380.85	100000
CF3HG	-3585.77	-3690.77	158114	-313643	306222	0	0.509311		aicar_c	-1366.07	-763.99	9.40144
CF3SA	3398.34	3410.53	122474	-236679	243500	0	0.488892		air_c	-1236	-634.396	10.4258
CF3SG	3636.71	3648.54	158114	-306294	313591	0	0.490795		akg_c	-791.126	-608.243	2.04928
CH2ACH	-7.39687	-7.39411	3.74893	-34.3427	19.5545	0	0.975714		ala_b_c	-373.198	-47.1452	8.12245
CH3ACH	-7.39687	-7.39339	3.74893	-34.342	19.5552	0	0.975703		ala_l_c	-367.047	-41.0639	1.82623
CH4ST	0	-0.00918992	0	-19.6099	19.5915	0	#DIV/0!		ala_l_e	-367.047	-70.0934	1.82623
CH4T	0	0	0	-19.6007	19.6007	0	#DIV/0!		alac_s_c	-619.327	-294.122	3.62919
CHACH	1.74508	1.74723	5.08981	-27.8295	31.3239	0	0.365694		alac_s_e	-619.327	-323.217	3.62919
CHORM	-52.2316	-52.2315	8.39366	-88.2837	-16.1792	1	1		alatrna_c	-334.726	127.15	4.5582
CHORS	-12.3273	-5.55302	6.88565	-68.3383	17.4555	0	0.790012		amet_c	-364.841	705.598	100000
CHRPL	-156.232	-154.615	11.6632	-226.764	-122.242	1	1		amp_c	-1034.24	-478.74	1.87632
CLT	0	12.5431	0	-7.05758	32.1438	0	#DIV/0!		anth_c	-200.763	77.8595	5.69207
CMPSAS	259.153	213.087	70710.7	-138419	138845	0	0.498798		appl_c	-185.699	279.216	3.35703
CO2T	0	0	0	-19.6007	19.6007	0	#DIV/0!		applp_c	-1028.17	-609.938	3.64404
COABC	11.0295	-56.4989	4.6201	-134.444	-18.3302	1	1		aps_c	-1542.03	-986.503	3.5202
COBALTT5	0	25.0862	0	5.48551	44.6869	-1	#DIV/0!		arg_l_c	-299.042	398.713	7.75528
COBS	24.191	-21.675	5.26798	-71.2016	27.8516	0	0.999981		argsuc_c	-912.552	-121.882	7.46773
COCHL	11.0295	-153.567	173205	-339694	339387	0	0.500354		argtrna_c	-251.149	580.624	10.8402
COMS	23.4652	21.8685	7.31814	-71.4532	35.6367	0	0.00140285		asn_l_c	-526.053	-154.205	4.59531
CPC2MT	17.5284	-28.2161	173205	-339549	339493	0	0.500065		asntrna_asp_c	-660.613	-198.188	4.28322
CPC3MT	17.5284	31.2668	173205	-339490	339552	0	0.499928		asntrna_c	-487.699	23.6371	6.2142
CPC4MT	17.5284	-28.2161	173205	-339549	339493	0	0.500065		asp_l_c	-697.379	-418.875	2.01535
CPC5MT	115.807	10.5799	173205	-339540	339522	0	0.499976		aspsa_c	-456.134	-130.32	5.79805
CPC6MT	-350.943	-442.432	244949	-480631	479706	0	0.500721		asptrna_c	-667.778	-252.273	4.20964
CPC6R	-28.5157	83.5635	141421	-277141	277309	0	0.499764		athr_l_c	-529.206	-110.22	3.51609
CPC8MM	-2.48012e-12	57.7626	141421	-277148	277263	0	0.499837		atp_c	-2765.65	-2230.76	2.33695
CTPRIBFLVTX	43.89	-0.870932	7.27401	-54.3294	52.5875	0	0.547652		brfap_c	-1273.9	-625.238	6.55277
CTPS1	79.2653	-7.61671	11.6988	-89.3483	74.1149	0	0.742499		btamp_c	-590.833	665.985	143925
CTPS2	71.5801	-17.2125	10.8573	-126.984	52.7819	0	0.943554		btn_c	-911.355	-213.504	103510
CUABC	11.0295	-56.4989	4.6201	-134.444	-18.3302	1	1		btn_e	-911.355	-275.853	103510
CUT1	11.0295	-6.32652	4.6201	-84.272	31.8422	0	0.914554		ca2_c	0	-3.44056	100000
CYRDAAT	2765.65	2750.31	173205	-336771	342271	0	0.493665		ca2_e	0	-3.44056	100000
CYRDAR	-25.0654	-84.5511	282843	-554515	554346	0	0.500119		camp_c	-796.571	-285.045	2.47784
CYRDAS	-284.758	-368.061	141421	-277682	276906	0	0.501038		caphis_c	-518.614	226.435	9.07833
CYSDS	42.7682	-6.34765	9.38655	-103.723	11.4746	0	0.750559		carb_met_c	0	0	100000
CYSSR	-49.7343	-49.3873	8.20985	-104.68	5.90534	0	1		cbasp_c	-820.699	-544.658	7.19521
CYST2R	0	-16.8728	0	-36.4735	2.72785	0	#DIV/0!		cbi_c	0	3353.82	100000
CYSTA	-29.0861	-27.4038	8.58646	-83.4347	28.627	0	0.999292		cbi_e	0	3054.55	100000
CYSTRS	-0.460104	-52.363	11.0878	-132.897	28.1711	0	0.999999		cbl1_c	0	4098.25	100000
CYTDK1	22.0297	-20.3185	6.73004	-72.7107	32.0737	0	0.998732		cbl1_e	0	3732.48	100000
CYTDK3	18.0063	-23.1386	7.10318	-76.2622	29.985	0	0.999438		cbl1hbi_c	0	3911.93	100000
CYTK1	4.11389	-1.10212	4.59531	-49.3103	47.106	0	0.594771		cbl1hbi_e	0	3562.79	100000
CYTK2	2.97935	-2.23543	4.59531	-50.4436	45.9727	0	0.686679		cbp_c	-1240.27	-1150.57	4.64402
CYTK5	4.53515	-0.6792	6.88447	-53.3741	52.0157	0	0.539295		cd2_c	0	-3.44056	100000
DADK	3.45766	-1.75597	2.69251	-46.2347	42.7227	0	0.742853		cd2_e	0	-3.44056	100000
DAPDC	-39.3963	6.42572	7.39462	-57.3571	30.4318	0	0.192431		cdgggp_c	-1517.97	2344.79	44.4554
DAPE	-1.65428	-1.65428	4.59531	-30.2618	26.9532	0	0.640574		cdp_c	-2246.89	-1704.3	8.6034
DAPNH4T	5.82066	53.2517	10.2254	-5.99143	112.495	0	9.55544e-08		ch_h4mpt_c	-2071.74	-165.378	122474
DB4PS	-43.8873	-91.3187	5.85049	-152.075	-70.3391	1	1		ch2_h4mpt_c	-2039.18	-90.5469	122474
DCMPDA	-67.4974	-22.1276	7.88584	-86.8732	2.84127	0	0.997492		ch3_h4mpt_c	-2060.26	-18.4613	122474
DCTPD	-66.6339	-22.1742	7.45672	-86.0788	1.95364	0	0.998529		ch4_c	-34.463	151.86	4.59531
DGGGPS	13.2844	-37.8822	7.04106	-90.884	15.1196	0	1		ch4_e	-34.463	135.234	4.59531
DGGGPS2	13.2844	-37.8822	7.04106	-90.884	15.1196	0	1		ch4s_c	-10.7239	175.588	7.13862
DGGPGP	-13.3269	-9.981	2.3839	-63.9428	4.20407	0	0.999986		ch4s_e	-10.7239	158.971	7.13862
DGGPGP2	-13.3269	-9.981	2.3839	-63.9428	4.20407	0	0.999986		cho_h4mpt_c	-2237.47	-288.835	122474
DGLY3POX	23.3326	-127.577	282843	-554558	554303	0	0.50018		chor_c	-737.762	-368.557	11.8997
DGLYOX	34.0928	-62.5065	9.50905	-120.346	-4.66744	1	1		cit_c	-1163.44	-938.275	1.82796
DHAD1	-58.0475	-58.0474	2.94764	-83.4254	-32.6693	1	1		cit_e	-1163.44	-959.064	1.82796
DHAD2	-58.0475	-58.0473	2.94764	-83.4254	-32.6693	1	1		citr_l_c	-489.893	115.513	7.02371
DHDPRX	89.3205	40.1622	8.21664	-15.1438	95.4681	0	5.09561e-07		citrac_c	-598.415	-415.541	3.77448
DHDPRY	92.7708	40.1746	8.22407	-15.1459	95.4951	0	5.17146e-07		cl_c	0	-0.860141	100000
DHDPS	-58.3264	-107.237	11.501	-139.291	-35.4052	1	1		cl_e	0	-0.860141	100000
DHFR	-71.7437	-19.1437	4.91259	-67.9738	29.6863	0	0.999951		cmaphis_c	-495.794	342.499	100000
DHFS	-8.02366	-52.052	7.60556	-125.761	21.657	0	1		cmp_c	-1384.34	-828.839	8.6034
DHNPA2	40.1697	38.357	4.56658	-19.883	56.8201	0	0		cmpacna_c	-2293.08	-945.675	70710.7
DHORD7	-21.6274	50.5263	6.82085	-2.04393	103.097	0	6.42819e-14		co1dam_c	0	2587.02	100000
DHORTS	38.8468	-10.3158	5.30621	-40.3167	19.685	0	0.974058		co2_c	-386	-386	4.59531
DHPCPH	-515.595	-564.805	75592.9	-148746	147617	0	0.502981		co2_e	-386	-386	4.59531
DHPS2	-11.0051	-55.1887	8.33766	-110.732	0.354507	0	1		co2dam_c	0	2594.76	100000
DHPS3	-11.0051	-59.1587	8.33767	-114.702	-3.61555	1	1		coa_c	-3107.83	-1631.31	15.5607
DHQAT	-9.87249	-8.24765	6.20537	-29.9228	53.2043	0	0.908095		cob_c	-1439.44	-562.283	8.37474
DHQD	-47.3754	-47.3754	5.5354	-77.8254	-16.9253	1	1		cobalt2_c	0	-3.44056	100000
DHQS2	-71.1927	-71.1928	9.99061	-110.375	-32.0105	1	1		cobalt2_e	0	-3.44056	100000
DIPS	40.348	-5.31375	141421	-277230	277220	0	0.500015		cobya_c	0	2391.24	100000
DKFPASPL	-84.1877	-35.2966	8.26404	-110.296	39.703	0	0.99999		codhpre6_c	0	2147.15	100000
DKFPS2	2.7786	9.78799	3.90733	-37.0717	56.6477	0	0.006122		com_c	-758.984	-526.977	70710.7
DKFPS3	16.4773	16.5193	4.1857	-30.8861	63.9246	0	3.96348e-05		copre2_c	0	1715.02	100000
DMATT	-23.476	-74.663	7.09042	-127.762	-21.5644	1	1		copre3_c	0	1808.18	100000
DMATT2	-31.0988	-82.2858	7.09609	-135.396	-29.1761	1	1		copre4_c	0	1960.83	100000
DMHDRFS	85.8917	-78.5728	38.3371	-261.805	64.8825	0	0.979795		copre5_c	0	2053.99	100000
DNADDP	68.3683	-28.2812	12.6148	-102.296	5.95634	0	0.987517		copre6_c	0	1994.51	100000
DNA_MET	1960.08	1945.33	109252	-212258	216109	0	0.492897		copre8_c	0	2333.47	100000
DNMPPA	-37.3821	-37.4492	4.36305	-95.2902	-19.385	1	1		ctp_c	-3115.11	-2580.22	10.1117
DOHDUS	75.5202	24.9788	7.30198	-58.2232	68.4039	0	0.000312161		cu2_c	0	-3.44056	100000
DPCOAK	45.7744	-3.64406	6.49875	-55.583	48.2949	0	0.71251		cu2_e	0	-3.44056	100000
DPR	-65.4256	-12.8295	6.49875	-64.7684	39.1094	0	0.975818		cys_l_c	-339.018	-13.1699	4.59531
DRBK	1.76029	-40.5886	6.29258	-92.1234	10.9462	0	1		cys_l_e	-339.018	-42.0916	4.59531
DROPPRX	-66.0705	-16.9319	5.50891	-66.9307	33.067	0	0.998942		cystrna_pser_c	-1333.3	-920.85	4.60086
DROPPRY	-69.5208	-16.9443	5.52	-66.9648	33.0763	0	0.998928		cystrna_c	-323.516	137.126	7.588
DRTPPD	-37.6418	7.57145	100000	-196042	196017	0	0.49997		cytd_c	-539.71	65.8399	7.62501
DTMPK	2.82475	-2.64626	4.59531	-50.8544	45.5619	0	0.717645		dad_2_c	-33.006	572.539	5.32114
DURIPP	4.22311	4.31125	4.5886	-43.8838	52.5063	0	0.173722		dadp_c	-1731.4	-1188.81	5.99717
DUTPDP	41.8654	-50.7606	10.408	-120.45	-20.8484	1	0.999999		damp_c	-868.196	-312.693	5.49912
EHA	-17.5685	-117.611	282843	-554518	554323	0	0.500166		datp_c	-2593.97	-2059.08	7.14409
ENO	-4.0631	-4.06343	0.477934	-24.6009	16.474	0	1		db4p_c	-1290.96	-968.369	2.46811
EX_4ABZ_E	200.763	209.013	5.69207	207.945	249.858	-1	0		dcamp_c	-1638.15	-999.784	3.28743
EX_4HPHAC_E	420.352	427.766	5.10614	427.846	467.462	-1	0		dcdp_c	-2076.59	-1534	9.05016
EX_ACTN_R_E	291.216	284.334	3.10869	288.329	320.116	-1	0		dcmp_c	-1212.9	-657.399	9.05016
EX_AC_E	368.004	378.832	1.54183	385.898	411.543	-1	0		dctp_c	-2939.54	-2404.65	10.104
EX_ALAC_S_E	619.327	626.709	3.62919	629.684	663.511	-1	0		dcyt_c	-371.46	234.09	8.54784
EX_ALA_L_E	367.047	361.043	1.82623	367.552	394.311	-1	0		ddhrb_c	-720.134	15.8329	32.5227
EX_CBI_E	0	-61.9301	100000	-196052	195968	0	0.500247		dgdp_c	-1963.74	-1421.38	100000
EX_CBL1HBI_E	0	-58.8486	100000	-196049	195971	0	0.500235		dgggp_c	-317.947	2985.82	40.834
EX_CBL1_E	0	-62.2892	100000	-196052	195967	0	0.500248		dgggps_c	-410.904	3174.76	70710.7
EX_CH4S_E	10.7239	7.2856	7.13862	3.38196	50.966	-1	0.153724		dggpg_c	-367.4	3265.04	70710.7
EX_CH4_E	34.463	31.0225	4.59531	32.1037	69.718	-1	7.34679e-12		dggpgp_c	-1209.71	2369.25	70710.7
EX_CO2_E	386	386	4.59531	387.081	424.696	-1	0		dggpi_c	-867.25	2951.51	70710.7
EX_COBALT2_E	0	-21.6456	100000	-196012	196008	0	0.500086		dgmp_c	-1104.57	-549.134	100000
EX_CYS_L_E	339.018	333.041	4.59531	334.122	371.737	-1	0		dgsn_c	-260.87	344.663	100000
EX_FOL_E	469.863	483.788	100000	-195506	196513	0	0.49807		dgtp_c	-2828.95	-2294.5	100000
EX_FOR_E	348.562	361.108	2.14416	366.993	394.999	-1	0		dha_c	-452.121	-172.637	3.30255
EX_GCALD_E	291.564	288.123	2.70818	292.903	323.12	-1	0		dhadr_c	-305.045	811.107	100000
EX_GLU_L_E	692.396	698.948	1.96395	705.187	732.487	-1	0		dhadrdpr_c	0	1534.38	100000
EX_GLY_E	378.533	374.261	2.148	380.139	408.16	-1	0		dhadrp_c	-1147.35	-83.4389	100000
EX_H2O_E	238.821	237.101	1.23252	234.685	239.516	-1	0		dhadrpr_c	-1663.97	-227.406	100000
EX_H2S_E	-11.5439	0.999158	4.59531	2.0804	39.6947	-1	0.413937		dhadrtpr_c	-3389.74	-1978.49	100000
EX_H2_E	-17.5685	-19.2888	4.59531	-18.2075	19.4068	0	0.999987		dhap_c	-1295.37	-1065.92	0.88082
EX_HCO3_E	588.014	600.703	2.11962	606.637	634.547	-1	0		dhf_c	-505.834	375.749	100000
EX_H_E	-2.48012e-12	29.0211	4.59531	20.0143	38.0279	-1	1.3475e-10		dhlpro_c	-98.8702	786.127	14.1528
EX_ILE_L_E	344.142	332.974	4.59531	334.055	371.669	-1	0		dhnpt_c	-371.639	233.908	100000
EX_IND3AC_E	104.048	110.577	8.66712	103.677	157.253	-1	0		dhor_s_c	-620.725	-388.683	7.79567
EX_LEU_L_E	348.397	337.231	3.54079	340.379	373.86	-1	0		dhp23cp_c	-435.475	76.0475	125357
EX_LYS_L_E	357.59	333.015	5.34271	332.631	373.175	-1	0		dhpmp_c	-1189.89	-634.417	100000
EX_N2_E	-18.7	-18.7	4.59531	-17.6188	19.9955	0	0.999976		dhpt_c	-33.2062	571.476	100000
EX_NAC_E	201.297	211.262	6.74174	208.136	254.165	-1	0		dhrfap_c	-1106.35	-135.591	100000
EX_NH4_E	79.419	64.3308	4.59531	65.4121	103.026	-1	0		didp_c	-1956.6	-1463.04	6.24216
EX_NI2_E	0	-21.6456	100000	-196012	196008	0	0.500086		ditp_c	-2820.42	-2335.76	7.45106
EX_PAC_E	208.978	216.365	5.83632	215.014	257.493	-1	0		dkfp_c	-1567.85	-1152.1	3.57171
EX_PI_E	1094.45	1122.67	1.19793	1130.41	1154.7	-1	0		dmh2mpt_c	-2079.14	-409.998	135401
EX_PRO_L_E	298.623	290.882	8.97599	283.377	338.163	-1	0		dmlz_c	-614.15	221.964	8.65072
EX_PYR_E	467.195	478.018	1.19761	485.759	510.054	-1	0		dmpp_c	-1782.55	-1379.7	6.1185
EX_RIBFLV_E	509.249	492.713	15.6358	472.155	553.048	-1	0		dna_met_c	0	0	100000
EX_TRP_L_E	112.197	101.895	3.39523	105.329	138.239	-1	0		dnad_c	-2432.52	-1318.02	12.1498
EX_UNKNOWN_CBL1DEG_E	0	-0.359018	100000	-195990	196029	0	0.500001		dohau_c	-793.386	-188.346	3.31047
EX_UNKNOWN_RBFDEG_E	0	-12.042	100000	-196002	196018	0	0.500048		dohdu_c	-902.333	-483.967	3.74757
EX_VAL_L_E	358.911	349.462	4.59531	350.544	388.158	-1	0		dpcoa_c	-2286.94	-753.301	16.1786
F430S1	-312.115	-467.833	173205	-340097	339122	0	0.501078		dpgpe_c	-761.12	3617.45	70710.7
F430S2	-25.0654	24.093	141421	-277201	277249	0	0.499932		dpgpg_c	-1054.85	3322.88	70710.7
F430S3	-25.0654	24.093	141421	-277201	277249	0	0.499932		dpgpi_c	-1554.7	3009.35	70710.7
F430S4	0	0	141421	-277205	277205	0	0.5		dpgps_c	-1098.36	3232.6	70710.7
F430S5	-238.821	-184.499	141421	-277390	277021	0	0.50052		drib_c	-585.533	-119.725	3.22596
F4D	-69.6938	2.55073	7.95931	-22.5621	67.4404	0	0.374306		dscl_c	0	1867.67	100000
F4H2O	-389.791	-534.28	14.0046	-590.842	-437.941	1	1		dtdp_c	-2286.39	-1697.58	8.97763
F4MTSPD	84.6829	-38.4502	12.0646	-101.298	24.3978	0	0.999281		dtdp4d6dg_c	-2797.51	-1776.29	12.1345
F4MTSPR	31.0491	-41.1952	9.47521	-98.968	16.5776	0	0.999993		dtdp4d6dm_c	-2797.51	-1776.29	12.1345
FAPH	38.2088	-9.23224	12.4056	-82.8367	24.5954	0	0.771621		dtdpglu_c	-2986.98	-1872.59	10.4322
FBA	15.2438	22.2579	0.830845	-28.66	33.3989	0	0		dtdprmn_c	-2832.35	-1717.96	11.0736
FBA2	28.9425	28.9891	1.79608	-23.8206	42.0221	0	0		dtmp_c	-1422.55	-820.569	8.97763
FBP	-15.9042	-9.02353	1.0848	-60.4391	2.61531	0	1		dttp_c	-3150.91	-2570.1	10.4322
FBP2	-16.7863	-9.9015	2.0535	-63.2158	3.63599	0	0.999999		dudp_c	-2301.76	-1806.35	9.08094
FCLPA	19.8053	19.8091	4.59531	-38.4871	38.3285	0	8.1364e-06		dump_c	-1439.8	-931.058	8.47077
FDH	-19.8694	27.572	8.24306	-37.8738	53.2411	0	0.000411596		duri_c	-597.496	-38.575	8.40199
FE2ABC	11.0295	-55.3712	4.6201	-133.317	-17.2025	1	1		dutp_c	-3165.58	-2678.35	10.1599
FE3ABC	11.0295	-67.3025	4.6201	-145.248	-29.1338	1	1		dxyl5p_c	-1444.8	-1029.05	2.67364
FEDCABC	11.0295	7.9697	4.6201	-109.177	85.3398	0	0.0422633		eig3p_c	-1153.3	-737.565	7.05087
FMFD	26.2008	79.1845	282843	-554341	554539	0	0.499888		etoh_c	-179.577	99.9082	2.21077
FMFTSPFT	11.1262	58.1843	7.92769	3.44468	112.924	-1	1.07303e-13		f1p_c	-1761.49	-1252.61	2.15174
FMNAT	-11.1088	-8.11075	7.25402	-61.53	45.3085	0	0.868239		f390a_c	0	1971.33	100000
FMNAT_CTP	-49.8021	-46.9637	7.61548	-101.091	7.16397	0	1		f390g_c	0	1970.54	100000
FMNAT_GTP	-26.1205	-22.7893	4.52719	-70.864	25.2853	0	1		f420_0_c	-1639.02	-775.025	70710.7
FOLR2	-64.487	-11.806	6.72685	-64.192	40.58	0	0.960375		f420_1_c	-2097.22	-962.617	70710.7
FOLT	0	8.31089	0	-11.2898	27.9116	0	#DIV/0!		f420_2_c	-2555.42	-1152.15	70710.7
FORT	0	4.15445	0	-15.4462	23.7551	0	#DIV/0!		f420_2h2_c	-2607.54	-1038.87	70710.7
FRD	80.0859	-19.9505	282843	-554450	554411	0	0.500028		f420_3_c	-3013.61	-1343.57	70710.7
FRTT	-31.0988	-82.2858	7.09609	-135.396	-29.1761	1	1		f420_4_c	-3471.81	-1536.79	70710.7
FRTT2	-31.0988	-82.2858	7.09609	-135.396	-29.1761	1	1		f420_5_c	-3930	-1722.18	70710.7
FUM	3.44724	3.44872	0.436112	-17.0067	23.9042	0	1.33227e-15		f420_6_c	-4388.2	-1895.93	70710.7
G1PACT	22.1409	-26.4556	8.47496	-82.2678	29.3567	0	0.999101		f420_7_c	-4846.4	-2090.98	70710.7
G1PDH	68.6307	19.4955	4.73737	-28.9911	67.9821	0	1.9338e-05		f430_c	0	2128.95	100000
G1PTT	-2.94477	0.73314	4.59531	-47.475	48.9413	0	0.436621		f430p1_c	0	1981.47	100000
G1SATI	-5.61287	-6.4021	1.43394	-28.8133	16.0091	0	0.999996		f430p2_c	0	2074.63	100000
G5SADR	48.1874	0.904047	8.8513	-36.0452	37.8533	0	0.459324		f430p3_c	0	2167.79	100000
G5SD2	-52.7198	-3.55921	5.50137	-83.232	36.3368	0	0.741174		f6p_c	-1760.6	-1251.73	1.04654
GALTNS	23.3246	-36.6288	5.28213	-96.2712	-16.7632	1	1		fad_c	-2187.61	-751.914	17.4798
GALUI	-1.43598	2.60354	0.863522	-38.2903	43.4974	0	0.00128481		fald_c	-125.775	-32.6132	2.2033
GAPD	54.3302	-1.57513	4.63909	-39.7811	76.4076	0	0.632897		fapy_c	-1544.84	-896.182	100000
GARFT	10.8234	-36.1098	12.5493	-99.9079	27.6882	0	0.997995		fc1p_c	-1600.67	-1091.75	4.39158
GCALDT	0	0	0	-19.6007	19.6007	0	#DIV/0!		fcd_c	-2575.76	-1140.23	14.1676
GCC	43.3206	-5.79967	5.21505	-55.2225	43.6232	0	0.866953		fdox_c	0	0	100000
GF4GL_0	10.4482	-39.6667	6.78135	-111.76	32.4268	0	1		fdp_c	-2600.33	-2148.48	1.69699
GF4GL_1	10.4482	-41.6133	9.96998	-119.957	36.7299	0	0.999985		fdred_c	0	-3.44056	100000
GF4GL_2	10.4482	-43.4902	9.96998	-121.833	34.853	0	0.999994		fe2_c	-77.4196	-81.273	4.59531
GF4GL_3	10.4482	-45.2906	6.78135	-117.384	26.8029	0	1		fe2_e	-77.4196	-82.4006	4.59531
GF4GL_4	10.4482	-37.466	6.78135	-109.56	34.6274	0	1		fe3_c	-2.32372	-10.7848	4.59531
GF4GL_5	10.4482	-25.8281	6.78135	-97.9216	46.2654	0	0.99993		fe3_e	-2.32372	-12.5243	4.59531
GF4GL_6	10.4482	-47.1292	6.78135	-119.223	24.9643	0	1		fgam_c	-1705.78	-1103.7	12.3217
GF6PTA	-14.9041	-15.0892	3.51801	-61.1859	31.0075	0	0.999991		fgd_c	-2440.99	-1005.4	100000
GGDPRED	-343.342	-185.553	17.5212	-298.298	-72.8091	1	1		fmn_c	-1333.58	-456.762	15.7945
GGGPS	28.2134	-22.9737	6.40265	-74.7242	28.7769	0	0.999833		fol_c	-469.863	318.473	100000
GHMT2	6.88802	6.74905	1.94991	-36.2741	49.7722	0	0.000268875		fol_e	-469.863	247.89	100000
GK1	2.51899	-2.86344	1.87603	-45.7418	40.0149	0	0.936536		for_c	-348.562	-302.842	2.14416
GK_ADP	18.0688	-19.0676	4.64984	-67.3827	29.2474	0	0.999979		for_e	-348.562	-307	2.14416
GLCGSD	0	0	0	-19.6007	19.6007	0	#DIV/0!		formmfr_b_c	-1946.55	47.9046	100000
GLCNT2R	0	-4.15626	0	-23.7569	15.4444	0	#DIV/0!		fpram_c	-1535.18	-886.547	100000
GLCP	16.25	16.3465	1.29779	4.29017	68.1796	-1	0		fprica_c	-1488.64	-886.551	9.88563
GLCS2	26.289	-33.6643	5.12764	-93.0039	-14.1016	1	1		frdp_c	-1546.97	-398.827	15.0687
GLNS	18.7147	-21.817	6.8107	-93.968	50.3341	0	0.999321		fum_c	-598.649	-508.929	1.85899
GLNTRAT	24.0221	-19.8815	6.47053	-121.054	41.5147	0	0.998939		g1p_c	-1755.86	-1246.94	1.35434
GLU5K	16.3484	21.2948	4.22282	-26.1833	68.7728	0	2.29409e-07		g3p_c	-1289.73	-1060.3	1.04899
GLUDC	-62.3633	-14.801	7.25305	-78.3064	8.92765	0	0.979357		g6p_c	-1763.15	-1254.23	1.0123
GLUDXI	-85.7371	-33.1038	6.7225	-75.3932	48.9624	0	1		galactan_c	-916.479	-357.511	1.00477
GLUDYI	-89.1874	-33.1162	6.7334	-75.427	48.9713	0	1		gam1p_c	-1605.88	-1002.07	4.54971
GLUPRT	-20.294	-59.0172	6.55758	-140.76	-17.0511	1	1		gam6p_c	-1608.42	-1005.69	3.69606
GLUS_F420	-16.2316	-86.9117	6.70764	-158.861	-14.9627	1	1		gar_c	-1584.8	-935.784	5.73611
GLUT2R	0	-4.26415	0	-23.8648	15.3365	0	#DIV/0!		gcald_c	-291.564	-105.241	2.70818
GLUT4	0	-0.107726	0	-39.3091	39.0936	0	#DIV/0!		gcald_e	-291.564	-121.867	2.70818
GLUTRR	-18.4577	36.7024	7.50259	-46.8928	80.5207	0	4.99192e-07		gdp_c	-2133.32	-1590.96	100000
GLUTRS	15.1022	-34.8987	8.09353	-109.564	39.7666	0	0.999992		gdpddman_c	-2665.58	-1690.89	100000
GLUTRS_GLN	15.1022	-34.8987	8.09353	-109.564	39.7666	0	0.999992		gdpgpi_c	-2074.58	3047.9	70710.7
GLYALDOX	9.02742	-138.456	282843	-554569	554292	0	0.500195		gdpmann_c	-2843.5	-1775.65	100000
GLYCDX	66.9352	17.7768	5.39655	-32.0018	67.5554	0	0.000493678		ggdp_c	-1432.99	87.8003	19.8787
GLYT4R	0	-12.6553	0	-51.8566	26.5461	0	#DIV/0!		gggp_c	-820.975	992.19	20.2279
GLYTRS	25.5826	-26.2792	8.2733	-101.297	48.7386	0	0.999254		glc_d_c	-916.479	-357.511	1.00477
GMAND	-60.8924	-60.8925	7.07802	-94.3661	-27.4189	1	1		glcn_c	-1128.51	-616.985	4.59531
GMPS	90.0137	-48.3741	100000	-196107	196010	0	0.500193		glcn_e	-1128.51	-662.706	4.59531
GMPS2	82.3285	-57.9698	100000	-196146	195991	0	0.500231		gln_l_c	-525.309	-59.6214	2.90779
GRTT	-31.0988	-82.2858	7.09609	-135.396	-29.1761	1	1		glnam_c	-1517.02	-679.432	5.02603
GRTT2	-31.0988	-82.2858	7.09609	-135.396	-29.1761	1	1		glnamcmp_c	-2449.34	-1101.94	70710.7
GSNK	16.4987	-25.8967	7.00445	-78.8268	27.0333	0	0.999891		glntrna_c	-481.252	119.67	6.21616
GTPCHIII	-13.2655	-92.502	16.6268	-204.069	-60.489	1	1		glu_l_c	-692.396	-320.748	1.96395
GTPCHIV	536.074	444.718	75592.9	-147796	148606	0	0.497653		glu_l_e	-692.396	-353.892	1.96395
GTPHS	-33.4462	9.28264	100000	-196040	196019	0	0.499963		glu1sa_c	-475.911	-58.1645	2.7513
GUACYC	41.6073	-2.3355	7.44191	-66.211	21.7633	0	0.623175		glu5p_c	-1542.71	-1173.81	3.67685
GUAD	-43.5156	2.10828	100000	-196047	196012	0	0.499992		glu5sa_c	-475.911	-56.8719	2.7513
GUAPRT	-6.04777	31.5993	5.76225	-18.8961	82.0946	0	2.08089e-08		glutrna_gln_c	-661.332	-152.988	4.21271
H2MPTR	1.67562	-70.563	57735	-113270	113129	0	0.500488		glutrna_c	-661.332	-152.988	4.21271
H2OT	0	0	0	0	0	0	#DIV/0!		gly_c	-378.533	-145.77	2.148
H2ST	0	12.5431	0	-7.05758	32.1438	0	#DIV/0!		gly_e	-378.533	-166.44	2.148
H2TD	0	0	0	-19.6007	19.6007	0	#DIV/0!		glyald_c	-437.179	-157.694	2.13064
H4MPTS10	-13.3269	-11.2273	2.3839	-65.1891	2.95779	0	0.999999		glyc_r_c	-666.972	-434.928	1.5778
H4MPTS11	-0.00502841	-39.881	6.43738	-91.6996	11.9376	0	1		glyc_c	-493.991	-121.345	2.97696
H4MPTS12	2530.63	2636.15	141421	-274589	279861	0	0.492564		glyc1p_c	-1338.93	-1016.35	1.63473
H4MPTS13	-2523.08	-2638.51	141421	-279864	274587	0	0.507443		glyclt_c	-532.708	-393.826	2.45425
H4MPTS14	228.225	189.085	91287.1	-178773	179151	0	0.499174		glycogen_c	-916.479	-357.511	1.00477
H4MPTS15	19.7906	-25.9539	100000	-196065	196013	0	0.500104		glytrna_c	-336.988	30.6099	4.4977
H4MPTS16	17.2413	-28.5033	100000	-196068	196011	0	0.500114		gmp_c	-1269.17	-713.734	100000
H4MPTS9	11.1202	-61.1282	7.12174	-114.288	-7.96825	1	1		grdp_c	-1660.95	-885.454	10.4204
HASD	-48.7631	-1.15037	6.8196	-63.8062	21.7287	0	0.566978		gsn_c	-419.009	186.524	100000
HATGH	-801.132	-432.958	40.8827	-669.893	-196.022	1	1		gtp_c	-3004.02	-2469.57	100000
HATIH	-801.132	-432.958	40.8827	-669.893	-196.022	1	1		gua_c	83.6971	316.498	100000
HATSH	-801.132	-432.958	40.8827	-669.893	-196.022	1	1		h_c	2.48012e-12	45.7206	4.59531
HBZOPT	-23.9557	-75.1975	7.05533	-128.227	-22.1677	1	1		h_e	2.48012e-12	41.5642	4.59531
HCITS	14.4335	-36.7398	6.79623	-89.2618	15.7821	0	1		h2_c	17.5685	110.73	4.59531
HCO3E	36.8069	-10.6746	6.70713	-43.4212	22.0721	0	0.944254		h2_e	17.5685	102.417	4.59531
HCO3E_E	36.8069	-6.62409	6.70713	-39.3707	26.1226	0	0.838331		h2acon_c_c	-913.557	-595.237	5.12855
HDR	-68.241	-163.283	282843	-554603	554317	0	0.50023		h2mpt_c	-2077.17	-221.7	135401
HETZK	20.8827	-21.5068	5.62863	-71.7403	28.7266	0	0.999934		h2o_c	-238.821	-145.659	1.23252
HISTD	126.221	-17.7688	14.3024	-104.604	69.0658	0	0.89295		h2o_e	-238.821	-153.972	1.23252
HISTP	-12.337	-15.9093	3.82247	-72.6908	1.09532	0	0.999984		h2o2_c	-134.031	-40.8706	4.59531
HISTRS	-2.09267	-50.5462	7.92186	-124.875	23.7826	0	1		h2s_c	11.5439	57.2646	4.59531
HKT	11.0295	-27.2563	4.6201	-105.202	10.9124	0	1		h2s_e	11.5439	53.1082	4.59531
HMBS	-54.8975	-108.799	23.803	-263.544	6.16954	0	0.999998		h3acon_c_c	-907.11	-495.63	5.47525
HMGCOARI	-95.7561	16.0238	9.79066	-91.6567	83.9275	0	0.0508527		h4mpt_c	-2127.62	-178.982	122474
HMGCOASI	32.3165	-22.1375	6.37075	-73.8255	29.5505	0	0.999744		hacon_c_c	-920.004	-694.844	4.87984
HMPK1	24.3564	-17.9924	5.17302	-67.3328	31.3481	0	0.999748		hacon_t_c	-920.004	-694.841	4.87984
HPACT2R	0	-4.27264	0	-23.8733	15.328	0	#DIV/0!		hcit_c	-1155.93	-837.604	4.05167
HPPK2	27.1419	-20.3992	6.55985	-72.4578	31.6595	0	0.999064		hco3_c	-588.014	-542.334	2.11962
HPYRRX	-74.253	-25.0947	4.63634	-73.3833	23.1939	0	1		hco3_e	-588.014	-546.596	2.11962
HPYRRY	-77.7033	-25.1071	4.66639	-73.4546	23.2404	0	1		hcys_l_c	-358.64	60.4896	8.15344
HSDX	65.3364	16.0955	5.31783	-33.5288	65.7198	0	0.00123616		he2thpp_c	-1612.17	-690.943	100000
HSDY	68.7867	16.1079	5.30912	-33.4993	65.7152	0	0.00120661		hgbam_c	0	2720.36	100000
HSERTA	-24.5124	-24.7203	7.82498	-79.2586	29.818	0	0.999209		his_l_c	-173.706	245.317	7.52047
HSK	1.84454	-40.7144	8.61556	-96.8022	15.3735	0	0.999999		hisp_c	-854.272	-342.982	7.82525
HSPMS	-18.2925	-20.1736	100000	-196059	196019	0	0.50008		histd_c	-10.9755	546.882	7.57415
HSTPT	-8.23707	-8.19857	4.59531	-56.4067	40.0096	0	0.962798		histrna_c	-159.837	397.429	8.2744
HXPRT	8.57788	-29.7246	5.21819	-79.1537	19.7044	0	1		hmbil_c	-2053.27	-338.249	36.8872
IG3PS	-1.11654	-41.7532	100000	-196111	195987	0	0.500167		hmgcoa_c	-3708.75	-1913.61	16.1515
IGPDH	-46.7632	-46.7706	3.26745	-72.7755	-20.7657	1	1		hom_l_c	-496.405	-77.3468	6.48112
IGPS	-118.486	-67.6228	11.2911	-139.043	-35.9795	1	1		hpglu_c	-1462.63	60.745	100000
ILET2R	0	-16.7504	0	-36.3511	2.85024	0	#DIV/0!		hphaccoa_c	-3306.23	-1550.87	16.9417
ILETA	-20.016	-18.37	5.93969	-69.2131	32.4732	0	0.999008		hpyr_c	-617.785	-478.902	1.81368
ILETRS	8.61001	-41.7003	9.72381	-119.561	36.1604	0	0.999991		hsfd_c	-2165.32	-1154.32	70710.7
IMPC	9.252	10.1769	10.5071	-30.0177	50.3716	0	0.166378		hspmd_c	-9.55242	1100.64	100000
IMPD	51.8596	2.86637	8.28792	-52.5793	58.3121	0	0.364728		hxan_c	91.2737	277.288	2.85657
IND3ACT2R	0	4.15159	0	-15.4491	23.7523	0	#DIV/0!		iasp_c	0	179.657	100000
INDPYRD	-33.0011	14.4399	7.10259	-48.7706	37.8736	0	0.0210242		id3acald_c	115.744	534.971	8.64464
INSK	16.8557	-26.1376	5.45241	-76.0257	23.7504	0	0.999999		idp_c	-2150.02	-1656.46	6.19238
IOR	-30.8363	-83.1473	282843	-554533	554367	0	0.500117		ihcit_t_c	-1157.08	-838.756	4.8848
IOR2	-71.0854	-123.396	282843	-554574	554327	0	0.500174		ile_l_c	-344.142	261.344	4.59531
IOR3	-113.574	-166.682	282843	-554617	554283	0	0.500235		ile_l_e	-344.142	207.361	4.59531
IPDDI3X	-82.0931	39.3098	11.2892	-41.6192	120.239	0	0.000248789		iletrna_c	-319.57	422.303	5.40288
IPDDI3Y	-85.5434	39.2974	11.2947	-41.6422	120.237	0	0.000251374		imacp_c	-961.24	-638.676	7.82525
IPDPH	-4.67644	-4.67644	3.746	-31.6193	22.2664	0	0.894054		imp_c	-1259.07	-751.069	3.29631
IPMD	55.8471	6.69303	4.95364	-42.2175	55.6035	0	0.0883261		ind3ac_c	-104.048	267.736	8.66712
IPPK	12.3291	7.16321	3.69128	-39.2731	53.5995	0	0.0261549		ind3ac_e	-104.048	234.48	8.66712
IPPMIA	7.39687	7.40044	3.74893	-19.5481	34.349	0	0.02419		indaccoa_c	-2989.93	-1187.04	17.6608
IPPMIB	2.8975	2.89337	3.70942	-23.9778	29.7645	0	0.217694		indole_c	220.867	546.932	3.39523
IPPS	27.9572	-21.4996	5.20673	-70.9062	27.9069	0	0.999982		indpyr_c	-237.255	134.531	8.94307
KARA1	59.2974	6.70105	4.96596	-42.2336	55.6357	0	0.0886049		inost_c	-988.483	-429.514	10.6164
KARA2	-59.2974	-6.70098	4.96596	-55.6356	42.2337	0	0.911393		ins_c	-409.26	149.43	2.47744
KCCT	0	0	0	-39.2014	39.2014	0	#DIV/0!		ipdp_c	-1777.65	-1374.8	6.1185
KT2R	0	-29.2426	0	-48.8433	-9.64193	1	#DIV/0!		ipp_c	-923.317	-507.604	3.8325
LCAD	37.3589	-59.2405	9.80707	-117.664	-0.817324	1	1		itp_c	-3012.66	-2528	5.90214
LCYSTAT	-10.2169	-9.6614	3.51583	-55.7538	36.431	0	0.997002		k_c	0	-0.860141	100000
LCYSTS	-370.039	-313.619	70710.7	-138946	138319	0	0.501769		k_e	0	-0.860141	100000
LEUT2R	0	-16.7592	0	-36.3599	2.84147	0	#DIV/0!		lac_l_c	-512.025	-279.981	1.47376
LEUTA	-2.39677	-0.739741	2.47178	-44.7858	43.3063	0	0.617635		lald_l_c	-285.497	-6.01277	2.54405
LEUTRS	12.8652	-37.7432	9.26437	-114.703	39.217	0	0.999977		lcyst_c	-1123.8	-845.873	70710.7
LIPID_MET	1482.05	1399.4	122393	-238510	241309	0	0.495439		leu_l_c	-348.397	257.078	3.54079
LPFPLT	252.667	198.714	70710.7	-138433	138831	0	0.498879		leu_l_e	-348.397	203.104	3.54079
LPPGS	-8.14263	-4.72143	3.86744	-51.503	42.0601	0	0.888922		leutrna_c	-319.57	421.994	5.40288
LYST3R	0	-4.11926	0	-23.7199	15.4814	0	#DIV/0!		lipid_met_c	0	0	100000
LYSTRS	9.86944	-41.4409	7.90794	-115.742	32.8607	0	1		lppg_c	-2440.73	-1703.31	100000
MAN1PT	-6.67114	-3.18316	4.59531	-51.3913	45.025	0	0.755751		lpro_c	-80.6149	711.258	14.3964
MAN1PT2R	-49.0979	10.4893	6.83978	-42.118	63.0966	0	0.0625672		lys_l_c	-357.59	340.215	5.34271
MAN6PI	-0.679329	-0.723837	1.81491	-23.8817	22.4341	0	0.65499		lys_l_e	-357.59	277.906	5.34271
MCR	-17.2634	-22.3015	7.77322	-76.7384	32.1354	0	0.997941		lystrna_c	-331.758	501.433	6.19515
MDH	72.7207	23.5641	4.62009	-24.6926	71.8208	0	1.69511e-07		m3hdp_c	-2021.15	-1525.14	5.03534
[truncated: 274 more rows]

## Sheet: References
Reference	Citation
[truncated: 8 more rows]
