# Supplementary material for: Thermodynamics and H2 Transfer in a Methanogenic, Syntrophic Community
Source: PLoS Comput Biol. 2015 Jul 6;11(7):e1004364. doi: 10.1371/journal.pcbi.1004364 (PMC4509577; doi:10.1371/journal.pcbi.1004364)
Supplement: S4 Dataset — (XLS) [file pcbi.1004364.s004.xls]

## Sheet: Reactions
Cobra Index	Name	Description	Formula	Gene-Reaction Association	Genes	Subsystem	dG0 (kJ / mol)	dGt0 (kJ / mol)	SE (kJ / mol)	Quant Dir	LB	UB	Objective	ConfidenceScore	E.C. Number	Notes	References	Source		Blank	Blank	Blank
1	ATPM	ATP maintenance	c00001_c + c00002_c -> c00008_c + c00009_c + c00080_c			None	13.3654	-30.635	4.5058	1	0	1000	0	3			Scholten and Conrad 2000	Manual Addition		Blank		Blank
2	BIOMASS	Biomass Reaction	30.13218052 c00001_c + 31.04292559 c00002_c + 0.00619 c00003_c + 0.00619 c00006_c + 0.00619 c00010_c + 0.00619 c00016_c + 0.00619 c00018_c + 0.00619 c00019_c + 0.00619 c00020_c + 0.042699 c00025_c + 0.00619 c00035_c + 0.099404 c00037_c + 0.083349 c00041_c + 0.061293 c00044_c + 0.05568 c00047_c + 0.05568 c00049_c + 0.00619 c00051_c + 0.00619 c00055_c + 0.05568 c00062_c + 0.061293 c00063_c + 0.0426…			Other	Unknown	Unknown	Unknown	0	-1000	1000	1	1			Model Requirement	Manual Addition		Blank	Blank	Blank
3	cFDH	Confurcating formate dehydrogenase	c00004_c + c00011_c + 2 c00080_c + 2 c00138_c -> c00003_c + c00058_c + 2 c00139_c + c00282_c	(Sfum_2703 AND Sfum_2704 AND Sfum_2705 AND Sfum_2706 AND Sfum_2707) OR (Sfum_2713 AND Sfum_2714 AND Sfum_2715 AND Sfum_2716)	Sfum_2703 Sfum_2704 Sfum_2705 Sfum_2706 Sfum_2707 Sfum_2713 Sfum_2714 Sfum_2715 Sfum_2716	None	Unknown	Unknown	Unknown	0	-1000	1000	0	2		Manually adjust GPR	Muller 2010, Worm 2011	Manual Addition
4	cH2ase	Confurcating hydrogenase	3 c00080_c + c00004_c + 2 c00138_c -> 2 c00282_c + c00003_c + 2 c00139_c	Sfum_0844 AND Sfum_0845 AND Sfum_0846	Sfum_0844 Sfum_0845 Sfum_0846	None	Unknown	Unknown	Unknown	0	-1000	1000	0	2		Manually adjust GPR	Muller 2010, Worm 2011	Manual Addition
5	cytFDH	cytochrome-mediated formate:quinone oxidoreductase	c00011_c + c05819_c -> c00058_c + c00080_c + c00828_c	(Sfum_1273 AND Sfum_1274 AND Sfum_1275) OR (Sfum_0030 AND Sfum_0031)	Sfum_0030 Sfum_0031 Sfum_1273 Sfum_1274 Sfum_1275	None	58.0118	10.5709	11.4698	0	-1000	1000	0	2		Manually adjust GPR	Muller 2010, Plugge 2012	Manual Addition
6	cytH2ase	cytochrome-mediated hydrogen:ferredoxin oxidoreductase;	c05819_c -> c00282_c + c00828_c	(Sfum_2952 AND Sfum_2953) OR (Sfum_2220 AND Sfum_2221 AND Sfum_2222)	Sfum_2220 Sfum_2221 Sfum_2222 Sfum_2952 Sfum_2953	Methane metabolism	38.0448	38.0448	10.3489	0	-1000	1000	0	2	1.12.7.2	Manually adjust GPR	Muller 2010, Plugge 2012	Manual Addition
7	EX_C00001_E	Exchange of EX C00001 e	c00001_e <=>			Exchange	239.126	237.406	1.20202	-1	-1000	0	0	2			Stams et al 1993, Plugge et al 1993	Growth Requirement
8	EX_C00009_E	Exchange of EX C00009 e	c00009_e <=>			Exchange	1093.86	1121.52	1.16829	-1	-1000	0	0	2			Stams et al 1993, Plugge et al 1993	Growth Requirement
9	EX_C00011_E	Exchange of EX C00011 e	c00011_e <=>			Exchange	386	386	4.48162	-1	-1000	0	0	2			Stams et al 1993, Plugge et al 1993	Growth Requirement
10	EX_C00014_E	Exchange of EX C00014 e	c00014_e <=>			Exchange	79.419	64.2955	4.48162	-1	-1000	0	0	2			Stams et al 1993, Plugge et al 1993	Growth Requirement
11	EX_C00033_E	Exchange of EX C00033 e	c00033_e <=>			Exchange	368.095	378.918	1.50368	-1	-1000	0	0	2			Stams et al 1993, Plugge et al 1993	Growth Requirement
12	EX_C00042_E	Exchange of EX C00042 e	c00042_e <=>			Exchange	678.601	703.687	2.83412	-1	-1000	0	0	2			Stams et al 1993, Plugge et al 1993	Growth Requirement
13	EX_C00058_E	Exchange of EX C00058 e	c00058_e <=>			Exchange	348.464	361.008	2.09112	-1	-1000	0	0	2			Stams et al 1993, Plugge et al 1993	Growth Requirement
14	EX_C00059_E	Exchange of EX C00059 e	c00059_e <=>			Exchange	745.328	773.855	3.43311	-1	-1000	0	0	2			Stams et al 1993, Plugge et al 1993	Growth Requirement
15	EX_C00080_E	Exchange of EX C00080 e	c00080_e <=>			Exchange	-2.42115e-11	29.0211	4.48162	-1	-1000	0	0	2			Stams et al 1993, Plugge et al 1993	Growth Requirement
16	EX_C00122_E	Exchange of EX C00122 e	c00122_e <=>			Exchange	598.212	625.018	1.813	-1	-1000	0	0	2			Stams et al 1993, Plugge et al 1993	Growth Requirement
17	EX_C00163_E	Exchange of EX C00163 e	c00163_e <=>			Exchange	369.305	378.407	4.43022	-1	-1000	0	0	2			Stams et al 1993, Plugge et al 1993	Growth Requirement
18	EX_C00175_E	Exchange of EX C00175 e	c00175_e <=>			Exchange	Unknown	Unknown	Unknown	0	-1000	1000	0	2			Stams et al 1993, Plugge et al 1993	Growth Requirement
19	EX_C00282_E	Exchange of EX C00282 e	c00282_e <=>			Exchange	-17.5685	-19.2888	4.48162	0	-1000	1000	0	2			Stams et al 1993, Plugge et al 1993	Growth Requirement
20	EX_C00283_E	Exchange of EX C00283 e	c00283_e <=>			Exchange	-11.5439	0.999158	4.48162	-1	-1000	0	0	2			Stams et al 1993, Plugge et al 1993	Growth Requirement
21	EX_C14818_E	Exchange of EX C14818 e	c14818_e <=>			Exchange	78.8612	57.2156	4.48162	-1	-1000	0	0	2			Stams et al 1993, Plugge et al 1993	Growth Requirement
22	FHL	Formate-hydrogen lyase	c00058_c + c00080_c -> c00011_c + c00282_c	Sfum_1791 AND Sfum_1792 AND Sfum_1793 AND Sfum_1794 AND Sfum_1795 AND Sfum_1796	Sfum_1791 Sfum_1792 Sfum_1793 Sfum_1794 Sfum_1795 Sfum_1796	None	-19.967	27.4739	8.03912	0	-1000	1000	0	2		Manually adjust GPR	Worm 2011	Manual Addition
23	FRD	fumarate reductase (menaquinone)	2 c00080_c + c00122_c + c05819_c -> c00042_c + 2 c00080_e + c00828_c	Sfum_4092 AND Sfum_4093 AND Sfum_4094 AND Sfum_4095	Sfum_4092 Sfum_4093 Sfum_4094 Sfum_4095	None	-59.9127	-26.5137	9.84412	0	-1000	1000	0	2		Manually adjust GPR	Plugge 2012	Manual Addition
24	frFDH	ferredoxin reducing formate dehydrogenase	c00011_c + c00080_c + 2 c00138_c -> c00058_c + 2 c00139_c	Sfum_3509 AND Sfum_3510 AND Sfum_3511	Sfum_3509 Sfum_3510 Sfum_3511	Glyoxylate and dicarboxylate metabolism	Unknown	Unknown	Unknown	0	-1000	1000	0	2	1.2.1.2	Manually adjust GPR	Worm 2011	Manual Addition
25	frH2ase	hydrogen:ferredoxin oxidoreductase;	2 c00138_c + 2 c00080_c -> 2 c00139_c + c00282_c	(Sfum_3535 AND Sfum_3536 AND Sfum_3537) OR (Sfum_3954 AND Sfum_3955 AND Sfum_3956)	Sfum_3535 Sfum_3536 Sfum_3537 Sfum_3954 Sfum_3955 Sfum_3956	Methane metabolism	Unknown	Unknown	Unknown	0	-1000	1000	0	2	1.12.7.2	Manually adjust GPR	Worm 2011	Manual Addition
26	GLCS1	Glycogen synthase	c00001_c + c00498_c -> c00008_c + c00080_c + c00182_c	Sfum_2113	Sfum_2113	None	-16.7634	-67.6449	5.07629	1	0	1000	0	2			KEGG	Gapfilling
27	KAS3_ISOC150	iso-pentadecanoic acid synthase	c00001_c + cpd11437_c -> c00010_c + c00080_c + isoc16537_c	Sfum_2631 OR Sfum_3714	Sfum_2631 Sfum_3714	None	19.7793	-27.6616	5.17259	1	0	1000	0	2			KEGG	Gapfilling
28	NADH10	NADH:ubiquinone oxidoreductase	c00004_c + c00080_c + c00828_c -> c00003_c + c05819_c	(Sfum_0199 AND Sfum_0200 AND Sfum_0201 AND Sfum_0202 AND Sfum_0203 AND Sfum_0204 AND Sfum_0205 AND Sfum_0206 AND Sfum_0207 AND Sfum_0208 AND Sfum_0209)	Sfum_0199 Sfum_0200 Sfum_0201 Sfum_0202 Sfum_0203 Sfum_0204 Sfum_0205 Sfum_0206 Sfum_0207 Sfum_0208 Sfum_0209	None	-45.4169	3.74428	10.3831	0	-1000	1000	0	2	1.6.5.3	Manually adjust GPR	Plugge 2012	Manual Addition
29	NADH7	NADH:ubiquinone oxidoreductase	c00004_c + 3 c00080_c + c00828_c -> c00003_c + 2 c00080_e + c05819_c	(Sfum_1935 AND Sfum_1936 AND Sfum_1937 AND Sfum_1938 AND Sfum_1939 AND Sfum_1940 AND Sfum_1941 AND Sfum_1942 AND Sfum_1943)	Sfum_1935 Sfum_1936 Sfum_1937 Sfum_1938 Sfum_1939 Sfum_1940 Sfum_1941 Sfum_1942 Sfum_1943	None	-45.4169	37.1433	10.3831	0	-1000	1000	0	2	1.6.5.3	Manually adjust GPR	Plugge 2012	Manual Addition
30	R00006	pyruvate:pyruvate acetaldehydetransferase (decarboxylating);	2 c00022_c + c00080_c -> c00011_c + c00900_c	(Sfum_2980 OR Sfum_2983 OR Sfum_3022 OR Sfum_3025) AND (Sfum_0296 OR Sfum_2981 OR Sfum_2982 OR Sfum_3023 OR Sfum_3024)	Sfum_0296 Sfum_2980 Sfum_2981 Sfum_2982 Sfum_2983 Sfum_3022 Sfum_3025 Sfum_3023 Sfum_3024	Pantothenate and CoA biosynthesis	-80.4068	-32.9658	7.6548	0	-1000	1000	0	2	2.2.1.6	Manually adjust GPR		RAVEN Automodel
31	R00009	hydrogen-peroxide:hydrogen-peroxide oxidoreductase	2 c00027_c -> 2 c00001_c + c00007_c	Sfum_1721	Sfum_1721	None	-193.789	-193.789	10.3055	1	0	1000	0	2	1.11.1.6		KEGG	Gapfilling
32	R00014	pyruvate:thiamin diphosphate acetaldehydetransferase (decarboxylating)	c00022_c + c00068_c + c00080_c -> c00011_c + c05125_c	(Sfum_0448 OR Sfum_2648) AND (Sfum_0449 OR Sfum_2647)	Sfum_0448 Sfum_0449 Sfum_2647 Sfum_2648	Glycolysis / Gluconeogenesis	-58.2681	-10.8272	7.25758	0	-1000	1000	0	2	1.2.4.1 2.2.1.6 4.1.1.1	Manually adjust GPR		RAVEN Automodel
33	R00022	chitobiose N-acetylglucosaminohydrolase	c00001_c + c01674_c -> 2 c00140_c	Sfum_2523	Sfum_2523	Amino sugar and nucleotide sugar metabolism	-10.9211	-10.9211	5.60675	0	-1000	1000	0	2	3.2.1.52			RAVEN Automodel
34	R00036	5-aminolevulinate hydro-lyase (adding 5-aminolevulinate and cyclizing; porphobilinogen-forming)	2 c00430_c -> 2 c00001_c + c00080_c + c00931_c	Sfum_3057	Sfum_3057	Porphyrin and chlorophyll metabolism	-36.5148	-83.9557	9.01136	1	0	1000	0	2	4.2.1.24			RAVEN Automodel
35	R00066	6,7-Dimethyl-8-(1-D-ribityl)lumazine:6,7-dimethyl-8-(1-D-ribityl)lumazine 2,3-butanediyltransferase	2 c04332_c -> c00255_c + c04732_c	Sfum_1379	Sfum_1379	Riboflavin metabolism	-47.0829	-47.0829	11.7145	0	-1000	1000	0	2	2.5.1.9	Manually adjust GPR		RAVEN Automodel
36	R00078	Fe(II):oxygen oxidoreductase;	c00007_c + 4 c00080_c + 4 c14818_c -> 2 c00001_c + 4 c14819_c	Sfum_1965	Sfum_1965	Porphyrin and chlorophyll metabolism	-197.658	-28.5379	31.4633	0	-1000	1000	0	2	1.16.3.1		KEGG	RAVEN Automodel
37	R00084	porphobilinogen:(4-[2-carboxyethyl]-3-[carboxymethyl]pyrrol-2-yl)methyltransferase (hydrolysing);	c00001_c + 4 c00931_c -> 4 c00014_c + c01024_c	Sfum_3202	Sfum_3202	Porphyrin and chlorophyll metabolism	-35.2633	-90.3123	23.5904	0	-1000	1000	0	2	2.5.1.61			RAVEN Automodel
38	R00086	ATP phosphohydrolase	c00008_c + c00009_c + 3 c00080_e -> c00001_c + c00002_c + 2 c00080_c	Sfum_0691	Sfum_0691	Purine metabolism	-13.3654	-19.4635	4.5058	0	-1000	1000	0	2	3.6.1.3 3.6.1.5 3.6.1.8 3.6.1.15			RAVEN Automodel
39	R00089	ATP diphosphate-lyase (cyclizing; 3,5-cyclic-AMP-forming)	c00002_c -> c00013_c + c00080_c + c00575_c	Sfum_0558 OR Sfum_0559 OR Sfum_2382 OR Sfum_2802 OR Sfum_4085	Sfum_0558 Sfum_0559 Sfum_2382 Sfum_2802 Sfum_4085	Purine metabolism	46.6059	-0.835058	4.73	0	-1000	1000	0	2	4.6.1.1			RAVEN Automodel
40	R00093	L-glutamate:NAD+ oxidoreductase (transaminating)	c00003_c + 2 c00025_c -> c00004_c + c00026_c + c00064_c + c00080_c	Sfum_1724 OR Sfum_2150	Sfum_1724 Sfum_2150	Alanine, aspartate and glutamate metabolism	92.9709	42.0894	4.68934	0	-1000	1000	0	2	1.4.1.14			RAVEN Automodel
41	R00103	NAD+ phosphohydrolase	c00001_c + c00003_c -> c00020_c + 2 c00080_c + c00455_c	Sfum_1412	Sfum_1412	Nicotinate and nicotinamide metabolism	48.1919	-48.4102	10.0597	1	0	1000	0	2	3.6.1.9 3.6.1.22			RAVEN Automodel
42	R00104	ATP:NAD+ 2-phosphotransferase	c00002_c + c00003_c -> c00006_c + c00008_c + c00080_c	Sfum_0718	Sfum_0718	Nicotinate and nicotinamide metabolism	29.7137	-17.7272	6.33797	0	-1000	1000	0	2	2.7.1.23		KEGG	Gapfilling
43	R00114	L-Glutamate:NADP+ oxidoreductase (transaminating)	c00006_c + 2 c00025_c -> c00005_c + c00026_c + c00064_c + c00080_c	Sfum_1724 OR Sfum_2150	Sfum_1724 Sfum_2150	Alanine, aspartate and glutamate metabolism	96.3319	42.0098	4.70807	0	-1000	1000	0	2	1.4.1.13			RAVEN Automodel
44	R00127	ATP:AMP phosphotransferase	c00002_c + c00020_c -> 2 c00008_c	Sfum_1576	Sfum_1576	Purine metabolism	-44.7421	-43.0218	0.244255	1	0	1000	0	2	2.7.4.3			RAVEN Automodel
45	R00130	ATP:dephospho-CoA 3-phosphotransferase	c00002_c + c00882_c -> c00008_c + c00010_c + c00080_c	Sfum_0161	Sfum_0161	Pantothenate and CoA biosynthesis	47.5248	-3.35671	6.33797	0	-1000	1000	0	2	2.7.1.24			RAVEN Automodel
46	R00131	Urea amidohydrolase	c00001_c + 2 c00080_c + c00086_c -> c00011_c + 2 c00014_c			Purine metabolism	-102.849	-11.4076	14.223	0	-1000	1000	0	1	3.5.1.5		KEGG	Gapfilling
47	R00137	ATP:nicotinamide-nucleotide adenylyltransferase	c00002_c + c00455_c -> c00003_c + c00013_c	Sfum_3306 OR Sfum_3645	Sfum_3306 Sfum_3645	Nicotinate and nicotinamide metabolism	-0.529672	-0.529672	4.48162	0	-1000	1000	0	2	2.7.7.1 2.7.7.18			RAVEN Automodel
48	R00143	ammonia:NAD+ oxidoreductase;	c00004_c + 2 c00080_c + c00192_c -> c00001_c + c00003_c + c00014_c	Sfum_3446	Sfum_3446	Nitrogen metabolism	Unknown	Unknown	Unknown	0	-1000	1000	0	2	1.7.1.10 1.7.99.1			RAVEN Automodel
49	R00150	ATP:carbamate phosphotransferase	c00002_c + c00011_c + c00014_c -> c00008_c + 2 c00080_c + c00169_c	Sfum_0047	Sfum_0047	Purine metabolism	92.9476	3.22663	11.8517	0	-1000	1000	0	2	2.7.2.2			RAVEN Automodel
50	R00158	ATP:UMP phosphotransferase	c00002_c + c00105_c -> c00008_c + c00015_c	Sfum_1780 OR Sfum_2117	Sfum_1780 Sfum_2117	Pyrimidine metabolism	-47.9915	-46.2712	4.87969	0	-1000	1000	0	2	2.7.4.4 2.7.4.14 2.7.4.22			RAVEN Automodel
51	R00161	ATP:FMN adenylyltransferase	c00002_c + c00061_c -> c00013_c + c00016_c	Sfum_3182	Sfum_3182	Riboflavin metabolism	-11.3973	-11.3973	7.31822	0	-1000	1000	0	2	2.7.7.2			RAVEN Automodel
52	R00174	ATP:pyridoxal 5-phosphotransferase	c00002_c + c00250_c -> c00008_c + c00018_c + c00080_c	Sfum_1692	Sfum_1692	Vitamin B6 metabolism	22.759	-21.2414	5.72396	0	-1000	1000	0	2	2.7.1.35			RAVEN Automodel
53	R00177	ATP:L-methionine S-adenosyltransferase	c00009_c + c00013_c + c00019_c + c00080_c -> c00001_c + c00002_c + c00073_c	Sfum_0367	Sfum_0367	Cysteine and methionine metabolism	Unknown	Unknown	Unknown	0	-1000	1000	0	2	2.5.1.6			RAVEN Automodel
54	R00183	Adenosine 5-monophosphate phosphohydrolase	c00001_c + c00020_c -> c00009_c + c00212_c	Sfum_0741	Sfum_0741	Purine metabolism	-14.1918	-14.1918	2.15715	1	0	1000	0	2	3.1.3.5			RAVEN Automodel
55	R00192	S-Adenosyl-L-homocysteine hydrolase	c00001_c + c00021_c -> c00155_c + c00212_c	Sfum_0366	Sfum_0366	Cysteine and methionine metabolism	34.7415	34.7415	4.48162	0	-1000	1000	0	2	3.3.1.1			RAVEN Automodel
56	R00199	ATP:pyruvate,water phosphotransferase	c00001_c + c00002_c + c00022_c -> c00009_c + c00020_c + c00074_c + 2 c00080_c	Sfum_0630 OR Sfum_0634 OR Sfum_0649 OR Sfum_2666	Sfum_0630 Sfum_0634 Sfum_0649 Sfum_2666	Pyruvate metabolism	127.397	34.2351	8.99551	0	-1000	1000	0	2	2.7.9.2			RAVEN Automodel
57	R00200	ATP:pyruvate 2-O-phosphotransferase	c00002_c + c00022_c -> c00008_c + c00074_c + c00080_c	Sfum_1475 OR Sfum_2959	Sfum_1475 Sfum_2959	Glycolysis / Gluconeogenesis	69.2892	21.8483	4.52818	0	-1000	1000	0	2	2.7.1.40			RAVEN Automodel
58	R00203	pyruvaldehyde:NAD+ oxidoreductase;	c00001_c + c00003_c + c00546_c -> c00004_c + c00022_c + 2 c00080_c	Sfum_3073	Sfum_3073	Pyruvate metabolism	57.8151	-38.7871	9.62246	0	-1000	1000	0	2	1.2.1.22 1.2.1.23			RAVEN Automodel
59	R00206	ATP:pyruvate,phosphate phosphotransferase	c00002_c + c00009_c + c00022_c -> c00013_c + c00020_c + c00074_c + 2 c00080_c	Sfum_2562	Sfum_2562	Pyruvate metabolism	103.586	3.54346	8.99453	0	-1000	1000	0	2	2.7.9.1			RAVEN Automodel
60	R00214	(S)-malate:NAD+ oxidoreductase (decarboxylating)	c00003_c + c00149_c -> c00004_c + c00011_c + c00022_c	Sfum_2777	Sfum_2777	Pyruvate metabolism	12.8105	12.8105	4.78909	0	-1000	1000	0	2	1.1.1.38 1.1.1.39			RAVEN Automodel
61	R00216	(S)-Malate:NADP+ oxidoreductase(oxaloacetate-decarboxylating)	c00006_c + c00149_c -> c00005_c + c00011_c + c00022_c	Sfum_2777	Sfum_2777	Pyruvate metabolism	16.1715	12.7309	4.82057	0	-1000	1000	0	2	1.1.1.40			RAVEN Automodel
62	R00217	oxaloacetate carboxy-lyase (pyruvate-forming)	c00036_c + c00080_c -> c00011_c + c00022_c	Sfum_1223 AND Sfum_0461 AND Sfum_0676	Sfum_0461 Sfum_0676 Sfum_1223	Pyruvate metabolism	-59.9288	-10.7676	6.56048	0	-1000	1000	0	2	1.1.1.38 1.1.1.40 4.1.1.3		Plugge et al 2012	RAVEN Automodel
63	R00220	L-serine ammonia-lyase	c00065_c -> c00014_c + c00022_c	Sfum_0736	Sfum_0736	Glycine, serine and threonine metabolism	-24.1891	-25.9093	4.94167	1	0	1000	0	2	4.3.1.17 4.3.1.19			RAVEN Automodel
64	R00226	pyruvate:pyruvate acetaldehydetransferase (decarboxylating);	2 c00022_c + c00080_c -> c00011_c + c06010_c	(Sfum_2980 OR Sfum_2983 OR Sfum_3022 OR Sfum_3025) AND (Sfum_0296 OR Sfum_2981 OR Sfum_2982 OR Sfum_3023 OR Sfum_3024)	Sfum_0296 Sfum_2980 Sfum_2981 Sfum_2982 Sfum_2983 Sfum_3022 Sfum_3025 Sfum_3023 Sfum_3024	C5-Branched dibasic acid metabolism	-80.4068	-32.9658	7.6548	0	-1000	1000	0	2	2.2.1.6	Manually adjust GPR		RAVEN Automodel
65	R00227	Acetyl-CoA hydrolase	c00001_c + c00024_c -> c00010_c + c00033_c + c00080_c	Sfum_0388 AND Sfum_0389	Sfum_0388 Sfum_0389	Pyruvate metabolism	11.2378	-36.2032	4.55147	1	0	1000	0	2	3.1.2.1		Plugge et al 2012	RAVEN Automodel
66	R00229	Acetate:CoA ligase (ADP-forming)	c00002_c + c00010_c + c00033_c -> c00008_c + c00009_c + c00024_c	Sfum_0708 OR Sfum_1966 OR Sfum_2466	Sfum_0708 Sfum_1966 Sfum_2466	Glycolysis / Gluconeogenesis	2.1276	5.56816	0.582185	0	-1000	1000	0	2	6.2.1.13			RAVEN Automodel
67	R00230	acetyl-CoA:phosphate acetyltransferase	c00009_c + c00024_c -> c00010_c + c00227_c	Sfum_1472	Sfum_1472	Taurine and hypotaurine metabolism	9.33398	9.33398	0.927116	0	-1000	1000	0	2	2.3.1.8			RAVEN Automodel
68	R00235	Acetate:CoA ligase (AMP-forming)	c00002_c + c00010_c + c00033_c -> c00013_c + c00020_c + c00024_c + c00080_c	Sfum_0745 OR Sfum_3454	Sfum_0745 Sfum_3454	Glycolysis / Gluconeogenesis	36.4245	-12.7367	4.52409	0	-1000	1000	0	2	6.2.1.1			RAVEN Automodel
69	R00236	acetyl adenylate:CoA acetyltransferase	c00010_c + c05993_c -> c00020_c + c00024_c + c00080_c	Sfum_0745 OR Sfum_3455	Sfum_0745 Sfum_3455	Pyruvate metabolism	Unknown	Unknown	Unknown	0	-1000	1000	0	2	6.2.1.1			RAVEN Automodel
70	R00239	ATP:L-glutamate 5-phosphotransferase	c00002_c + c00025_c -> c00008_c + c03287_c	Sfum_3643	Sfum_3643	Arginine and proline metabolism	22.6452	26.0858	4.22996	0	-1000	1000	0	2	2.7.2.11			RAVEN Automodel
71	R00243	L-Glutamate:NAD+ oxidoreductase (deaminating)	c00001_c + c00003_c + c00025_c -> c00004_c + c00014_c + c00026_c + c00080_c	Sfum_3244 OR Sfum_3265	Sfum_3244 Sfum_3265	Alanine, aspartate and glutamate metabolism	86.0495	33.4477	6.55618	0	-1000	1000	0	2	1.4.1.2 1.4.1.3			RAVEN Automodel
72	R00245	L-Glutamate 5-semialdehyde:NAD+ oxidoreductase	c00001_c + c00003_c + c01165_c -> c00004_c + c00025_c + 2 c00080_c	Sfum_0833 OR Sfum_2203	Sfum_0833 Sfum_2203	Arginine and proline metabolism	45.1293	-51.4728	9.6559	0	-1000	1000	0	2	1.5.1.12			RAVEN Automodel
73	R00248	L-Glutamate:NADP+ oxidoreductase (deaminating)	c00001_c + c00006_c + c00025_c -> c00005_c + c00014_c + c00026_c + c00080_c	Sfum_3244 OR Sfum_3265	Sfum_3244 Sfum_3265	Alanine, aspartate and glutamate metabolism	89.4105	33.3682	6.56682	0	-1000	1000	0	2	1.4.1.3 1.4.1.4			RAVEN Automodel
74	R00253	L-Glutamate:ammonia ligase (ADP-forming)	c00002_c + c00014_c + c00025_c -> c00008_c + c00009_c + c00064_c + c00080_c	Sfum_0576	Sfum_0576	Alanine, aspartate and glutamate metabolism	20.2867	-21.9934	6.6422	0	-1000	1000	0	2	6.3.1.2			RAVEN Automodel
75	R00257	Deamido-NAD+:L-glutamine amido-ligase (AMP-forming)	c00001_c + c00002_c + c00064_c + c00857_c -> c00003_c + c00013_c + c00020_c + c00025_c + 2 c00080_c	Sfum_0572	Sfum_0572	Nicotinate and nicotinamide metabolism	64.8507	-30.0311	10.4598	0	-1000	1000	0	2	6.3.5.1			RAVEN Automodel
76	R00259	acetyl-CoA:L-glutamate N-acetyltransferase	c00024_c + c00025_c -> c00010_c + c00080_c + c00624_c	Sfum_1201 OR Sfum_1203	Sfum_1201 Sfum_1203	Arginine and proline metabolism	17.6274	-31.5338	7.12016	0	-1000	1000	0	2	2.3.1.1			RAVEN Automodel
77	R00260	glutamate racemase	c00025_c -> c00217_c	Sfum_3010 OR Sfum_3052	Sfum_3010 Sfum_3052	D-Glutamine and D-glutamate metabolism	0.616893	0.616893	3.28317	0	-1000	1000	0	2	5.1.1.3		KEGG	Gapfilling
78	R00264	2,5-dioxopentanoate:NADP+ 5-oxidoreductase	c00001_c + c00006_c + c00433_c -> c00005_c + c00026_c + 2 c00080_c	Sfum_3073	Sfum_3073	Pentose and glucuronate interconversions	57.8898	-43.8732	9.69761	0	-1000	1000	0	2	1.2.1.3 1.2.1.26			RAVEN Automodel
79	R00267	Isocitrate:NADP+ oxidoreductase (decarboxylating)	c00006_c + c00311_c -> c00005_c + c00011_c + c00026_c	Sfum_3896	Sfum_3896	Glutathione metabolism	7.22905	5.50877	4.89742	0	-1000	1000	0	2	1.1.1.42			RAVEN Automodel
80	R00268	oxalosuccinate carboxy-lyase (2-oxoglutarate-forming)	c00080_c + c05379_c -> c00011_c + c00026_c	Sfum_3896	Sfum_3896	Citrate cycle (TCA cycle)	-51.0347	-0.153228	8.17446	0	-1000	1000	0	2	1.1.1.42			RAVEN Automodel
81	R00278	Pyridoxine 5-phosphate:oxygen oxidoreductase	c00007_c + c00627_c -> c00018_c + c00027_c			Vitamin B6 metabolism	-113.717	-113.717	6.57349	1	0	1000	0	1	1.4.3.5		KEGG	Gapfilling
82	R00294	nitrous-oxide:ferricytochrome-c oxidoreductase	2 c00080_c + 2 c00126_c + 2 c00533_c -> c00001_c + 2 c00125_c + c00887_c	Sfum_2932	Sfum_2932	nitrous-oxide:acceptor oxidoreductase (NO-forming)	Unknown	Unknown	Unknown	0	-1000	1000	0	2	1.7.2.5	Manually adjust GPR		RAVEN Automodel
83	R00294A	nitrous-oxide:NAD oxidoreductase	c00004_c + c00080_c + 2 c00533_c <=> c00001_c + c00003_c + c00887_c	Sfum_2932	Sfum_2932	None	Unknown	Unknown	Unknown	0	-1000	1000	0	2	1.7.99.7		KEGG	Gapfilling
84	R00299	ATP:D-glucose 6-phosphotransferase	c00002_c + c00031_c -> c00008_c + c00080_c + c00092_c	Sfum_0489 OR Sfum_1913 OR Sfum_1953	Sfum_0489 Sfum_1913 Sfum_1953	Streptomycin biosynthesis	21.9338	-22.0665	4.53001	0	-1000	1000	0	2	2.7.1.1 2.7.1.2			RAVEN Automodel
85	R00315	ATP:acetate phosphotransferase	c00002_c + c00033_c -> c00008_c + c00227_c	Sfum_1473	Sfum_1473	Taurine and hypotaurine metabolism	11.4616	14.9021	0.840091	0	-1000	1000	0	2	2.7.2.1 2.7.2.15			RAVEN Automodel
86	R00316	ATP:acetate adenylyltransferase	c00002_c + c00033_c -> c00013_c + c05993_c	Sfum_0745 OR Sfum_3455	Sfum_0745 Sfum_3455	Pyruvate metabolism	Unknown	Unknown	Unknown	0	-1000	1000	0	2	6.2.1.1			RAVEN Automodel
87	R00317	Acetyl phosphate phosphohydrolase	c00001_c + c00227_c -> c00009_c + c00033_c + c00080_c	Sfum_1427	Sfum_1427	Pyruvate metabolism	1.90377	-45.5372	4.58485	1	0	1000	0	2	3.6.1.7			RAVEN Automodel
88	R00332	ATP:GMP phosphotransferase	c00002_c + c00144_c -> c00008_c + c00035_c	Sfum_3630	Sfum_3630	Purine metabolism	-45.528	-43.8077	1.82961	1	0	1000	0	2	2.7.4.8		KEGG	Gapfilling
89	R00342	(S)-malate:NAD+ oxidoreductase	c00003_c + c00149_c -> c00004_c + c00036_c + c00080_c	Sfum_0460	Sfum_0460	Citrate cycle (TCA cycle)	72.7393	23.5781	4.50579	0	-1000	1000	0	2	1.1.1.37		Plugge et al 2012	RAVEN Automodel
90	R00344	Pyruvate:carbon-dioxide ligase (ADP-forming)	c00002_c + c00022_c + c00288_c -> c00008_c + c00009_c + c00036_c + c00080_c	Sfum_0677	Sfum_0677	Citrate cycle (TCA cycle)	36.5811	-9.13952	4.61739	0	-1000	1000	0	2	6.4.1.1			RAVEN Automodel
91	R00351	acetyl-CoA:oxaloacetate C-acetyltransferase (thioester-hydrolysing)	c00010_c + c00080_c + c00158_c -> c00001_c + c00024_c + c00036_c	Sfum_1533 OR Sfum_2105	Sfum_1533 Sfum_2105	Citrate cycle (TCA cycle)	-9.04957	41.8319	4.53128	0	-1000	1000	0	2	2.3.3.1 2.3.3.3			RAVEN Automodel
92	R00355	L-Aspartate:2-oxoglutarate aminotransferase	c00026_c + c00049_c -> c00025_c + c00036_c	Sfum_1171 OR Sfum_1665 OR Sfum_3898 OR Sfum_4053	Sfum_1171 Sfum_1665 Sfum_3898 Sfum_4053	Alanine, aspartate and glutamate metabolism	2.86633	2.86633	0.830928	0	-1000	1000	0	2	2.6.1.1			RAVEN Automodel
93	R00357	L-Aspartic acid:oxygen oxidoreductase (deaminating)	c00001_c + c00007_c + c00049_c -> c00014_c + c00027_c + c00036_c	Sfum_0605	Sfum_0605	Alanine, aspartate and glutamate metabolism	-86.4561	-89.8967	8.05116	1	0	1000	0	2	1.4.3.2 1.4.3.16			RAVEN Automodel
94	R00362	citrate oxaloacetate-lyase (forming acetate from the pro-S carboxymethyl group of citrate);	c00158_c -> c00033_c + c00036_c	Sfum_2561	Sfum_2561	Citrate cycle (TCA cycle)	2.18819	5.62875	0.72873	0	-1000	1000	0	2	4.1.3.6			RAVEN Automodel
95	R00371	Acetyl-CoA:glycine C-acetyltransferase	c00024_c + c00037_c -> c00010_c + c00080_c + c03508_c	Sfum_2235	Sfum_2235	Glycine, serine and threonine metabolism	35.2761	-12.1648	5.98187	0	-1000	1000	0	2	2.3.1.29			RAVEN Automodel
96	R00396	L-Alanine:NAD+ oxidoreductase (deaminating)	c00001_c + c00003_c + c00041_c -> c00004_c + c00014_c + c00022_c + c00080_c	Sfum_3106	Sfum_3106	Alanine, aspartate and glutamate metabolism	84.6156	33.7341	6.58631	0	-1000	1000	0	2	1.4.1.1			RAVEN Automodel
97	R00401	alanine racemase	c00041_c -> c00133_c	Sfum_0562	Sfum_0562	D-Alanine metabolism	-0.0391335	-0.0391335	1.53792	0	-1000	1000	0	2	5.1.1.1			RAVEN Automodel
98	R00405	Succinate:CoA ligase (ADP-forming)	c00002_c + c00010_c + c00042_c -> c00008_c + c00009_c + c00091_c	Sfum_1702 AND Sfum_1703	Sfum_1702 Sfum_1703	Citrate cycle (TCA cycle)	0.169093	-1.55119	2.03844	0	-1000	1000	0	2	6.2.1.5		Plugge et al 2012	RAVEN Automodel
99	R00410	succinyl-CoA:acetoacetate CoA-transferase	c00091_c + c00164_c -> c00042_c + c00332_c	Sfum_2290 AND Sfum_2291	Sfum_2290 Sfum_2291	Synthesis and degradation of ketone bodies	8.27455	13.4354	1.00004	0	-1000	1000	0	2	2.8.3.5	Manually adjust GPR		RAVEN Automodel
100	R00414	UDP-N-acetyl-D-glucosamine 2-epimerase	c00001_c + c00043_c -> c00015_c + c00080_c + c00645_c	Sfum_3330	Sfum_3330	Amino sugar and nucleotide sugar metabolism	-18.7175	-69.599	6.89876	1	0	1000	0	2	5.1.3.14			RAVEN Automodel
101	R00416	UTP:N-acetyl-alpha-D-glucosamine-1-phosphate uridylyltransferase	c00075_c + c04501_c -> c00013_c + c00043_c	Sfum_2914	Sfum_2914	Amino sugar and nucleotide sugar metabolism	-1.29298	-1.29298	4.48162	0	-1000	1000	0	2	2.7.7.23		KEGG	Gapfilling
102	R00418	UDP-N-acetyl-D-glucosamine 4-epimerase	c00043_c -> c00203_c	Sfum_0803 OR Sfum_1718 OR Sfum_3358 OR Sfum_2190	Sfum_0803 Sfum_1718 Sfum_2190 Sfum_3358	Amino sugar and nucleotide sugar metabolism	0	0	0	0	-1000	1000	0	2	5.1.3.2 5.1.3.7			RAVEN Automodel
103	R00420	UDP-N-acetyl-D-glucosamine 2-epimerase	c00043_c -> c01170_c	Sfum_3330	Sfum_3330	Amino sugar and nucleotide sugar metabolism	0	0	0	0	-1000	1000	0	2	5.1.3.14			RAVEN Automodel
104	R00425	GTP 7,8-8,9-dihydrolase (diphosphate-forming)	3 c00001_c + c00044_c -> c00013_c + c00058_c + 3 c00080_c + c01304_c	Sfum_1380	Sfum_1380	Riboflavin metabolism	61.5519	-82.4912	17.7182	1	0	1000	0	2	3.5.4.25			RAVEN Automodel
105	R00426	GTP diphosphohydrolase (diphosphate-forming);	c00001_c + c00044_c -> c00013_c + 2 c00080_c + c00144_c	Sfum_0691	Sfum_0691	Purine metabolism	51.0953	-45.5069	9.40808	1	0	1000	0	2	3.6.1.8 3.6.1.19			RAVEN Automodel
106	R00429	ATP:GTP 3-diphosphotransferase	c00002_c + c00044_c -> c00020_c + c00080_c + c04494_c	Sfum_0983 OR Sfum_2111	Sfum_0983 Sfum_2111	Purine metabolism	37.4554	-27.1884	9.52827	0	-1000	1000	0	2	2.7.6.5			RAVEN Automodel
107	R00430	GTP:pyruvate 2-O-phosphotransferase	c00022_c + c00044_c -> c00035_c + c00074_c + c00080_c	Sfum_1475 OR Sfum_2959	Sfum_1475 Sfum_2959	Purine metabolism	71.9363	24.4954	4.96448	0	-1000	1000	0	2	2.7.1.40			RAVEN Automodel
108	R00431	GTP:oxaloacetate carboxy-lyase (adding GTP;phosphoenolpyruvate-forming);	c00036_c + c00044_c -> c00011_c + c00035_c + c00074_c	Sfum_0901	Sfum_0901	Glycolysis / Gluconeogenesis	12.0075	13.7278	5.16297	0	-1000	1000	0	2	4.1.1.32			RAVEN Automodel
109	R00434	GTP diphosphate-lyase (cyclizing; 3,5-cyclic-GMP-forming)	c00044_c -> c00013_c + c00080_c + c00942_c	Sfum_0558 OR Sfum_0559 OR Sfum_2382 OR Sfum_2802 OR Sfum_4085	Sfum_0558 Sfum_0559 Sfum_2382 Sfum_2802 Sfum_4085	Purine metabolism	41.041	-6.39991	7.46116	0	-1000	1000	0	2	4.6.1.1 4.6.1.2			RAVEN Automodel
110	R00451	meso-2,6-diaminoheptanedioate carboxy-lyase (L-lysine-forming)	c00080_c + c00680_c -> c00011_c + c00047_c	Sfum_0058	Sfum_0058	Lysine biosynthesis	-57.8911	-12.1704	7.81564	0	-1000	1000	0	2	4.1.1.20			RAVEN Automodel
111	R00461	(3S)-3-carboxy-3-hydroxypropanoyl-CoA glyoxylate-lyase (acetyl-CoA-forming)	c00047_c -> c01142_c	Sfum_0711 OR Sfum_4018	Sfum_0711 Sfum_4018	Lysine degradation	-4.58981	-4.58981	3.16898	0	-1000	1000	0	2	5.4.3.2			RAVEN Automodel
112	R00475	Glycolate:oxygen 2-oxidoreductase	c00007_c + c00160_c -> c00027_c + c00048_c	Sfum_0392 OR Sfum_0534 OR Sfum_3899	Sfum_0392 Sfum_0534 Sfum_3899	Glyoxylate and dicarboxylate metabolism	-88.3852	-88.3852	6.52053	1	0	1000	0	2	1.1.3.15			RAVEN Automodel
113	R00480	ATP:L-aspartate 4-phosphotransferase	c00002_c + c00049_c -> c00008_c + c03082_c	Sfum_2173	Sfum_2173	Glycine, serine and threonine metabolism	16.7389	20.1795	4.48162	0	-1000	1000	0	2	2.7.2.4			RAVEN Automodel
114	R00481	L-aspartate:oxygen oxidoreductase	c00007_c + c00049_c -> c00027_c + c05840_c	Sfum_0605	Sfum_0605	Nicotinate and nicotinamide metabolism	Unknown	Unknown	Unknown	0	-1000	1000	0	2	1.4.3.16			RAVEN Automodel
115	R00489	L-aspartate 1-carboxy-lyase (beta-alanine-forming)	c00049_c + c00080_c -> c00011_c + c00099_c	Sfum_0368	Sfum_0368	beta-Alanine metabolism	-61.9377	-14.4968	10.1886	0	-1000	1000	0	2	4.1.1.11 4.1.1.15			RAVEN Automodel
116	R00490	L-Aspartate ammonia-lyase	c00049_c -> c00014_c + c00122_c	Sfum_0589 OR Sfum_1842 OR Sfum_2438	Sfum_0589 Sfum_1842 Sfum_2438	Alanine, aspartate and glutamate metabolism	19.6201	16.1796	4.82463	0	-1000	1000	0	2	3.5.1.38 4.3.1.1			RAVEN Automodel
117	R00494	3-Phospho-5-adenylyl sulfate 3-phosphohydrolase	c00001_c + c00051_c -> c00025_c + c01419_c			Glutathione metabolism	2.77209	2.77209	5.06462	0	-1000	1000	0	1	2.3.2.2		KEGG	Gapfilling
118	R00508	glutathione gamma-glutamylaminopeptidase	c00001_c + c00053_c <=> c00009_c + c00224_c	Sfum_1246	Sfum_1246	Sulfur metabolism	-15.4778	-8.59672	11.5953	0	-1000	1000	0	2	3.1.3.7		KEGG	Gapfilling
119	R00509	ATP:adenylylsulfate 3-phosphotransferase	c00002_c + c00224_c -> c00008_c + c00053_c + c00080_c	Sfum_0774 OR Sfum_2338	Sfum_0774 Sfum_2338	Purine metabolism	28.8432	-22.0383	12.4377	0	-1000	1000	0	2	2.7.1.25			RAVEN Automodel
120	R00511	Cytidine-5-monophosphate phosphohydrolase	c00001_c + c00055_c -> c00009_c + c00475_c	Sfum_0741	Sfum_0741	Pyrimidine metabolism	-9.59833	-9.59833	4.97155	0	-1000	1000	0	2	3.1.3.5			RAVEN Automodel
121	R00512	ATP:CMP phosphotransferase	c00002_c + c00055_c -> c00008_c + c00112_c	Sfum_2117	Sfum_2117	Pyrimidine metabolism	-45.3427	-43.6225	4.48162	0	-1000	1000	0	2	2.7.4.14			RAVEN Automodel
122	R00529	ATP:sulfate adenylyltransferase	c00002_c + c00059_c -> c00013_c + c00224_c	Sfum_1046	Sfum_1046	Purine metabolism	45.8012	45.8012	1.76811	-1	-1000	0	0	2	2.7.7.4		Plugge et al 2012	RAVEN Automodel
123	R00549	ATP:riboflavin 5-phosphotransferase	c00002_c + c00255_c -> c00008_c + c00061_c + c00080_c	Sfum_3182	Sfum_3182	Riboflavin metabolism	43.5492	-0.451213	5.5773	0	-1000	1000	0	2	2.7.1.26			RAVEN Automodel
124	R00566	L-arginine carboxy-lyase (agmatine-forming)	c00062_c + c00080_c -> c00011_c + c00179_c	Sfum_1025	Sfum_1025	Arginine and proline metabolism	-56.58	-12.5796	10.3033	0	-1000	1000	0	2	4.1.1.19			RAVEN Automodel
125	R00571	UTP:ammonia ligase (ADP-forming)	c00002_c + c00014_c + c00075_c -> c00008_c + c00009_c + c00063_c + 2 c00080_c	Sfum_2075	Sfum_2075	Pyrimidine metabolism	79.8696	-9.85144	11.4757	0	-1000	1000	0	2	6.3.4.2			RAVEN Automodel
126	R00573	UTP:L-glutamine amido-ligase (ADP-forming)	c00001_c + c00002_c + c00064_c + c00075_c -> c00008_c + c00009_c + c00025_c + c00063_c + 2 c00080_c	Sfum_2075	Sfum_2075	Pyrimidine metabolism	72.9482	-18.4931	10.6602	0	-1000	1000	0	2	6.3.4.2			RAVEN Automodel
127	R00575	hydrogen-carbonate:L-glutamine amido-ligase (ADP-forming, carbamate-phosphorylating)	c00001_c + 2 c00002_c + c00064_c + c00288_c -> 2 c00008_c + c00009_c + c00025_c + 2 c00080_c + c00169_c	Sfum_0009 AND (Sfum_0008 OR Sfum_0676 OR Sfum_3911)	Sfum_0008 Sfum_0009 Sfum_0676 Sfum_3911	Pyrimidine metabolism	62.6786	-25.3222	9.83328	0	-1000	1000	0	2	6.3.5.5			RAVEN Automodel
128	R00578	L-aspartate:L-glutamine amido-ligase (AMP-forming)	c00001_c + c00002_c + c00049_c + c00064_c -> c00013_c + c00020_c + c00025_c + 2 c00080_c + c00152_c	Sfum_0965	Sfum_0965	Alanine, aspartate and glutamate metabolism	52.2316	-44.3706	10.5615	0	-1000	1000	0	2	6.3.5.4		KEGG	Gapfilling
129	R00586	Thiamin diphosphate phosphohydrolase	c00024_c + c00065_c -> c00010_c + c00979_c	Sfum_2682	Sfum_2682	Cysteine and methionine metabolism	-6.69799	-6.69799	4.48162	0	-1000	1000	0	2	2.3.1.30			RAVEN Automodel
130	R00617	ATP:thiamin-phosphate phosphotransferase	c00002_c + c01081_c -> c00008_c + c00068_c	Sfum_1693	Sfum_1693	Thiamine metabolism	-44.724	-41.2834	3.30821	0	-1000	1000	0	2	2.7.4.16			RAVEN Automodel
131	R00621	oxoglutarate dehydrogenase	c00026_c + c00068_c + c00080_c -> c00011_c + c05381_c	Sfum_3547 AND Sfum_3548	Sfum_3547 Sfum_3548	Citrate cycle (TCA cycle)	-55.188	-9.46732	7.36911	0	-1000	1000	0	2	1.2.4.2	Manually adjust GPR		RAVEN Automodel
132	R00654	L-methionine methanethiol-lyase (deaminating;2-oxobutanoate-forming)	c00001_c + c00073_c -> c00014_c + c00109_c + c00409_c	Sfum_2670	Sfum_2670	Cysteine and methionine metabolism	4.67895	2.95866	9.14106	0	-1000	1000	0	2	4.4.1.11			RAVEN Automodel
133	R00658	2-phospho-D-glycerate hydro-lyase (phosphoenolpyruvate-forming)	c00631_c -> c00001_c + c00074_c	Sfum_0078	Sfum_0078	Glycolysis / Gluconeogenesis	-4.11241	-4.11241	0.46611	0	-1000	1000	0	2	4.2.1.11			RAVEN Automodel
134	R00660	Phosphoenolpyruvate:UDP-N-acetyl-D-glucosamine 1-carboxyvinyl-transferase	c00043_c + c00074_c -> c00009_c + c04631_c	Sfum_1715	Sfum_1715	Amino sugar and nucleotide sugar metabolism	-21.9729	-21.9729	6.47514	0	-1000	1000	0	2	2.5.1.7			RAVEN Automodel
135	R00662	Uridine triphosphate pyrophosphohydrolase	c00001_c + c00075_c -> c00013_c + 2 c00080_c + c00105_c	Sfum_2161 OR Sfum_0691	Sfum_2161 Sfum_0691	Pyrimidine metabolism	53.8137	-42.7884	10.7259	1	0	1000	0	2	3.6.1.8 3.6.1.19			RAVEN Automodel
136	R00669	N2-Acetyl-L-ornithine amidohydrolase	c00001_c + c00437_c -> c00033_c + c00077_c	Sfum_0989	Sfum_0989	Arginine and proline metabolism	-1.08304	-2.80332	5.69624	0	-1000	1000	0	2	3.5.1.14 3.5.1.16			RAVEN Automodel
137	R00674	L-serine hydro-lyase (adding indole; L-tryptophan-forming)	c00065_c + c00463_c -> c00001_c + c00078_c	Sfum_1770 AND (Sfum_1771 OR Sfum_2404)	Sfum_1770 Sfum_1771 Sfum_2404	Phenylalanine, tyrosine and tryptophan biosynthesis	-49.7564	-49.7564	1.7153	0	-1000	1000	0	2	4.2.1.20			RAVEN Automodel
138	R00691	L-arogenate hydro-lyase (decarboxylating; L-phenylalanine-forming)	c00080_c + c00826_c -> c00001_c + c00011_c + c00079_c	Sfum_2723	Sfum_2723	Phenylalanine, tyrosine and tryptophan biosynthesis	-157.962	-110.521	18.2154	1	0	1000	0	2	4.2.1.51 4.2.1.91			RAVEN Automodel
139	R00694	L-Phenylalanine:2-oxoglutarate aminotransferase	c00026_c + c00079_c -> c00025_c + c00166_c	Sfum_1171 OR Sfum_1665 OR Sfum_3898 OR Sfum_4053 OR Sfum_2015 OR Sfum_2116	Sfum_1171 Sfum_1665 Sfum_2015 Sfum_2116 Sfum_3898 Sfum_4053	Phenylalanine metabolism	-1.69998	0.0202977	3.16898	0	-1000	1000	0	2	2.6.1.1 2.6.1.5 2.6.1.9 2.6.1.57			RAVEN Automodel
140	R00707	(S)-1-pyrroline-5-carboxylate:NAD+ oxidoreductase	2 c00001_c + c00003_c + c03912_c -> c00004_c + c00025_c + c00080_c	Sfum_0833 OR Sfum_2203	Sfum_0833 Sfum_2203	Alanine, aspartate and glutamate metabolism	-1.7043	-50.8655	9.85481	0	-1000	1000	0	2	1.5.1.12			RAVEN Automodel
141	R00708	(S)-1-pyrroline-5-carboxylate:NADP+ oxidoreductase	2 c00001_c + c00006_c + c03912_c -> c00005_c + c00025_c + c00080_c	Sfum_0833 OR Sfum_2204	Sfum_0833 Sfum_2204	Alanine, aspartate and glutamate metabolism	1.65671	-50.9451	9.85175	0	-1000	1000	0	2	1.5.1.12			RAVEN Automodel
142	R00710	Acetaldehyde:NAD+ oxidoreductase	c00001_c + c00003_c + c00084_c -> c00004_c + c00033_c + 2 c00080_c	Sfum_3073	Sfum_3073	Glycolysis / Gluconeogenesis	36.4513	-60.1508	9.17882	1	0	1000	0	2	1.2.1.3 1.2.1.5			RAVEN Automodel
143	R00711	Acetaldehyde:NADP+ oxidoreductase	c00001_c + c00006_c + c00084_c -> c00005_c + c00033_c + 2 c00080_c	Sfum_3073	Sfum_3073	Glycolysis / Gluconeogenesis	39.8123	-60.2304	9.18769	1	0	1000	0	2	1.2.1.4 1.2.1.5			RAVEN Automodel
144	R00713	Succinate-semialdehyde:NAD+ oxidoreductase	c00001_c + c00003_c + c00232_c -> c00004_c + c00042_c + 2 c00080_c	Sfum_3073	Sfum_3073	Alanine, aspartate and glutamate metabolism	49.9024	-48.42	9.75809	0	-1000	1000	0	2	1.2.1.16 1.2.1.24			RAVEN Automodel
145	R00714	Succinate-semialdehyde:NADP+ oxidoreductase	c00001_c + c00006_c + c00232_c -> c00005_c + c00042_c + 2 c00080_c	Sfum_3073	Sfum_3073	Alanine, aspartate and glutamate metabolism	53.2634	-48.4996	9.76391	0	-1000	1000	0	2	1.2.1.16			RAVEN Automodel
146	R00715	N6-(L-1,3-Dicarboxypropyl)-L-lysine:NAD+ oxidoreductase (L-lysine-forming)	c00001_c + c00003_c + c00449_c -> c00004_c + c00026_c + c00047_c + c00080_c	Sfum_1922	Sfum_1922	Lysine biosynthesis	82.9653	30.3635	6.33797	0	-1000	1000	0	2	1.5.1.7			RAVEN Automodel
147	R00717	Glycolate:NAD+ oxidoreductase	c00003_c + c00160_c -> c00004_c + c00048_c + c00080_c	Sfum_3914	Sfum_3914	Glyoxylate and dicarboxylate metabolism	86.9868	37.8256	4.66821	0	-1000	1000	0	2	1.1.1.26 1.1.1.29			RAVEN Automodel
148	R00720	Inosine 5-triphosphate pyrophosphohydrolase	c00001_c + c00081_c -> c00013_c + 2 c00080_c + c00130_c	Sfum_2161 OR Sfum_0691	Sfum_2161 Sfum_0691	Purine metabolism	71.2659	-25.3362	10.0212	0	-1000	1000	0	2	3.6.1.8 3.6.1.19		KEGG	RAVEN Automodel
149	R00726	ITP:oxaloacetate carboxy-lyase (adding ITP; phosphoenolpyruvate-forming);	c00036_c + c00081_c -> c00011_c + c00074_c + c00104_c	Sfum_0901	Sfum_0901	Glycolysis / Gluconeogenesis	5.26589	6.98617	5.15077	0	-1000	1000	0	2	4.1.1.32			RAVEN Automodel
150	R00734	L-tyrosine:2-oxoglutarate aminotransferase	c00026_c + c00082_c -> c00025_c + c01179_c	Sfum_1171 OR Sfum_1665 OR Sfum_3898 OR Sfum_4053 OR Sfum_2015 OR Sfum_2116	Sfum_1171 Sfum_1665 Sfum_2015 Sfum_2116 Sfum_3898 Sfum_4053	Ubiquinone and other terpenoid-quinone biosynthesis	-1.19864	0.521642	3.16898	0	-1000	1000	0	2	2.6.1.1 2.6.1.5 2.6.1.9 2.6.1.57			RAVEN Automodel
151	R00742	Acetyl-CoA:carbon-dioxide ligase (ADP-forming)	c00002_c + c00024_c + c00288_c -> c00008_c + c00009_c + c00080_c + c00083_c	Sfum_1223	Sfum_1223	Tetracycline biosynthesis	38.7595	-12.122	7.4282	0	-1000	1000	0	2	6.4.1.2	Manually adjust GPR		RAVEN Automodel
152	R00747	2-Phosphonoacetaldehyde phosphonohydrolase	c00001_c + c03167_c -> c00009_c + c00080_c + c00084_c	Sfum_1731 OR Sfum_2896	Sfum_1731 Sfum_2896	Phosphonate and phosphinate metabolism	Unknown	Unknown	Unknown	0	-1000	1000	0	2	3.11.1.1			RAVEN Automodel
153	R00751	L-threonine acetaldehyde-lyase (glycine-forming)	c00188_c -> c00037_c + c00084_c	Sfum_0699	Sfum_0699	Glycine, serine and threonine metabolism	10.0652	10.0652	3.4291	0	-1000	1000	0	2	4.1.2.5			RAVEN Automodel
154	R00754	ATP:D-fructose-6-phosphate 1-phosphotransferase	c00003_c + c00469_c -> c00004_c + c00080_c + c00084_c	Sfum_0829 OR Sfum_2251 OR Sfum_3282	Sfum_0829 Sfum_2251 Sfum_3282	Glycolysis / Gluconeogenesis	64.0975	14.9363	4.50879	0	-1000	1000	0	2	1.1.1.1 1.1.1.71			RAVEN Automodel
155	R00756	ethanol:NAD+ oxidoreductase	c00002_c + c00085_c <=> c00008_c + c00080_c + c00354_c	Sfum_2958 OR Sfum_3671	Sfum_2958 Sfum_3671	None	28.872	-22.0095	4.59895	0	-1000	1000	0	2	2.7.1.11		KEGG	Gapfilling
156	R00765	D-glucosamine-6-phosphate aminohydrolase (ketol isomerizing);	c00001_c + c00352_c -> c00014_c + c00085_c	Sfum_2912	Sfum_2912	Amino sugar and nucleotide sugar metabolism	7.50831	4.06775	5.73757	0	-1000	1000	0	2	3.5.99.6			RAVEN Automodel
157	R00768	D-glucose-6-phosphate aldose-ketose-isomerase	c00064_c + c00085_c -> c00025_c + c00352_c	Sfum_2580	Sfum_2580	Alanine, aspartate and glutamate metabolism	-14.4297	-12.7094	3.43097	0	-1000	1000	0	2	2.6.1.16			RAVEN Automodel
158	R00771	L-glutamine:D-fructose-6-phosphate isomerase (deaminating);	c00092_c <=> c00085_c	Sfum_1952 OR Sfum_3591	Sfum_1952 Sfum_3591	None	2.51113	2.51113	0.585135	0	-1000	1000	0	2	5.3.1.9		KEGG	Gapfilling
159	R00793	Hydroxylamine:oxygen oxidoreductase	c00007_c + c00192_c -> c00001_c + c00080_c + c00088_c	Sfum_2550	Sfum_2550	Nitrogen metabolism	Unknown	Unknown	Unknown	0	-1000	1000	0	2	1.7.3.4			RAVEN Automodel
160	R00829	Succinyl-CoA:acetyl-CoA C-acyltransferase;	c00024_c + c00091_c -> c00010_c + c02232_c	Sfum_1403 OR Sfum_2280 OR Sfum_3582	Sfum_1403 Sfum_2280 Sfum_3582	Benzoate degradation	22.0396	22.0396	4.62363	0	-1000	1000	0	2	2.3.1.16 2.3.1.174			RAVEN Automodel
161	R00830	succinyl-CoA:glycine C-succinyltransferase (decarboxylating)	c00037_c + c00080_c + c00091_c -> c00010_c + c00011_c + c00430_c			Glycine, serine and threonine metabolism	-36.3931	17.929	7.99257	0	-1000	1000	0	1	2.3.1.37		KEGG	Gapfilling
162	R00833	(R)-Methylmalonyl-CoA CoA-carbonylmutase	c01213_c -> c00091_c	(Sfum_0457 AND Sfum_0458) AND Sfum_1223	Sfum_0457 Sfum_0458 Sfum_1223	Valine, leucine and isoleucine degradation	-7.57165	-7.57165	5.48884	0	-1000	1000	0	2	5.4.99.2	Manually adjust GPR	Plugge et al 2012	RAVEN Automodel
163	R00842	sn-Glycerol-3-phosphate:NAD+ 2-oxidoreductase	c00003_c + c00093_c -> c00004_c + c00080_c + c00111_c	Sfum_2691	Sfum_2691	Glycerophospholipid metabolism	68.6443	19.4831	4.62017	0	-1000	1000	0	2	1.1.1.8 1.1.1.94			RAVEN Automodel
164	R00844	sn-Glycerol-3-phosphate:NADP+ 2-oxidoreductase	c00006_c + c00093_c -> c00005_c + c00080_c + c00111_c	Sfum_2691	Sfum_2691	Glycerophospholipid metabolism	72.0053	19.4035	4.64773	0	-1000	1000	0	2	1.1.1.94			RAVEN Automodel
165	R00848	sn-Glycerol-3-phosphate:(acceptor) 2-oxidoreductase	c00016_c + c00093_c -> c00080_c + c00111_c + c01352_c	Sfum_3498 AND Sfum_3499	Sfum_3498 Sfum_3499	Glycerophospholipid metabolism	Unknown	Unknown	Unknown	0	-1000	1000	0	2	1.1.5.3			RAVEN Automodel
166	R00856	CTP:sn-glycerol-3-phosphate cytidylyltransferase	c00063_c + c00093_c -> c00013_c + c00513_c	Sfum_1685	Sfum_1685	Glycerophospholipid metabolism	2.70214	2.70214	5.28903	0	-1000	1000	0	2	2.7.7.39			RAVEN Automodel
167	R00859	Hydrogen-sulfide:ferredoxin oxidoreductase	3 c00001_c + 6 c00139_c + c00283_c -> 7 c00080_c + c00094_c + 6 c00138_c	Sfum_3159	Sfum_3159	Sulfur metabolism	Unknown	Unknown	Unknown	0	-1000	1000	0	2	1.8.7.1		Plugge et al 2012	Gapfilling
168	R00867	ATP:D-fructose 6-phosphotransferase	c00002_c + c00095_c -> c00008_c + c00080_c + c05345_c	Sfum_0489	Sfum_0489	Fructose and mannose metabolism	24.5216	-19.4788	4.5725	0	-1000	1000	0	2	2.7.1.1 2.7.1.4			RAVEN Automodel
169	R00875	D-Glucitol:NAD+ 2-oxidoreductase	c00003_c + c00794_c -> c00004_c + c00080_c + c00095_c	Sfum_0770 OR Sfum_2251 OR Sfum_2463	Sfum_0770 Sfum_2251 Sfum_2463	Fructose and mannose metabolism	54.4893	5.32812	4.72675	0	-1000	1000	0	2	1.1.1.14 1.1.1.15			RAVEN Automodel
170	R00880	GDP-D-mannose:NAD+ 6-oxidoreductase	c00001_c + 2 c00003_c + c00096_c -> 2 c00004_c + 3 c00080_c + c00976_c	Sfum_3370	Sfum_3370	Fructose and mannose metabolism	109.801	-39.4033	14.7672	0	-1000	1000	0	2	1.1.1.132			RAVEN Automodel
171	R00883	GDP:D-mannose-1-phosphate guanylyltransferase	c00035_c + c00080_c + c00636_c -> c00009_c + c00096_c	Sfum_3324	Sfum_3324	Fructose and mannose metabolism	1.73587	52.6174	6.67056	-1	-1000	0	0	2	2.7.7.22			RAVEN Automodel
172	R00885	GTP:alpha-D-mannose-1-phosphate guanylyltransferase	c00044_c + c00636_c -> c00013_c + c00096_c	Sfum_0531	Sfum_0531	Fructose and mannose metabolism	-6.06222	-6.06222	4.48162	0	-1000	1000	0	2	2.7.7.13			RAVEN Automodel
173	R00888	GDP-mannose 4,6-hydro-lyase (GDP-4-dehydro-6-deoxy-D-mannose-forming)	c00096_c -> c00001_c + c01222_c	Sfum_3362	Sfum_3362	Fructose and mannose metabolism	-64.1331	-64.1331	7.21118	1	0	1000	0	2	4.2.1.47			RAVEN Automodel
174	R00896	L-cysteine:2-oxoglutarate aminotransferase	c00026_c + c00097_c -> c00302_c + c00957_c	Sfum_1171 OR Sfum_1665 OR Sfum_3898 OR Sfum_4053	Sfum_1171 Sfum_1665 Sfum_3898 Sfum_4053	Cysteine and methionine metabolism	-18.6539	-16.9336	8.5591	0	-1000	1000	0	2	2.6.1.1			RAVEN Automodel
175	R00897	O3-acetyl-L-serine:hydrogen-sulfide 2-amino-2-carboxyethyltransferase;	c00283_c + c00979_c -> c00033_c + c00097_c	Sfum_0478 OR Sfum_2681	Sfum_0478 Sfum_2681	Cysteine and methionine metabolism	-49.6102	-49.6102	8.00673	0	-1000	1000	0	2	2.5.1.47 2.5.1.65			RAVEN Automodel
176	R00899	L-cysteinylglycine dipeptidase	c00001_c + c01419_c -> c00037_c + c00097_c	Sfum_0739 OR Sfum_2081	Sfum_0739 Sfum_2081	Glutathione metabolism	7.40079	7.40079	8.88637	0	-1000	1000	0	2	3.4.11.1 3.4.11.2 3.4.11.23 3.4.13.3			RAVEN Automodel
177	R00904	3-aminopropanal:NAD+ oxidoreductase	c00001_c + c00003_c + c05665_c -> c00004_c + 2 c00080_c + c00099_c	Sfum_3073	Sfum_3073	beta-Alanine metabolism	37.002	-57.8799	13.136	0	-1000	1000	0	2	1.2.1.3 1.2.1.5 1.2.1.19			RAVEN Automodel
178	R00908	beta-alanine:2-oxoglutarate aminotransferase	c00026_c + c00099_c -> c00025_c + c00222_c	Sfum_2288 OR Sfum_2649 OR Sfum_2925	Sfum_2288 Sfum_2649 Sfum_2925	beta-Alanine metabolism	-5.41841	-3.69812	4.5546	0	-1000	1000	0	2	2.6.1.19 2.6.1.55			RAVEN Automodel
179	R00920	Propanoate:CoA ligase (ADP-forming)	c00002_c + c00010_c + c00163_c -> c00008_c + c00009_c + c00100_c	Sfum_0708 OR Sfum_1966 OR Sfum_2466	Sfum_0708 Sfum_1966 Sfum_2466	Propanoate metabolism	12.7958	16.2364	4.50819	0	-1000	1000	0	2	6.2.1.13			RAVEN Automodel
180	R00921	propanoyl-CoA:phosphate propanoyltransferase	c00009_c + c00100_c -> c00010_c + c02876_c	Sfum_1472	Sfum_1472	Propanoate metabolism	27.9743	27.9743	5.52699	0	-1000	1000	0	2	2.3.1.8			RAVEN Automodel
181	R00923	(S)-methylmalonyl-CoA carboxy-lyase (propanoyl-CoA-forming)	c00080_c + c00683_c -> c00011_c + c00100_c	Sfum_0455	Sfum_0455	Propanoate metabolism	-71.6487	-17.3266	10.3144	0	-1000	1000	0	2	4.1.1.41		Plugge et al 2012	Manual Addition
182	R00926	Propionyladenylate:CoA propionyltransferase	c00010_c + c05983_c -> c00020_c + c00080_c + c00100_c	Sfum_0745 OR Sfum_3454	Sfum_0745 Sfum_3454	Propanoate metabolism	Unknown	Unknown	Unknown	0	-1000	1000	0	2	6.2.1.1 6.2.1.17			RAVEN Automodel
183	R00927	acetyl-CoA:propanoyl-CoA 2-C-acetyltransferase;	c00024_c + c00100_c -> c00010_c + c03344_c	Sfum_1403 OR Sfum_2280 OR Sfum_3582	Sfum_1403 Sfum_2280 Sfum_3582	Valine, leucine and isoleucine degradation	26.7342	26.7342	4.72751	0	-1000	1000	0	2	2.3.1.9 2.3.1.16			RAVEN Automodel
184	R00928	Acetyl-CoA:propanoate CoA-transferase	c00024_c + c00163_c -> c00033_c + c00100_c	Sfum_3933 AND (Sfum_0388 AND Sfum_0389)	Sfum_0388 Sfum_0389 Sfum_3933	Pyruvate metabolism	10.6682	10.6682	4.52409	0	-1000	1000	0	2	2.8.3.1		Plugge et al 2012	RAVEN Automodel
185	R00931	propanoyl-CoA:oxaloacetate C-propanoyltransferase (thioester-hydrolysing, 1-carboxyethyl-forming);	c00010_c + c00080_c + c02225_c -> c00001_c + c00036_c + c00100_c	Sfum_1533 OR Sfum_2105	Sfum_1533 Sfum_2105	Propanoate metabolism	-6.61872	44.2628	7.26621	0	-1000	1000	0	2	2.3.3.5			RAVEN Automodel
186	R00942	Tetrahydrofolate:L-glutamate gamma-ligase (ADP-forming)	c00002_c + c00025_c + c00101_c -> c00008_c + c00009_c + c00080_c + c09332_c	Sfum_1671	Sfum_1671	Folate biosynthesis	15.4166	-32.0244	7.14275	0	-1000	1000	0	2	6.3.2.17			RAVEN Automodel
187	R00943	Formate:tetrahydrofolate ligase (ADP-forming)	c00002_c + c00058_c + c00101_c -> c00008_c + c00009_c + c00234_c	Sfum_2687	Sfum_2687	One carbon pool by folate	-8.89625	-5.45568	2.95855	0	-1000	1000	0	2	6.3.4.3		Plugge et al 2012	RAVEN Automodel
188	R00945	5,10-Methylenetetrahydrofolate:glycine hydroxymethyltransferase	c00001_c + c00037_c + c00143_c -> c00065_c + c00101_c	Sfum_1377	Sfum_1377	Glycine, serine and threonine metabolism	6.8755	6.8755	1.90167	0	-1000	1000	0	2	2.1.2.1			RAVEN Automodel
189	R00946	5-Methyltetrahydrofolate:L-homocysteine S-methyltransferase	c00155_c + c00440_c -> c00073_c + c00101_c	Sfum_2563	Sfum_2563	Cysteine and methionine metabolism	-9.52263	-9.52263	8.40236	0	-1000	1000	0	2	2.1.1.13		KEGG	Gapfilling
190	R00948	ATP:alpha-D-glucose-1-phosphate adenyltransferase	c00002_c + c00103_c -> c00013_c + c00498_c	Sfum_3485	Sfum_3485	Starch and sucrose metabolism	-9.67283	-9.67283	2.07542	0	-1000	1000	0	2	2.7.7.27			RAVEN Automodel
191	R00959	alpha-D-Glucose 1-phosphate 1,6-phosphomutase	c00103_c -> c00668_c	Sfum_0744 OR Sfum_0481	Sfum_0744 Sfum_0481	Glycolysis / Gluconeogenesis	-2.68055	-2.68055	3.53617	0	-1000	1000	0	2	5.4.2.2 5.4.2.5			RAVEN Automodel
192	R00963	Uridine 5-monophosphate phosphohydrolase	c00001_c + c00105_c -> c00009_c + c00299_c	Sfum_0741	Sfum_0741	Pyrimidine metabolism	-5.77227	-5.77227	7.15499	0	-1000	1000	0	2	3.1.3.5			RAVEN Automodel
193	R00965	orotidine-5-phosphate carboxy-lyase (UMP-forming)	c00080_c + c01103_c -> c00011_c + c00105_c	Sfum_1728	Sfum_1728	Pyrimidine metabolism	-82.3043	-31.4228	15.1606	0	-1000	1000	0	2	4.1.1.23		KEGG	Gapfilling
194	R00966	UMP:diphosphate phospho-alpha-D-ribosyltransferase	c00013_c + c00080_c + c00105_c -> c00106_c + c00119_c	Sfum_1064	Sfum_1064	Pyrimidine metabolism	-15.2809	26.9991	8.68903	0	-1000	1000	0	2	2.4.2.9			RAVEN Automodel
195	R00982	Anthranilate:CoA ligase (AMP-forming)	c00002_c + c00010_c + c00108_c -> c00013_c + c00020_c + c00080_c + c02247_c	Sfum_2077	Sfum_2077	Aminobenzoate degradation	27.8829	-21.2783	5.18469	0	-1000	1000	0	2	6.2.1.32			RAVEN Automodel
196	R00985	chorismate pyruvate-lyase (amino-accepting; anthranilate-forming)	c00014_c + c00251_c -> c00001_c + c00022_c + c00080_c + c00108_c	Sfum_1775 OR Sfum_1776 OR Sfum_3710	Sfum_1775 Sfum_1776 Sfum_3710	Phenylalanine, tyrosine and tryptophan biosynthesis	-75.0793	-119.08	14.0985	1	0	1000	0	2	4.1.3.27			RAVEN Automodel
197	R00986	Chorismate pyruvate-lyase (amino-accepting)	c00064_c + c00251_c -> c00022_c + c00025_c + c00080_c + c00108_c	Sfum_1775 OR Sfum_1776 OR Sfum_3710	Sfum_1775 Sfum_1776 Sfum_3710	Phenylalanine, tyrosine and tryptophan biosynthesis	-82.0007	-127.721	13.4396	1	0	1000	0	2	4.1.3.27			RAVEN Automodel
198	R00994	(2R,3S)-3-methylmalate:NAD+ oxidoreductase	c00003_c + c06032_c -> c00004_c + c00011_c + c00109_c	Sfum_2989 OR Sfum_3031	Sfum_2989 Sfum_3031	Valine, leucine and isoleucine biosynthesis	-1.84495	-1.84495	7.42749	0	-1000	1000	0	2	1.1.1.85			RAVEN Automodel
199	R00996	L-threonine ammonia-lyase (2-oxobutanoate-forming)	c00188_c -> c00014_c + c00109_c	Sfum_0736	Sfum_0736	Glycine, serine and threonine metabolism	-20.0196	-21.7399	7.71415	0	-1000	1000	0	2	4.3.1.19			RAVEN Automodel
200	R00999	O-Succinyl-L-homoserine succinate-lyase (deaminating; 2-oxobutanoate-forming)	c00001_c + c01118_c -> c00014_c + c00042_c + c00080_c + c00109_c	Sfum_2670	Sfum_2670	Cysteine and methionine metabolism	-6.53187	-57.4134	10.1461	1	0	1000	0	2	2.5.1.48			RAVEN Automodel
201	R01015	D-glyceraldehyde-3-phosphate aldose-ketose-isomerase	c00118_c -> c00111_c	Sfum_2059	Sfum_2059	Glycolysis / Gluconeogenesis	-5.4147	-5.4147	0.840399	0	-1000	1000	0	2	5.3.1.1		KEGG	Gapfilling
202	R01016	glycerone-phosphate phosphate-lyase (methylglyoxal-forming)	c00111_c -> c00009_c + c00546_c	Sfum_2894	Sfum_2894	Pyruvate metabolism	-59.5134	-59.5134	3.29404	1	0	1000	0	2	4.2.3.3			RAVEN Automodel
203	R01034	glycerol:NAD+ 2-oxidoreductase	c00003_c + c00116_c -> c00004_c + c00080_c + c00184_c	Sfum_0519	Sfum_0519	Glycerolipid metabolism	66.9435	17.7823	5.26304	0	-1000	1000	0	2	1.1.1.6			RAVEN Automodel
204	R01049	ATP:D-ribose-5-phosphate diphosphotransferase	c00002_c + c00117_c -> c00020_c + c00080_c + c00119_c	Sfum_1208 OR Sfum_3652	Sfum_1208 Sfum_3652	Pentose phosphate pathway	46.0494	-8.27267	5.00027	0	-1000	1000	0	2	2.7.6.1			RAVEN Automodel
205	R01054	ADP-ribose ribophosphohydrolase	c00001_c + c00301_c -> c00020_c + 2 c00080_c + c00117_c	Sfum_0227	Sfum_0227	Purine metabolism	62.1935	-34.4086	11.8196	1	0	1000	0	2	3.6.1.13 3.6.1.21 3.6.1.-			RAVEN Automodel
206	R01056	D-ribose-5-phosphate aldose-ketose-isomerase	c00117_c -> c00199_c	Sfum_0934 OR Sfum_1376	Sfum_0934 Sfum_1376	Pentose phosphate pathway	2.10452	2.10452	1.16917	0	-1000	1000	0	2	5.3.1.6			RAVEN Automodel
207	R01057	D-Ribose 1,5-phosphomutase	c00620_c -> c00117_c	Sfum_0744 OR Sfum_0481	Sfum_0744 Sfum_0481	Pentose phosphate pathway	-11.5163	-11.5163	2.32009	0	-1000	1000	0	2	5.4.2.2 5.4.2.7			RAVEN Automodel
208	R01058	D-glyceraldehyde 3-phosphate:NADP+ oxidoreductase	c00001_c + c00006_c + c00118_c -> c00005_c + 2 c00080_c + c00197_c	Sfum_1087 OR Sfum_1309	Sfum_1087 Sfum_1309	Glycolysis / Gluconeogenesis	52.2001	-51.2831	9.00103	0	-1000	1000	0	2	1.2.1.9			RAVEN Automodel
209	R01061	D-glyceraldehyde-3-phosphate:NAD+ oxidoreductase (phosphorylating)	c00003_c + c00009_c + c00118_c -> c00004_c + c00080_c + c00236_c	Sfum_1468 OR Sfum_2061 OR Sfum_2062	Sfum_1468 Sfum_2061 Sfum_2062	Glycolysis / Gluconeogenesis	54.2766	-1.76574	4.52432	0	-1000	1000	0	2	1.2.1.12 1.2.1.59			RAVEN Automodel
210	R01067	D-Fructose 6-phosphate:D-glyceraldehyde-3-phosphate glycolaldehyde transferase	c00085_c + c00118_c -> c00231_c + c00279_c	Sfum_1302	Sfum_1302	Carbon fixation in photosynthetic organisms	10.3759	10.3759	2.93693	0	-1000	1000	0	2	2.2.1.1			RAVEN Automodel
211	R01068	D-fructose-1,6-bisphosphate D-glyceraldehyde-3-phosphate-lyase (glycerone-phosphate-forming)	c00354_c -> c00111_c + c00118_c	Sfum_1469 OR Sfum_3085	Sfum_1469 Sfum_3085	Methane metabolism	15.0231	21.9042	0.81029	0	-1000	1000	0	2	4.1.2.13			RAVEN Automodel
212	R01070	beta-D-fructose-1,6-bisphosphate D-glyceraldehyde-3-phosphate-lyase (glycerone-phosphate-forming)	c05378_c -> c00111_c + c00118_c	Sfum_1469 OR Sfum_3085	Sfum_1469 Sfum_3085	Glycolysis / Gluconeogenesis	15.0231	21.9042	0.81029	0	-1000	1000	0	2	4.1.2.13			RAVEN Automodel
213	R01071	1-(5-phospho-D-ribosyl)-ATP:diphosphate phospho-alpha-D-ribosyl-transferase	c00013_c + c00080_c + c02739_c -> c00002_c + c00119_c	Sfum_4055	Sfum_4055	Histidine metabolism	Unknown	Unknown	Unknown	0	-1000	1000	0	2	2.4.2.17		KEGG	Gapfilling
214	R01072	5-phosphoribosylamine:diphosphate phospho-alpha-D-ribosyltransferase (glutamate-amidating)	c00013_c + c00025_c + c00080_c + c03090_c -> c00001_c + c00064_c + c00119_c	Sfum_0007 OR Sfum_0268	Sfum_0007 Sfum_0268	Purine metabolism	21.3701	61.9299	6.49735	-1	-1000	0	0	2	2.4.2.14			RAVEN Automodel
215	R01073	N-(5-Phospho-D-ribosyl)anthranilate:pyrophosphate phosphoribosyl-transferase	c00013_c + c00080_c + c04302_c -> c00108_c + c00119_c	Sfum_0769 OR Sfum_1774	Sfum_0769 Sfum_1774	Phenylalanine, tyrosine and tryptophan biosynthesis	26.6112	72.3319	8.12465	-1	-1000	0	0	2	2.4.2.18			RAVEN Automodel
216	R01074	biotin:CoA ligase (AMP-forming);	c00002_c + c00120_c -> c00013_c + c05921_c	Sfum_2610 OR Sfum_3720	Sfum_2610 Sfum_3720	Biotin metabolism	Unknown	Unknown	Unknown	0	-1000	1000	0	2	6.2.1.11 6.3.4.9 6.3.4.10 6.3.4.11			RAVEN Automodel
217	R01078	dethiobiotin:sulfur sulfurtransferase	2 c00019_c + c00283_c + c01909_c -> 2 c00073_c + c00080_c + c00120_c + 2 c05198_c	Sfum_0841 OR Sfum_1825 OR Sfum_1844	Sfum_0841 Sfum_1825 Sfum_1844	Biotin metabolism	Unknown	Unknown	Unknown	0	-1000	1000	0	2	2.8.1.6			RAVEN Automodel
218	R01082	(S)-malate hydro-lyase (fumarate-forming)	c00149_c -> c00001_c + c00122_c	Sfum_2102 OR Sfum_2336	Sfum_2102 Sfum_2336	Citrate cycle (TCA cycle)	3.44362	3.44362	0.425322	0	-1000	1000	0	2	4.2.1.2	Manually adjust GPR	Plugge et al 2012	RAVEN Automodel
219	R01083	N6-(1,2-dicarboxyethyl)AMP AMP-lyase (fumarate-forming)	c03794_c -> c00020_c + c00122_c	Sfum_0660	Sfum_0660	Purine metabolism	5.11657	11.9977	2.10485	0	-1000	1000	0	2	4.3.2.2			RAVEN Automodel
220	R01086	2-(Nomega-L-arginino)succinate arginine-lyase (fumarate-forming)	c03406_c -> c00062_c + c00122_c	Sfum_0060	Sfum_0060	Alanine, aspartate and glutamate metabolism	14.8606	11.42	4.48162	0	-1000	1000	0	2	4.3.2.1			RAVEN Automodel
221	R01087	Maleate cis-trans-isomerase	c01384_c -> c00122_c	Sfum_3580	Sfum_3580	Butanoate metabolism	-6.17277	-6.17277	4.83445	0	-1000	1000	0	2	5.2.1.1			RAVEN Automodel
222	R01090	L-Leucine:2-oxoglutarate aminotransferase	c00026_c + c00123_c -> c00025_c + c00233_c	Sfum_3098 OR Sfum_3207	Sfum_3098 Sfum_3207	Valine, leucine and isoleucine degradation	-2.42219	-0.701905	2.41063	0	-1000	1000	0	2	2.6.1.6 2.6.1.42 2.6.1.67			RAVEN Automodel
223	R01126	Inosine 5-monophosphate phosphohydrolase	c00001_c + c00130_c -> c00009_c + c00294_c	Sfum_0741	Sfum_0741	Purine metabolism	-5.68368	-5.68368	2.84492	0	-1000	1000	0	2	3.1.3.5			RAVEN Automodel
224	R01127	IMP 1,2-hydrolase (decyclizing)	c00001_c + c00130_c -> c04734_c	Sfum_3083	Sfum_3083	Purine metabolism	12.6799	12.6799	10.5806	0	-1000	1000	0	2	2.1.2.3 3.5.4.10			RAVEN Automodel
225	R01130	IMP:NAD+ oxidoreductase	c00001_c + c00003_c + c00130_c -> c00004_c + c00080_c + c00655_c	Sfum_2122	Sfum_2122	Purine metabolism	65.9371	16.7759	8.93695	0	-1000	1000	0	2	1.1.1.205			RAVEN Automodel
226	R01135	IMP:L-aspartate ligase (GDP-forming)	c00044_c + c00049_c + c00130_c -> c00009_c + c00035_c + 2 c00080_c + c03794_c	Sfum_1271	Sfum_1271	Purine metabolism	95.8634	-4.17932	9.5379	0	-1000	1000	0	2	6.3.4.4			RAVEN Automodel
227	R01138	dATP:pyruvate 2-O-phosphotransferase	c00022_c + c00131_c -> c00074_c + c00080_c + c00206_c	Sfum_1475 OR Sfum_2959	Sfum_1475 Sfum_2959	Purine metabolism	67.6689	20.228	5.27051	0	-1000	1000	0	2	2.7.1.40			RAVEN Automodel
228	R01150	N-Carbamoylputrescine amidohydrolase	c00002_c + 2 c00133_c -> c00008_c + c00009_c + c00080_c + c00993_c	Sfum_0712 OR Sfum_0713 OR Sfum_4102	Sfum_0712 Sfum_0713 Sfum_4102	D-Alanine metabolism	7.87036	-36.13	8.59998	0	-1000	1000	0	2	6.3.2.4			RAVEN Automodel
229	R01157	Agmatine amidinohydrolase	c00001_c + c00179_c -> c00086_c + c00134_c	Sfum_0721	Sfum_0721	Arginine and proline metabolism	-39.9325	-39.9325	9.70245	1	0	1000	0	2	3.5.3.11			RAVEN Automodel
230	R01163	L-histidinal:NAD+ oxidoreductase	c00001_c + c00003_c + c01929_c -> c00004_c + 2 c00080_c + c00135_c	Sfum_3299	Sfum_3299	Histidine metabolism	63.777	-31.1048	9.49823	0	-1000	1000	0	2	1.1.1.23			RAVEN Automodel
231	R01168	L-histidine ammonia-lyase (urocanate-forming)	c00135_c -> c00014_c + c00785_c	Sfum_2378	Sfum_2378	Histidine metabolism	9.34622	7.62594	5.03864	0	-1000	1000	0	2	4.3.1.3			RAVEN Automodel
232	R01171	Butanoyl-CoA:(acceptor) 2,3-oxidoreductase;	c00003_c + c00136_c -> c00004_c + c00080_c + c00877_c	Sfum_1260 OR Sfum_1402 OR Sfum_3291 OR Sfum_3688 OR Sfum_3931	Sfum_1260 Sfum_1402 Sfum_3291 Sfum_3688 Sfum_3931	Butanoate metabolism	98.6151	49.4539	6.23218	0	-1000	1000	0	2	1.3.1.44			RAVEN Automodel
233	R01175	Butanoyl-CoA:oxygen 2-oxidoreductase	c00016_c + c00136_c -> c00080_c + c00877_c + c01352_c	Sfum_1260 OR Sfum_1402 OR Sfum_3291 OR Sfum_3688 OR Sfum_3931	Sfum_1260 Sfum_1402 Sfum_3291 Sfum_3688 Sfum_3931	Fatty acid metabolism	Unknown	Unknown	Unknown	0	-1000	1000	0	2	1.3.3.6 1.3.99.3 1.3.99.-			RAVEN Automodel
234	R01177	butanoyl-CoA:acetyl-CoA C-butanoyltransferase	c00024_c + c00136_c -> c00010_c + c05269_c	Sfum_1403 OR Sfum_2280 OR Sfum_3582	Sfum_1403 Sfum_2280 Sfum_3582	Fatty acid elongation in mitochondria	37.6596	37.6596	3.15519	0	-1000	1000	0	2	2.3.1.9 2.3.1.16			RAVEN Automodel
235	R01179	Butanoyl-CoA:acetate CoA-transferase	c00033_c + c00136_c -> c00024_c + c00246_c	Sfum_2290 AND Sfum_2291	Sfum_2290 Sfum_2291	Butanoate metabolism	-2.94871	-2.94871	5.16662	0	-1000	1000	0	2	2.8.3.8			RAVEN Automodel
236	R01185	1D-myo-Inositol 1-phosphate phosphohydrolase	c00001_c + c01177_c -> c00009_c + c00137_c	Sfum_2095 OR Sfum_1393	Sfum_2095 Sfum_1393	Inositol phosphate metabolism	-18.7306	-18.7306	2.68389	1	0	1000	0	2	3.1.3.25			RAVEN Automodel
237	R01186	1D-myo-Inositol 4-phosphate phosphohydrolase	c00001_c + c03546_c -> c00009_c + c00137_c	Sfum_2095 OR Sfum_1393	Sfum_2095 Sfum_1393	Inositol phosphate metabolism	-18.7306	-18.7306	2.68389	1	0	1000	0	2	3.1.3.25			RAVEN Automodel
238	R01187	1D-myo-Inositol 3-phosphate phosphohydrolase	c00001_c + c04006_c -> c00009_c + c00137_c	Sfum_2095 OR Sfum_1394	Sfum_2095 Sfum_1394	Streptomycin biosynthesis	-18.7306	-18.7306	2.68389	1	0	1000	0	2	3.1.3.25			RAVEN Automodel
239	R01196	pyruvate:ferredoxin 2-oxidoreductase (CoA-acetylating)	c00011_c + c00024_c + c00080_c + 2 c00138_c -> c00010_c + c00022_c + 2 c00139_c	(Sfum_0115 OR Sfum_2794) AND (Sfum_0114 OR Sfum_2795) AND (Sfum_0543 OR Sfum_2792) AND (Sfum_0594 OR Sfum_2793)	Sfum_0114 Sfum_0115 Sfum_0543 Sfum_0594 Sfum_2794 Sfum_2795 Sfum_2792 Sfum_2793	Glycolysis / Gluconeogenesis	Unknown	Unknown	Unknown	0	-1000	1000	0	2	1.2.7.1 1.2.7.-		Plugge et al 2012	RAVEN Automodel
240	R01197	2-oxoglutarate:ferredoxin oxidoreductase (decarboxylating)	c00011_c + c00080_c + c00091_c + 2 c00138_c -> c00010_c + c00026_c + 2 c00139_c	(Sfum_0017 OR Sfum_0301 OR Sfum_1166 OR Sfum_3138) AND (Sfum_0016 OR Sfum_0300 OR Sfum_1167 OR Sfum_3139) AND (Sfum_0015 OR Sfum_0299 OR Sfum_1168 OR Sfum_3140) AND (Sfum_0018 OR Sfum_0302 OR Sfum_1165 OR Sfum_3137)	Sfum_0015 Sfum_0016 Sfum_0017 Sfum_0018 Sfum_0299 Sfum_0300 Sfum_0301 Sfum_0302 Sfum_1165 Sfum_1166 Sfum_1167 Sfum_1168 Sfum_ 3137 Sfum_3138 Sfum_3139 Sfum_3140	Citrate cycle (TCA cycle)	Unknown	Unknown	Unknown	0	-1000	1000	0	2	1.2.7.3			RAVEN Automodel
241	R01199	2-oxobutanoate:ferredoxin 2-oxidoreductase (CoA-propanoylating)	c00011_c + c00080_c + c00100_c + 2 c00138_c -> c00010_c + c00109_c + 2 c00139_c	(Sfum_0115 OR Sfum_2794) AND (Sfum_0114 OR Sfum_2795) AND (Sfum_0543 OR Sfum_2792) AND (Sfum_0594 OR Sfum_2793)	Sfum_0114 Sfum_0115 Sfum_0543 Sfum_0594 Sfum_2794 Sfum_2795 Sfum_2792 Sfum_2793	Propanoate metabolism	Unknown	Unknown	Unknown	0	-1000	1000	0	2	1.2.7.1 1.2.7.2			RAVEN Automodel
242	R01209	2,3-Dihydroxy-3-methylbutanoate hydro-lyase	c04039_c -> c00001_c + c00141_c	Sfum_0356	Sfum_0356	Pantothenate and CoA biosynthesis	-43.4444	-43.4444	2.65775	1	0	1000	0	2	4.2.1.9			RAVEN Automodel
243	R01213	acetyl-CoA:3-methyl-2-oxobutanoate C-acetyltransferase (thioester-hydrolysing, carboxymethyl-forming);	c00010_c + c00080_c + c02504_c -> c00001_c + c00024_c + c00141_c	Sfum_0306	Sfum_0306	Valine, leucine and isoleucine biosynthesis	-21.1632	27.998	5.0798	0	-1000	1000	0	2	2.3.3.13			RAVEN Automodel
244	R01214	L-Valine:2-oxoglutarate aminotransferase	c00026_c + c00183_c -> c00025_c + c00141_c	Sfum_3098 OR Sfum_3207	Sfum_3098 Sfum_3207	Valine, leucine and isoleucine degradation	-6.05847	-4.33819	5.71296	0	-1000	1000	0	2	2.6.1.6 2.6.1.42			RAVEN Automodel
245	R01218	methylenetetrahydrofolate dehydrogenase (NAD+)	c00003_c + c00143_c <=> c00004_c + c00445_c	Sfum_2686	Sfum_2686	One carbon pool by folate	7.27338	7.27338	1.71927	0	-1000	1000	0	2	1.5.1.15		Plugge et al 2012	RAVEN Automodel
246	R01224	5-methyltetrahydrofolate:NADP+ oxidoreductase	c00006_c + c00440_c -> c00005_c + c00080_c + c00143_c	Sfum_3130	Sfum_3130	One carbon pool by folate	85.5883	32.9866	7.8154	0	-1000	1000	0	2	1.5.1.20			RAVEN Automodel
247	R01226	5,10-Methylenetetrahydrofolate:3-methyl-2-oxobutanoate hydroxymethyltransferase	c00001_c + c00141_c + c00143_c -> c00101_c + c00966_c	Sfum_2737	Sfum_2737	Pantothenate and CoA biosynthesis	-0.516525	-0.516525	9.54957	0	-1000	1000	0	2	2.1.2.11			RAVEN Automodel
248	R01227	Guanosine 5-monophosphate phosphohydrolase	c00001_c + c00144_c -> c00009_c + c00387_c	Sfum_0741	Sfum_0741	Purine metabolism	-5.50474	-5.50474	5.15501	0	-1000	1000	0	2	3.1.3.5			RAVEN Automodel
249	R01230	Xanthosine-5-phosphate:ammonia ligase (AMP-forming)	c00002_c + c00014_c + c00655_c -> c00013_c + c00020_c + 3 c00080_c + c00144_c	Sfum_2123 OR Sfum_3619	Sfum_2123 Sfum_3619	Purine metabolism	Unknown	Unknown	Unknown	0	-1000	1000	0	2	6.3.4.1 6.3.5.2			RAVEN Automodel
250	R01231	Xanthosine-5-phosphate:L-glutamine amido-ligase (AMP-forming)	c00001_c + c00002_c + c00064_c + c00655_c -> c00013_c + c00020_c + c00025_c + 3 c00080_c + c00144_c	Sfum_2123 OR Sfum_3619	Sfum_2123 Sfum_3619	Purine metabolism	Unknown	Unknown	Unknown	0	-1000	1000	0	2	6.3.5.2			RAVEN Automodel
251	R01244	Adenine aminohydrolase	c00001_c + c00080_c + c00147_c -> c00014_c + c00262_c	Sfum_0417	Sfum_0417	Purine metabolism	-56.4319	-10.7113	6.95671	0	-1000	1000	0	2	3.5.4.2			RAVEN Automodel
252	R01248	L-Proline:NAD+ 5-oxidoreductase	c00003_c + c00148_c -> c00004_c + 2 c00080_c + c03912_c	Sfum_0197	Sfum_0197	Arginine and proline metabolism	134.875	38.2728	10.0344	0	-1000	1000	0	2	1.5.1.2			RAVEN Automodel
253	R01251	L-Proline:NADP+ 5-oxidoreductase	c00006_c + c00148_c -> c00005_c + 2 c00080_c + c03912_c	Sfum_0197	Sfum_0197	Arginine and proline metabolism	138.236	38.1932	10.0212	0	-1000	1000	0	2	1.5.1.2			RAVEN Automodel
254	R01253	L-proline:(acceptor) oxidoreductase	c00016_c + c00148_c -> 2 c00080_c + c01352_c + c03912_c	Sfum_0833	Sfum_0833	Arginine and proline metabolism	Unknown	Unknown	Unknown	0	-1000	1000	0	2	1.5.99.8			RAVEN Automodel
255	R01280	Palmitate:CoA ligase (AMP-forming)	c00002_c + c00010_c + c00249_c -> c00013_c + c00020_c + c00080_c + c00154_c	Sfum_0108	Sfum_0108	Fatty acid metabolism	25.3667	-23.7946	12.9415	0	-1000	1000	0	2	6.2.1.3			RAVEN Automodel
256	R01288	O4-succinyl-L-homoserine:hydrogen sulfide S-(3-amino-3-carboxypropyl)transferase;	c00283_c + c01118_c -> c00042_c + c00155_c	Sfum_2670	Sfum_2670	Cysteine and methionine metabolism	-52.1161	-53.8364	10.6045	0	-1000	1000	0	2	2.5.1.48 2.5.1.-			RAVEN Automodel
257	R01324	citrate hydroxymutase	c00158_c -> c00311_c	Sfum_2106	Sfum_2106	Metabolic pathways	7.62308	7.62308	0.504999	0	-1000	1000	0	2	4.2.1.3			RAVEN Automodel
258	R01325	citrate hydro-lyase (cis-aconitate-forming)	c00158_c -> c00001_c + c00417_c	Sfum_2106	Sfum_2106	Citrate cycle (TCA cycle)	8.25931	8.25931	1.73352	0	-1000	1000	0	2	4.2.1.3 4.2.1.4			RAVEN Automodel
259	R01333	glycolaldehyde:NAD+ oxidoreductase	c00001_c + c00003_c + c00266_c -> c00004_c + 2 c00080_c + c00160_c	Sfum_3073	Sfum_3073	Glyoxylate and dicarboxylate metabolism	24.8497	-71.7524	9.70078	1	0	1000	0	2	1.2.1.21			RAVEN Automodel
260	R01353	ATP:propanoate phosphotransferase	c00002_c + c00163_c -> c00008_c + c02876_c	Sfum_1473	Sfum_1473	Propanoate metabolism	40.7701	44.2107	4.87858	0	-1000	1000	0	2	2.7.2.1 2.7.2.15			RAVEN Automodel
261	R01354	ATP:propanoate adenyltransferase	c00002_c + c00163_c -> c00013_c + c05983_c	Sfum_0745 OR Sfum_3454	Sfum_0745 Sfum_3454	Propanoate metabolism	Unknown	Unknown	Unknown	0	-1000	1000	0	2	6.2.1.1 6.2.1.17			RAVEN Automodel
262	R01359	Acetoacetyl-CoA:acetate CoA-transferase	c00033_c + c00332_c -> c00024_c + c00164_c	Sfum_2290 AND Sfum_2291	Sfum_2290 Sfum_2291	Propanoate metabolism	-6.31605	-6.31605	2.15198	0	-1000	1000	0	2	2.8.3.8			RAVEN Automodel
263	R01361	(R)-3-Hydroxybutanoate:NAD+ oxidoreductase	c00003_c + c01089_c -> c00004_c + c00080_c + c00164_c	Sfum_0522	Sfum_0522	Synthesis and degradation of ketone bodies	53.9337	4.77252	4.61955	0	-1000	1000	0	2	1.1.1.30			RAVEN Automodel
264	R01373	prephenate hydro-lyase (decarboxylating; phenylpyruvate-forming)	c00080_c + c00254_c -> c00001_c + c00011_c + c00166_c	Sfum_2723	Sfum_2723	Phenylalanine, tyrosine and tryptophan biosynthesis	-150.262	-101.101	18.6966	1	0	1000	0	2	4.2.1.51 4.2.1.91			RAVEN Automodel
265	R01387	UDP-glucuronate 5-epimerase	c00167_c -> c02330_c	Sfum_0179	Sfum_0179	Amino sugar and nucleotide sugar metabolism	0	0	0	0	-1000	1000	0	2	5.1.3.12			RAVEN Automodel
266	R01388	D-Glycerate:NAD+ 2-oxidoreductase	c00003_c + c00258_c -> c00004_c + c00080_c + c00168_c	Sfum_3136 OR Sfum_3914 OR Sfum_3915	Sfum_3136 Sfum_3914 Sfum_3915	Glycine, serine and threonine metabolism	74.2572	25.096	4.52163	0	-1000	1000	0	2	1.1.1.26 1.1.1.29 1.1.1.81			RAVEN Automodel
267	R01392	D-Glycerate:NADP+ 2-oxidoreductase	c00006_c + c00258_c -> c00005_c + c00080_c + c00168_c	Sfum_3915	Sfum_3915	Glycine, serine and threonine metabolism	77.6182	25.0165	4.55094	0	-1000	1000	0	2	1.1.1.79 1.1.1.81			RAVEN Automodel
268	R01395	ATP:carbamate phosphotransferase	c00002_c + c01563_c -> c00008_c + c00169_c	Sfum_0047	Sfum_0047	Nitrogen metabolism	5.04334	8.48391	3.16898	0	-1000	1000	0	2	2.7.2.2			RAVEN Automodel
269	R01397	carbamoyl-phosphate:L-aspartate carbamoyltransferase	c00049_c + c00169_c -> c00009_c + c00080_c + c00438_c	Sfum_2090	Sfum_2090	Pyrimidine metabolism	22.493	-26.6682	6.33797	0	-1000	1000	0	2	2.1.3.2			RAVEN Automodel
270	R01398	Carbamoyl-phosphate:L-ornithine carbamoyltransferase	c00077_c + c00169_c -> c00009_c + c00080_c + c00327_c	Sfum_0062	Sfum_0062	Arginine and proline metabolism	14.5094	-31.2112	6.33797	0	-1000	1000	0	2	2.1.3.3			RAVEN Automodel
271	R01421	Benzoyl phosphate phosphohydrolase	c00001_c + c06206_c -> c00009_c + c00080_c + c00180_c	Sfum_1427	Sfum_1427	Aminobenzoate degradation	-6.23841	-53.6793	5.29523	1	0	1000	0	2	3.6.1.7			RAVEN Automodel
272	R01422	Benzoate:CoA ligase (AMP-forming)	c00002_c + c00010_c + c00180_c -> c00013_c + c00020_c + c00080_c + c00512_c	Sfum_2633	Sfum_2633	Benzoate degradation	27.8829	-21.2783	5.18469	0	-1000	1000	0	2	6.2.1.25			RAVEN Automodel
273	R01424	N-Benzoylglycine amidohydrolase	c00037_c + c00180_c -> c00001_c + c01586_c	Sfum_1222	Sfum_1222	Phenylalanine metabolism	1.85366	1.85366	4.1219	0	-1000	1000	0	2	3.5.1.32			RAVEN Automodel
274	R01446	(S)-lactaldehyde:NAD+ oxidoreductase	c00001_c + c00003_c + c00424_c -> c00004_c + 2 c00080_c + c00186_c	Sfum_3073	Sfum_3073	Pyruvate metabolism	38.7743	-57.8279	9.57763	0	-1000	1000	0	2	1.2.1.22			RAVEN Automodel
275	R01449	lactoyl-CoA:propanoate CoA-transferase	c00163_c + c00827_c -> c00100_c + c00186_c	Sfum_1163 OR Sfum_3933	Sfum_1163 Sfum_3933	Propanoate metabolism	14.7093	14.7093	4.80862	0	-1000	1000	0	2	2.8.3.1			RAVEN Automodel
276	R01466	O-phospho-L-homoserine phosphate-lyase (adding water;L-threonine-forming)	c00001_c + c01102_c -> c00009_c + c00188_c	Sfum_1930	Sfum_1930	Glycine, serine and threonine metabolism	-24.2045	-24.2045	4.76503	1	0	1000	0	2	4.2.3.1			RAVEN Automodel
277	R01512	ATP:3-phospho-D-glycerate 1-phosphotransferase	c00002_c + c00197_c -> c00008_c + c00236_c	Sfum_2060	Sfum_2060	Glycolysis / Gluconeogenesis	18.8028	18.8028	0.674631	0	-1000	1000	0	2	2.7.2.3			RAVEN Automodel
278	R01513	3-Phospho-D-glycerate:NAD+ 2-oxidoreductase	c00003_c + c00197_c -> c00004_c + c00080_c + c03232_c	Sfum_3649 OR Sfum_3100	Sfum_3649 Sfum_3100	Glycine, serine and threonine metabolism	76.8299	27.6687	4.56384	0	-1000	1000	0	2	1.1.1.95			RAVEN Automodel
279	R01515	3-Phospho-D-glyceroyl phosphate phosphohydrolase	c00001_c + c00236_c -> c00009_c + c00080_c + c00197_c	Sfum_1427	Sfum_1427	None	-5.43748	-49.4378	4.5535	1	0	1000	0	2	3.6.1.7			RAVEN Automodel
280	R01518	2-Phospho-D-glycerate 2,3-phosphomutase	c00631_c -> c00197_c	Sfum_0238 OR Sfum_1217 OR Sfum_1317 OR Sfum_1477 OR Sfum_2410	Sfum_0238 Sfum_1217 Sfum_1317 Sfum_1477 Sfum_2410	Glycolysis / Gluconeogenesis	-4.08416	-4.08416	0.551678	0	-1000	1000	0	2	5.4.2.1			RAVEN Automodel
281	R01520	beta-D-Glucose:NAD+ 1-oxoreductase	c00003_c + c00221_c -> c00004_c + c00080_c + c00198_c	Sfum_0112	Sfum_0112	Pentose phosphate pathway	38.9708	-10.1904	4.80436	0	-1000	1000	0	2	1.1.1.47			RAVEN Automodel
282	R01521	beta-D-Glucose:NADP+ 1-oxoreductase	c00006_c + c00221_c -> c00005_c + c00080_c + c00198_c	Sfum_0112	Sfum_0112	Pentose phosphate pathway	42.3318	-10.27	4.79777	0	-1000	1000	0	2	1.1.1.47			RAVEN Automodel
283	R01529	D-Ribulose-5-phosphate 3-epimerase	c00199_c -> c00231_c	Sfum_1951	Sfum_1951	Pentose phosphate pathway	-3.55264	-3.55264	1.76357	0	-1000	1000	0	2	5.1.3.1			RAVEN Automodel
284	R01530	D-arabinose-5-phosphate aldose-ketose-isomerase	c01112_c -> c00199_c	Sfum_0006	Sfum_0006	None	2.68793	2.68793	2.63394	0	-1000	1000	0	2	5.3.1.13		KEGG	Gapfilling
285	R01547	ATP:dAMP phosphotransferase	c00002_c + c00360_c -> c00008_c + c00206_c	Sfum_1576	Sfum_1576	Purine metabolism	-44.145	-42.4247	2.7048	0	-1000	1000	0	2	2.7.4.3 2.7.4.11			RAVEN Automodel
286	R01561	Adenosine:phosphate alpha-D-ribosyltransferase	c00009_c + c00212_c -> c00147_c + c00620_c	Sfum_2962	Sfum_2962	Purine metabolism	8.09203	8.09203	2.02631	0	-1000	1000	0	2	2.4.2.1			RAVEN Automodel
287	R01569	Thymidylate 5-phosphohydrolase	c00001_c + c00364_c -> c00009_c + c00214_c	Sfum_0741	Sfum_0741	Pyrimidine metabolism	-5.49917	-5.49917	5.22281	0	-1000	1000	0	2	3.1.3.5 3.1.3.35			RAVEN Automodel
288	R01600	ATP:beta-D-glucose 6-phosphotransferase	c00002_c + c00221_c -> c00008_c + c00080_c + c01172_c	Sfum_0489 OR Sfum_1913 OR Sfum_1953	Sfum_0489 Sfum_1913 Sfum_1953	Glycolysis / Gluconeogenesis	25.3611	-18.6392	5.64756	0	-1000	1000	0	2	2.7.1.1 2.7.1.2			RAVEN Automodel
289	R01624	acetyl-CoA:[acyl-carrier-protein] S-acetyltransferase	c00024_c + c00229_c -> c00010_c + c03939_c	Sfum_0113 OR Sfum_0933	Sfum_0113 Sfum_0933	Fatty acid biosynthesis	5.01803	5.01803	2.73902	0	-1000	1000	0	2	2.3.1.38 2.3.1.85 2.3.1.86 2.3.1.180			RAVEN Automodel
290	R01626	Malonyl-CoA:[acyl-carrier-protein] S-malonyltransferase	c00083_c + c00229_c -> c00010_c + c01209_c	Sfum_3285	Sfum_3285	Malonyl-CoA:[acyl-carrier-protein] S-malonyltransferase	1.29839	8.17951	5.73422	0	-1000	1000	0	2	2.3.1.39		KEGG	Gapfilling
291	R01641	Sedoheptulose-7-phosphate:D-glyceraldehyde-3-phosphate glycolaldehyde transferase	c00118_c + c05382_c -> c00117_c + c00231_c	Sfum_1302	Sfum_1302	Pentose phosphate pathway	3.90787	3.90787	2.93693	0	-1000	1000	0	2	2.2.1.1			RAVEN Automodel
292	R01648	4-aminobutanoate:2-oxoglutarate aminotransferase	c00026_c + c00334_c -> c00025_c + c00232_c	Sfum_2288 OR Sfum_2649 OR Sfum_2925	Sfum_2288 Sfum_2649 Sfum_2925	Alanine, aspartate and glutamate metabolism	4.89784	6.61812	2.24081	0	-1000	1000	0	2	2.6.1.19			RAVEN Automodel
293	R01652		c00011_c + c00233_c -> c00080_c + c04236_c	Sfum_2989 OR Sfum_3031	Sfum_2989 Sfum_3031	Valine, leucine and isoleucine biosynthesis	50.1846	1.02338	8.55223	0	-1000	1000	0	2			KEGG	Gapfilling
294	R01655	5,10-Methenyltetrahydrofolate 5-hydrolase (decyclizing)	c00001_c + c00445_c -> c00080_c + c00234_c	Sfum_1186	Sfum_1186	One carbon pool by folate	36.3567	-12.8045	4.69504	0	-1000	1000	0	2	3.5.4.9		Plugge et al 2012	RAVEN Automodel
295	R01658	Dimethylallyl-diphosphate:isopentenyl-diphosphate dimethylallyltranstransferase	c00129_c + c00235_c -> c00013_c + c00080_c + c00341_c	Sfum_1417	Sfum_1417	Terpenoid backbone biosynthesis	-25.3131	-77.9149	7.05947	1	0	1000	0	2	2.5.1.1			RAVEN Automodel
296	R01663	dCMP aminohydrolase	c00001_c + c00080_c + c00239_c -> c00014_c + c00365_c	Sfum_0680 OR Sfum_1248	Sfum_0680 Sfum_1248	Pyrimidine metabolism	-65.7541	-20.0334	7.79623	0	-1000	1000	0	2	3.5.4.12			RAVEN Automodel
297	R01664	2-Deoxycytidine 5-monophosphate phosphohydrolase	c00001_c + c00239_c -> c00009_c + c00881_c	Sfum_0741	Sfum_0741	Pyrimidine metabolism	-12.518	-12.518	4.17752	0	-1000	1000	0	2	3.1.3.5			RAVEN Automodel
298	R01665	ATP:dCMP phosphotransferase	c00002_c + c00239_c -> c00008_c + c00705_c	Sfum_2117	Sfum_2117	Pyrimidine metabolism	-45.297	-43.5768	4.48162	0	-1000	1000	0	2	2.7.4.14			RAVEN Automodel
299	R01698	Dihydrolipoamide:NAD+ oxidoreductase	c00003_c + c00579_c -> c00004_c + c00080_c + c00248_c	Sfum_2645 AND Sfum_3549	Sfum_2645 Sfum_3549	None	47.637	-1.52419	4.70036	0	-1000	1000	0	2	1.8.1.4			RAVEN Automodel
300	R01699	pyruvate:[dihydrolipoyllysine-residue acetyltransferase]-lipoyllysine 2-oxidoreductase (decarboxylating, acceptor-acetylating)	c00022_c + c00080_c + c15972_c -> c00011_c + c16255_c	(Sfum_0448 OR Sfum_2648) AND (Sfum_0449 OR Sfum_2647)	Sfum_0448 Sfum_0449 Sfum_2647 Sfum_2648	pyruvate:[dihydrolipoyllysine-residue acetyltransferase]-lipoyllysine 2-oxidoreductase (decarboxylating, acceptor-acetylating)	-72.3117	-24.8708	6.92649	0	-1000	1000	0	2	1.2.4.1	Manually adjust GPR		RAVEN Automodel
301	R01706	Oleoyl-[acyl-carrier protein] hydrolase	c00001_c + c05764_c -> c00080_c + c00229_c + c00249_c			Oleoyl-[acyl-carrier protein] hydrolase	17.8585	-29.5825	13.1925	0	-1000	1000	0	1	2.3.1.85		KEGG	Gapfilling
302	R01714	5-O-(1-Carboxyvinyl)-3-phosphoshikimate phosphate-lyase (chorismate-forming)	c01269_c -> c00009_c + c00251_c	Sfum_0041	Sfum_0041	Phenylalanine, tyrosine and tryptophan biosynthesis	-32.7966	-25.9155	7.02747	1	0	1000	0	2	4.2.3.5			RAVEN Automodel
303	R01715	Chorismate pyruvatemutase	c00251_c -> c00254_c	Sfum_2723	Sfum_2723	Phenylalanine, tyrosine and tryptophan biosynthesis	-38.3119	-38.3119	8.49377	1	0	1000	0	2	5.4.99.5			RAVEN Automodel
304	R01716	chorismate:L-glutamine aminotransferase	c00064_c + c00251_c -> c00025_c + c11355_c	Sfum_3709	Sfum_3709	Folate biosynthesis	-17.3807	-15.6604	4.67055	0	-1000	1000	0	2	2.6.1.85			RAVEN Automodel
305	R01724	Nicotinate D-ribonucleotide:diphosphate phosphoribosyltransferase	c00013_c + c01185_c -> c00119_c + c00253_c	Sfum_2602	Sfum_2602	Nicotinate and nicotinamide metabolism	6.7834	1.62256	4.48162	0	-1000	1000	0	2	2.4.2.11			RAVEN Automodel
306	R01728	Prephenate:NAD+ oxidoreductase(decarboxylating)	c00003_c + c00254_c -> c00004_c + c00011_c + c01179_c	Sfum_3767	Sfum_3767	Phenylalanine, tyrosine and tryptophan biosynthesis	-49.2804	-49.2804	18.1058	0	-1000	1000	0	2	1.3.1.12		KEGG	Gapfilling
307	R01736	D-gluconate:NADP+ 2-oxidoreductase	c00001_c + c03451_c -> c00051_c + c00080_c + c00256_c	Sfum_0469 OR Sfum_1732	Sfum_0469 Sfum_1732	Pyruvate metabolism	14.4698	-32.9712	6.6287	1	0	1000	0	2	3.1.2.6			RAVEN Automodel
308	R01745	(R)-Glycerate:NAD+ oxidoreductase	c00003_c + c00258_c -> c00004_c + c00080_c + c01146_c	Sfum_2944	Sfum_2944	Glyoxylate and dicarboxylate metabolism	75.6791	26.5179	5.17493	0	-1000	1000	0	2	1.1.1.60			RAVEN Automodel
309	R01747	(R)-Glycerate:NADP+ oxidoreductase	c00006_c + c00258_c -> c00005_c + c00080_c + c01146_c	Sfum_2944	Sfum_2944	Glyoxylate and dicarboxylate metabolism	79.0401	26.4383	5.2004	0	-1000	1000	0	2	1.1.1.60			RAVEN Automodel
310	R01752	D-Glyceraldehyde:NAD+ oxidoreductase	c00001_c + c00003_c + c00577_c -> c00004_c + 2 c00080_c + c00258_c	Sfum_3073	Sfum_3073	Glycerolipid metabolism	33.9082	-62.694	9.27379	1	0	1000	0	2	1.2.1.3			RAVEN Automodel
311	R01763	Benzyl alcohol:NAD+ oxidoreductase	c00003_c + c00556_c -> c00004_c + c00080_c + c00261_c	Sfum_0304	Sfum_0304	Toluene degradation	63.255	14.0938	4.8407	0	-1000	1000	0	2	1.1.1.90			RAVEN Automodel
312	R01764	benzoylformate carboxy-lyase (benzaldehyde-forming)	c00080_c + c02137_c -> c00011_c + c00261_c	Sfum_1851	Sfum_1851	Aminobenzoate degradation	-47.9813	-0.540386	6.8363	0	-1000	1000	0	2	4.1.1.7			RAVEN Automodel
313	R01768	hypoxanthine:NAD+ oxidoreductase	c00001_c + c00003_c + c00262_c -> c00004_c + c00080_c + c00385_c	(Sfum_2010 OR Sfum_2511) AND (Sfum_1310 OR Sfum_2012 OR Sfum_2510)	Sfum_1310 Sfum_2010 Sfum_2012 Sfum_2510 Sfum_2511	Purine metabolism	68.3563	19.1951	9.01826	0	-1000	1000	0	2	1.17.1.4			RAVEN Automodel
314	R01771	ATP:L-homoserine O-phosphotransferase	c00002_c + c00263_c -> c00008_c + c00080_c + c01102_c			Glycine, serine and threonine metabolism	5.3212	-38.6792	8.45495	0	-1000	1000	0	1	2.7.1.39		KEGG	Gapfilling
315	R01773	L-Homoserine:NAD+ oxidoreductase	c00003_c + c00263_c -> c00004_c + c00080_c + c00441_c	Sfum_1218	Sfum_1218	Glycine, serine and threonine metabolism	65.3958	16.2346	5.18626	0	-1000	1000	0	2	1.1.1.3			RAVEN Automodel
316	R01775	L-homoserine:NADP+ oxidoreductase	c00006_c + c00263_c -> c00005_c + c00080_c + c00441_c	Sfum_1218	Sfum_1218	Glycine, serine and threonine metabolism	68.7568	16.155	5.17776	0	-1000	1000	0	2	1.1.1.3			RAVEN Automodel
317	R01776	Acetyl-CoA:L-homoserine O-acetyltransferase	c00024_c + c00263_c -> c00010_c + c01077_c			Cysteine and methionine metabolism	-24.2805	-24.2805	7.7308	0	-1000	1000	0	1	2.3.1.31		KEGG	Gapfilling
318	R01777	Succinyl-CoA:L-homoserine O-succinyltransferase	c00091_c + c00263_c -> c00010_c + c01118_c			Cysteine and methionine metabolism	-32.5402	-25.659	8.95312	0	-1000	1000	0	1	2.3.1.46		KEGG	Gapfilling
319	R01786	ATP:alpha-D-glucose 6-phosphotransferase	c00002_c + c00267_c -> c00008_c + c00080_c + c00668_c	Sfum_0489 OR Sfum_1913 OR Sfum_1953	Sfum_0489 Sfum_1913 Sfum_1953	Glycolysis / Gluconeogenesis	26.6758	-17.3246	5.64756	0	-1000	1000	0	2	2.7.1.1 2.7.1.2			RAVEN Automodel
320	R01818	D-Mannose 6-phosphate 1,6-phosphomutase	c00275_c -> c00636_c	Sfum_0481	Sfum_0481	Fructose and mannose metabolism	4.32854	4.32854	2.28928	0	-1000	1000	0	2	5.4.2.8			RAVEN Automodel
321	R01825	D-erythrose 4-phosphate:NAD+ oxidoreductase	c00001_c + c00003_c + c00279_c -> c00004_c + 2 c00080_c + c03393_c	Sfum_1468	Sfum_1468	Vitamin B6 metabolism	46.7598	-53.2829	9.73133	0	-1000	1000	0	2	1.2.1.72		KEGG	Gapfilling
322	R01826	Phosphoenolpyruvate:D-erythrose-4-phosphate C-(1-carboxyvinyl)transferase (phosphate hydrolysing, 2-carboxy-2-oxoethyl-forming)	c00001_c + c00074_c + c00279_c -> c00009_c + c04691_c	Sfum_1777 OR Sfum_3724 OR Sfum_3766	Sfum_1777 Sfum_3724 Sfum_3766	Phenylalanine, tyrosine and tryptophan biosynthesis	-73.0955	-73.0955	4.19207	1	0	1000	0	2	2.5.1.54			RAVEN Automodel
323	R01827	sedoheptulose-7-phosphate:D-glyceraldehyde-3-phosphate glyceronetransferase	c00118_c + c05382_c -> c00279_c + c05345_c	Sfum_0051 OR Sfum_1952	Sfum_0051 Sfum_1952	Pentose phosphate pathway	-0.941272	-0.941272	2.16032	0	-1000	1000	0	2	2.2.1.2			RAVEN Automodel
324	R01829	Sedoheptulose 1,7-bisphosphate D-glyceraldehyde-3-phosphate-lyase	c00447_c -> c00111_c + c00279_c	Sfum_1469 OR Sfum_3085	Sfum_1469 Sfum_3085	Carbon fixation in photosynthetic organisms	12.1446	19.0258	5.31171	0	-1000	1000	0	2	4.1.2.13			RAVEN Automodel
325	R01830	ATP:Sedoheptulose 7-phosphate 1-phosphotransferase	c00118_c + c05345_c -> c00231_c + c00279_c	Sfum_1302	Sfum_1302	Pentose phosphate pathway	10.3759	10.3759	2.93693	0	-1000	1000	0	2	2.2.1.1			RAVEN Automodel
326	R01843	beta-D-Fructose 6-phosphate:D-glyceraldehyde-3-phosphate glycolaldehyde transferase	c00002_c + c05382_c <=> c00008_c + c00008_c + c00447_c	Sfum_2958 OR Sfum_3671	Sfum_2958 Sfum_3671	None	30.8091	-20.0724	6.98755	0	-1000	1000	0	2	2.7.1.11		KEGG	Gapfilling
327	R01855	2-Deoxyguanosine 5-triphosphate diphosphohydrolase	c00001_c + c00286_c -> c00013_c + 2 c00080_c + c00362_c	Sfum_2161 OR Sfum_0691	Sfum_2161 Sfum_0691	Purine metabolism	44.6145	-51.9876	9.96318	1	0	1000	0	2	3.6.1.19			RAVEN Automodel
328	R01856	dGTP triphosphohydrolase	c00001_c + c00286_c -> c00080_c + c00330_c + c00536_c	Sfum_0190	Sfum_0190	Purine metabolism	Unknown	Unknown	Unknown	0	-1000	1000	0	2	3.1.5.1			RAVEN Automodel
329	R01858	Propanoyl-CoA:carbon-dioxide ligase (ADP-forming)	c00022_c + c00286_c -> c00074_c + c00080_c + c00361_c	Sfum_1475 OR Sfum_2959	Sfum_1475 Sfum_2959	Purine metabolism	68.9528	21.5119	6.25019	0	-1000	1000	0	2	2.7.1.40			RAVEN Automodel
330	R01863	inosine:phosphate alpha-D-ribosyltransferase	c00009_c + c00294_c -> c00262_c + c00620_c	Sfum_2962	Sfum_2962	Purine metabolism	8.49938	8.49938	1.63096	0	-1000	1000	0	2	2.4.2.1 2.4.2.15			RAVEN Automodel
331	R01867	(S)-Dihydroorotate:oxygen oxidoreductase	c00007_c + c00337_c -> c00027_c + c00295_c	Sfum_2850	Sfum_2850	Pyrimidine metabolism	-119.9	-119.9	6.6521	1	0	1000	0	2	1.3.3.1			RAVEN Automodel
332	R01870	Orotidine-5-phosphate:diphosphate phospho-alpha-D-ribosyl-transferase	c00013_c + c00080_c + c01103_c -> c00119_c + c00295_c	Sfum_2766	Sfum_2766	Pyrimidine metabolism	-47.4281	-1.70746	4.90937	0	-1000	1000	0	2	2.4.2.10			RAVEN Automodel
333	R01874	D-cysteine sulfide-lyase (deaminating; pyruvate-forming)	c00001_c + c00793_c -> c00014_c + c00022_c + c00080_c + c00283_c	Sfum_1836	Sfum_1836	Cysteine and methionine metabolism	43.3568	-5.80437	9.15432	0	-1000	1000	0	2	4.4.1.15			RAVEN Automodel
334	R01884	Creatinine amidohydrolase	c00001_c + c00791_c -> c00300_c	Sfum_0661	Sfum_0661	Arginine and proline metabolism	3.19507	3.19507	6.45094	0	-1000	1000	0	2	3.5.2.10			RAVEN Automodel
335	R01887	Ribitol:NAD+ 2-oxidoreductase	2 c00001_c + c00080_c + c05715_c -> c00014_c + c00302_c	Sfum_2312	Sfum_2312	Cyanoamino acid metabolism	Unknown	Unknown	Unknown	0	-1000	1000	0	2	3.5.5.1			RAVEN Automodel
336	R01899	Isocitrate:NADP+ oxidoreductase	c00006_c + c00311_c -> c00005_c + c00080_c + c05379_c	Sfum_3896	Sfum_3896	Citrate cycle (TCA cycle)	58.2638	5.662	6.87421	0	-1000	1000	0	2	1.1.1.42			RAVEN Automodel
337	R01900	isocitrate hydro-lyase (cis-aconitate-forming)	c00311_c -> c00001_c + c00417_c	Sfum_2106	Sfum_2106	Citrate cycle (TCA cycle)	0.636226	0.636226	1.73475	0	-1000	1000	0	2	4.2.1.3			RAVEN Automodel
338	R01909	ATP:pyridoxine 5-phosphotransferase	c00002_c + c00314_c -> c00008_c + c00080_c + c00627_c	Sfum_1692	Sfum_1692	Vitamin B6 metabolism	31.2559	-12.7444	5.77878	0	-1000	1000	0	2	2.7.1.35			RAVEN Automodel
339	R01931	thiosulfate:cyanide sulfurtranserase	c00177_c + c00320_c -> c00080_c + c00094_c + c01755_c	Sfum_0511	Sfum_0511	None	Unknown	Unknown	Unknown	0	-1000	1000	0	2	2.8.1.1			RAVEN Automodel
340	R01933	2-oxoadipate dehydrogenase complex	c00003_c + c00010_c + c00322_c -> c00004_c + c00011_c + c00527_c	Sfum_3547 AND Sfum_3548	Sfum_3547 Sfum_3548	Tryptophan metabolism	-27.8263	-34.7074	6.02543	0	-1000	1000	0	2	1.2.4.2 1.8.1.4 2.3.1.61	Manually adjust GPR		RAVEN Automodel
341	R01940	2-Oxoadipate:lipoamde 2-oxidoreductase(decarboxylating and acceptor-succinylating)	c00080_c + c00322_c + c15972_c -> c00011_c + c06157_c	Sfum_3547 AND Sfum_3548	Sfum_3547 Sfum_3548	Lysine degradation	-70.31	-21.1488	7.59096	0	-1000	1000	0	2	1.2.4.2	Manually adjust GPR		RAVEN Automodel
342	R01954	L-Citrulline:L-aspartate ligase (AMP-forming)	c00002_c + c00049_c + c00327_c -> c00013_c + c00020_c + 2 c00080_c + c03406_c	Sfum_0061	Sfum_0061	Alanine, aspartate and glutamate metabolism	83.8493	-12.7528	9.23909	0	-1000	1000	0	2	6.3.4.5			RAVEN Automodel
343	R01968	2-Deoxyguanosine 5-monophosphate phosphohydrolase	c00001_c + c00362_c -> c00009_c + c00330_c	Sfum_0741	Sfum_0741	Purine metabolism	-10.8849	-10.8849	4.17752	0	-1000	1000	0	2	3.1.3.5			RAVEN Automodel
344	R01969	Deoxyguanosine:orthophosphate ribosyltransferase	c00009_c + c00330_c -> c00242_c + c00672_c	Sfum_2962	Sfum_2962	Purine metabolism	14.2852	14.2852	6.5303	0	-1000	1000	0	2	2.4.2.1 2.4.2.4			RAVEN Automodel
345	R01975	(S)-3-Hydroxybutanoyl-CoA:NAD+ oxidoreductase	c00003_c + c01144_c -> c00004_c + c00080_c + c00332_c	Sfum_1404	Sfum_1404	Fatty acid metabolism	62.558	13.3968	4.8407	0	-1000	1000	0	2	1.1.1.35			RAVEN Automodel
346	R01976	(R)-3-Hydroxybutanoyl-CoA:NADP+ oxidoreductase	c00006_c + c01144_c -> c00005_c + c00080_c + c00332_c	Sfum_3583	Sfum_3583	Benzoate degradation	65.919	13.3173	4.86792	0	-1000	1000	0	2	1.1.1.157			RAVEN Automodel
347	R01986	4-Aminobutyraldehyde:NAD+ oxidoreductase	c00001_c + c00006_c + c00555_c -> c00005_c + 2 c00080_c + c00334_c	Sfum_3073	Sfum_3073	Arginine and proline metabolism	41.2642	-57.0582	9.60785	0	-1000	1000	0	2	1.2.1.3			RAVEN Automodel
348	R01993	(S)-dihydroorotate amidohydrolase	c00001_c + c00337_c -> c00080_c + c00438_c	Sfum_2091	Sfum_2091	Pyrimidine metabolism	38.6536	-10.5076	5.17493	0	-1000	1000	0	2	3.5.2.3			RAVEN Automodel
349	R02003	Geranyl-diphosphate:isopentenyl-diphosphate geranyltrans-transferase	c00129_c + c00341_c -> c00013_c + c00080_c + c00448_c	Sfum_1417	Sfum_1417	Terpenoid backbone biosynthesis	-29.0939	-81.6957	7.03318	1	0	1000	0	2	2.5.1.10			RAVEN Automodel
350	R02016	NADPH:oxidized-thioredoxin oxidoreductase	c00005_c + c00080_c + c00343_c -> c00006_c + c00342_c	Sfum_0698 OR Sfum_1709	Sfum_0698 Sfum_1709	Pyrimidine metabolism	-25.4811	27.1207	9.00321	0	-1000	1000	0	2	1.8.1.9			RAVEN Automodel
351	R02017	2-Deoxyadenosine 5-diphosphate:oxidized-thioredoxin 2-oxidoreductase	c00001_c + c00206_c + c00343_c -> c00008_c + c00342_c	Sfum_0259	Sfum_0259	Purine metabolism	72.019	72.019	10.1063	-1	-1000	0	0	2	1.17.4.1	Manually adjust GPR		RAVEN Automodel
352	R02018	2-Deoxyuridine 5-diphosphate:oxidized-thioredoxin 2-oxidoreductase	c00015_c + c00342_c -> c00001_c + c00343_c + c01346_c	Sfum_0259	Sfum_0259	Pyrimidine metabolism	-68.6674	-68.6674	8.25997	1	0	1000	0	2	1.17.4.1	Manually adjust GPR		RAVEN Automodel
353	R02019	2-Deoxyguanosine 5-diphosphate:oxidized-thioredoxin 2-oxidoreductase	c00001_c + c00343_c + c00361_c -> c00035_c + c00342_c	Sfum_0259	Sfum_0259	Purine metabolism	70.4953	70.4953	8.88794	-1	-1000	0	0	2	1.17.4.1	Manually adjust GPR		RAVEN Automodel
354	R02024	2-Deoxycytidine diphosphate:oxidized-thioredoxin 2-oxidoreductase	c00001_c + c00343_c + c00705_c -> c00112_c + c00342_c	Sfum_0259	Sfum_0259	Pyrimidine metabolism	70.6175	70.6175	8.6498	-1	-1000	0	0	2	1.17.4.1	Manually adjust GPR		RAVEN Automodel
355	R02060	D-Glucosamine 1-phosphate 1,6-phosphomutase;	c06156_c -> c00352_c	Sfum_2913	Sfum_2913	Amino sugar and nucleotide sugar metabolism	-2.53904	-2.53904	2.58746	0	-1000	1000	0	2	5.4.2.10			RAVEN Automodel
356	R02061	trans,trans-Farnesyl-diphosphate:isopentenyl-diphosphate farnesyltranstransferase	c00129_c + c00448_c -> c00013_c + c00080_c + c00353_c	Sfum_1417	Sfum_1417	Terpenoid backbone biosynthesis	-29.0939	-81.6957	7.03318	1	0	1000	0	2	2.5.1.29			RAVEN Automodel
357	R02073	diphosphate:beta-D-fructose-6-phosphate 1-phosphotransferase	c00013_c + c05345_c -> c00009_c + c05378_c	Sfum_2958 OR Sfum_3375	Sfum_2958 Sfum_3375	Fructose and mannose metabolism	39.3172	39.3172	1.07281	0	-1000	1000	0	2	2.7.1.90			RAVEN Automodel
358	R02088	2-Deoxyadenosine 5-monophosphate phosphohydrolase	c00001_c + c00360_c -> c00009_c + c00559_c	Sfum_0741	Sfum_0741	Purine metabolism	-19.8011	-19.8011	4.35601	1	0	1000	0	2	3.1.3.5			RAVEN Automodel
359	R02090	ATP:dGMP phosphotransferase	c00002_c + c00362_c -> c00008_c + c00361_c	Sfum_3630	Sfum_3630	Purine metabolism	-42.0308	-40.3105	4.48162	0	-1000	1000	0	2	2.7.4.8		KEGG	Gapfilling
360	R02093	ATP:dTDP phosphotransferase	c00002_c + c00363_c -> c00008_c + c00459_c	Sfum_0500	Sfum_0500	Pyrimidine metabolism	-0.977929	-0.977929	4.61374	0	-1000	1000	0	2	2.7.4.6		KEGG	Gapfilling
361	R02094	dUTP nucleotidohydrolase	c00002_c + c00364_c -> c00008_c + c00363_c	Sfum_0398	Sfum_0398	Pyrimidine metabolism	-46.0887	-44.3684	4.48162	0	-1000	1000	0	2	2.7.4.9		KEGG	Gapfilling
362	R02103	xanthine:NAD+ oxidoreductase	c00001_c + c00003_c + c00385_c -> c00004_c + 2 c00080_c + c00366_c	(Sfum_2010 OR Sfum_2511) AND (Sfum_1310 OR Sfum_2012 OR Sfum_2510)	Sfum_1310 Sfum_2010 Sfum_2012 Sfum_2510 Sfum_2511	Purine metabolism	11.6656	-84.9366	12.505	1	0	1000	0	2	1.17.1.4			RAVEN Automodel
363	R02124	retinol:NAD+ oxidoreductase	c00003_c + c00473_c -> c00004_c + c00080_c + c00376_c	Sfum_0829 OR Sfum_2251 OR Sfum_3282	Sfum_0829 Sfum_2251 Sfum_3282	Retinol metabolism	53.7852	4.62399	5.17493	0	-1000	1000	0	2	1.1.1.1 1.1.1.105			RAVEN Automodel
364	R02147	guanosine:phosphate alpha-D-ribosyltransferase	c00009_c + c00387_c -> c00242_c + c00620_c	Sfum_2962	Sfum_2962	Purine metabolism	10.748	10.748	3.16898	0	-1000	1000	0	2	2.4.2.1 2.4.2.15			RAVEN Automodel
365	R02199	L-Isoleucine:2-oxoglutarate aminotransferase	c00026_c + c00407_c -> c00025_c + c00671_c	Sfum_3098 OR Sfum_3207	Sfum_3098 Sfum_3207	Valine, leucine and isoleucine degradation	-13.9387	-12.2185	5.83509	0	-1000	1000	0	2	2.6.1.42			RAVEN Automodel
366	R02229	cyclohexanol:NAD+ oxidoreductase	c00004_c + c00080_c + c00414_c -> c00003_c + c00854_c	Sfum_0304	Sfum_0304	Caprolactam degradation	-50.9693	-1.80804	5.0106	0	-1000	1000	0	2	1.1.1.90 1.1.1.245			RAVEN Automodel
367	R02237	7,8-dihydropteroate:L-glutamate ligase (ADP-forming)	c00002_c + c00025_c + c00921_c -> c00008_c + c00009_c + c00080_c + c00415_c	Sfum_1671	Sfum_1671	Folate biosynthesis	-0.775134	-46.4958	7.54399	0	-1000	1000	0	2	6.3.2.12 6.3.2.17			RAVEN Automodel
368	R02252	phenylpropanoate:NAD+ delta2-oxidoreductase	c00003_c + c05629_c -> c00004_c + c00080_c + c00423_c	Sfum_3142	Sfum_3142	Phenylalanine metabolism	284.767	235.605	8.47808	-1	-1000	0	0	2	1.3.1.31			RAVEN Automodel
369	R02262	L-Fuculose-1-phosphate lactaldehyde-lyase	c01099_c -> c00111_c + c00424_c	Sfum_2465	Sfum_2465	Fructose and mannose metabolism	19.8053	19.8053	4.48162	0	-1000	1000	0	2	4.1.2.17			RAVEN Automodel
370	R02272	(S)-4-Amino-5-oxopentanoate 4,5-aminomutase	c00430_c -> c03741_c	Sfum_1608	Sfum_1608	Porphyrin and chlorophyll metabolism	8.6115	8.6115	1.41211	0	-1000	1000	0	2	5.4.3.8			RAVEN Automodel
371	R02282	N2-Acetyl-L-ornithine:L-glutamate N-acetyltransferase	c00025_c + c00437_c -> c00077_c + c00624_c	Sfum_1201	Sfum_1201	Arginine and proline metabolism	5.30662	1.86606	4.48162	0	-1000	1000	0	2	2.3.1.35			RAVEN Automodel
372	R02283	N2-Acetyl-L-ornithine:2-oxoglutarate aminotransferase	c00026_c + c00437_c -> c00025_c + c01250_c	Sfum_0063	Sfum_0063	Arginine and proline metabolism	-7.88008	-6.1598	5.71928	0	-1000	1000	0	2	2.6.1.11			RAVEN Automodel
373	R02288	4-imidazolone-5-propanoate amidohydrolase	c00001_c + c03680_c -> c00439_c	Sfum_2377	Sfum_2377	Histidine metabolism	Unknown	Unknown	Unknown	0	-1000	1000	0	2	3.5.2.7			RAVEN Automodel
374	R02289	5-Methyltetrahydrofolate:Corrinoid Co-methyltransferase	c00080_c + c00440_c + c06021_c -> c00101_c + c06020_c	Sfum_2563 OR (Sfum_2564 AND Sfum_2567)	Sfum_2563 Sfum_2564 Sfum_2567	Methane metabolism	Unknown	Unknown	Unknown	0	-1000	1000	0	2	2.1.1.- 2.3.1.169	Manually adjust GPR	Plugge et al 2012	RAVEN Automodel
375	R02291	L-Aspartate-4-semialdehyde:NADP+ oxidoreductase (phosphorylating)	c00006_c + c00009_c + c00441_c -> c00005_c + c00080_c + c03082_c	Sfum_2990 OR Sfum_3032	Sfum_2990 Sfum_3032	Glycine, serine and threonine metabolism	30.119	-22.4828	5.17493	0	-1000	1000	0	2	1.2.1.11			RAVEN Automodel
376	R02292	L-Aspartate-4-semialdehyde hydro-lyase (adding pyruvate and cyclizing)	c00022_c + c00441_c -> 2 c00001_c + c00080_c + c03340_c	Sfum_0056	Sfum_0056	Lysine biosynthesis	-53.9083	-103.07	11.4012	1	0	1000	0	2	4.2.1.52			RAVEN Automodel
377	R02294	N-Ribosylnicotinamide:orthophosphate ribosyltransferase	c00009_c + c03150_c -> c00080_c + c00153_c + c00620_c	Sfum_2962	Sfum_2962	Nicotinate and nicotinamide metabolism	22.4116	-23.3091	6.33797	0	-1000	1000	0	2	2.4.2.1			RAVEN Automodel
378	R02295	Nicotinate D-ribonucleoside:orthophosphate ribosyltransferase	c00009_c + c05841_c -> c00080_c + c00253_c + c00620_c	Sfum_2962	Sfum_2962	Nicotinate and nicotinamide metabolism	38.0706	-9.37029	6.93207	0	-1000	1000	0	2	2.4.2.1			RAVEN Automodel
379	R02297	Xanthosine:orthophosphate ribosyltransferase	c00009_c + c01762_c -> c00385_c + c00620_c	Sfum_2962	Sfum_2962	Purine metabolism	10.7969	10.7969	4.48162	0	-1000	1000	0	2	2.4.2.1 2.4.2.-			RAVEN Automodel
380	R02323	Nicotinamide ribonucleotide phosphohydrolase	c00001_c + c00455_c -> c00009_c + c03150_c	Sfum_0741	Sfum_0741	Nicotinate and nicotinamide metabolism	7.05271	3.61215	9.33289	0	-1000	1000	0	2	3.1.3.5			RAVEN Automodel
381	R02326	ATP:dCDP phosphotransferase	c00002_c + c00705_c -> c00008_c + c00458_c	Sfum_0500	Sfum_0500	Pyrimidine metabolism	1.96955	1.96955	4.3155	0	-1000	1000	0	2	2.7.4.6		KEGG	Gapfilling
382	R02328	dTTP:alpha-D-glucose-1-phosphate thymidylyltransferase	c00103_c + c00459_c -> c00013_c + c00842_c	Sfum_2263 OR Sfum_3965	Sfum_2263 Sfum_3965	Streptomycin biosynthesis	-2.42675	-2.42675	4.48162	0	-1000	1000	0	2	2.7.7.24			RAVEN Automodel
383	R02340	(1S,2R)-1-C-(indol-3-yl)glycerol 3-phosphate D-glyceraldehyde-3-phosphate-lyase	c03506_c -> c00118_c + c00463_c	Sfum_1770 AND (Sfum_1771 OR Sfum_2404)	Sfum_1770 Sfum_1771 Sfum_2404	Phenylalanine, tyrosine and tryptophan biosynthesis	19.1722	19.1722	4.48162	0	-1000	1000	0	2	4.1.2.8 4.2.1.20			RAVEN Automodel
384	R02404	Itaconate:CoA ligase (ADP-forming)	c00002_c + c00010_c + c00490_c -> c00008_c + c00009_c + c00531_c	Sfum_1702 AND Sfum_1703	Sfum_1702 Sfum_1703	C5-Branched dibasic acid metabolism	-6.41398	-8.13427	2.5613	0	-1000	1000	0	2	6.2.1.5			RAVEN Automodel
385	R02412	ATP:shikimate 3-phosphotransferase	c00002_c + c00493_c -> c00008_c + c00080_c + c03175_c	Sfum_1639	Sfum_1639	Phenylalanine, tyrosine and tryptophan biosynthesis	37.4697	-9.9712	5.54375	0	-1000	1000	0	2	2.7.1.71		KEGG	Gapfilling
386	R02413	Shikimate:NADP+ 3-oxidoreductase	c00006_c + c00493_c -> c00005_c + c00080_c + c02637_c	Sfum_2721	Sfum_2721	Phenylalanine, tyrosine and tryptophan biosynthesis	51.7483	-0.853514	8.7007	0	-1000	1000	0	2	1.1.1.25		KEGG	Gapfilling
387	R02425	(S)(+)-Allantoin amidohydrolase	c00001_c + c02350_c -> c00080_c + c00499_c	Sfum_2145	Sfum_2145	Purine metabolism	-35.1039	-82.5448	16.7954	1	0	1000	0	2	3.5.2.5			RAVEN Automodel
388	R02433	L-cysteate:2-oxoglutarate aminotransferase	c00026_c + c00506_c -> c00025_c + c05528_c	Sfum_1171 OR Sfum_1665 OR Sfum_3898 OR Sfum_4053	Sfum_1171 Sfum_1665 Sfum_3898 Sfum_4053	Cysteine and methionine metabolism	-9.39944	-9.39944	3.56317	0	-1000	1000	0	2	2.6.1.1			RAVEN Automodel
389	R02472	(R)-Pantoate:NADP+ 2-oxidoreductase	c00006_c + c00522_c -> c00005_c + c00080_c + c00966_c	Sfum_1736 OR Sfum_2753	Sfum_1736 Sfum_2753	Pantothenate and CoA biosynthesis	65.4253	12.8236	6.33797	0	-1000	1000	0	2	1.1.1.169			RAVEN Automodel
390	R02473	(R)-Pantoate:beta-alanine ligase (AMP-forming)	c00002_c + c00099_c + c00522_c -> c00013_c + c00020_c + 2 c00080_c + c00864_c	Sfum_0369	Sfum_0369	beta-Alanine metabolism	40.7457	-55.8565	9.19019	0	-1000	1000	0	2	6.3.2.1			RAVEN Automodel
391	R02484	deoxyuridine:orthophosphate 2-deoxy-D-ribosyltransferase;	c00009_c + c00526_c -> c00106_c + c00672_c	Sfum_2962	Sfum_2962	Pyrimidine metabolism	6.69551	6.69551	4.58479	0	-1000	1000	0	2	2.4.2.1 2.4.2.4 2.4.2.23			RAVEN Automodel
392	R02493	ATP:pyridoxal 5-phosphotransferase	c00002_c + c00534_c -> c00008_c + c00080_c + c00647_c	Sfum_1692	Sfum_1692	Vitamin B6 metabolism	21.2269	-19.3329	6.37855	0	-1000	1000	0	2	2.7.1.35			RAVEN Automodel
393	R02508		c00097_c + c01118_c -> c00042_c + c00080_c + c00542_c	Sfum_2670	Sfum_2670	Sulfur metabolism	-24.0146	-73.1759	11.4522	1	0	1000	0	2	2.5.1.48			RAVEN Automodel
394	R02539	Phenylacetate:CoA ligase	c00002_c + c00010_c + c07086_c -> c00013_c + c00020_c + c00080_c + c00582_c	Sfum_0379 OR Sfum_0382 OR Sfum_1676 OR Sfum_1683 OR Sfum_4085	Sfum_0379 Sfum_0382 Sfum_1676 Sfum_1683 Sfum_4085	Phenylalanine metabolism	26.9483	-22.213	6.00604	0	-1000	1000	0	2	6.2.1.30			RAVEN Automodel
395	R02549	4-aminobutanal:NAD+ 1-oxidoreductase;	c00001_c + c00003_c + c00555_c -> c00004_c + 2 c00080_c + c00334_c	Sfum_3073	Sfum_3073	Arginine and proline metabolism	37.9032	-56.9786	9.60396	0	-1000	1000	0	2	1.2.1.3 1.2.1.19 1.2.1.-			RAVEN Automodel
396	R02557	Deoxyadenosine:orthophosphate ribosyltransferase	c00009_c + c00559_c -> c00147_c + c00672_c	Sfum_2962	Sfum_2962	Purine metabolism	10.4821	10.4821	5.17493	0	-1000	1000	0	2	2.4.2.1			RAVEN Automodel
397	R02565	p-cumic alcohol:NAD+ oxidoreductase	c00001_c + c00003_c + c00576_c -> c00004_c + 2 c00080_c + c00719_c	Sfum_3073	Sfum_3073	Glycine, serine and threonine metabolism	48.1708	-46.7111	9.19475	0	-1000	1000	0	2	1.2.1.8			RAVEN Automodel
398	R02566	p-Cumic alcohol:NADP+ oxidoreductase	c00001_c + c00006_c + c00576_c -> c00005_c + 2 c00080_c + c00719_c	Sfum_3073	Sfum_3073	Glycine, serine and threonine metabolism	51.5318	-46.7907	9.20053	0	-1000	1000	0	2	1.2.1.8			RAVEN Automodel
399	R02568	D-Fructose 1-phosphate D-glyceraldehyde-3-phosphate-lyase	c01094_c -> c00111_c + c00577_c	Sfum_1469 OR Sfum_3085	Sfum_1469 Sfum_3085	Fructose and mannose metabolism	28.9527	28.9527	1.75164	0	-1000	1000	0	2	4.1.2.13			RAVEN Automodel
400	R02569	acetyl-CoA:enzyme N6-(dihydrolipoyl)lysine S-acetyltransferase	c00024_c + c15973_c -> c00010_c + c16255_c	Sfum_2646	Sfum_2646	Glycolysis / Gluconeogenesis	5.01803	5.01803	2.73902	0	-1000	1000	0	2	2.3.1.12			RAVEN Automodel
401	R02570	succinyl-CoA:enzyme N6-(dihydrolipoyl)lysine S-succinyltransferase	c00091_c + c15973_c -> c00010_c + c16254_c	Sfum_3547 AND Sfum_3548	Sfum_3547 Sfum_3548	Citrate cycle (TCA cycle)	-3.24164	3.63948	4.92217	0	-1000	1000	0	2	2.3.1.61	Manually adjust GPR		RAVEN Automodel
402	R02571	Glutaryl-CoA:dihydrolipoamide S-succinyltransferase	c00527_c + c15973_c -> c00010_c + c06157_c	Sfum_3547 AND Sfum_3548	Sfum_3547 Sfum_3548	Lysine degradation	0.4913	7.37243	2.84966	0	-1000	1000	0	2	2.3.1.61	Manually adjust GPR		RAVEN Automodel
403	R02611	Phenylethylalcohol:NAD+ oxidoreductase	c00003_c + c05853_c -> c00004_c + c00080_c + c00601_c	Sfum_0304	Sfum_0304	Phenylalanine metabolism	61.6552	12.494	4.88214	0	-1000	1000	0	2	1.1.1.90			RAVEN Automodel
404	R02619	3-sulfino-L-alanine:2-oxoglutarate aminotransferase	c00026_c + c00606_c -> c00025_c + c05527_c	Sfum_1171 OR Sfum_1665 OR Sfum_3898 OR Sfum_4053	Sfum_1171 Sfum_1665 Sfum_3898 Sfum_4053	Cysteine and methionine metabolism	-9.39944	-9.39944	3.56317	0	-1000	1000	0	2	2.6.1.1			RAVEN Automodel
405	R02649	ATP:N-acetyl-L-glutamate 5-phosphotransferase	c00002_c + c00624_c -> c00008_c + c04133_c	Sfum_0064	Sfum_0064	Arginine and proline metabolism	26.6959	28.4162	5.06744	0	-1000	1000	0	2	2.7.2.8			RAVEN Automodel
406	R02661	2-methylpropanoyl-CoA:(acceptor) 2,3-oxidoreductase	c00016_c + c00630_c -> c00080_c + c01352_c + c03460_c	Sfum_1260 OR Sfum_1402 OR Sfum_3291 OR Sfum_3688 OR Sfum_3931	Sfum_1260 Sfum_1402 Sfum_3291 Sfum_3688 Sfum_3931	Valine, leucine and isoleucine degradation	Unknown	Unknown	Unknown	0	-1000	1000	0	2	1.3.99.3 1.3.99.12 1.3.99.-			RAVEN Automodel
407	R02672	4-Hydroxybenzoylformate carboxy-lyase	c03590_c -> c00011_c + c00633_c	Sfum_1851	Sfum_1851	Aminobenzoate degradation	-110.937	-110.937	18.1099	1	0	1000	0	2	4.1.1.7			RAVEN Automodel
408	R02678	Indole-3-acetaldehyde:NAD+ oxidoreductase	c00001_c + c00003_c + c00637_c -> c00004_c + 2 c00080_c + c00954_c	Sfum_3073	Sfum_3073	Tryptophan metabolism	48.1708	-48.4314	9.19475	0	-1000	1000	0	2	1.2.1.3			RAVEN Automodel
409	R02719	Xanthosine 5-phosphate phosphohydrolase	c00001_c + c00655_c -> c00009_c + c01762_c	Sfum_0741	Sfum_0741	Purine metabolism	-5.56208	-5.56208	3.72847	0	-1000	1000	0	2	3.1.3.5			RAVEN Automodel
410	R02720	XTP pyrophosphohydrolase	c00001_c + c00700_c -> c00013_c + 2 c00080_c + c00655_c	Sfum_2161	Sfum_2161	Purine metabolism	45.4449	-51.1573	10.233	1	0	1000	0	2	3.6.1.19			RAVEN Automodel
411	R02722	L-serine hydro-lyase [adding 1-C-(indol-3-yl)glycerol 3-phosphate; L-tryptophan and glyceraldehyde-3-phosphate-forming]	c00065_c + c03506_c -> c00001_c + c00078_c + c00118_c	Sfum_1770 AND (Sfum_1771 OR Sfum_2404)	Sfum_1770 Sfum_1771 Sfum_2404	Glycine, serine and threonine metabolism	-30.5841	-30.5841	4.79866	0	-1000	1000	0	2	4.2.1.20			RAVEN Automodel
412	R02735	LL-2,6-Diaminoheptanedioate 2-epimerase	c00666_c -> c00680_c	Sfum_0057	Sfum_0057	Lysine biosynthesis	-1.65428	-1.65428	4.48162	0	-1000	1000	0	2	5.1.1.7			RAVEN Automodel
413	R02739	alpha-D-Glucose 6-phosphate ketol-isomerase	c00668_c -> c01172_c	Sfum_1952 OR Sfum_3591	Sfum_1952 Sfum_3591	Glycolysis / Gluconeogenesis	-1.3147	-1.3147	4.48162	0	-1000	1000	0	2	5.1.3.15 5.3.1.9			RAVEN Automodel
414	R02740	alpha-D-Glucose 6-phosphate ketol-isomerase	c00668_c -> c05345_c	Sfum_1952 OR Sfum_3591	Sfum_1952 Sfum_3591	Glycolysis / Gluconeogenesis	-2.23086	-2.23086	3.43535	0	-1000	1000	0	2	5.3.1.9			RAVEN Automodel
415	R02748	Deoxyinosine:orthophosphate ribosyltransferase	c00009_c + c05512_c -> c00262_c + c00672_c	Sfum_2962	Sfum_2962	Purine metabolism	9.32319	9.32319	2.58746	0	-1000	1000	0	2	2.4.2.1 2.4.2.4			RAVEN Automodel
416	R02765	Methylmalonyl-CoA epimerase	c01213_c -> c00683_c	Sfum_0455	Sfum_0455	Valine, leucine and isoleucine degradation	0	0	0	0	-1000	1000	0	2	5.1.99.1		Plugge et al 2012	RAVEN Automodel
417	R02777	dTDP-6-deoxy-L-mannose:NADP+ 4-oxidoreductase	c00006_c + c03319_c -> c00005_c + c00080_c + c00688_c	Sfum_2262	Sfum_2262	Streptomycin biosynthesis	64.4116	11.8098	5.85598	0	-1000	1000	0	2	1.1.1.133			RAVEN Automodel
418	R02783	UDP-N-acetylmuramoyl-L-alanine:D-glutamate ligase(ADP-forming)	c00002_c + c00217_c + c01212_c -> c00008_c + c00009_c + c00080_c + c00692_c	Sfum_3468	Sfum_3468	D-Glutamine and D-glutamate metabolism	13.1619	-35.9993	7.13688	0	-1000	1000	0	2	6.3.2.9			RAVEN Automodel
419	R02786	UDP-N-acetylmuramoyl-L-alanyl-D-glutamate:L-lysine gamma-ligase (ADP-forming);	c00002_c + c00047_c + c00692_c -> c00008_c + c00009_c + c00080_c + c05892_c			Peptidoglycan biosynthesis	12.0629	-25.0563	6.53059	0	-1000	1000	0	1	6.3.2.7		KEGG	Gapfilling
420	R02788	UDP-N-acetylmuramoyl-L-alanyl-D-glutamate:(L)-meso-2,6-diaminoheptanedioate gamma-ligase (ADP-forming);	c00002_c + c00680_c + c00692_c -> c00008_c + c00009_c + c00080_c + c04877_c	Sfum_3466	Sfum_3466	Lysine biosynthesis	11.5645	-32.4358	6.16272	0	-1000	1000	0	2	6.3.2.13			RAVEN Automodel
421	R02814	Oleoyl-[acyl-carrier-protein] hydrolase	c00001_c + c01203_c -> c00080_c + c00229_c + c00712_c			Oleoyl-[acyl-carrier-protein] hydrolase	19.288	-28.1529	5.40898	1	0	1000	0	1	3.1.2.14		KEGG	Gapfilling
422	R02864	S-Adenosyl-L-methionine:uroporphyrin-III C-methyltransferase	2 c00080_c + c00748_c -> c05778_c + c14818_c	Sfum_1588	Sfum_1588	Porphyrin and chlorophyll metabolism	Unknown	Unknown	Unknown	0	-1000	1000	0	2	4.99.1.4			RAVEN Automodel
423	R02914	4,5-Dihydro-4-oxo-5-imidazolepropanoate hydro-lyase	c03680_c -> c00001_c + c00785_c	Sfum_2376	Sfum_2376	Histidine metabolism	9.89574	9.89574	2.00424	0	-1000	1000	0	2	4.2.1.49			RAVEN Automodel
424	R02940	2-Propyn-1-al:NAD+ oxidoreductase	c00001_c + c00003_c + c05985_c -> c00004_c + 2 c00080_c + c00804_c	Sfum_3073	Sfum_3073	Propanoate metabolism	48.1708	-48.4314	9.19475	0	-1000	1000	0	2	1.2.1.3			RAVEN Automodel
425	R02947	2-Acetolactate carboxy-lyase	c00080_c + c00900_c -> c00011_c + c00810_c	Sfum_3912	Sfum_3912	Butanoate metabolism	-50.8487	-3.4078	7.05592	0	-1000	1000	0	2	4.1.1.5			RAVEN Automodel
426	R02948	(S)-2-Hydroxy-2-methyl-3-oxobutanoate carboxy-lyase	c00080_c + c06010_c -> c00011_c + c00810_c	Sfum_3912	Sfum_3912	C5-Branched dibasic acid metabolism	-50.8487	-3.4078	7.05592	0	-1000	1000	0	2	4.1.1.5			RAVEN Automodel
427	R02957	D-Glucuronolactone:NAD+ oxidoreductase	2 c00001_c + c00003_c + c02670_c -> c00004_c + 3 c00080_c + c00818_c	Sfum_3073	Sfum_3073	Ascorbate and aldarate metabolism	69.25	-76.5133	14.5845	1	0	1000	0	2	1.2.1.3			RAVEN Automodel
428	R02971	ATP:pantothenate 4-phosphotransferase	c00002_c + c00831_c -> c00008_c + c00080_c + c01134_c	Sfum_0549	Sfum_0549	Pantothenate and CoA biosynthesis	25.0806	-18.9198	5.08163	0	-1000	1000	0	2	2.7.1.33 2.7.1.34			RAVEN Automodel
429	R02990	Succinyl-CoA:3-oxoadipate CoA-transferase	c00091_c + c00846_c -> c00042_c + c02232_c	Sfum_2290 AND Sfum_2291	Sfum_2290 Sfum_2291	Benzoate degradation	-6.58308	-6.58308	2.83875	0	-1000	1000	0	2	2.8.3.6	Manually adjust GPR		RAVEN Automodel
430	R02991	4-carboxymethylbut-3-en-4-olide enol-lactonohydrolase	c00001_c + c03586_c -> c00080_c + c00846_c	Sfum_2974 OR Sfum_3016	Sfum_2974 Sfum_3016	Benzoate degradation	7.8031	-41.3581	8.188	1	0	1000	0	2	3.1.1.24			RAVEN Automodel
431	R03004	Deamino-NAD+ nucleotidohydrolase	c00001_c + c00857_c -> c00020_c + 2 c00080_c + c01185_c	Sfum_1412	Sfum_1412	Nicotinate and nicotinamide metabolism	67.9856	-28.6166	12.8012	0	-1000	1000	0	2	3.6.1.9 3.6.1.22			RAVEN Automodel
432	R03005	ATP:nicotinamide-nucleotide adenylyltransferase	c00002_c + c01185_c -> c00013_c + c00857_c	Sfum_3306 OR Sfum_3645	Sfum_3306 Sfum_3645	Nicotinate and nicotinamide metabolism	-20.3233	-20.3233	9.1543	0	-1000	1000	0	2	2.7.7.1 2.7.7.18			RAVEN Automodel
433	R03012	L-Histidinol:NAD+ oxidoreductase	c00003_c + c00860_c -> c00004_c + c00080_c + c01929_c	Sfum_3299	Sfum_3299	Histidine metabolism	61.6552	12.494	4.88214	0	-1000	1000	0	2	1.1.1.23			RAVEN Automodel
434	R03013	L-Histidinol-phosphate phosphohydrolase	c00001_c + c01100_c -> c00009_c + c00860_c			Histidine metabolism	-11.1341	-14.5746	3.80964	0	-1000	1000	0	1	3.1.3.15		KEGG	Gapfilling
435	R03015	Formylmethanofuran:(acceptor) oxidoreductase	c00001_c + 2 c00139_c + c01001_c -> c00011_c + c00080_c + 2 c00138_c + c00862_c	Sfum_3700	Sfum_3700	Methane metabolism	Unknown	Unknown	Unknown	0	-1000	1000	0	2	1.2.99.5	Manually adjust GPR		RAVEN Automodel
436	R03018	ATP:pantothenate 4-phosphotransferase	c00002_c + c00864_c -> c00008_c + c00080_c + c03492_c	Sfum_0549	Sfum_0549	Pantothenate and CoA biosynthesis	33.8621	-13.5788	8.0145	0	-1000	1000	0	2	2.7.1.33			RAVEN Automodel
437	R03026	(S)-3-Hydroxybutanoyl-CoA hydro-lyase	c01144_c -> c00001_c + c00877_c	Sfum_1395 OR Sfum_1404 OR Sfum_3584	Sfum_1395 Sfum_1404 Sfum_3584	Fatty acid metabolism	3.79387	3.79387	2.58746	0	-1000	1000	0	2	4.2.1.17 4.2.1.55			RAVEN Automodel
438	R03027	(3R)-3-Hydroxybutanoyl-CoA hydro-lyase	c03561_c -> c00001_c + c00877_c	Sfum_1395 OR Sfum_3584	Sfum_1395 Sfum_3584	Glyoxylate and dicarboxylate metabolism	3.79387	3.79387	2.58746	0	-1000	1000	0	2	4.2.1.55			RAVEN Automodel
439	R03031	Vinylacetyl-CoA delta3-delta2-isomerase	c02331_c -> c00877_c	Sfum_3141	Sfum_3141	Butanoate metabolism	-18.0936	-18.0936	5.34952	0	-1000	1000	0	2	5.3.3.3			RAVEN Automodel
440	R03035	ATP:pantetheine-4-phosphate adenylyltransferase	c00002_c + c01134_c -> c00013_c + c00882_c	Sfum_2992 OR Sfum_3034	Sfum_2992 Sfum_3034	Pantothenate and CoA biosynthesis	-27.6379	-27.6379	9.65089	0	-1000	1000	0	2	2.7.7.3			RAVEN Automodel
441	R03037	Isochorismate pyruvate-hydrolase	c00001_c + c00885_c -> c00022_c + c04171_c	Sfum_2603 OR Sfum_2641 OR Sfum_3430	Sfum_2603 Sfum_2641 Sfum_3430	Biosynthesis of siderophore group nonribosomal peptides	-34.6083	-32.888	5.06083	1	0	1000	0	2	3.3.2.1			RAVEN Automodel
442	R03045	3-Hydroxypropionyl-CoA hydro-lyase	c05668_c -> c00001_c + c00894_c	Sfum_1395 OR Sfum_1404	Sfum_1395 Sfum_1404	beta-Alanine metabolism	7.96183	7.96183	3.84017	0	-1000	1000	0	2	4.2.1.17 4.2.1.116			RAVEN Automodel
443	R03050	2-Acetolactate pyruvate-lyase (carboxylating)	c00022_c + c05125_c -> c00068_c + c00900_c	(Sfum_2980 OR Sfum_2983 OR Sfum_3022 OR Sfum_3025) AND (Sfum_0296 OR Sfum_2981 OR Sfum_2982 OR Sfum_3023 OR Sfum_3024)	Sfum_0296 Sfum_2980 Sfum_2981 Sfum_2982 Sfum_2983 Sfum_3022 Sfum_3025 Sfum_3023 Sfum_3024	Butanoate metabolism	-22.1386	-22.1386	3.76468	0	-1000	1000	0	2	2.2.1.6	Manually adjust GPR		RAVEN Automodel
444	R03051	2,3-Dihydroxy-3-methylbutanoate:NADP+ oxidoreductase (isomerizing)	c00005_c + c00080_c + c00900_c -> c00006_c + c04039_c	Sfum_2984 OR Sfum_3026	Sfum_2984 Sfum_3026	Pantothenate and CoA biosynthesis	-59.3208	-6.71899	4.86249	0	-1000	1000	0	2	1.1.1.86			RAVEN Automodel
445	R03066	2-amino-4-hydroxy-6-hydroxymethyl-7,8-dihydropteridine:4-aminobenzoate 2-amino-4-hydroxydihydropteridine-6-methenyltransferase	c00568_c + c01300_c -> c00001_c + c00921_c	Sfum_0550	Sfum_0550	Folate biosynthesis	-35.7688	-35.7688	5.70451	0	-1000	1000	0	2	2.5.1.15			RAVEN Automodel
446	R03067	2-amino-4-hydroxy-6-hydroxymethyl-7,8-dihydropteridine-diphosphate:4-aminobenzoate 2-amino-4-hydroxydihydropteridine-6-methenyltransferase	c00568_c + c04807_c -> c00013_c + c00080_c + c00921_c	Sfum_0550	Sfum_0550	Folate biosynthesis	-14.2378	-66.8396	8.39026	1	0	1000	0	2	2.5.1.15			RAVEN Automodel
447	R03083	2-Dehydro-3-deoxy-D-arabino-heptonate 7-phosphate phosphate-lyase (cyclyzing)	c04691_c -> c00009_c + c00944_c	Sfum_2494	Sfum_2494	Phenylalanine, tyrosine and tryptophan biosynthesis	-130.505	-127.065	10.641	1	0	1000	0	2	4.2.3.4			RAVEN Automodel
448	R03084	3-Dehydroquinate hydro-lyase	c00944_c -> c00001_c + c02637_c	Sfum_2722	Sfum_2722	Phenylalanine, tyrosine and tryptophan biosynthesis	-35.9991	-35.9991	5.79768	1	0	1000	0	2	4.2.1.10			RAVEN Automodel
449	R03093	3-Indoleacetonitrile aminohydrolase	2 c00001_c + c02938_c -> c00014_c + c00954_c	Sfum_2312	Sfum_2312	Tryptophan metabolism	Unknown	Unknown	Unknown	0	-1000	1000	0	2	3.5.5.1			RAVEN Automodel
450	R03123	cis-3,4-leucopelargonidin:NADP+ 4-oxidoreductase	c00006_c + c03648_c -> c00005_c + c00080_c + c00974_c	Sfum_0864	Sfum_0864	Flavonoid biosynthesis	48.0002	-4.60159	5.52449	0	-1000	1000	0	2	1.1.1.219			RAVEN Automodel
451	R03132	O3-Acetyl-L-serine acetate-lyase (adding hydrogen sulfide)	c00320_c + c00979_c -> c00033_c + c05824_c	Sfum_0478 OR Sfum_2670 OR Sfum_2681	Sfum_0478 Sfum_2670 Sfum_2681	Cysteine and methionine metabolism	Unknown	Unknown	Unknown	0	-1000	1000	0	2	2.5.1.47 2.5.1.48			RAVEN Automodel
452	R03165	Hydroxymethylbilane hydro-lyase(cyclizing)	c01024_c -> c00001_c + c01051_c	Sfum_3201	Sfum_3201	Porphyrin and chlorophyll metabolism	Unknown	Unknown	Unknown	0	-1000	1000	0	2	4.2.1.75			RAVEN Automodel
453	R03172	(S)-2-methylbutanoyl-CoA:acceptor 2,3-oxidoreductase	c00016_c + c15980_c -> c00080_c + c01352_c + c03345_c	Sfum_1260 OR Sfum_1402 OR Sfum_3291 OR Sfum_3688 OR Sfum_3931	Sfum_1260 Sfum_1402 Sfum_3291 Sfum_3688 Sfum_3931	Valine, leucine and isoleucine degradation	Unknown	Unknown	Unknown	0	-1000	1000	0	2	1.3.99.3 1.3.99.12			RAVEN Automodel
454	R03182	7,8-Diaminononanoate:carbon-dioxide cyclo-ligase	c00002_c + c00011_c + c01037_c -> c00008_c + c00009_c + 2 c00080_c + c01909_c	Sfum_3711	Sfum_3711	Biotin metabolism	123.254	31.8124	14.5754	0	-1000	1000	0	2	6.3.3.3			RAVEN Automodel
455	R03184	L-gulono-1,4-lactone:oxygen 2-oxidoreductase	c00007_c + c01040_c -> c00027_c + c03289_c	Sfum_0142	Sfum_0142	Ascorbate and aldarate metabolism	-125.274	-125.274	8.68317	1	0	1000	0	2	1.1.3.8			RAVEN Automodel
456	R03192	UDP-N-acetylmuramate:NADP+ oxidoreductase	c00006_c + c01050_c -> c00005_c + c00080_c + c04631_c	Sfum_3471	Sfum_3471	Amino sugar and nucleotide sugar metabolism	101.865	49.2635	5.1207	-1	-1000	0	0	2	1.1.1.158		KEGG	Gapfilling
457	R03193	UDP-N-acetylmuramate:L-alanine ligase (ADP-forming)	c00002_c + c00041_c + c01050_c -> c00008_c + c00009_c + c00080_c + c01212_c	Sfum_3470	Sfum_3470	D-Glutamine and D-glutamate metabolism	9.26474	-34.7356	6.16138	0	-1000	1000	0	2	6.3.2.8			RAVEN Automodel
458	R03194	S-adenosyl-L-methionine:uroporphyrin-III C-methyltransferase	2 c00019_c + c01051_c -> 2 c00021_c + c00080_c + c02463_c	Sfum_3201	Sfum_3201	Porphyrin and chlorophyll metabolism	Unknown	Unknown	Unknown	0	-1000	1000	0	2	2.1.1.107			RAVEN Automodel
459	R03210	6-Carboxyhexanoyl-CoA:L-alanine C-carboxyhexanoyltransferase (decarboxylating)	c00041_c + c00080_c + c01063_c -> c00010_c + c00011_c + c01092_c	Sfum_3712	Sfum_3712	Biotin metabolism	-38.6144	15.7077	7.63769	0	-1000	1000	0	2	2.3.1.47			RAVEN Automodel
460	R03217	O-Acetyl-L-homoserine succinate-lyase (adding cysteine)	c00097_c + c01077_c -> c00033_c + c00080_c + c02291_c	Sfum_2670	Sfum_2670	Cysteine and methionine metabolism	-34.2328	-81.6738	10.9511	1	0	1000	0	2	2.5.1.48			RAVEN Automodel
461	R03231	S-Adenosyl-L-methionine:8-amino-7-oxononanoate aminotransferase	c00019_c + c01092_c -> c00080_c + c01037_c + c04425_c	Sfum_3719	Sfum_3719	Biotin metabolism	6.01678	-39.7039	4.82677	0	-1000	1000	0	2	2.6.1.62			RAVEN Automodel
462	R03236	ATP:D-tagatose-6-phosphate 1-phosphotransferase	c00002_c + c01097_c -> c00008_c + c00080_c + c03785_c	Sfum_3671 OR Sfum_2958	Sfum_3671 Sfum_2958	Galactose metabolism	28.872	-22.0095	4.59895	0	-1000	1000	0	2	2.7.1.11 2.7.1.56 2.7.1.144			RAVEN Automodel
463	R03237	CTP:D-Tagatose 6-phosphate 1-phosphotransferase	c00063_c + c01097_c -> c00080_c + c00112_c + c03785_c	Sfum_3671 OR Sfum_2958	Sfum_3671 Sfum_2958	Galactose metabolism	31.3684	-19.5131	6.80692	0	-1000	1000	0	2	2.7.1.11			RAVEN Automodel
464	R03238	UTP:D-Tagatose 6-phosphate 1-phosphotransferase	c00075_c + c01097_c -> c00015_c + c00080_c + c03785_c	Sfum_3671 OR Sfum_2959	Sfum_3671 Sfum_2959	Galactose metabolism	31.774	-19.1075	4.97674	0	-1000	1000	0	2	2.7.1.11			RAVEN Automodel
465	R03239	ITP:D-Tagatose 6-phosphate 1-phosphotransferase	c00081_c + c01097_c -> c00080_c + c00104_c + c03785_c	Sfum_3671 OR Sfum_2960	Sfum_3671 Sfum_2960	Galactose metabolism	24.7774	-26.104	5.09771	0	-1000	1000	0	2	2.7.1.11			RAVEN Automodel
466	R03243	5-Amino-2-oxopentanoate:2-oxoglutarate aminotransferase	c00026_c + c01100_c -> c00025_c + c01267_c	Sfum_2015 OR Sfum_2116	Sfum_2015 Sfum_2116	Histidine metabolism	-8.23707	-8.23707	4.48162	0	-1000	1000	0	2	2.6.1.9			RAVEN Automodel
467	R03254	2-Dehydro-3-deoxy-D-octonate-8-phosphate D-arabinose-5-phosphate-lyase (pyruvate-phosphorylating)	c00009_c + c04478_c -> c00001_c + c00074_c + c01112_c	Sfum_2074	Sfum_2074	Lipopolysaccharide biosynthesis	68.1769	68.1769	4.50498	-1	-1000	0	0	2	2.5.1.55			RAVEN Automodel
468	R03260	O-Succinyl-L-homoserine succinate-lyase (adding cysteine)	c00097_c + c01118_c -> c00042_c + c00080_c + c02291_c	Sfum_2670	Sfum_2670	Cysteine and methionine metabolism	-24.0146	-73.1759	11.4522	1	0	1000	0	2	2.5.1.48			RAVEN Automodel
469	R03269	N-[(R)-4-Phosphopantothenoyl]-L-cysteine carboxy-lyase	c00080_c + c04352_c -> c00011_c + c01134_c	Sfum_0467	Sfum_0467	Pantothenate and CoA biosynthesis	-57.3927	-6.51122	6.63669	0	-1000	1000	0	2	4.1.1.36			RAVEN Automodel
470	R03270	2-oxoglutarate dehydrogenase complex: pyruvate dehydrogenase	c05125_c + c15972_c -> c00068_c + c16255_c	(Sfum_0448 OR Sfum_2648) AND (Sfum_0449 OR Sfum_2647)	Sfum_0448 Sfum_0449 Sfum_2647 Sfum_2648	Glycolysis / Gluconeogenesis	-14.0436	-14.0436	3.87644	0	-1000	1000	0	2	1.2.4.1	Manually adjust GPR		RAVEN Automodel
471	R03283	4-Trimethylammoniobutanal:NAD+ 1-oxidoreductase;	c00001_c + c00003_c + c01149_c -> c00004_c + 2 c00080_c + c01181_c	Sfum_3073	Sfum_3073	Lysine degradation	48.1708	-46.7111	9.19475	0	-1000	1000	0	2	1.2.1.3 1.2.1.47			RAVEN Automodel
472	R03291	trans-4-Hydroxy-L-proline:NAD+ 5-oxidoreductase	c00003_c + c01157_c -> c00004_c + 2 c00080_c + c04281_c	Sfum_0197	Sfum_0197	Arginine and proline metabolism	147.941	51.3393	12.5097	0	-1000	1000	0	2	1.5.1.2			RAVEN Automodel
473	R03293	trans-4-Hydroxy-L-proline:NADP+ 5-oxidoreductase	c00006_c + c01157_c -> c00005_c + 2 c00080_c + c04281_c	Sfum_0197	Sfum_0197	Arginine and proline metabolism	151.302	51.2597	12.5144	0	-1000	1000	0	2	1.5.1.2			RAVEN Automodel
474	R03313	L-glutamate-5-semialdehyde:NADP+ 5-oxidoreductase (phosphorylating)	c00006_c + c00009_c + c01165_c -> c00005_c + c00080_c + c03287_c	Sfum_3644	Sfum_3644	Arginine and proline metabolism	57.7702	5.16841	5.43066	0	-1000	1000	0	2	1.2.1.41			RAVEN Automodel
475	R03314		c01165_c -> c00001_c + c00080_c + c03912_c			Arginine and proline metabolism	46.8336	-0.60732	8.79027	0	-1000	1000	0	1			KEGG	Gapfilling
476	R03316		c05381_c + c15972_c -> c00068_c + c16254_c	Sfum_3547 AND Sfum_3548	Sfum_3547 Sfum_3548	Citrate cycle (TCA cycle)	-14.0436	-10.603	3.87644	0	-1000	1000	0	2	1.2.4.2	Manually adjust GPR		RAVEN Automodel
477	R03321	beta-D-Glucose 6-phosphate ketol-isomerase	c01172_c -> c05345_c	Sfum_1952 OR Sfum_3591	Sfum_1952 Sfum_3591	Glycolysis / Gluconeogenesis	-0.916157	-0.916157	3.43535	0	-1000	1000	0	2	5.3.1.9			RAVEN Automodel
478	R03346	Nicotinate D-ribonucleotide phosphohydrolase	c00001_c + c01185_c -> c00009_c + c05841_c	Sfum_0741	Sfum_0741	Nicotinate and nicotinamide metabolism	-18.1581	-18.1581	5.0355	0	-1000	1000	0	2	3.1.3.5			RAVEN Automodel
479	R03348	Nicotinate-nucleotide:pyrophosphate phosphoribosyltransferase (carboxylating)	c00011_c + c00013_c + c01185_c -> c00080_c + c00119_c + c03722_c	Sfum_0193	Sfum_0193	Nicotinate and nicotinamide metabolism	77.8875	23.5655	8.44981	0	-1000	1000	0	2	2.4.2.19			RAVEN Automodel
480	R03350	3-Deoxy-D-manno-octulosonate-8-phosphate 8-phosphohydrolase	c00001_c + c04478_c -> c00009_c + c01187_c	Sfum_2073	Sfum_2073	Lipopolysaccharide biosynthesis	-11.7152	-8.27469	2.40329	0	-1000	1000	0	2	3.1.3.45			RAVEN Automodel
481	R03351	CTP:3-deoxy-D-manno-octulosonate cytidylyltransferase	c00063_c + c01187_c -> c00013_c + c00080_c + c04121_c	Sfum_0010	Sfum_0010	Lipopolysaccharide biosynthesis	Unknown	Unknown	Unknown	0	-1000	1000	0	2	2.7.7.38			RAVEN Automodel
482	R03370B	Acyl-[acyl-carrier-protein],hydrogen-donor:oxygen oxidoreductase	c00005_c + c00007_c + c00080_c + c04088_c -> 2 c00001_c + c00006_c + c01203_c			None	-428.526	-375.924	7.18717	1	0	1000	0	1	1.14.19.2		KEGG	Gapfilling
483	R03409	guanosine 3-diphosphate 5-triphosphate 5-phosphohydrolase	c00001_c + c04494_c -> c00009_c + c00080_c + c01228_c	Sfum_2121	Sfum_2121	Purine metabolism	12.1986	-26.6409	5.12131	1	0	1000	0	2	3.6.1.11 3.6.1.40			RAVEN Automodel
484	R03443	N-Acetyl-L-glutamate-5-semialdehyde:NADP+ 5-oxidoreductase (phosphrylating)	c00006_c + c00009_c + c01250_c -> c00005_c + c00080_c + c04133_c	Sfum_1667	Sfum_1667	Arginine and proline metabolism	57.7702	1.72784	5.43066	0	-1000	1000	0	2	1.2.1.38			RAVEN Automodel
485	R03457	D-erythro-1-(Imidazol-4-yl)glycerol 3-phosphate hydro-lyase	c04666_c -> c00001_c + c01267_c	Sfum_4004	Sfum_4004	Histidine metabolism	-48.2951	-48.2951	3.23497	1	0	1000	0	2	4.2.1.19			RAVEN Automodel
486	R03458	5-amino-6-(5-phosphoribitylamino)uracil:NADP+ 1-oxidoreductase	c00006_c + c04454_c -> c00005_c + c00080_c + c01268_c	Sfum_1378	Sfum_1378	Riboflavin metabolism	69.6367	17.0349	5.43804	0	-1000	1000	0	2	1.1.1.193			RAVEN Automodel
487	R03459	2,5-Diamino-6-hydroxy-4-(5-phosphoribosylamino)-pyrimidine 2-aminohydrolase	c00001_c + c00080_c + c01304_c -> c00014_c + c01268_c	Sfum_1378	Sfum_1378	Riboflavin metabolism	Unknown	Unknown	Unknown	0	-1000	1000	0	2	3.5.4.26			RAVEN Automodel
488	R03460	Phosphoenolpyruvate:3-phosphoshikimate 5-O-(1-carboxyvinyl)-transferase	c00074_c + c03175_c -> c00009_c + c01269_c	Sfum_2720	Sfum_2720	Phenylalanine, tyrosine and tryptophan biosynthesis	-20.9371	-22.6574	4.41534	0	-1000	1000	0	2	2.5.1.19			RAVEN Automodel
489	R03470	4-Carboxymuconolactone carboxy-lyase	c00080_c + c01278_c -> c00011_c + c03586_c	Sfum_2098	Sfum_2098	Benzoate degradation	-96.6581	-47.4969	10.2473	1	0	1000	0	2	4.1.1.44			RAVEN Automodel
490	R03471	ATP:4-amino-5-hydroxymethyl-2-methylpyrimidine 5-phosphotransferase	c00002_c + c01279_c -> c00008_c + c00080_c + c04556_c	Sfum_1692	Sfum_1692	Thiamine metabolism	25.0806	-18.9198	5.08163	0	-1000	1000	0	2	2.7.1.49			RAVEN Automodel
491	R03503	ATP:2-amino-4-hydroxy-6-hydroxymethyl-7,8-dihydropteridine 6-pyrophosphotransferase	c00002_c + c01300_c <=> c00020_c + c00008_c + c04807_c	Sfum_0053	Sfum_0053	Folate biosynthesis	26.1313	-17.8691	6.51449	0	-1000	1000	0	2	2.7.6.3		KEGG	Gapfilling
492	R03508	1-(2-Carboxyphenylamino)-1-deoxy-D-ribulose-5-phosphate carboxy-lyase(cyclizing)	c00080_c + c01302_c -> c00001_c + c00011_c + c03506_c	Sfum_1773	Sfum_1773	Phenylalanine, tyrosine and tryptophan biosynthesis	-123.719	-72.8373	11.3036	1	0	1000	0	2	4.1.1.48			RAVEN Automodel
493	R03509	N-(5-Phospho-beta-D-ribosyl)anthranilate ketol-isomerase	c04302_c -> c01302_c	Sfum_1772	Sfum_1772	Phenylalanine, tyrosine and tryptophan biosynthesis	-10.3159	-10.3159	2.5054	0	-1000	1000	0	2	5.3.1.24			RAVEN Automodel
494	R03531	2-Deoxyinosine-5-triphosphate pyrophosphohydrolase	c00001_c + c01345_c -> c00013_c + 2 c00080_c + c06196_c	Sfum_2161 OR Sfum_0691	Sfum_2161 Sfum_0691	Purine metabolism	45.4449	-51.1573	10.233	1	0	1000	0	2	3.6.1.19			RAVEN Automodel
495	R03542	alpha-Aminopropiononitrile aminohydrolase	2 c00001_c + c00080_c + c05714_c -> c00014_c + c01401_c	Sfum_2312	Sfum_2312	Cyanoamino acid metabolism	Unknown	Unknown	Unknown	0	-1000	1000	0	2	3.5.5.1			RAVEN Automodel
496	R03595	ATP:selenide, water phosphotransferase	c00001_c + c00002_c + c01528_c -> c00009_c + c00020_c + 3 c00080_c + c05172_c	Sfum_3401	Sfum_3401	Selenocompound metabolism	Unknown	Unknown	Unknown	0	-1000	1000	0	2	2.7.9.3			RAVEN Automodel
497	R03596	Hydrogen selenide:NADP+ oxidoreductase	3 c00001_c + 3 c00006_c + c01528_c -> 3 c00005_c + 5 c00080_c + c05684_c	Sfum_0698 OR Sfum_1709	Sfum_0698 Sfum_1709	Selenocompound metabolism	Unknown	Unknown	Unknown	0	-1000	1000	0	2	1.8.1.9			RAVEN Automodel
498	R03597A	Hydrogen-selenide:NAD oxidoreductase	3 c00001_c + 3 c00003_c + c01528_c <=> 3 c00004_c + 5 c00080_c + c05684_c	Sfum_4042 AND Sfum_4043	Sfum_4042 Sfum_4043	None	Unknown	Unknown	Unknown	0	-1000	1000	0	2	1.8.99.1		KEGG	Gapfilling
499	R03599	L-selenocysteine selenide-lyase (L-alanine-forming)	2 c00080_c + 2 c00138_c + c05688_c -> c00041_c + 2 c00139_c + c01528_c	Sfum_1204	Sfum_1204	Selenocompound metabolism	Unknown	Unknown	Unknown	0	-1000	1000	0	2	4.4.1.16			RAVEN Automodel
500	R03601	O3-Acetyl-L-serine acetate-lyase (adding hydrogen sulfide)	c00979_c + c01528_c -> c00033_c + c00080_c + c05688_c	Sfum_2681 OR Sfum_0478	Sfum_2681 Sfum_0478	None	Unknown	Unknown	Unknown	0	-1000	1000	0	2	2.5.1.47			RAVEN Automodel
501	R03636	leucocyanidin:NADP+ 4-oxidoreductase	c00006_c + c05906_c -> c00005_c + c00080_c + c01617_c	Sfum_0864	Sfum_0864	Flavonoid biosynthesis	48.0002	-4.60159	5.52449	0	-1000	1000	0	2	1.1.1.219			RAVEN Automodel
502	R03778	Octanoyl-CoA:acetyl-CoA C-acyltransferase	c00024_c + c01944_c -> c00010_c + c05265_c	Sfum_1403 OR Sfum_2280 OR Sfum_3582	Sfum_1403 Sfum_2280 Sfum_3582	Fatty acid elongation in mitochondria	25.7726	25.7726	2.42539	0	-1000	1000	0	2	2.3.1.16			RAVEN Automodel
503	R03815	dihydrolipoylprotein:NAD+ oxidoreductase	c00003_c + c02972_c -> c00004_c + c00080_c + c02051_c	Sfum_2645 AND Sfum_3549	Sfum_2645 Sfum_3549	Glycine, serine and threonine metabolism	42.975	-6.18617	5.13087	0	-1000	1000	0	2	1.8.1.4			RAVEN Automodel
504	R03858	Lauroyl-CoA:acetyl-CoA C-acyltransferase	c00024_c + c01832_c -> c00010_c + c05261_c	Sfum_1403 OR Sfum_2280 OR Sfum_3582	Sfum_1403 Sfum_2280 Sfum_3582	Fatty acid elongation in mitochondria	25.7726	25.7726	2.42539	0	-1000	1000	0	2	2.3.1.16			RAVEN Automodel
505	R03869	(S)-Methylmalonate semialdehyde:NAD+ oxidoreductase	c00001_c + c00003_c + c06002_c -> c00004_c + 2 c00080_c + c02170_c	Sfum_3073	Sfum_3073	Valine, leucine and isoleucine degradation	47.114	-51.2084	9.26791	0	-1000	1000	0	2	1.2.1.3			RAVEN Automodel
506	R03877	Magnesium-protoporphyrin IX chelatase	c00001_c + c00002_c + c00305_c + c02191_c -> c00008_c + c00009_c + 3 c00080_c + c03516_c	Sfum_0497 OR Sfum_0498	Sfum_0497 Sfum_0498	Porphyrin and chlorophyll metabolism	Unknown	Unknown	Unknown	0	-1000	1000	0	2	6.6.1.1			RAVEN Automodel
507	R03896	(R)-2-Methylmalate hydro-lyase	c02612_c -> c00001_c + c02226_c	(Sfum_2988 OR Sfum_3030) AND (Sfum_2987 OR Sfum_3029)	Sfum_2987 Sfum_2988 Sfum_3029 Sfum_3030	Valine, leucine and isoleucine biosynthesis	9.07335	9.07335	3.6811	0	-1000	1000	0	2	4.2.1.35			RAVEN Automodel
508	R03898	2-methylmaleate hydratase	c00001_c + c02226_c -> c06032_c	(Sfum_2988 OR Sfum_3030) AND (Sfum_2987 OR Sfum_3029)	Sfum_2987 Sfum_2988 Sfum_3029 Sfum_3030	Valine, leucine and isoleucine biosynthesis	8.35155	8.35155	4.72598	0	-1000	1000	0	2				RAVEN Automodel
509	R03920	ATP:D-fructose 6-phosphotransferase	c00002_c + c02336_c -> c00008_c + c00080_c + c05345_c	Sfum_0489	Sfum_0489	Starch and sucrose metabolism	24.5216	-19.4788	4.5725	0	-1000	1000	0	2	2.7.1.1 2.7.1.4			RAVEN Automodel
510	R03947	S-Adenosyl-L-methionine:uroporphyrin-III C-methyltransferase	c00003_c + c02463_c -> c00004_c + 2 c00080_c + c05778_c	Sfum_1588	Sfum_1588	Porphyrin and chlorophyll metabolism	Unknown	Unknown	Unknown	0	-1000	1000	0	2	1.3.1.76			RAVEN Automodel
511	R03948	S-adenosyl-L-methionine:precorrin-4 C20-methyltransferase	c00019_c + c02463_c -> c00021_c + c00080_c + c05772_c	Sfum_2135	Sfum_2135	Porphyrin and chlorophyll metabolism	Unknown	Unknown	Unknown	0	-1000	1000	0	2	2.1.1.130			RAVEN Automodel
512	R03966		c02501_c -> c03453_c	Sfum_2301	Sfum_2301	Benzoate degradation	0	0	0	0	-1000	1000	0	2	5.3.2.-			RAVEN Automodel
513	R03968	2-Isopropylmalate hydro-lyase	c02504_c -> c00001_c + c02631_c	(Sfum_2988 OR Sfum_3030) AND (Sfum_2987 OR Sfum_3029)	Sfum_2987 Sfum_2988 Sfum_3029 Sfum_3030	Valine, leucine and isoleucine biosynthesis	1.75925	1.75925	3.72714	0	-1000	1000	0	2	4.2.1.33			RAVEN Automodel
514	R03991	myristoyl-CoA:acetylCoA C-myristoyltransferase	c00024_c + c02593_c -> c00010_c + c05259_c	Sfum_1403 OR Sfum_2280 OR Sfum_3582	Sfum_1403 Sfum_2280 Sfum_3582	Fatty acid elongation in mitochondria	25.7726	25.7726	2.42539	0	-1000	1000	0	2	2.3.1.16 2.3.1.155			RAVEN Automodel
515	R04000	(E)-Glutaconate CoA-transferase	c00024_c + c02630_c -> c00033_c + c03058_c	(Sfum_0809 OR Sfum_1132) AND (Sfum_0810 OR Sfum_0811 OR Sfum_1134)	Sfum_0809 Sfum_0810 Sfum_0811 Sfum_1132 Sfum_1134	Butanoate metabolism	-0.374678	-5.53552	4.2871	0	-1000	1000	0	2	2.8.3.12			RAVEN Automodel
516	R04001	3-Isopropylmalate hydro-lyase	c04411_c -> c00001_c + c02631_c	(Sfum_2988 OR Sfum_3030) AND (Sfum_2987 OR Sfum_3029)	Sfum_2987 Sfum_2988 Sfum_3029 Sfum_3030	Valine, leucine and isoleucine biosynthesis	-3.67258	-3.67258	3.69677	0	-1000	1000	0	2	4.2.1.33			RAVEN Automodel
517	R04035	Phosphoribosyl-ATP pyrophosphohydrolase	c00001_c + c02739_c -> c00013_c + 2 c00080_c + c02741_c			Histidine metabolism	Unknown	Unknown	Unknown	0	-1000	1000	0	1	3.6.1.31		KEGG	Gapfilling
518	R04037	1-(5-phospho-D-ribosyl)-AMP 1,6-hydrolase	c00001_c + c02741_c -> c04896_c	Sfum_4056	Sfum_4056	Histidine metabolism	Unknown	Unknown	Unknown	0	-1000	1000	0	2	3.5.4.19			RAVEN Automodel
519	R04065	Imidazole acetaldehyde:NAD+ oxidoreductase	c00001_c + c00003_c + c05130_c -> c00004_c + 2 c00080_c + c02835_c	Sfum_3073	Sfum_3073	Histidine metabolism	48.1708	-48.4314	9.19475	0	-1000	1000	0	2	1.2.1.3			RAVEN Automodel
520	R04095	3-Methylbutanoyl-CoA:(acceptor) 2,3-oxidoreductase	c00016_c + c02939_c -> c00080_c + c01352_c + c03069_c	Sfum_1260 OR Sfum_3688	Sfum_1260 Sfum_3688	Valine, leucine and isoleucine degradation	Unknown	Unknown	Unknown	0	-1000	1000	0	2	1.3.99.3 1.3.99.10			RAVEN Automodel
521	R04096A	3-Methylbutanoyl-CoA:NAD oxidoreductase	c00003_c + c02939_c -> c00004_c + c00080_c + c03069_c	Sfum_1260	Sfum_1260	None	101.163	52.0022	5.71706	-1	-1000	0	0	2	1.3.99.10		KEGG	Gapfilling
522	R04112	N-Acetylmuramoyl-Ala amidohydrolase	c00001_c + c02999_c -> c00041_c + c02713_c	Sfum_0729	Sfum_0729	None	4.10061	4.10061	4.27279	0	-1000	1000	0	2	3.5.1.28			RAVEN Automodel
523	R04134		c03063_c -> c05600_c	Sfum_0938	Sfum_0938	Tyrosine metabolism	0	0	0	0	-1000	1000	0	2	5.3.3.-			RAVEN Automodel
524	R04137	3-Hydroxyisopentyl-CoA hydro-lyase	c05998_c -> c00001_c + c03069_c	Sfum_1395 OR Sfum_1404	Sfum_1395 Sfum_1404	Valine, leucine and isoleucine degradation	1.75925	1.75925	3.72714	0	-1000	1000	0	2	4.2.1.17			RAVEN Automodel
525	R04144	5-Phospho-D-ribosylamine:glycine ligase (ADP-forming)	c00002_c + c00037_c + c03090_c -> c00008_c + c00009_c + c00080_c + c03838_c	Sfum_2759	Sfum_2759	Purine metabolism	15.219	-28.7813	6.10022	0	-1000	1000	0	2	6.3.4.13			RAVEN Automodel
526	R04148	Nicotinate-nucleotide:dimethylbenzimidazole phospho-D-ribosyltransferase	c01185_c + c03114_c -> c00080_c + c00253_c + c04778_c	Sfum_0323	Sfum_0323	Porphyrin and chlorophyll metabolism	8.52455	-38.9164	7.85319	0	-1000	1000	0	2	2.4.2.21			RAVEN Automodel
527	R04152	(2-Aminoethyl)phosphonate:pyruvate aminotransferase	c00022_c + c03557_c -> c00041_c + c03167_c	Sfum_2895	Sfum_2895	Phosphonate and phosphinate metabolism	2.89336	2.89336	4.48162	0	-1000	1000	0	2	2.6.1.37			RAVEN Automodel
528	R04170	(S)-3-Hydroxydodecanoyl-CoA hydro-lyase	c05262_c -> c00001_c + c03221_c	Sfum_1395 OR Sfum_1404	Sfum_1395 Sfum_1404	Fatty acid elongation in mitochondria	14.532	14.532	2.82439	0	-1000	1000	0	2	4.2.1.17 4.2.1.74			RAVEN Automodel
529	R04173	3-Phosphoserine:2-oxoglutarate aminotransferase	c00026_c + c01005_c -> c00025_c + c03232_c	Sfum_2083	Sfum_2083	Glycine, serine and threonine metabolism	12.5508	10.8305	0.575015	0	-1000	1000	0	2	2.6.1.52			RAVEN Automodel
530	R04188	L-3-amino-isobutanoate:2-oxoglutarate aminotransferase	c00026_c + c03284_c -> c00025_c + c06002_c	Sfum_2925	Sfum_2925	Valine, leucine and isoleucine degradation	0.268774	1.98906	3.49895	0	-1000	1000	0	2	2.6.1.22			RAVEN Automodel
531	R04198	2,3,4,5-Tetrahydrodipicolinate:NAD+ oxidoreductase	c00003_c + c03972_c -> c00004_c + c00080_c + c03340_c	Sfum_0055	Sfum_0055	Lysine biosynthesis	81.2339	32.0727	8.35746	0	-1000	1000	0	2	1.3.1.26			RAVEN Automodel
532	R04199	2,3,4,5-Tetrahydrodipicolinate:NADP+ oxidoreductase	c00006_c + c03972_c -> c00005_c + c00080_c + c03340_c	Sfum_0055	Sfum_0055	Lysine biosynthesis	84.5949	31.9931	8.36441	0	-1000	1000	0	2	1.3.1.26			RAVEN Automodel
533	R04203	(2S,3S)-3-hydroxy-2-methylbutanoyl-CoA:NAD+ oxidoreductase	c00003_c + c04405_c -> c00004_c + c00080_c + c03344_c	Sfum_1404	Sfum_1404	Valine, leucine and isoleucine degradation	55.9597	6.79854	4.85051	0	-1000	1000	0	2	1.1.1.35 1.1.1.178			RAVEN Automodel
534	R04204	(2S,3S)-3-Hydroxy-2-methylbutanoyl-CoA hydro-liase	c04405_c -> c00001_c + c03345_c	Sfum_1395 OR Sfum_1404	Sfum_1395 Sfum_1404	Valine, leucine and isoleucine degradation	-3.67258	-3.67258	3.69677	0	-1000	1000	0	2	4.2.1.17			RAVEN Automodel
535	R04208	2-(Formamido)-N1-(5-phosphoribosyl)acetamidine cyclo-ligase (ADP-forming)	c00002_c + c04640_c -> c00008_c + c00009_c + c03373_c	Sfum_3278	Sfum_3278	Purine metabolism	Unknown	Unknown	Unknown	0	-1000	1000	0	2	6.3.3.1			RAVEN Automodel
536	R04210	4-phospho-D-erythronate:NAD+ 2-oxidoreductase	c00003_c + c03393_c -> c00004_c + c00080_c + c06054_c	Sfum_4056	Sfum_4056	Vitamin B6 metabolism	55.9597	6.79854	4.85051	0	-1000	1000	0	2	1.1.1.290		KEGG	Gapfilling
537	R04224	(S)-3-Hydroxyisobutyryl-CoA hydro-lyase	c00001_c + c03460_c -> c06000_c	Sfum_1395 OR Sfum_1404	Sfum_1395 Sfum_1404	Valine, leucine and isoleucine degradation	10.2427	10.2427	2.82713	0	-1000	1000	0	2	4.2.1.17			RAVEN Automodel
538	R04230	(R)-4-Phosphopantothenate:L-cysteine ligase	c00002_c + c00097_c + c03492_c -> c00013_c + c00020_c + 2 c00080_c + c04352_c	Sfum_0467	Sfum_0467	Pantothenate and CoA biosynthesis	35.7799	-60.8223	12.4083	0	-1000	1000	0	2	6.3.2.5			RAVEN Automodel
539	R04231	(R)-4-Phosphopantothenate:L-cysteine ligase	c00063_c + c00097_c + c03492_c -> c00013_c + c00055_c + 2 c00080_c + c04352_c	Sfum_0467	Sfum_0467	Pantothenate and CoA biosynthesis	38.8769	-57.7252	13.08	0	-1000	1000	0	2	6.3.2.5			RAVEN Automodel
540	R04286	2-amino-4-hydroxy-6-(erythro-1,2,3-trihydroxypropyl) dihydropteridine triphosphate lyase	c04895_c -> c00080_c + c00536_c + c03684_c	Sfum_0003 OR Sfum_1986	Sfum_0003 Sfum_1986	Folate biosynthesis	Unknown	Unknown	Unknown	0	-1000	1000	0	2	4.2.3.12			RAVEN Automodel
541	R04292	glycerone phosphate:iminosuccinate alkyltransferase (cyclizing)	2 c00001_c + c00009_c + c00080_c + c03722_c -> c00111_c + c05840_c	Sfum_1600	Sfum_1600	Nicotinate and nicotinamide metabolism	Unknown	Unknown	Unknown	0	-1000	1000	0	2	2.5.1.72	Manually adjust GPR		RAVEN Automodel
542	R04304	4-Hydroxyphenylethanol:NAD+ oxidoreductase	c00004_c + c00080_c + c03765_c -> c00003_c + c06044_c	Sfum_0304	Sfum_0304	Tyrosine metabolism	-61.6552	-12.494	4.88214	0	-1000	1000	0	2	1.1.1.90			RAVEN Automodel
543	R04325	10-Formyltetrahydrofolate:5-phosphoribosylglycinamide formyltransferase	c00234_c + c03838_c -> c00080_c + c00101_c + c04376_c	Sfum_1185 OR Sfum_0434	Sfum_1185 Sfum_0434	Purine metabolism	20.6213	-28.5399	12.7193	0	-1000	1000	0	2	2.1.2.2			RAVEN Automodel
544	R04326		c00001_c + c00445_c + c03838_c -> 2 c00080_c + c00101_c + c04376_c	Sfum_1185 OR Sfum_0434	Sfum_1185 Sfum_0434	One carbon pool by folate	56.978	-41.3444	14.8833	0	-1000	1000	0	2	2.1.2.2			RAVEN Automodel
545	R04355	Acyl-[acyl-carrier-protein]:malonyl-[acyl-carrier-protein] C-acyltransferase (decarboxylating)	c00080_c + c01209_c + c03939_c -> c00011_c + c00229_c + c05744_c	Sfum_0113 OR Sfum_0933 OR Sfum_1375 OR Sfum_2631 OR Sfum_3714	Sfum_0113 Sfum_0933 Sfum_1375 Sfum_2631 Sfum_3714	Fatty acid biosynthesis	-37.6331	9.80787	6.86651	0	-1000	1000	0	2	2.3.1.41 2.3.1.85 2.3.1.86 2.3.1.179			RAVEN Automodel
546	R04391	ATP:pantothenate 4-phosphotransferase	c00002_c + c04079_c -> c00008_c + c00080_c + c04352_c	Sfum_0549	Sfum_0549	Pantothenate and CoA biosynthesis	25.0806	-22.3603	5.08163	0	-1000	1000	0	2	2.7.1.33			RAVEN Automodel
547	R04420	5-Methylthio-5-deoxy-D-ribose-1-phosphate ketol-isomerase	c04188_c -> c04582_c	Sfum_1706	Sfum_1706	Cysteine and methionine metabolism	-13.8633	-13.8633	4.47653	0	-1000	1000	0	2	5.3.1.23			RAVEN Automodel
548	R04426	3-Isopropylmalate:NAD+ oxidoreductase	c00003_c + c04411_c -> c00004_c + c00080_c + c04236_c	Sfum_2989 OR Sfum_3031	Sfum_2989 Sfum_3031	Valine, leucine and isoleucine biosynthesis	55.9597	6.79854	4.85051	0	-1000	1000	0	2	1.1.1.85			RAVEN Automodel
549	R04428	(3R)-3-Hydroxybutanoyl-[acyl-carrier-protein] hydro-lyase	c04618_c -> c00001_c + c04246_c	Sfum_3748 OR Sfum_3718 OR Sfum_2630	Sfum_2630 Sfum_3718 Sfum_3748	Fatty acid biosynthesis	14.532	14.532	2.82439	0	-1000	1000	0	2	4.2.1.58			RAVEN Automodel
550	R04430	Butyryl-[acyl-carrier protein]:malonyl-CoA C-acyltransferase(decarboxylating, oxoacyl- and enoyl-reducing and thioester-hydrolysing)	c00006_c + c05745_c -> c00005_c + c00080_c + c04246_c	Sfum_0112	Sfum_0112	Butyryl-[acyl-carrier protein]:malonyl-CoA C-acyltransferase(decarboxylating, oxoacyl- and enoyl-reducing and thioester-hydrolysing)	122.729	70.1272	5.25315	-1	-1000	0	0	2	1.3.1.10		KEGG	Gapfilling
551	R04440	(R)-2,3-Dihydroxy-3-methylbutanoate:NADP+ oxidoreductase (isomerizing)	c00006_c + c04272_c -> c00005_c + c00080_c + c04181_c	Sfum_2984 OR Sfum_3026	Sfum_2984 Sfum_3026	Valine, leucine and isoleucine biosynthesis	59.3208	6.71899	4.86249	0	-1000	1000	0	2	1.1.1.86			RAVEN Automodel
552	R04441	(R)-2,3-Dihydroxy-3-methylbutanoate hydro-lyase	c04272_c -> c00001_c + c00141_c	Sfum_0356	Sfum_0356	Valine, leucine and isoleucine biosynthesis	-43.4444	-43.4444	2.65775	1	0	1000	0	2	4.2.1.9			RAVEN Automodel
553	R04444	L-1-Pyrroline-3-hydroxy-5-carboxylate:NAD+ oxidoreductase	2 c00001_c + c00003_c + c04281_c -> c00004_c + c00080_c + c05947_c	Sfum_0833 OR Sfum_2203	Sfum_0833 Sfum_2203	Arginine and proline metabolism	20.6254	-28.5358	9.71635	0	-1000	1000	0	2	1.5.1.12			RAVEN Automodel
554	R04445	L-1-Pyrroline-3-hydroxy-5-carboxylate:NADP+ oxidoreductase	2 c00001_c + c00006_c + c04281_c -> c00005_c + c00080_c + c05947_c	Sfum_0833 OR Sfum_2204	Sfum_0833 Sfum_2204	Arginine and proline metabolism	23.9864	-28.6153	9.72131	0	-1000	1000	0	2	1.5.1.12			RAVEN Automodel
555	R04448	ATP:4-methyl-5-(2-hydroxyethyl)-thiazole 2-phosphotransferase	c00002_c + c04294_c -> c00008_c + c00080_c + c04327_c	Sfum_3507	Sfum_3507	Thiamine metabolism	24.0481	-19.9523	5.55579	0	-1000	1000	0	2	2.7.1.50			RAVEN Automodel
556	R04457	5-amino-6-(D-ribitylamino)uracil butanedionetransferase	c04732_c + c15556_c -> 2 c00001_c + c00009_c + c04332_c	Sfum_1381	Sfum_1381	Riboflavin metabolism	-117.746	-117.746	13.0069	1	0	1000	0	2	2.5.1.78			RAVEN Automodel
557	R04463	5-Phosphoribosylformylglycinamide:L-glutamine amido-ligase (ADP-forming)	c00001_c + c00002_c + c00064_c + c04376_c -> c00008_c + c00009_c + c00025_c + 2 c00080_c + c04640_c	Sfum_0432 AND Sfum_0433	Sfum_0432 Sfum_0433	Purine metabolism	Unknown	Unknown	Unknown	0	-1000	1000	0	2	6.3.5.3			RAVEN Automodel
558	R04475	N-Succinyl-L-2,6-diaminoheptanedioate:2-oxoglutarate amino-transferase	c00026_c + c04421_c -> c00025_c + c04462_c	Sfum_0063	Sfum_0063	Lysine biosynthesis	1.94658	0.226295	4.48162	0	-1000	1000	0	2	2.6.1.17			RAVEN Automodel
559	R04506	3alpha,7alpha-Dihydroxy-5beta-cholestan-26-al:NAD+ oxidoreductase	c00001_c + c00003_c + c05445_c -> c00004_c + 2 c00080_c + c04554_c	Sfum_3073	Sfum_3073	None	48.1708	-48.4314	9.19475	0	-1000	1000	0	2	1.2.1.3			RAVEN Automodel
560	R04509	ATP:4-amino-2-methyl-5-phosphomethylpyrimidine phosphotransferase	c00002_c + c04556_c -> c00008_c + c04752_c	Sfum_1692	Sfum_1692	Thiamine metabolism	-44.724	-43.0037	3.30821	0	-1000	1000	0	2	2.7.4.7			RAVEN Automodel
561	R04533	(3R)-3-Hydroxybutanoyl-[acyl-carrier protein]:NADP+ oxidoreductase	c00006_c + c04618_c -> c00005_c + c00080_c + c05744_c	Sfum_0112 OR Sfum_1374	Sfum_0112 Sfum_1374	Fatty acid biosynthesis	59.3208	6.71899	4.86249	0	-1000	1000	0	2	1.1.1.100 2.3.1.85 2.3.1.86			RAVEN Automodel
562	R04534	(3R)-3-Hydroxydecanoyl-[acyl-carrier-protein]:NADP+ oxidoreductase	c00006_c + c04619_c -> c00005_c + c00080_c + c05753_c	Sfum_0112 OR Sfum_1374	Sfum_0112 Sfum_1374	Fatty acid biosynthesis	59.3208	6.71899	4.86249	0	-1000	1000	0	2	1.1.1.100 2.3.1.85 2.3.1.86			RAVEN Automodel
563	R04535	(3R)-3-Hydroxybutanoyl-[acyl-carrier-protein] hydro-lyase	c04619_c -> c00001_c + c05754_c	Sfum_3748 OR Sfum_3718 OR Sfum_2630	Sfum_2630 Sfum_3718 Sfum_3748	Fatty acid biosynthesis	14.532	14.532	2.82439	0	-1000	1000	0	2	2.3.1.85 2.3.1.86 4.2.1.58 4.2.1.60			RAVEN Automodel
564	R04536	(3R)-3-Hydroxyoctanoyl-[acyl-carrier-protein]:NADP+ oxidoreductase	c00006_c + c04620_c -> c00005_c + c00080_c + c05750_c	Sfum_0112 OR Sfum_1374	Sfum_0112 Sfum_1374	Fatty acid biosynthesis	59.3208	6.71899	4.86249	0	-1000	1000	0	2	1.1.1.100 2.3.1.85 2.3.1.86			RAVEN Automodel
565	R04537	(3R)-3-Hydroxybutanoyl-[acyl-carrier-protein] hydro-lyase;	c04620_c -> c00001_c + c05751_c	Sfum_3748 OR Sfum_3718 OR Sfum_2630	Sfum_2630 Sfum_3718 Sfum_3748	Fatty acid biosynthesis	14.532	14.532	2.82439	0	-1000	1000	0	2	2.3.1.85 2.3.1.86 4.2.1.58 4.2.1.59			RAVEN Automodel
566	R04540	Coenzyme B:coenzyme M:methanophenazine oxidoreductase	c04832_c + c11904_c -> c03576_c + c04628_c + c11903_c	Sfum_0820 AND Sfum_0821	Sfum_0820 Sfum_0821	Methane metabolism	-23.1138	-17.953	6.53662	0	-1000	1000	0	2	1.8.98.1	Manually adjust GPR		RAVEN Automodel
567	R04543	(3R)-3-Hydroxypalmitoyl-[acyl-carrier-protein]:NADP+ oxidoreductase	c00006_c + c04633_c -> c00005_c + c00080_c + c05762_c	Sfum_0112 OR Sfum_1374	Sfum_0112 Sfum_1374	Fatty acid biosynthesis	59.3208	6.71899	4.86249	0	-1000	1000	0	2	1.1.1.100 2.3.1.85 2.3.1.86			RAVEN Automodel
568	R04544	(3R)-3-Hydroxypalmitoyl-[acyl-carrier-protein] hydro-lyase	c04633_c -> c00001_c + c05763_c	Sfum_3748 OR Sfum_3718 OR Sfum_2630	Sfum_2630 Sfum_3718 Sfum_3748	Fatty acid biosynthesis	14.532	14.532	2.82439	0	-1000	1000	0	2	2.3.1.85 2.3.1.86 4.2.1.61			RAVEN Automodel
569	R04549	UDP-2,3-bis(3-hydroxytetradecanoyl)glucosamine diphosphatase	c00001_c + c04652_c -> 2 c00080_c + c00105_c + c04824_c			Lipopolysaccharide biosynthesis	61.743	-34.8592	10.6969	1	0	1000	0	1	3.6.1.-		KEGG	Gapfilling
570	R04550	(3R)-3-hydroxymyristoyl-[acyl-carrier protein]:UDP-3-O-[(3R)-3-hydroxymyristoyl]-alpha-D-glucosamine N-acetyltransferase	c00080_c + c00229_c + c04652_c -> c04688_c + c06022_c	Sfum_3747	Sfum_3747	Lipopolysaccharide biosynthesis	-16.6601	32.5011	5.29674	0	-1000	1000	0	2	2.3.1.-			RAVEN Automodel
571	R04558		c00064_c + c04916_c -> c00025_c + c00080_c + c04666_c + c04677_c	(Sfum_0483 AND Sfum_0484) OR Sfum_3692	Sfum_0483 Sfum_0484 Sfum_3692	Histidine metabolism	Unknown	Unknown	Unknown	0	-1000	1000	0	2	2.4.2.- 4.1.3.-			RAVEN Automodel
572	R04559	1-(5-Phosphoribosyl)-5-amino-4-(N-succinocarboxamide)-imidazole AMP-lyase	c04823_c -> c00122_c + c04677_c	Sfum_0660	Sfum_0660	Purine metabolism	8.83352	15.7147	4.48162	0	-1000	1000	0	2	4.3.2.2			RAVEN Automodel
573	R04560	10-Formyltetrahydrofolate:5-phosphoribosyl-5-amino-4-imidazolecarboxamide formyltransferase	c00234_c + c04677_c -> c00101_c + c04734_c	Sfum_3083	Sfum_3083	Purine metabolism	9.18567	9.18567	4.48162	0	-1000	1000	0	2	2.1.2.3			RAVEN Automodel
574	R04566	(3R)-3-Hydroxytetradecanoyl-[acyl-carrier-protein]:NADP+ oxidoreductase	c00006_c + c04688_c -> c00005_c + c00080_c + c05759_c	Sfum_0112 OR Sfum_1374	Sfum_0112 Sfum_1374	Fatty acid biosynthesis	59.3208	6.71899	4.86249	0	-1000	1000	0	2	1.1.1.100 2.3.1.85 2.3.1.86			RAVEN Automodel
575	R04567	(R)-3-Hydroxytetradecanoly-[acyl-carrier-protein]:UDP-N-acetyl-glucosamine 3-O-(3-hydroxytetradecanoyl)transferase	c00043_c + c04688_c -> c00229_c + c04738_c	Sfum_3749	Sfum_3749	Lipopolysaccharide biosynthesis	-2.03413	-2.03413	5.51218	0	-1000	1000	0	2	2.3.1.129			RAVEN Automodel
576	R04568	(3R)-3-Hydroxypalmitoyl-[acyl-carrier-protein] hydro-lyase	c04688_c -> c00001_c + c05760_c	Sfum_3748 OR Sfum_3718 OR Sfum_2630	Sfum_2630 Sfum_3718 Sfum_3748	Fatty acid biosynthesis	14.532	14.532	2.82439	0	-1000	1000	0	2	2.3.1.85 2.3.1.86 4.2.1.61			RAVEN Automodel
577	R04573	UDP-N-acetylmuramoyl-L-alanyl-D-glutamyl-L-lysine:alanyl-D-alanine ligase (ADP-forming)	c00002_c + c00993_c + c05892_c -> c00008_c + c00009_c + c00080_c + c04702_c	Sfum_3467	Sfum_3467	Peptidoglycan biosynthesis	10.7374	-33.263	5.7409	0	-1000	1000	0	2	6.3.2.10			RAVEN Automodel
578	R04587	UDP-3-O-[(3R)-3-hydroxymyristoyl]-N-acetylglucosamine amidohydrolase	c00001_c + c04738_c -> c00033_c + c06022_c	Sfum_1931	Sfum_1931	Lipopolysaccharide biosynthesis	-10.7856	-9.06532	4.38179	0	-1000	1000	0	2	3.5.1.-			RAVEN Automodel
579	R04591	1-(5-Phosphoribosyl)-5-amino-4-carboxyimidazole:L-aspartate ligase (ADP-forming)	c00002_c + c00049_c + c04751_c -> c00008_c + c00009_c + c00080_c + c04823_c	Sfum_1263	Sfum_1263	Purine metabolism	22.8407	-26.3205	10.8177	0	-1000	1000	0	2	6.3.2.6			RAVEN Automodel
580	R04606	UDP-2,3-bis(3-hydroxytetradecanoyl)-beta-D-glucosamine:2,3-bis-(3-hydroxytetradecanoyl)-beta-D-glucosaminyl-1-phosphate	c04652_c + c04824_c -> c00015_c + c00080_c + c04932_c	Sfum_3751	Sfum_3751	Lipopolysaccharide biosynthesis	-20.5603	-71.4417	6.02621	1	0	1000	0	2	2.4.1.182			RAVEN Automodel
581	R04617	UDP-N-acetylmuramoyl-L-alanyl-D-glutamyl-meso-2,6-diaminoheptanedioate:D-alanyl-D-alanine ligase(ADP-forming)	c00002_c + c00993_c + c04877_c -> c00008_c + c00009_c + c00080_c + c04882_c	Sfum_3467	Sfum_3467	Lysine biosynthesis	10.7374	-33.263	5.7409	0	-1000	1000	0	2	6.3.2.10			RAVEN Automodel
582	R04640	N-(5-Phospho-D-ribosylformimino)-5-amino-1- (5-phospho-D-ribosyl)-4-imidazolecarboxamide ketol-isomerase	c04896_c -> c04916_c	Sfum_1215	Sfum_1215	Histidine metabolism	-10.3159	-10.3159	2.5054	0	-1000	1000	0	2	5.3.1.16			RAVEN Automodel
583	R04657	ATP:2,3,2,3-tetrakis(3-hydroxytetradecanoyl)-D-glucosaminyl-beta-D-1,6-glucosaminyl-beta-phosphate 4-O-phosphotransferase	c00002_c + c04932_c -> c00008_c + c00080_c + c04919_c	Sfum_0346	Sfum_0346	Lipopolysaccharide biosynthesis	33.2761	-17.6054	5.25007	0	-1000	1000	0	2	2.7.1.130			RAVEN Automodel
584	R04658	CMP-3-deoxy-D-manno-oct-2-ulosonate:lipid IVA 3-deoxy-D-manno-oct-2-ulosonate transferase	c04121_c + c04919_c -> c00055_c + c00080_c + c06024_c	Sfum_2474 OR Sfum_3752	Sfum_2474 Sfum_3752	Lipopolysaccharide biosynthesis	Unknown	Unknown	Unknown	0	-1000	1000	0	2	2.-.-.-			RAVEN Automodel
585	R04672	(S)-2-Acetolactate pyruvate-lyase (carboxylating)	c00068_c + c06010_c -> c00022_c + c05125_c	(Sfum_2980 OR Sfum_2983 OR Sfum_3022 OR Sfum_3025) AND (Sfum_0296 OR Sfum_2981 OR Sfum_2982 OR Sfum_3023 OR Sfum_3024)	Sfum_0296 Sfum_2980 Sfum_2981 Sfum_2982 Sfum_2983 Sfum_3022 Sfum_3025 Sfum_3023 Sfum_3024	Valine, leucine and isoleucine biosynthesis	22.1386	22.1386	3.76468	0	-1000	1000	0	2	2.2.1.6	Manually adjust GPR		RAVEN Automodel
586	R04673	(S)-2-Aceto-2-hydroxybutanoate pyruvate-lyase (carboxylating)	c00109_c + c05125_c -> c00068_c + c06006_c	(Sfum_2980 OR Sfum_2983 OR Sfum_3022 OR Sfum_3025) AND (Sfum_0296 OR Sfum_2981 OR Sfum_2982 OR Sfum_3023 OR Sfum_3024)	Sfum_0296 Sfum_2980 Sfum_2981 Sfum_2982 Sfum_2983 Sfum_3022 Sfum_3025 Sfum_3023 Sfum_3024	Valine, leucine and isoleucine biosynthesis	-12.2885	-12.2885	6.34857	0	-1000	1000	0	2	2.2.1.6	Manually adjust GPR		RAVEN Automodel
587	R04725	Dodecanoyl-[acyl-carrier protein]: malonyl-CoA C-acyltransferase(decarboxylating, oxoacyl- and enoyl-reducing and thioester-hydrolysing)	c00006_c + c05223_c -> c00005_c + c00080_c + c05758_c	Sfum_0112	Sfum_0112	Dodecanoyl-[acyl-carrier protein]: malonyl-CoA C-acyltransferase(decarboxylating, oxoacyl- and enoyl-reducing and thioester-hydrolysing)	122.729	70.1272	5.25315	-1	-1000	0	0	2	1.3.1.10		KEGG	Gapfilling
588	R04726	dodecanoyl-[acyl-carrier-protein]:malonyl-[acyl-carrier-protein] C-acyltransferase (decarboxylating)	c00080_c + c01209_c + c05223_c -> c00011_c + c00229_c + c05759_c	Sfum_1375 OR Sfum_2631 OR Sfum_3714	Sfum_1375 Sfum_2631 Sfum_3714	Fatty acid biosynthesis	-37.6331	9.80787	6.86651	0	-1000	1000	0	2	2.3.1.41 2.3.1.85 2.3.1.86 2.3.1.179			RAVEN Automodel
589	R04738	(S)-3-Hydroxyhexadecanoyl-CoA hydro-lyase	c05258_c -> c00001_c + c05272_c	Sfum_1395 OR Sfum_1404	Sfum_1395 Sfum_1404	Fatty acid elongation in mitochondria	14.532	14.532	2.82439	0	-1000	1000	0	2	4.2.1.17 4.2.1.74			RAVEN Automodel
590	R04739	(S)-3-Hydroxytetradecanoyl-CoA:NAD+ oxidoreductase	c00003_c + c05260_c -> c00004_c + c00080_c + c05261_c	Sfum_1404	Sfum_1404	Fatty acid elongation in mitochondria	55.9597	6.79854	4.85051	0	-1000	1000	0	2	1.1.1.35 1.1.1.211			RAVEN Automodel
591	R04740	(S)-3-Hydroxytetradecanoyl-CoA hydro-lyase	c05260_c -> c00001_c + c05273_c	Sfum_1395 OR Sfum_1404	Sfum_1395 Sfum_1404	Fatty acid elongation in mitochondria	14.532	14.532	2.82439	0	-1000	1000	0	2	4.2.1.17 4.2.1.74			RAVEN Automodel
592	R04741	(S)-3-hydroxydodecanoyl-CoA:NAD+ oxidoreductase	c00003_c + c05262_c -> c00004_c + c00080_c + c05263_c	Sfum_1404	Sfum_1404	Fatty acid elongation in mitochondria	55.9597	6.79854	4.85051	0	-1000	1000	0	2	1.1.1.35 1.1.1.211			RAVEN Automodel
593	R04742	Decanoyl-CoA:acetyl-CoA C-acyltransferase	c00024_c + c05274_c -> c00010_c + c05263_c	Sfum_1403 OR Sfum_2280 OR Sfum_3582	Sfum_1403 Sfum_2280 Sfum_3582	Fatty acid elongation in mitochondria	25.7726	25.7726	2.42539	0	-1000	1000	0	2	2.3.1.16			RAVEN Automodel
594	R04744	(S)-Hydroxydecanoyl-CoA hydro-lyase	c05264_c -> c00001_c + c05275_c	Sfum_1395 OR Sfum_1404	Sfum_1395 Sfum_1404	Fatty acid elongation in mitochondria	14.532	14.532	2.82439	0	-1000	1000	0	2	4.2.1.17 4.2.1.74			RAVEN Automodel
595	R04745	(S)-hydroxyoctanoyl-CoA:NAD+ oxidoreductase	c00003_c + c05266_c -> c00004_c + c00080_c + c05267_c	Sfum_1404	Sfum_1404	Fatty acid elongation in mitochondria	55.9597	6.79854	4.85051	0	-1000	1000	0	2	1.1.1.35 1.1.1.211			RAVEN Automodel
596	R04746	(S)-Hydroxyoctanoyl-CoA hydro-lyase	c05266_c -> c00001_c + c05276_c	Sfum_1395 OR Sfum_1404	Sfum_1395 Sfum_1404	Fatty acid elongation in mitochondria	14.532	14.532	2.82439	0	-1000	1000	0	2	4.2.1.17 4.2.1.74			RAVEN Automodel
597	R04747	Hexanoyl-CoA:acetyl-CoA C-acyltransferase	c00024_c + c05270_c -> c00010_c + c05267_c	Sfum_1403 OR Sfum_2280 OR Sfum_3582	Sfum_1403 Sfum_2280 Sfum_3582	Fatty acid elongation in mitochondria	25.7726	25.7726	2.42539	0	-1000	1000	0	2	2.3.1.16			RAVEN Automodel
598	R04748	(S)-hydroxyhexanoyl-CoA:NAD+ oxidoreductase	c00003_c + c05268_c -> c00004_c + c00080_c + c05269_c	Sfum_1404	Sfum_1404	Fatty acid elongation in mitochondria	67.0391	17.8779	5.0106	0	-1000	1000	0	2	1.1.1.35 1.1.1.211			RAVEN Automodel
599	R04749	(S)-Hydroxyhexanoyl-CoA hydro-lyase	c05268_c -> c00001_c + c05271_c	Sfum_1395 OR Sfum_1404	Sfum_1395 Sfum_1404	Fatty acid elongation in mitochondria	1.02949	1.02949	4.48162	0	-1000	1000	0	2	4.2.1.17 4.2.1.74			RAVEN Automodel
600	R04751	Hexanoyl-CoA:(acceptor) 2,3-oxidoreductase	c00016_c + c05270_c -> c00080_c + c01352_c + c05271_c	Sfum_1260 OR Sfum_1402 OR Sfum_3291 OR Sfum_3688 OR Sfum_3931	Sfum_1260 Sfum_1402 Sfum_3291 Sfum_3688 Sfum_3931	Fatty acid metabolism	Unknown	Unknown	Unknown	0	-1000	1000	0	2	1.3.3.6 1.3.99.3 1.3.99.13 1.3.99.-			RAVEN Automodel
601	R04771	ATP:L-selenomethione S-adenosyltransferase	c00001_c + c00002_c + c05335_c -> c00009_c + c00013_c + c00080_c + c05691_c	Sfum_0367	Sfum_0367	None	Unknown	Unknown	Unknown	0	-1000	1000	0	2	2.5.1.6			RAVEN Automodel
602	R04779	ATP:D-fructose-6-phosphate 1-phosphotransferase	c00002_c + c05345_c -> c00008_c + c00080_c + c05378_c	Sfum_3671 OR Sfum_2958	Sfum_3671 Sfum_2958	Glycolysis / Gluconeogenesis	28.872	-22.0095	4.59895	0	-1000	1000	0	2	2.7.1.11			RAVEN Automodel
603	R04805		c00003_c + c05444_c -> c00004_c + c00080_c + c05445_c	Sfum_2251 OR Sfum_3282	Sfum_2251 Sfum_3282	None	61.6552	12.494	4.88213	0	-1000	1000	0	2	1.1.1.1			RAVEN Automodel
604	R04859	O3-acetyl-L-serine:thiosulfate 2-amino-2-carboxyethyltransferase (reducing, L-cysteine-forming);	c00320_c + c00342_c + c00979_c -> c00033_c + c00080_c + c00094_c + c00097_c + c00343_c	Sfum_0478 OR Sfum_2681	Sfum_0478 Sfum_2681	Cysteine and methionine metabolism	Unknown	Unknown	Unknown	0	-1000	1000	0	2	2.5.1.47 2.5.1.49			RAVEN Automodel
605	R04880	3,4-dihydroxyphenylethyleneglycol:NAD+ oxidoreductase	c00003_c + c05576_c -> c00004_c + c00080_c + c05577_c	Sfum_0829 OR Sfum_2251 OR Sfum_3282	Sfum_0829 Sfum_2251 Sfum_3282	Tyrosine metabolism	61.6552	12.494	4.88214	0	-1000	1000	0	2	1.1.1.1			RAVEN Automodel
606	R04901	(2S)-flavan-4-ol:NADP+ 4-oxidoreductase;	c00005_c + c00080_c + c05631_c -> c00006_c + c05907_c	Sfum_0864	Sfum_0864	Flavonoid biosynthesis	-48.0002	4.60159	5.52449	0	-1000	1000	0	2	1.1.1.219 1.1.1.234			RAVEN Automodel
607	R04903	5-Hydroxyindoleacetaldehyde:NAD+ oxidoreductase	c00001_c + c00003_c + c05634_c -> c00004_c + 2 c00080_c + c05635_c	Sfum_3073	Sfum_3073	Tryptophan metabolism	48.1708	-48.4314	9.19475	0	-1000	1000	0	2	1.2.1.3			RAVEN Automodel
608	R04916		c00001_c + c00003_c + c05654_c -> c00004_c + 2 c00080_c + c05655_c	Sfum_1309 OR Sfum_3073	Sfum_1309 Sfum_3073	Tryptophan metabolism	48.1708	-50.1517	9.19475	0	-1000	1000	0	2	1.2.1.-			RAVEN Automodel
609	R04917		c00001_c + c00006_c + c05654_c -> c00005_c + 2 c00080_c + c05655_c	Sfum_1309 OR Sfum_3073	Sfum_1309 Sfum_3073	Tryptophan metabolism	51.5318	-50.2312	9.20053	0	-1000	1000	0	2	1.2.1.-			RAVEN Automodel
610	R04927	AMP,sulfite:(acceptor) oxidoreductase	c00020_c + 2 c00125_c + c05684_c -> 2 c00126_c + c05686_c	Sfum_1047 AND Sfum_1048	Sfum_1047 Sfum_1048	AMP,sulfite:(acceptor) oxidoreductase	Unknown	Unknown	Unknown	0	-1000	1000	0	2	1.8.99.2			RAVEN Automodel
611	R04928	ATP:adenylylsulfate 3-phosphotransferase	c00002_c + c05686_c -> c00008_c + c00080_c + c05696_c	Sfum_0774 OR Sfum_2338	Sfum_0774 Sfum_2338	None	Unknown	Unknown	Unknown	0	-1000	1000	0	2	2.7.1.25			RAVEN Automodel
612	R04929	ATP:selenate adenylyltransferase	c00002_c + c05697_c -> c00013_c + c05686_c	Sfum_1046	Sfum_1046	Selenocompound metabolism	Unknown	Unknown	Unknown	0	-1000	1000	0	2	2.7.7.4			RAVEN Automodel
613	R04936	Se-Adenosylselenohomocysteine hydrolase	c00001_c + c05692_c -> c00212_c + c05698_c	Sfum_0366	Sfum_0366	None	Unknown	Unknown	Unknown	0	-1000	1000	0	2	3.3.1.1			RAVEN Automodel
614	R04944	O-phosphorylhomoserine:selenocysteine Se-(3-amino-3-carboxypropyl)transferase;	c05688_c + c05702_c -> c00009_c + c05699_c	Sfum_2670	Sfum_2670	Selenocompound metabolism	Unknown	Unknown	Unknown	0	-1000	1000	0	2	2.5.1.48			RAVEN Automodel
615	R04945	O-Acetylhomoserine succinate-lyase (adding cysteine)	c01077_c + c05688_c -> c00033_c + c00080_c + c05699_c	Sfum_2670	Sfum_2670	None	Unknown	Unknown	Unknown	0	-1000	1000	0	2	2.5.1.48			RAVEN Automodel
616	R04946	O4-succinyl-L-homoserine:L-selenocysteine Se-(3-amino-3-carboxypropyl)transferase;	c01118_c + c05688_c -> c00042_c + c00080_c + c05699_c	Sfum_2670	Sfum_2670	Selenocompound metabolism	Unknown	Unknown	Unknown	0	-1000	1000	0	2	2.5.1.48			RAVEN Automodel
617	R04952	butyryl-[acyl-carrier protein]:malonyl-[acyl-carrier-protein] C-acyltransferase (decarboxylating)	c00080_c + c01209_c + c05745_c -> c00011_c + c00229_c + c05746_c	Sfum_1375 OR Sfum_2631 OR Sfum_3714	Sfum_1375 Sfum_2631 Sfum_3714	Fatty acid biosynthesis	-37.6331	9.80787	6.86651	0	-1000	1000	0	2	2.3.1.41 2.3.1.85 2.3.1.86 2.3.1.179			RAVEN Automodel
618	R04953	(3R)-3-Hydroxyhexanoyl-[acyl-carrier-protein]:NADP+ oxidoreductase	c00006_c + c05747_c -> c00005_c + c00080_c + c05746_c	Sfum_0112 OR Sfum_1374	Sfum_0112 Sfum_1374	Fatty acid biosynthesis	59.3208	6.71899	4.86249	0	-1000	1000	0	2	1.1.1.100 2.3.1.85 2.3.1.86			RAVEN Automodel
619	R04954	(3R)-3-Hydroxybutanoyl-[acyl-carrier-protein] hydro-lyase	c05747_c -> c00001_c + c05748_c	Sfum_3748 OR Sfum_2630 OR Sfum_3718	Sfum_2630 Sfum_3718 Sfum_3748	Fatty acid biosynthesis	14.532	14.532	2.82439	0	-1000	1000	0	2	2.3.1.85 2.3.1.86 4.2.1.58			RAVEN Automodel
620	R04956	Hexanoyl-[acyl-carrier protein]:oxoacyl- and enoyl-reducing and thioester-hydrolysing)	c00006_c + c05749_c -> c00005_c + c00080_c + c05748_c	Sfum_0112	Sfum_0112	Hexanoyl-[acyl-carrier protein]:oxoacyl- and enoyl-reducing and thioester-hydrolysing)	122.729	70.1272	5.25315	-1	-1000	0	0	2	1.3.1.10		KEGG	Gapfilling
621	R04957	hexanoyl-[acyl-carrier protein]:malonyl-[acyl-carrier-protein] C-acyltransferase (decarboxylating)	c00080_c + c01209_c + c05749_c -> c00011_c + c00229_c + c05750_c	Sfum_1375 OR Sfum_2631 OR Sfum_3714	Sfum_1375 Sfum_2631 Sfum_3714	Fatty acid biosynthesis	-37.6331	9.80787	6.86651	0	-1000	1000	0	2	2.3.1.41 2.3.1.85 2.3.1.86 2.3.1.179			RAVEN Automodel
622	R04959	Octanoyl-[acyl-carrier protein]:malonyl-CoA C-acyltransferase(decarboxylating, oxoacyl- and enoyl-reducing and thioester-hydrolysing)	c00006_c + c05752_c -> c00005_c + c00080_c + c05751_c	Sfum_0112	Sfum_0112	Octanoyl-[acyl-carrier protein]:malonyl-CoA C-acyltransferase(decarboxylating, oxoacyl- and enoyl-reducing and thioester-hydrolysing)	122.729	70.1272	5.25315	-1	-1000	0	0	2	1.3.1.10		KEGG	Gapfilling
623	R04960	Octanoyl-[acyl-carrier protein]:malonyl-[acyl-carrier-protein] C-acyltransferase (decarboxylating)	c00080_c + c01209_c + c05752_c -> c00011_c + c00229_c + c05753_c	Sfum_1375 OR Sfum_2631 OR Sfum_3714	Sfum_1375 Sfum_2631 Sfum_3714	Fatty acid biosynthesis	-37.6331	9.80787	6.86651	0	-1000	1000	0	2	2.3.1.41 2.3.1.85 2.3.1.86 2.3.1.179			RAVEN Automodel
624	R04962	Decanoyl-[acyl-carrier protein]:malonyl-CoA C-acyltransferase(decarboxylating, oxoacyl- and enoyl-reducing and thioester-hydrolysing)	c00006_c + c05755_c -> c00005_c + c00080_c + c05754_c	Sfum_0112	Sfum_0112	Decanoyl-[acyl-carrier protein]:malonyl-CoA C-acyltransferase(decarboxylating, oxoacyl- and enoyl-reducing and thioester-hydrolysing)	122.729	70.1272	5.25315	-1	-1000	0	0	2	1.3.1.10		KEGG	Gapfilling
625	R04963	Decanoyl-[acyl-carrier protein]:malonyl-[acyl-carrier-protein] C-acyltransferase (decarboxylating)	c00080_c + c01209_c + c05755_c -> c00011_c + c00229_c + c05756_c	Sfum_1375 OR Sfum_2631 OR Sfum_3714	Sfum_1375 Sfum_2631 Sfum_3714	Fatty acid biosynthesis	-37.6331	9.80787	6.86651	0	-1000	1000	0	2	2.3.1.41 2.3.1.85 2.3.1.86 2.3.1.179			RAVEN Automodel
626	R04964	(3R)-3-Hydroxydodecanoyl-[acyl-carrier-protein]:NADP+ oxidoreductase	c00006_c + c05757_c -> c00005_c + c00080_c + c05756_c	Sfum_0112 OR Sfum_1375	Sfum_0112 Sfum_1375	Fatty acid biosynthesis	59.3208	6.71899	4.86249	0	-1000	1000	0	2	1.1.1.100 2.3.1.85 2.3.1.86			RAVEN Automodel
627	R04965	(3R)-3-Hydroxybutanoyl-[acyl-carrier-protein] hydro-lyase	c05757_c -> c00001_c + c05758_c	Sfum_3748 OR Sfum_2630 OR Sfum_3718	Sfum_2630 Sfum_3718 Sfum_3748	Fatty acid biosynthesis	14.532	14.532	2.82439	0	-1000	1000	0	2	2.3.1.85 2.3.1.86 4.2.1.58 4.2.1.60			RAVEN Automodel
628	R04967	Tetradecanoyl-[acyl-carrier protein]:malonyl-CoA C-acyltransferase(decarboxylating, oxoacyl- and enoyl-reducing and thioester-hydrolysing)	c00006_c + c05761_c -> c00005_c + c00080_c + c05760_c	Sfum_0112	Sfum_0112	Tetradecanoyl-[acyl-carrier protein]:malonyl-CoA C-acyltransferase(decarboxylating, oxoacyl- and enoyl-reducing and thioester-hydrolysing)	122.729	70.1272	5.25315	-1	-1000	0	0	2	1.3.1.10		KEGG	Gapfilling
629	R04968	Tetradecanoyl-[acyl-carrier protein]:malonyl-[acyl-carrier-protein] C-acyltransferase (decarboxylating)	c00080_c + c01209_c + c05761_c -> c00011_c + c00229_c + c05762_c	Sfum_1375 OR Sfum_2631 OR Sfum_3714	Sfum_1375 Sfum_2631 Sfum_3714	Fatty acid biosynthesis	-37.6331	9.80787	6.86651	0	-1000	1000	0	2	2.3.1.41 2.3.1.85 2.3.1.86 2.3.1.179			RAVEN Automodel
630	R04970	Hexadecanoyl-[acyl-carrier protein:malonyl-CoA C-acyltransferase(decarboxylating, oxoacyl- and enoyl-reducing and thioester-hydrolysing)	c00006_c + c05764_c -> c00005_c + c00080_c + c05763_c	Sfum_0112	Sfum_0112	Hexadecanoyl-[acyl-carrier protein:malonyl-CoA C-acyltransferase(decarboxylating, oxoacyl- and enoyl-reducing and thioester-hydrolysing)	122.729	70.1272	5.25315	-1	-1000	0	0	2	1.3.1.10		KEGG	Gapfilling
631	R04986	3-octaprenyl-4-hydroxybenzoate carboxy-lyase	c00080_c + c05809_c -> c00011_c + c05810_c	Sfum_0287 OR Sfum_3084	Sfum_0287 Sfum_3084	Ubiquinone and other terpenoid-quinone biosynthesis	-64.6613	-17.2204	7.0787	0	-1000	1000	0	2	4.1.1.-			RAVEN Automodel
632	R04988	S-adenosyl-L-methionine:3-(all-trans-octaprenyl)benzene-1,2-diol 2-O-methyltransferase	c00019_c + c05811_c -> c00021_c + c00080_c + c05812_c	Sfum_3425	Sfum_3425	Ubiquinone and other terpenoid-quinone biosynthesis	Unknown	Unknown	Unknown	0	-1000	1000	0	2	2.1.1.-			RAVEN Automodel
633	R04990	UDP-L-rhamnose:flavonol-3-O-D-glucoside L-rhamnosyltransferase	c00019_c + c05813_c -> c00021_c + c00080_c + c05814_c	Sfum_3273	Sfum_3273	Ubiquinone and other terpenoid-quinone biosynthesis	Unknown	Unknown	Unknown	0	-1000	1000	0	2	2.1.1.163			RAVEN Automodel
634	R04993	S-adenosyl-L-methione:demethylmenaquinone methyltransferase	c00019_c + c05818_c -> c00021_c + c00080_c + c00828_c	Sfum_3273	Sfum_3273	Ubiquinone and other terpenoid-quinone biosynthesis	Unknown	Unknown	Unknown	0	-1000	1000	0	2	2.1.1.163			RAVEN Automodel
635	R05032	UDP-N-acetyl-D-glucosamine:undecaprenyl-diphospho-N-acetylmuramoyl-L-alanyl-gamma-D-glutamyl-meso-2,6-diaminopimeloyl-D-alanyl-D-alanine 4-beta-N-acetylglucosaminlytransferase	c00043_c + c05897_c -> c00015_c + c00080_c + c05898_c	Sfum_2756	Sfum_2756	Peptidoglycan biosynthesis	-13.4005	-64.282	7.14813	1	0	1000	0	2	2.4.1.227			RAVEN Automodel
636	R05038	leucodelphinidin:NADP+ 4-oxidoreductase	c00006_c + c05909_c -> c00005_c + 2 c00080_c + c02906_c	Sfum_0864	Sfum_0864	Flavonoid biosynthesis	-14.1554	-114.198	19.5455	1	0	1000	0	2	1.1.1.219			RAVEN Automodel
637	R05050	N4-Acetylaminobutanal:NAD+ oxidoreductase	c00001_c + c00003_c + c05936_c -> c00004_c + 2 c00080_c + c02946_c	Sfum_3073	Sfum_3073	Arginine and proline metabolism	48.1708	-48.4314	9.19475	0	-1000	1000	0	2	1.2.1.3			RAVEN Automodel
638	R05051	L-erythro-4-Hydroxyglutamate:NAD+ oxidoreductase	c00001_c + c00003_c + c05938_c -> c00004_c + 2 c00080_c + c05947_c	Sfum_0833 OR Sfum_2203	Sfum_0833 Sfum_2203	Arginine and proline metabolism	48.1708	-48.4314	9.19475	0	-1000	1000	0	2	1.5.1.12 1.5.99.8			RAVEN Automodel
639	R05052	L-erythro-4-hydroxyglutamate:2-oxoglutarate aminotransferase	c00026_c + c05947_c -> c00025_c + c05946_c	Sfum_1171 OR Sfum_1665 OR Sfum_3898 OR Sfum_4053	Sfum_1171 Sfum_1665 Sfum_3898 Sfum_4053	Arginine and proline metabolism	-7.45957	-7.45957	4.39619	0	-1000	1000	0	2	2.6.1.1 2.6.1.23			RAVEN Automodel
640	R05066	3-Hydroxy-2-methylpropanoate:NAD+ oxidoreductase	c00003_c + c06001_c -> c00004_c + c00080_c + c06002_c	Sfum_2944 OR Sfum_1404	Sfum_2944 Sfum_1404	Valine, leucine and isoleucine degradation	63.7686	14.6074	5.17493	0	-1000	1000	0	2	1.1.1.31 1.1.1.35			RAVEN Automodel
641	R05068	(R)-2,3-Dihydroxy-3-methylpentanoate:NADP+ oxidoreductase (isomerizing)	c00006_c + c06007_c -> c00005_c + c00080_c + c14463_c	Sfum_2984 OR Sfum_3026	Sfum_2984 Sfum_3026	Valine, leucine and isoleucine biosynthesis	59.3208	6.71899	4.86249	0	-1000	1000	0	2	1.1.1.86			RAVEN Automodel
642	R05069	(S)-2-Aceto-2-hydroxybutanoate:NADP+ oxidoreductase (isomerizing)	c06006_c -> c14463_c	Sfum_2984 OR Sfum_3026	Sfum_2984 Sfum_3026	Valine, leucine and isoleucine biosynthesis	0	0	0	0	-1000	1000	0	2	1.1.1.86 5.4.99.3			RAVEN Automodel
643	R05070	(R)-2,3-Dihydroxy-3-methylpentanoate hydro-lyase	c06007_c -> c00001_c + c00671_c	Sfum_0356	Sfum_0356	Valine, leucine and isoleucine biosynthesis	-43.4444	-43.4444	2.65775	1	0	1000	0	2	4.2.1.9			RAVEN Automodel
644	R05071	(S)-2-Acetolactate methylmutase	c06010_c -> c04181_c	Sfum_2984 OR Sfum_3026	Sfum_2984 Sfum_3026	Valine, leucine and isoleucine biosynthesis	0	0	0	0	-1000	1000	0	2	1.1.1.86 5.4.99.3			RAVEN Automodel
645	R05074	CMP-3-deoxy-D-manno-oct-2-ulosonate:(KDO)-lipid IVA 3-deoxy-D-manno-oct-2-ulosonate transferase	c04121_c + c06024_c -> c00055_c + c00080_c + c06025_c	Sfum_2474 OR Sfum_3752	Sfum_2474 Sfum_3752	Lipopolysaccharide biosynthesis	Unknown	Unknown	Unknown	0	-1000	1000	0	2	2.-.-.-			RAVEN Automodel
646	R05075		c00229_c + c06026_c -> c05761_c + c06251_c			None	6.62306	6.62306	3.33502	0	-1000	1000	0	1	2.3.1.-		KEGG	Gapfilling
647	R05085	O-Phospho-4-hydroxy-L-threonine:2-oxoglutarate aminotransferase	c00026_c + c06055_c -> c00025_c + c06054_c	Sfum_2083	Sfum_2083	Vitamin B6 metabolism	-9.39944	-11.1197	3.56317	0	-1000	1000	0	2	2.6.1.52			RAVEN Automodel
648	R05086	O-Phospho-4-hydroxy-L-threonine phospho-lyase (adding water)	c00001_c + c06055_c -> c00009_c + c06056_c	Sfum_1930	Sfum_1930	Vitamin B6 metabolism	-11.7152	-11.7152	2.40329	0	-1000	1000	0	2	4.2.3.1			RAVEN Automodel
649	R05146		c00229_c + c06251_c -> c05223_c + c06025_c	Sfum_0376	Sfum_0376	Lipopolysaccharide biosynthesis	6.62306	6.62306	3.33502	0	-1000	1000	0	2	2.3.1.-			RAVEN Automodel
650	R05149	S-Adenosyl-L-methionine:1-precorrin-6Y C5,15-methyltransferase (C-12-decarboxylating)	2 c00019_c + c06319_c -> c00011_c + 2 c00021_c + 2 c00080_c + c06408_c	Sfum_2130	Sfum_2130	Porphyrin and chlorophyll metabolism	Unknown	Unknown	Unknown	0	-1000	1000	0	2	2.1.1.132	Manually adjust GPR		RAVEN Automodel
651	R05176	ADP-D-glycero-D-manno-heptose 6-epimerase	c06397_c -> c06398_c	Sfum_2748	Sfum_2748	Lipopolysaccharide biosynthesis	0	0	0	0	-1000	1000	0	2	5.1.3.20			RAVEN Automodel
652	R05177	Precorrin 8X 11,12-methylmutase	2 c00080_c + c06408_c -> c06399_c	Sfum_2136	Sfum_2136	Porphyrin and chlorophyll metabolism	Unknown	Unknown	Unknown	0	-1000	1000	0	2	5.4.1.2			RAVEN Automodel
653	R05181	S-adenosyl-L-methionine:precorrin-4 C11 methyltransferase	c00019_c + c06407_c -> c00021_c + c00080_c + c06416_c	Sfum_2129	Sfum_2129	Porphyrin and chlorophyll metabolism	Unknown	Unknown	Unknown	0	-1000	1000	0	2	2.1.1.133			RAVEN Automodel
654	R05185	reduced ferredoxin:dinitrogen oxidoreductase (ATP-hydrolysing)	16 c00001_c + 16 c00002_c + 8 c00138_c + c00697_c -> 16 c00008_c + 16 c00009_c + 2 c00014_c + 6 c00080_c + 8 c00139_c + c00282_c	Sfum_1015 AND Sfum_1016 AND Sfum_1019	Sfum_1015 Sfum_1016 Sfum_1019	Nitrogen metabolism	Unknown	Unknown	Unknown	0	-1000	1000	0	2	1.18.6.1	Manually adjust GPR		RAVEN Automodel
655	R05220	ATP:cob(I)yrinic acid-a,c-diamide Cobeta-adenosyltransferase	c00002_c + c06505_c -> c00536_c + c06506_c	Sfum_1039 OR Sfum_2669	Sfum_1039 Sfum_2669	Porphyrin and chlorophyll metabolism	Unknown	Unknown	Unknown	0	-1000	1000	0	2	2.5.1.17			RAVEN Automodel
656	R05221		c00002_c + c06508_c -> c00008_c + c00080_c + c06509_c	Sfum_2608	Sfum_2608	Porphyrin and chlorophyll metabolism	Unknown	Unknown	Unknown	0	-1000	1000	0	2	2.7.1.156			RAVEN Automodel
657	R05222		c00044_c + c06509_c -> c00013_c + c06510_c	Sfum_2608	Sfum_2608	Porphyrin and chlorophyll metabolism	Unknown	Unknown	Unknown	0	-1000	1000	0	2	2.7.7.62			RAVEN Automodel
658	R05223		c00080_c + c00144_c + c00194_c -> c05775_c + c06510_c	Sfum_2609	Sfum_2609	Porphyrin and chlorophyll metabolism	Unknown	Unknown	Unknown	0	-1000	1000	0	2	2.7.8.26			RAVEN Automodel
659	R05224		2 c00001_c + 2 c00002_c + 2 c00064_c + c06399_c -> 2 c00008_c + 2 c00009_c + 2 c00025_c + 2 c00080_c + c06503_c	Sfum_1740 OR Sfum_4044	Sfum_1740 Sfum_4044	Porphyrin and chlorophyll metabolism	Unknown	Unknown	Unknown	0	-1000	1000	0	2	6.3.5.9			RAVEN Automodel
660	R05225		4 c00001_c + 4 c00002_c + 4 c00064_c + c06506_c -> 4 c00008_c + 4 c00009_c + 4 c00025_c + 4 c00080_c + c06507_c	Sfum_1739	Sfum_1739	Porphyrin and chlorophyll metabolism	Unknown	Unknown	Unknown	0	-1000	1000	0	2	6.3.5.10			RAVEN Automodel
661	R05227	hydrogenobyrinic-acid-a,c-diamide:cobalt cobalt-ligase (ADP-forming)	c00001_c + c00002_c + c00175_c + c06503_c -> c00008_c + c00009_c + 4 c00080_c + c06504_c	Sfum_0496	Sfum_0496	Porphyrin and chlorophyll metabolism	Unknown	Unknown	Unknown	0	-1000	1000	0	2	6.6.1.2			RAVEN Automodel
662	R05233	trans-3-Chloro-2-propene-1-ol:NAD+ oxidoreductase	c00003_c + c06611_c -> c00004_c + c00080_c + c06613_c	Sfum_0829 OR Sfum_2251 OR Sfum_3282	Sfum_0829 Sfum_2251 Sfum_3282	Chloroalkane and chloroalkene degradation	61.6552	12.494	4.88214	0	-1000	1000	0	2	1.1.1.1			RAVEN Automodel
663	R05234	cis-3-chloro-2-propene-1-ol:NAD+ oxidoreductase	c00003_c + c06612_c -> c00004_c + c00080_c + c16348_c	Sfum_0829 OR Sfum_2251 OR Sfum_3282	Sfum_0829 Sfum_2251 Sfum_3282	Chloroalkane and chloroalkene degradation	61.6552	12.494	4.88214	0	-1000	1000	0	2	1.1.1.1			RAVEN Automodel
664	R05237		c00001_c + 2 c00139_c + c06613_c -> 3 c00080_c + 2 c00138_c + c06614_c	Sfum_3073	Sfum_3073	Chloroalkane and chloroalkene degradation	Unknown	Unknown	Unknown	0	-1000	1000	0	2	1.2.1.3			RAVEN Automodel
665	R05238		c00001_c + 2 c00139_c + c16348_c -> 3 c00080_c + 2 c00138_c + c06615_c	Sfum_3073	Sfum_3073	Chloroalkane and chloroalkene degradation	Unknown	Unknown	Unknown	0	-1000	1000	0	2	1.2.1.3			RAVEN Automodel
666	R05282	4-Methylbenzyl alcohol:NAD+ oxidoreductase	c00003_c + c06757_c -> c00004_c + c00080_c + c06758_c	Sfum_0304	Sfum_0304	Xylene degradation	61.6552	12.494	4.88214	0	-1000	1000	0	2	1.1.1.90			RAVEN Automodel
667	R05286	Chloroacetaldehyde:NAD+ oxidoreductase	c00001_c + c00003_c + c06754_c -> c00004_c + 2 c00080_c + c06755_c	Sfum_3073	Sfum_3073	Chloroalkane and chloroalkene degradation	48.1708	-48.4314	9.19475	0	-1000	1000	0	2	1.2.1.3			RAVEN Automodel
668	R05332	Acetyl-CoA:D-glucosamine-1-phosphate N-acetyltransferase	c00024_c + c06156_c -> c00010_c + c00080_c + c04501_c	Sfum_3280	Sfum_3280	Amino sugar and nucleotide sugar metabolism	15.405	-33.7562	8.45446	0	-1000	1000	0	2	2.3.1.157		KEGG	Gapfilling
669	R05337	4-hydroxybutanoyl-CoA hydro-lyase	c11062_c -> c00001_c + c02331_c	Sfum_3141	Sfum_3141	Carbon fixation pathways in prokaryotes	7.96183	7.96183	3.84017	0	-1000	1000	0	2	4.2.1.120			RAVEN Automodel
670	R05347		c00003_c + c07216_c -> c00004_c + c00080_c + c07209_c	Sfum_0304	Sfum_0304	Xylene degradation	61.6552	12.494	4.88214	0	-1000	1000	0	2	1.1.1.90			RAVEN Automodel
671	R05348		c00003_c + c07213_c -> c00004_c + c00080_c + c07214_c	Sfum_0304	Sfum_0304	Xylene degradation	61.6552	12.494	4.88214	0	-1000	1000	0	2	1.1.1.90			RAVEN Automodel
672	R05440		c00004_c + c00007_c + c00080_c + c07111_c -> c00003_c + c06727_c	Sfum_1398 OR Sfum_2873	Sfum_1398 Sfum_2873	Ethylbenzene degradation	-370.462	-321.301	13.2676	1	0	1000	0	2	1.14.12.-			RAVEN Automodel
673	R05496	reduced ferredoxin:acetylene oxidoreductase (ATP-hydrolysing)	c00001_c + c00002_c + c00080_c + 2 c00138_c + c01548_c -> c00008_c + c00009_c + 2 c00139_c + c06547_c	Sfum_1015 AND Sfum_1016 AND Sfum_1019	Sfum_1015 Sfum_1016 Sfum_1019	Chloroalkane and chloroalkene degradation	Unknown	Unknown	Unknown	0	-1000	1000	0	2	1.18.6.1	Manually adjust GPR		RAVEN Automodel
674	R05506		c00010_c + c07118_c -> c00024_c + c00512_c	Sfum_1403 OR Sfum_2280 OR Sfum_3582	Sfum_1403 Sfum_2280 Sfum_3582	Ethylbenzene degradation	-25.7726	-25.7726	2.42539	0	-1000	1000	0	2	2.3.1.16 2.3.1.-			RAVEN Automodel
675	R05508		c00033_c + c00827_c -> c00024_c + c00186_c	Sfum_1163 OR Sfum_3933	Sfum_1163 Sfum_3933	Styrene degradation	4.04109	4.04109	2.56717	0	-1000	1000	0	2	2.8.3.1			RAVEN Automodel
676	R05509		c00024_c + c00511_c -> c00033_c + c00894_c	(Sfum_0809 OR Sfum_1132) AND (Sfum_0810 OR Sfum_0811 OR Sfum_1134)	Sfum_0809 Sfum_0810 Sfum_0811 Sfum_1132 Sfum_1134	Styrene degradation	-8.54158	-8.54158	2.58884	0	-1000	1000	0	2	2.8.3.12			RAVEN Automodel
677	R05572		c00001_c + c06556_c -> c00080_c + c01327_c + c06557_c	Sfum_2960 OR Sfum_2961	Sfum_2960 Sfum_2961	Atrazine degradation	Unknown	Unknown	Unknown	0	-1000	1000	0	2	3.8.1.-			RAVEN Automodel
678	R05576	(S)-3-Hydroxybutanoyl-CoA:NADP+ oxidoreductase	c00006_c + c05116_c -> c00005_c + c00080_c + c00332_c	Sfum_3583	Sfum_3583	None	65.919	13.3173	4.86792	0	-1000	1000	0	2	1.1.1.157			RAVEN Automodel
679	R05591	Nitrile aminohydrolase	2 c00001_c + c09814_c -> c00014_c + c00180_c	Sfum_2312	Sfum_2312	Aminobenzoate degradation	Unknown	Unknown	Unknown	0	-1000	1000	0	2	3.5.5.1			RAVEN Automodel
680	R05595		c00001_c + c00877_c -> c05116_c	Sfum_1395	Sfum_1395	None	-3.79387	-3.79387	2.58746	0	-1000	1000	0	2	4.2.1.17			RAVEN Automodel
681	R05614		c00019_c + c05815_c -> c00021_c + c00080_c + c00399_c	Sfum_3425	Sfum_3425	Ubiquinone and other terpenoid-quinone biosynthesis	Unknown	Unknown	Unknown	0	-1000	1000	0	2	2.1.1.64			RAVEN Automodel
682	R05615	all-trans-octaprenyl-diphosphate:4-hydroxybenzoate 3-octaprenyltransferase	c00156_c + c04146_c -> c00013_c + c00080_c + c05809_c	Sfum_0288	Sfum_0288	Ubiquinone and other terpenoid-quinone biosynthesis	-21.6986	-74.3003	7.03698	1	0	1000	0	2	2.5.1.-			RAVEN Automodel
683	R05617	all-trans-polyprenyl diphosphate:1,4-dihydroxy-2-naphthoate polyprenyltransferase	2 c00139_c + c03657_c + c04146_c -> c00011_c + c00013_c + 2 c00080_c + 2 c00138_c + c05818_c	Sfum_0412	Sfum_0412	Ubiquinone and other terpenoid-quinone biosynthesis	Unknown	Unknown	Unknown	0	-1000	1000	0	2	2.5.1.74			RAVEN Automodel
684	R05627	undecaprenyl-diphosphate phosphohydrolase	c00001_c + c04574_c -> c00009_c + c00080_c + c17556_c	Sfum_0725	Sfum_0725	Peptidoglycan biosynthesis	57.0568	11.3362	5.13896	0	-1000	1000	0	2	3.6.1.27			RAVEN Automodel
685	R05629	UDPMurAc(oyl-L-Ala-D-gamma-Glu-L-Lys-D-Ala-D-Ala):undecaprenyl-phosphate phospho-N-acetylmuramoyl-pentapeptide-transferase	c04702_c + c17556_c -> c00105_c + c04851_c	Sfum_2755	Sfum_2755	Peptidoglycan biosynthesis	2.32712	2.32712	5.62507	0	-1000	1000	0	2	2.7.8.13			RAVEN Automodel
686	R05630	UDP-N-acetylmuramoyl-L-alanyl-gamma-D-glutamyl-meso-2,6-diaminopimeloyl-D-alanyl-D-alanine:undecaprenyl-phosphate phospho-N-acetylmuramoyl-pentapeptide-transferase	c04882_c + c17556_c -> c00105_c + c05897_c	Sfum_2755	Sfum_2755	Peptidoglycan biosynthesis	2.32712	2.32712	5.62507	0	-1000	1000	0	2	2.7.8.13			RAVEN Automodel
687	R05633	CTP: 2-C-Methyl-D-erythritol 4-phosphate cytidylyltransferase	c00063_c + c11434_c -> c00013_c + c11435_c	Sfum_1637	Sfum_1637	Terpenoid backbone biosynthesis	-9.48215	-9.48215	5.38981	0	-1000	1000	0	2	2.7.7.60			RAVEN Automodel
688	R05634	ATP:4-(Cytidine 5-diphospho)-2-C-methyl-D-erythritol 2-phosphotransferase	c00002_c + c11435_c -> c00008_c + c00080_c + c11436_c	Sfum_3651	Sfum_3651	Terpenoid backbone biosynthesis	24.6054	-26.2761	9.8267	0	-1000	1000	0	2	2.7.1.148			RAVEN Automodel
689	R05636	1-Deoxy-D-xylulose-5-phosphate pyruvate-lyase (carboxylating)	c00022_c + c00080_c + c00118_c -> c00011_c + c11437_c	Sfum_1418	Sfum_1418	Terpenoid backbone biosynthesis	-74.3677	-26.9268	7.09228	0	-1000	1000	0	2	2.2.1.7			RAVEN Automodel
690	R05637	2-Phospho-4-(cytidine 5-diphospho)-2-C-methyl-D-erythritol CMP-lyase (cyclizing)	c11436_c -> c00055_c + c11453_c	Sfum_1636	Sfum_1636	Terpenoid backbone biosynthesis	Unknown	Unknown	Unknown	0	-1000	1000	0	2	4.6.1.12			RAVEN Automodel
691	R05643	2-carboxybenzaldehyde dehydrogenase	c00001_c + c00003_c + c03057_c -> c00004_c + 2 c00080_c + c01606_c	Sfum_1309 OR Sfum_3073	Sfum_1309 Sfum_3073	Polycyclic aromatic hydrocarbon degradation	48.1708	-50.1517	9.19475	0	-1000	1000	0	2	1.2.1.-			RAVEN Automodel
692	R05644	ATP:D-glycero-beta-D-manno-heptose 1-phosphate adenylyltransferase	c00002_c + c07838_c -> c00013_c + c06397_c	Sfum_3634	Sfum_3634	Lipopolysaccharide biosynthesis	-13.8805	-13.8805	7.02769	0	-1000	1000	0	2	2.7.7.-			RAVEN Automodel
693	R05645	D-glycero-beta-D-manno-heptose-7-phosphate aldose-ketose-isomerase	c05382_c -> c07836_c	Sfum_3206	Sfum_3206	Lipopolysaccharide biosynthesis	-0.559263	-0.559263	3.88654	0	-1000	1000	0	2	5.-.-.-			RAVEN Automodel
694	R05646	ATP:D-glycero-beta-D-manno-heptose 7-phosphate 1-phosphotransferase	c00002_c + c07836_c -> c00008_c + c00080_c + c11472_c	Sfum_3634	Sfum_3634	Lipopolysaccharide biosynthesis	33.2761	-17.6054	5.25007	0	-1000	1000	0	2	2.7.1.-			RAVEN Automodel
695	R05662	UDP-N-acetyl-D-glucosamine:N-acetyl-alpha-D-muramyl(oyl-L-Ala-gamma-D-Glu-L-Lys-D-Ala-D-Ala)-diphosphoundecaprenol 4-beta-N-acetylglucosaminlytransferase	c00043_c + c04851_c -> c00015_c + c00080_c + c05893_c	Sfum_2756	Sfum_2756	Peptidoglycan biosynthesis	-13.4005	-64.282	7.14813	1	0	1000	0	2	2.4.1.227			RAVEN Automodel
696	R05681	NAD-dependent threonine 4-phosphate dehydrogenase	c00003_c + c06055_c -> c00004_c + 2 c00080_c + c07335_c	Sfum_1601	Sfum_1601	Vitamin B6 metabolism	61.9765	-38.0662	9.32624	0	-1000	1000	0	2	1.1.1.262			RAVEN Automodel
697	R05688	1-Deoxy-D-xylulose-5-phosphate isomeroreductase	c00006_c + c11434_c -> c00005_c + c00080_c + c11437_c	Sfum_1784	Sfum_1784	Terpenoid backbone biosynthesis	61.8365	9.23477	5.07218	0	-1000	1000	0	2	1.1.1.267			RAVEN Automodel
698	R05712	ammonia:ferricytochrome-c oxidoreductase	2 c00001_c + c00014_c + 6 c00125_c -> 8 c00080_c + c00088_c + 6 c00126_c	Sfum_2398	Sfum_2398	Nitrogen metabolism	Unknown	Unknown	Unknown	0	-1000	1000	0	2	1.7.2.2			RAVEN Automodel
699	R05807	sirohydrochlorin cobalt-lyase	c00175_c + c05778_c -> 2 c00080_c + c11538_c	Sfum_1101 OR Sfum_2745	Sfum_1101 Sfum_2745	Porphyrin and chlorophyll metabolism	Unknown	Unknown	Unknown	0	-1000	1000	0	2	4.99.1.3			RAVEN Automodel
700	R05808	S-adenosyl-L-methionine:cobalt-factor-II C20-methyltransferase	c00019_c + c11538_c -> c00021_c + c00080_c + c17401_c	Sfum_2135	Sfum_2135	Porphyrin and chlorophyll metabolism	Unknown	Unknown	Unknown	0	-1000	1000	0	2	2.1.1.151			RAVEN Automodel
701	R05810	cobalt-precorrin-4 methyltransferase	c00019_c + c11540_c -> c00021_c + c00080_c + c16242_c	Sfum_2129	Sfum_2129	Porphyrin and chlorophyll metabolism	Unknown	Unknown	Unknown	0	-1000	1000	0	2	2.1.1.133			RAVEN Automodel
702	R05814	precorrin-8 11,12-methylmutase	c11545_c -> c05773_c	Sfum_2136	Sfum_2136	Porphyrin and chlorophyll metabolism	Unknown	Unknown	Unknown	0	-1000	1000	0	2	5.4.1.2			RAVEN Automodel
703	R05815	cobyrinate:L-glutamine amido-ligase (ADP-forming)	2 c00001_c + 2 c00002_c + 2 c00064_c + c05773_c -> 2 c00008_c + 2 c00009_c + 2 c00025_c + 2 c00080_c + c06504_c	Sfum_1740 OR Sfum_4044	Sfum_1740 Sfum_4044	Porphyrin and chlorophyll metabolism	Unknown	Unknown	Unknown	0	-1000	1000	0	2	6.3.1.-			RAVEN Automodel
704	R05837	4-(phosphonooxy)threonine:NAD oxidoreductase	c00003_c + c06055_c -> c00004_c + c00011_c + c11638_c	Sfum_1601	Sfum_1601	None	-1.43296	-1.43296	4.94332	0	-1000	1000	0	2	1.1.1.262		KEGG	Gapfilling
705	R05838	pyridoxine 5-phosphate synthase	c11437_c + c11638_c -> 2 c00001_c + c00009_c + c00080_c + c00627_c	Sfum_2166	Sfum_2166	Vitamin B6 metabolism	-153.479	-202.64	9.78258	1	0	1000	0	2	2.6.99.2			RAVEN Automodel
706	R05884	isopentenyl-diphosphate:NAD(P)+ oxidoreductase	c00005_c + c00080_c + c11811_c -> c00001_c + c00006_c + c00129_c	Sfum_1812	Sfum_1812	Terpenoid backbone biosynthesis	-110.986	-58.3846	5.41446	1	0	1000	0	2	1.17.1.2			RAVEN Automodel
707	R06171	L-Allothreonine acetaldehyde-lyase	c05519_c -> c00037_c + c00084_c	Sfum_0699	Sfum_0699	Glycine, serine and threonine metabolism	10.0652	10.0652	3.4291	0	-1000	1000	0	2	4.1.2.5			RAVEN Automodel
708	R06265	magnesium-protoporphyrin-IX 13-monomethyl ester,NADPH:oxygen oxidoreductase (hydroxylating)	c00005_c + c00007_c + c00080_c + c04536_c -> c00001_c + c00006_c + c11829_c	Sfum_0909	Sfum_0909	Porphyrin and chlorophyll metabolism	Unknown	Unknown	Unknown	0	-1000	1000	0	2	1.14.13.81			RAVEN Automodel
709	R06266	magnesium-protoporphyrin-IX 13-monomethyl ester,NADPH:oxygen oxidoreductase (hydroxylating)	c00005_c + c00007_c + c00080_c + c11829_c -> 2 c00001_c + c00006_c + c11830_c	Sfum_0909	Sfum_0909	Porphyrin and chlorophyll metabolism	Unknown	Unknown	Unknown	0	-1000	1000	0	2	1.14.13.81			RAVEN Automodel
710	R06267	magnesium-protoporphyrin-IX 13-monomethyl ester,NADPH:oxygen oxidoreductase (hydroxylating)	c00005_c + c00007_c + c00080_c + c11830_c -> 2 c00001_c + c00006_c + c11831_c	Sfum_0909	Sfum_0909	Porphyrin and chlorophyll metabolism	Unknown	Unknown	Unknown	0	-1000	1000	0	2	1.14.13.81			RAVEN Automodel
711	R06366	Aldehyde:NAD+ oxidoreductase	c00001_c + c00003_c + c02576_c -> c00004_c + 2 c00080_c + c11924_c	Sfum_3073	Sfum_3073	Limonene and pinene degradation	48.1708	-48.4314	9.19475	0	-1000	1000	0	2	1.2.1.3			RAVEN Automodel
712	R06368	perillic acid:CoA ligase (AMP-forming)	c00002_c + c00010_c + c11924_c -> c00013_c + c00020_c + c00080_c + c11929_c	Sfum_0108 OR Sfum_0297 OR Sfum_0870 OR Sfum_1121 OR Sfum_1359	Sfum_0108 Sfum_0297 Sfum_0870 Sfum_1121 Sfum_1359	Limonene and pinene degradation	27.8829	-21.2783	5.18469	0	-1000	1000	0	2	6.2.1.-			RAVEN Automodel
713	R06407	cis-2-Methyl-5-isopropylhexa-2,5-dienal dehydrogenase	c00001_c + c00003_c + c04435_c -> c00004_c + 2 c00080_c + c11944_c	Sfum_1309 OR Sfum_3073	Sfum_1309 Sfum_3073	Limonene and pinene degradation	48.1708	-48.4314	9.19475	0	-1000	1000	0	2	1.2.1.-			RAVEN Automodel
714	R06409	cis-2-Methyl-5-isopropylhexa-2,5-dienoate-CoA ligase	c00002_c + c00010_c + c11944_c -> c00013_c + c00020_c + c00080_c + c11946_c	Sfum_0108 OR Sfum_0297 OR Sfum_0870 OR Sfum_1121 OR Sfum_1359	Sfum_0108 Sfum_0297 Sfum_0870 Sfum_1121 Sfum_1359	Limonene and pinene degradation	27.8829	-21.2783	5.18469	0	-1000	1000	0	2	6.2.1.-			RAVEN Automodel
715	R06410	trans-2-Methyl-5-isopropylhexa-2,5-dienoate-CoA ligase	c00002_c + c00010_c + c11943_c -> c00013_c + c00020_c + c00080_c + c11945_c	Sfum_0108 OR Sfum_0297 OR Sfum_0870 OR Sfum_1121 OR Sfum_1359	Sfum_0108 Sfum_0297 Sfum_0870 Sfum_1121 Sfum_1359	Limonene and pinene degradation	27.8829	-21.2783	5.18469	0	-1000	1000	0	2	6.2.1.-			RAVEN Automodel
716	R06447	(2E,6E)-farnesyl-diphosphate:isopentenyl-diphosphate cistransferase (adding 8 isopentenyl units)	8 c00129_c + c00448_c -> 8 c00013_c + 8 c00080_c + c04574_c	Sfum_1782	Sfum_1782	Terpenoid backbone biosynthesis	-232.751	-653.565	56.2654	1	0	1000	0	2	2.5.1.31			RAVEN Automodel
717	R06513	dTDPglucose 4,6-hydro-lyase	c00842_c -> c00001_c + c11907_c	Sfum_2264	Sfum_2264	Streptomycin biosynthesis	-51.0397	-51.0397	5.25219	1	0	1000	0	2	4.2.1.46			RAVEN Automodel
718	R06514	dTDP-4-dehydro-6-deoxy-D-glucose 3,5-epimerase	c11907_c -> c00688_c	Sfum_2265	Sfum_2265	Streptomycin biosynthesis	0	0	0	0	-1000	1000	0	2	5.1.3.13			RAVEN Automodel
719	R06515	(3R)-3-isopropenyl-6-oxoheptanoate:CoA ligase (AMP-forming)	c00002_c + c00010_c + c11405_c -> c00013_c + c00020_c + c00080_c + c11407_c	Sfum_0108 OR Sfum_0297 OR Sfum_0870 OR Sfum_1121 OR Sfum_1359	Sfum_0108 Sfum_0297 Sfum_0870 Sfum_1121 Sfum_1359	Limonene and pinene degradation	27.8829	-21.2783	5.18469	0	-1000	1000	0	2	6.2.1.-			RAVEN Automodel
720	R06529	adenosylcobyric acid:(R)-1-aminopropan-2-yl phosphate ligase	c00002_c + c04122_c + c06507_c -> c00008_c + c00009_c + c00080_c + c06509_c	Sfum_1738	Sfum_1738	Porphyrin and chlorophyll metabolism	Unknown	Unknown	Unknown	0	-1000	1000	0	2	6.3.1.10			RAVEN Automodel
721	R06530	L-threonine-O-3-phosphate carboxy-lyase	c00080_c + c12147_c -> c00011_c + c04122_c	Sfum_1737	Sfum_1737	Porphyrin and chlorophyll metabolism	-57.3927	-8.2315	6.63669	0	-1000	1000	0	2	4.1.1.81			RAVEN Automodel
722	R06558		c00044_c + c06508_c -> c00035_c + c00080_c + c06509_c	Sfum_2608	Sfum_2608	Porphyrin and chlorophyll metabolism	Unknown	Unknown	Unknown	0	-1000	1000	0	2	2.7.1.156			RAVEN Automodel
723	R06590	sedoheptulose-7-phosphate:D-glyceraldehyde-3-phosphate glycolaldehydetransferase;	c00117_c + c12214_c -> c05382_c + c12215_c	Sfum_1302	Sfum_1302	Biosynthesis of ansamycins	Unknown	Unknown	Unknown	0	-1000	1000	0	2	2.2.1.1			RAVEN Automodel
724	R06613	5,10-methylenetetrahydrofolate,FADH2:dUMP C-methyltransferase	c00080_c + c00143_c + c00365_c + c01352_c -> c00016_c + c00101_c + c00364_c			Pyrimidine metabolism	Unknown	Unknown	Unknown	0	-1000	1000	0	1	2.1.1.148		KEGG	Gapfilling
725	R06731		c00002_c + c00010_c + c12449_c -> c00013_c + c00020_c + c00080_c + c12450_c	Sfum_0108 OR Sfum_0297 OR Sfum_0870 OR Sfum_1121 OR Sfum_1359	Sfum_0108 Sfum_0297 Sfum_0870 Sfum_1121 Sfum_1359	Tropane, piperidine and pyridine alkaloid biosynthesis	27.8829	-16.1174	5.18469	0	-1000	1000	0	2	6.2.1.-			RAVEN Automodel
726	R06859		c00019_c + c13309_c -> c00021_c + c00080_c + c02059_c	Sfum_3273	Sfum_3273	Ubiquinone and other terpenoid-quinone biosynthesis	Unknown	Unknown	Unknown	0	-1000	1000	0	2	2.1.1.-			RAVEN Automodel
727	R06895	coproporphyrinogen-III:S-adenosyl-L-methionine oxidoreductase(decarboxylating)	2 c00019_c + c03263_c -> 2 c00011_c + 2 c00073_c + c01079_c + 2 c05198_c	Sfum_1360	Sfum_1360	Porphyrin and chlorophyll metabolism	Unknown	Unknown	Unknown	0	-1000	1000	0	2	1.3.99.22			RAVEN Automodel
728	R06917	1-hydroxymethylnaphthalene:NAD+ oxidoreductase	c00003_c + c14089_c -> c00004_c + c00080_c + c14090_c	Sfum_0829 OR Sfum_2251 OR Sfum_3282	Sfum_0829 Sfum_2251 Sfum_3282	Naphthalene degradation	61.6552	12.494	4.88214	0	-1000	1000	0	2	1.1.1.1			RAVEN Automodel
729	R06927	(2-naphthyl)methanol:NAD+ oxidoreductase	c00003_c + c02909_c -> c00004_c + c00080_c + c14099_c	Sfum_0829 OR Sfum_2251 OR Sfum_3282	Sfum_0829 Sfum_2251 Sfum_3282	Naphthalene degradation	61.6552	12.494	4.88214	0	-1000	1000	0	2	1.1.1.1			RAVEN Automodel
730	R06941	(S)-3-hydroxyacyl-CoA:NAD+ oxidoreductase	c00003_c + c14145_c -> c00004_c + c00080_c + c02232_c	Sfum_1404 OR Sfum_3583	Sfum_1404 Sfum_3583	Caprolactam degradation	55.9597	6.79854	4.85051	0	-1000	1000	0	2	1.1.1.35			RAVEN Automodel
731	R06942	(3S)-3-hydroxyacyl-CoA hydro-lyase	c00001_c + c14144_c -> c14145_c	Sfum_1395 OR Sfum_1404	Sfum_1395 Sfum_1404	Caprolactam degradation	-14.532	-14.532	2.82439	0	-1000	1000	0	2	4.2.1.17			RAVEN Automodel
732	R06944		c00002_c + c00010_c + c06104_c -> c00013_c + c00020_c + c00080_c + c14143_c	Sfum_0108 OR Sfum_0297 OR Sfum_0870 OR Sfum_1121 OR Sfum_1359	Sfum_0108 Sfum_0297 Sfum_0870 Sfum_1121 Sfum_1359	Caprolactam degradation	27.8829	-26.4391	5.18469	0	-1000	1000	0	2	6.2.1.-			RAVEN Automodel
733	R07105	trichloroethanol:NAD+ oxidoreductase	c00004_c + c00080_c + c06899_c -> c00001_c + c00003_c + c07490_c	Sfum_0829 OR Sfum_2251 OR Sfum_3282	Sfum_0829 Sfum_2251 Sfum_3282	Metabolism of xenobiotics by cytochrome P450	Unknown	Unknown	Unknown	0	-1000	1000	0	2	1.1.1.1			RAVEN Automodel
734	R07157	carbon-monoxide,water:ferredoxin oxidoreductase	c00001_c + 2 c00139_c + c00237_c -> c00011_c + 3 c00080_c + 2 c00138_c	Sfum_2566 OR Sfum_2875	Sfum_2566 Sfum_2875	Methane metabolism	Unknown	Unknown	Unknown	0	-1000	1000	0	2	1.2.7.4	Manually adjust GPR	Plugge et al 2012	RAVEN Automodel
735	R07159	D-glyceraldehyde-3-phosphate:ferredoxin oxidoreductase	c00001_c + c00118_c + 2 c00139_c -> 3 c00080_c + 2 c00138_c + c00197_c	Sfum_1080 OR Sfum_1479 OR Sfum_2287 OR Sfum_4079	Sfum_1080 Sfum_1479 Sfum_2287 Sfum_4079	Glycolysis / Gluconeogenesis	Unknown	Unknown	Unknown	0	-1000	1000	0	2	1.2.7.5 1.2.7.6			RAVEN Automodel
736	R07168	5-methyltetrahydrofolate:NAD+ oxidoreductase	c00003_c + c00440_c -> c00004_c + c00080_c + c00143_c	Sfum_3130	Sfum_3130	One carbon pool by folate	82.2273	33.0661	7.80795	0	-1000	1000	0	2	1.5.1.20		Plugge et al 2012	RAVEN Automodel
737	R07219	dimethyallyl diphosphate:NADP+ oxidoreductase	c00001_c + c00006_c + c00235_c -> c00005_c + c00080_c + c11811_c	Sfum_1812	Sfum_1812	Terpenoid backbone biosynthesis	115.889	63.287	5.41446	-1	-1000	0	0	2	1.17.1.2			RAVEN Automodel
738	R07268	ATP:cobinamide Cobeta-adenosyltransferase	c00002_c + c05774_c -> c00536_c + c06508_c	Sfum_1039 OR Sfum_2669	Sfum_1039 Sfum_2669	Porphyrin and chlorophyll metabolism	Unknown	Unknown	Unknown	0	-1000	1000	0	2	2.5.1.17			RAVEN Automodel
739	R07280		c00001_c + c04454_c -> c00009_c + c04732_c			Riboflavin metabolism	-11.7152	-11.7152	2.40329	0	-1000	1000	0	1	3.1.3.-		KEGG	Gapfilling
740	R07281	D-ribulose 5-phosphate formate-lyase (L-3,4-dihydroxybutan-2-one 4-phosphate-forming)	c00199_c -> c00058_c + c00080_c + c15556_c	Sfum_1380	Sfum_1380	Riboflavin metabolism	-45.6785	-93.1194	5.74187	1	0	1000	0	2	4.1.99.12			RAVEN Automodel
741	R07302	adenosylcobyric acid:(R)-1-aminopropan-2-ol ligase (ADP-forming)	c00002_c + c03194_c + c06507_c -> c00008_c + c00009_c + c00080_c + c06508_c	Sfum_1738	Sfum_1738	Porphyrin and chlorophyll metabolism	Unknown	Unknown	Unknown	0	-1000	1000	0	2	6.3.1.10			RAVEN Automodel
742	R07322	squalene mutase (cyclizing)	c00751_c -> c06310_c	Sfum_1989 OR Sfum_2736	Sfum_1989 Sfum_2736	Steroid biosynthesis	Unknown	Unknown	Unknown	0	-1000	1000	0	2	5.4.99.17			RAVEN Automodel
743	R07323	squalene mutase (cyclizing)	c00001_c + c00751_c -> c06309_c	Sfum_1989 OR Sfum_2736	Sfum_1989 Sfum_2736	Steroid biosynthesis	Unknown	Unknown	Unknown	0	-1000	1000	0	2	5.4.99.17			RAVEN Automodel
744	R07324	1D-myo-inositol-3-phosphate lyase (isomerizing)	c00092_c -> c04006_c	Sfum_1734 OR Sfum_1982	Sfum_1734 Sfum_1982	Streptomycin biosynthesis	-48.1742	-48.1742	11.4822	1	0	1000	0	2	5.5.1.4			RAVEN Automodel
745	R07404	5-amino-1-(5-phospho-D-ribosyl)imidazole:carbon-dioxide ligase (ADP-forming)	c00002_c + c00288_c + c03373_c -> c00008_c + c00009_c + 2 c00080_c + c15667_c			Purine metabolism	45.4344	-51.1678	14.2326	0	-1000	1000	0	1	6.3.4.18		KEGG	Gapfilling
746	R07405	5-carboxyamino-1-(5-phospho-D-ribosyl)imidazole carboxymutase	c15667_c -> c04751_c	Sfum_2758	Sfum_2758	Purine metabolism	-26.0745	-26.0745	11.0423	0	-1000	1000	0	2	5.4.99.18	Manually adjust GPR		RAVEN Automodel
747	R07460	L-cysteine:[ThiI] sulfurtransferase	c00097_c + c15811_c -> c00041_c + c15812_c	Sfum_2683	Sfum_2683	Thiamine metabolism	0.984303	0.984303	9.70947	0	-1000	1000	0	2	2.8.1.7			RAVEN Automodel
748	R07613	LL-2,6-diaminoheptanedioate:2-oxoglutarate aminotransferase	c00026_c + c00666_c -> c00001_c + c00025_c + c00080_c + c03972_c	Sfum_0054 OR Sfum_1219	Sfum_0054 Sfum_1219	Lysine biosynthesis	-1.2721	-48.713	10.3118	0	-1000	1000	0	2	2.6.1.83			RAVEN Automodel
749	R07618	enzyme N6-(dihydrolipoyl)lysine:NAD+ oxidoreductase	c00003_c + c15973_c -> c00004_c + c00080_c + c15972_c	Sfum_2645 AND Sfum_3549	Sfum_2645 Sfum_3549	Glycolysis / Gluconeogenesis	42.975	-6.18617	5.13087	0	-1000	1000	0	2	1.8.1.4			RAVEN Automodel
750	R07659		c00025_c + c16155_c -> c00026_c + c16153_c	Sfum_0794 OR Sfum_0972	Sfum_0794 Sfum_0972	Amino sugar and nucleotide sugar metabolism	25.9994	25.9994	4.8212	0	-1000	1000	0	2	2.6.1.87			RAVEN Automodel
751	R07759		c00005_c + c00080_c + c16216_c -> c00006_c + c16217_c	Sfum_0112 OR Sfum_1374	Sfum_0112 Sfum_1374	Biosynthesis of unsaturated fatty acids	-59.3208	-6.71899	4.86249	0	-1000	1000	0	2	1.1.1.-			RAVEN Automodel
752	R07762		c00080_c + c01209_c + c05764_c -> c00011_c + c00229_c + c16219_c	Sfum_1375 OR Sfum_2631 OR Sfum_3714	Sfum_1375 Sfum_2631 Sfum_3714	Fatty acid biosynthesis	-37.6331	9.80787	6.86651	0	-1000	1000	0	2	2.3.1.41 2.3.1.179 2.3.1.-			RAVEN Automodel
753	R07763		c00005_c + c00080_c + c16219_c -> c00006_c + c16220_c	Sfum_0112 OR Sfum_1374	Sfum_0112 Sfum_1374	Fatty acid biosynthesis	-59.3208	-6.71899	4.86249	0	-1000	1000	0	2	1.1.1.100			RAVEN Automodel
754	R07764		c16220_c -> c00001_c + c16221_c	Sfum_3748	Sfum_3748	Fatty acid biosynthesis	14.532	14.532	2.82439	0	-1000	1000	0	2	4.2.1.-			RAVEN Automodel
755	R07765		c00005_c + c00080_c + c16221_c -> c00006_c + c04088_c			None	-122.729	-70.1272	5.25315	1	0	1000	0	1	1.3.1.-		KEGG	Gapfilling
756	R07766	octanoyl-[acp]:protein N6-octanoyltransferase	c05752_c + c16240_c -> c00080_c + c00229_c + c16236_c	Sfum_1675	Sfum_1675	Lipoic acid metabolism	10.0093	-35.7113	7.71068	0	-1000	1000	0	2	2.3.1.181			RAVEN Automodel
757	R07767	protein N6-(octanoyl)lysine:sulfur sulfurtransferase	2 c00019_c + 2 c00139_c + 2 c00283_c + c16236_c -> 2 c00073_c + 2 c00080_c + 2 c00138_c + 2 c05198_c + c16237_c	Sfum_2644	Sfum_2644	Lipoic acid metabolism	Unknown	Unknown	Unknown	0	-1000	1000	0	2	2.8.1.8			RAVEN Automodel
758	R07768	octanoyl-[acp]:sulfur sulfurtransferase	2 c00019_c + 2 c00139_c + 2 c00283_c + c05752_c -> 2 c00073_c + 2 c00080_c + 2 c00138_c + 2 c05198_c + c16239_c	Sfum_2644	Sfum_2644	Lipoic acid metabolism	Unknown	Unknown	Unknown	0	-1000	1000	0	2	2.8.1.8			RAVEN Automodel
759	R07769	lipoyl-[acp]:protein N6-lipoyltransferase	c16239_c + c16240_c -> c00080_c + c00229_c + c16237_c	Sfum_1675	Sfum_1675	Lipoic acid metabolism	10.0093	-35.7113	7.71068	0	-1000	1000	0	2	2.3.1.181			RAVEN Automodel
760	R07773	S-adenosyl-L-methionine:cobalt-precorrin-5B (C1)-methyltransferase	c00019_c + c16243_c -> c00021_c + c11542_c	Sfum_2131	Sfum_2131	Porphyrin and chlorophyll metabolism	Unknown	Unknown	Unknown	0	-1000	1000	0	2				RAVEN Automodel
761	R07832	3-hydroxy-5-oxohexanoyl-CoA:acetate CoA-transferase	c00024_c + c16272_c -> c00033_c + c16273_c	Sfum_2290 AND Sfum_2291	Sfum_2290 Sfum_2291	Aminobenzoate degradation	-8.54158	-8.54158	2.58884	0	-1000	1000	0	2	2.8.3.8			RAVEN Automodel
762	R07855	phenylacetonitrile aminohydrolase	2 c00001_c + c16074_c -> c00014_c + c07086_c	Sfum_2312	Sfum_2312	Styrene degradation	Unknown	Unknown	Unknown	0	-1000	1000	0	2	3.5.5.1			RAVEN Automodel
763	R07891		c00024_c + c16331_c -> c00010_c + c16330_c	Sfum_1403 OR Sfum_2280 OR Sfum_3582	Sfum_1403 Sfum_2280 Sfum_3582	alpha-Linolenic acid metabolism	25.7726	25.7726	2.42539	0	-1000	1000	0	2	2.3.1.16			RAVEN Automodel
764	R07895		c00024_c + c16335_c -> c00010_c + c16334_c	Sfum_1403 OR Sfum_2280 OR Sfum_3582	Sfum_1403 Sfum_2280 Sfum_3582	alpha-Linolenic acid metabolism	25.7726	25.7726	2.42539	0	-1000	1000	0	2	2.3.1.16			RAVEN Automodel
765	R07899		c00024_c + c16339_c -> c00010_c + c16338_c	Sfum_1403 OR Sfum_2280 OR Sfum_3582	Sfum_1403 Sfum_2280 Sfum_3582	alpha-Linolenic acid metabolism	25.7726	25.7726	2.42539	0	-1000	1000	0	2	2.3.1.16			RAVEN Automodel
766	R07951		c16388_c -> c00001_c + c16387_c	Sfum_1404	Sfum_1404	Biosynthesis of unsaturated fatty acids	14.532	14.532	2.82439	0	-1000	1000	0	2	4.2.1.-			RAVEN Automodel
767	R07998	5-deoxyleucopelargonidin:NADP+ 4-oxidoreductase	c00005_c + 2 c00080_c + c09751_c -> c00006_c + c16415_c	Sfum_0864	Sfum_0864	Flavonoid biosynthesis	14.1554	114.198	19.5455	-1	-1000	0	0	2	1.1.1.219			RAVEN Automodel
768	R07999	5-deoxyleucocyanidin:NADP+ 4-oxidoreductase	c00005_c + 2 c00080_c + c01378_c -> c00006_c + c09736_c	Sfum_0864	Sfum_0864	Flavonoid biosynthesis	14.1554	114.198	19.5455	-1	-1000	0	0	2	1.1.1.219			RAVEN Automodel
769	R08057	GTP:GTP guanylyltransferase	2 c00044_c -> 2 c00013_c + 2 c00080_c + c16463_c	Sfum_0719 OR Sfum_1516 OR Sfum_2209 OR Sfum_2650	Sfum_0719 Sfum_1516 Sfum_2209 Sfum_2650	None	93.837	-2.76518	16.891	0	-1000	1000	0	2	2.7.7.65			RAVEN Automodel
770	R08060		c00001_c + c01001_c -> c00058_c + c00862_c	Sfum_3700	Sfum_3700	Methane metabolism	1.64031	8.52144	11.8039	0	-1000	1000	0	2	1.2.99.5	Manually adjust GPR		RAVEN Automodel
771	R08086	geranial:NAD+ oxidoreductase	c00001_c + c00003_c + c01499_c -> c00004_c + 2 c00080_c + c16461_c	Sfum_1309 OR Sfum_3073	Sfum_1309 Sfum_3073	Geraniol degradation	48.1708	-48.4314	9.19475	0	-1000	1000	0	2	1.2.1.-			RAVEN Automodel
772	R08087		c00001_c + c00003_c + c09848_c -> c00004_c + 2 c00080_c + c16462_c	Sfum_1309 OR Sfum_3073	Sfum_1309 Sfum_3073	Geraniol degradation	48.1708	-48.4314	9.19475	0	-1000	1000	0	2	1.2.1.-			RAVEN Automodel
773	R08091	7-methyl-3-oxo-6-octenoyl-CoA:acetyl-CoA C-acyltransferase	c00010_c + c16466_c -> c00024_c + c16470_c	Sfum_1403 OR Sfum_2280 OR Sfum_3582	Sfum_1403 Sfum_2280 Sfum_3582	Geraniol degradation	-25.7726	-25.7726	2.42539	0	-1000	1000	0	2	2.3.1.16			RAVEN Automodel
774	R08093	3-hydroxy-5-methylhex-4-enoyl-CoA hydro-lyase	c00001_c + c16468_c -> c16469_c	Sfum_1395 OR Sfum_1404	Sfum_1395 Sfum_1404	Geraniol degradation	-14.532	-14.532	2.82439	0	-1000	1000	0	2	4.2.1.17			RAVEN Automodel
775	R08094	3-hydroxy-5-methylhex-4-enoyl-CoA:NAD+ oxidoreductase	c00003_c + c16469_c -> c00004_c + c00080_c + c16471_c	Sfum_1404	Sfum_1404	Geraniol degradation	55.9597	6.79854	4.85051	0	-1000	1000	0	2	1.1.1.35			RAVEN Automodel
776	R08095	3-methylcrotonyl-CoA:acetyl-CoA C-acyltransferase	c00010_c + c16471_c -> c00024_c + c03069_c	Sfum_1403 OR Sfum_2280 OR Sfum_3582	Sfum_1403 Sfum_2280 Sfum_3582	Geraniol degradation	-25.7726	-25.7726	2.42539	0	-1000	1000	0	2	2.3.1.16			RAVEN Automodel
777	R08096		c00001_c + c00003_c + c11384_c -> c00004_c + 2 c00080_c + c16462_c	Sfum_1309 OR Sfum_3073	Sfum_1309 Sfum_3073	Geraniol degradation	48.1708	-48.4314	9.19475	0	-1000	1000	0	2	1.2.1.-			RAVEN Automodel
778	R08159		c00001_c + c05761_c -> c00080_c + c00229_c + c06424_c			None	19.288	-28.1529	5.40898	1	0	1000	0	1	3.1.2.14		KEGG	Gapfilling
779	R08161B		c00005_c + c00007_c + c00080_c + c05764_c -> 2 c00001_c + c00006_c + c16520_c			None	-428.526	-375.924	7.18717	1	0	1000	0	1	1.14.19.2		KEGG	Gapfilling
780	R08162		c00001_c + c16520_c -> c00080_c + c00229_c + c08362_c			None	19.288	-28.1529	5.40898	1	0	1000	0	1	3.1.2.14		KEGG	Gapfilling
781	R08209	isopentenyl-diphosphate:NAD+ oxidoreductase	c00001_c + c00003_c + c00129_c -> c00004_c + c00080_c + c11811_c	Sfum_1812	Sfum_1812	Terpenoid backbone biosynthesis	107.625	58.4642	5.40463	-1	-1000	0	0	2	1.17.1.2			RAVEN Automodel
782	R08210		c00001_c + c00003_c + c00235_c -> c00004_c + c00080_c + c11811_c	Sfum_1812	Sfum_1812	Terpenoid backbone biosynthesis	112.528	63.3665	5.40463	-1	-1000	0	0	2	1.17.1.2			RAVEN Automodel
783	R08240	6-thioinosine 5-monophosphate:NAD+ oxidoreductase	c00001_c + c00003_c + c04646_c -> c00004_c + c00080_c + c16618_c	Sfum_2122	Sfum_2122	Drug metabolism - other enzymes	Unknown	Unknown	Unknown	0	-1000	1000	0	2	1.1.1.205			RAVEN Automodel
784	R08244	6-thioxanthine 5-monophosphate:L-glutamine amido-ligase (AMP-forming)	c00001_c + c00002_c + c00064_c + c16618_c -> c00013_c + c00020_c + c00025_c + 3 c00080_c + c16619_c	Sfum_2123 OR Sfum_3619	Sfum_2123 Sfum_3619	Drug metabolism - other enzymes	Unknown	Unknown	Unknown	0	-1000	1000	0	2	6.3.5.2			RAVEN Automodel
785	R08281	alcophosphamide:NAD+ oxidoreductase	c00004_c + c00080_c + c07645_c -> c00003_c + c16551_c	Sfum_0829 OR Sfum_2251 OR Sfum_3282	Sfum_0829 Sfum_2251 Sfum_3282	Drug metabolism - cytochrome P450	Unknown	Unknown	Unknown	0	-1000	1000	0	2	1.1.1.1			RAVEN Automodel
786	R08306	2-phenyl-1,3-propanediol monocarbamate:NAD+ oxidoreductase	c00003_c + c16586_c -> c00004_c + c00080_c + c16587_c	Sfum_0829 OR Sfum_2251 OR Sfum_3282	Sfum_0829 Sfum_2251 Sfum_3282	Drug metabolism - cytochrome P450	61.6552	12.494	4.88214	0	-1000	1000	0	2	1.1.1.1			RAVEN Automodel
787	R08310	4-hydroxy-5-phenyltetrahydro-1,3-oxazin-2-one:NAD+ oxidoreductase	c00003_c + c16595_c -> c00004_c + c00080_c + c16596_c	Sfum_0829 OR Sfum_2251 OR Sfum_3282	Sfum_0829 Sfum_2251 Sfum_3282	Drug metabolism - cytochrome P450	5.33402	-43.8272	6.68775	0	-1000	1000	0	2	1.1.1.1			RAVEN Automodel
788	R08433	acetyl-CoA:corrinoid protein O-acetyltransferase	c00024_c + 2 c00080_c + c06021_c -> c00010_c + c00237_c + c06020_c	Sfum_2565	Sfum_2565	Methane metabolism	Unknown	Unknown	Unknown	0	-1000	1000	0	2	2.3.1.169		Plugge et al 2012	RAVEN Automodel
789	R08553	AMP,sulfite:acceptor oxidoreductase (adenosine-5-phosphosulfate-forming)	c00003_c + c00020_c + c00080_c + c00094_c -> c00004_c + c00224_c	Sfum_1047 AND Sfum_1048	Sfum_1047 Sfum_1048	Sulfur metabolism	44.7246	92.1656	7.25993	-1	-1000	0	0	2	1.8.99.2		Plugge et al 2012	RAVEN Automodel
790	R08566	4-methyl-2-oxopentanoate:ferredoxin oxidoreductase (decarboxylating; CoA-3-methylbutanoylating)	c00010_c + 2 c00139_c + c00233_c -> c00011_c + c00080_c + 2 c00138_c + c02939_c			Valine, leucine and isoleucine degradation	Unknown	Unknown	Unknown	0	-1000	1000	0	2	1.2.7.7	Manually adjust GPR		RAVEN Automodel
791	R08571	glyceraldehyde ferredoxin oxidoreductase	c00001_c + 2 c00139_c + c00577_c -> 3 c00080_c + 2 c00138_c + c00258_c	Sfum_1080 OR Sfum_1479 OR Sfum_2287 OR Sfum_4079	Sfum_1080 Sfum_1479 Sfum_2287 Sfum_4079	Pentose phosphate pathway	Unknown	Unknown	Unknown	0	-1000	1000	0	2	1.2.7.5			RAVEN Automodel
792	R08639	alpha-D-glucose 1,6-phosphomutase	c00103_c -> c00092_c	Sfum_0744 OR Sfum_0481	Sfum_0744 Sfum_0481	Streptomycin biosynthesis	-7.42254	-7.42254	1.13795	0	-1000	1000	0	2	5.4.2.2 5.4.2.5			RAVEN Automodel
793	R08689	(E)-4-hydroxy-3-methylbut-2-en-1-yl-diphosphate:oxidized ferredoxin oxidoreductase (hydrating)	c00080_c + 2 c00138_c + c11453_c -> c00001_c + 2 c00139_c + c11811_c	Sfum_2112	Sfum_2112	Terpenoid backbone biosynthesis	Unknown	Unknown	Unknown	0	-1000	1000	0	2	1.17.7.1			RAVEN Automodel
794	R08714	putrescine:pyruvate aminotransferase	c00022_c + c00134_c -> c00041_c + c00555_c	Sfum_2288	Sfum_2288	Arginine and proline metabolism	0.645973	4.08654	3.76486	0	-1000	1000	0	2	2.6.1.-			RAVEN Automodel
795	R08734	3alpha,7alpha,12alpha-trihydroxy-5beta-cholestan-26-oyl-CoA 25-epimerase	c15613_c -> c17343_c	Sfum_1527 OR Sfum_1835	Sfum_1527 Sfum_1835	Primary bile acid biosynthesis	0	0	0	0	-1000	1000	0	2	5.1.99.4			RAVEN Automodel
796	R08739	3alpha,7alpha-dihydroxy-5beta-cholestanoyl-CoA 25-epimerase	c17345_c -> c17346_c	Sfum_1527 OR Sfum_1835	Sfum_1527 Sfum_1835	Primary bile acid biosynthesis	0	0	0	0	-1000	1000	0	2	5.1.99.4			RAVEN Automodel
797	R08871	acetyl-CoA:demethylphosphinothricin N-acetyltransferase	c00024_c + c17962_c -> c00010_c + c00080_c + c17949_c	Sfum_2004	Sfum_2004	Phosphonate and phosphinate metabolism	Unknown	Unknown	Unknown	0	-1000	1000	0	2				RAVEN Automodel
798	R08938	acetyl-CoA:phosphinothricin N-acetyltransferase	c00024_c + c05042_c -> c00010_c + c00080_c + c17952_c	Sfum_2004	Sfum_2004	None	Unknown	Unknown	Unknown	0	-1000	1000	0	2	2.3.1.183			RAVEN Automodel
799	R08946	ADP-glucose: D-glucose 1-alpha-D-glucosyltransferase	c00031_c + c00498_c -> c00008_c + c00080_c + c01083_c	Sfum_2348	Sfum_2348	None	-5.10048	-55.982	5.24255	1	0	1000	0	2	2.4.1.245			RAVEN Automodel
800	R08962	ATP:N-acetyl-D-hexosamine 1-phosphotransferase	c00002_c + c03136_c -> c00008_c + c00080_c + c18055_c	Sfum_3260	Sfum_3260	None	29.5562	-14.4442	6.2534	0	-1000	1000	0	2	2.7.1.162			RAVEN Automodel
801	R08991	cyclic bis(3->5)diguanylate 3-guanylylhydrolase	c00001_c + c16463_c -> c00080_c + c18076_c	Sfum_1020 OR Sfum_2209	Sfum_1020 Sfum_2209	None	Unknown	Unknown	Unknown	0	-1000	1000	0	2	3.1.4.52			RAVEN Automodel
802	R09079	carboxyspermidine:NADP+ oxidoreductase	c00005_c + c00080_c + c00134_c + c00441_c -> c00001_c + c00006_c + c18172_c			Arginine and proline metabolism	-118.859	-66.2569	16.2049	0	-1000	1000	0	1			KEGG	Gapfilling
803	R09081	carboxyspermidine carboxy-lyase (spermidine-forming)	c00080_c + c18172_c -> c00011_c + c00315_c	Sfum_1921	Sfum_1921	Arginine and proline metabolism	-57.3927	-15.1126	6.63669	0	-1000	1000	0	2	4.1.1.-			RAVEN Automodel
804	R09082	carboxynorspermidine carboxy-lyase (norspermidine-forming)	c00080_c + c18174_c -> c00011_c + c03375_c	Sfum_1921	Sfum_1921	Arginine and proline metabolism	-57.3927	-13.3923	6.63669	0	-1000	1000	0	2	4.1.1.-			RAVEN Automodel
805	R09092	Coenzyme B:coenzyme M:methanophenazine oxidoreductase	c00282_c + c04832_c -> c03576_c + c04628_c	Sfum_0820 AND Sfum_0821	Sfum_0820 Sfum_0821	Methane metabolism	-40.6823	-35.5215	7.92542	0	-1000	1000	0	2	1.8.98.1	Manually adjust GPR		RAVEN Automodel
806	R09099	5,10-methylenetetrahydromethanopterin:glycine hydroxymethyltransferase	c00065_c + c01217_c -> c00001_c + c00037_c + c04377_c	Sfum_1377	Sfum_1377	Methane metabolism	-7.19872	-7.19872	4.48162	0	-1000	1000	0	2	2.1.2.1			RAVEN Automodel
807	R09107	N-acetyl-L-citrulline amidohydrolase	c00001_c + c15532_c -> c00033_c + c00327_c	Sfum_0989	Sfum_0989	Arginine and proline metabolism	-29.2687	-29.2687	7.05518	1	0	1000	0	2	3.5.1.16			RAVEN Automodel
808	R09248	(2E,6E)-farnesyl-diphosphate:isopentenyl-diphosphate farnesyltranstransferase (adding 5 isopentenyl units)	5 c00129_c + c00448_c -> 5 c00013_c + 5 c00080_c + c04146_c	Sfum_1586	Sfum_1586	Terpenoid backbone biosynthesis	-145.469	-408.478	35.1659	1	0	1000	0	2	2.5.1.90			RAVEN Automodel
809	R09372	methaneselenol:NADP+ oxidoreductase	2 c00005_c + c00080_c + 2 c00139_c + c00282_c + c18902_c -> 2 c00001_c + 2 c00006_c + 2 c00138_c + c05703_c	Sfum_0698 OR Sfum_1709	Sfum_0698 Sfum_1709	Selenocompound metabolism	Unknown	Unknown	Unknown	0	-1000	1000	0	2	1.8.1.9			RAVEN Automodel
810	R09394	GTP 8,9-lyase (cyclic pyranopterin monophosphate-forming)	c00001_c + c00044_c -> c00013_c + c00080_c + c18239_c	Sfum_1905 OR Sfum_2612	Sfum_1905 Sfum_2612	Folate biosynthesis	Unknown	Unknown	Unknown	0	-1000	1000	0	2				RAVEN Automodel
811	R09396	4-hydroxyphenylpyruvate:5-amino-6-(D-ribitylamino)uracil 4-hydroxybenzyltransferase	c00001_c + 2 c00019_c + c01179_c + c04732_c -> c00014_c + 2 c00073_c + 3 c00080_c + c00209_c + 2 c05198_c + c19154_c	Sfum_3088 OR Sfum_3089	Sfum_3088 Sfum_3089	Methane metabolism	Unknown	Unknown	Unknown	0	-1000	1000	0	2	2.5.1.77			RAVEN Automodel
812	RNF	Ferredoxin:NAD oxidoreductase	c00004_c + c00080_e + 2 c00139_c -> c00003_c + 2 c00080_c + 2 c00138_c	Sfum_2694 AND Sfum_2695 AND Sfum_2696 AND Sfum_2697 AND Sfum_2698 AND Sfum_2699	Sfum_2694 Sfum_2695 Sfum_2696 Sfum_2697 Sfum_2698 Sfum_2699	None	Unknown	Unknown	Unknown	0	-1000	1000	0	2	1.18.1.3	Manually adjust GPR	Muller 2010, Worm 2011	Manual Addition
813	RXN05383	3-methylbutanoyl-CoA:[acyl-carrier-protein] transferase	c00229_c + c02939_c -> c00010_c + cpd11520_c			Fatty acid biosynthesis	0.4913	0.4913	2.84966	0	-1000	1000	0	1	2.3.1.0		SEED	Gapfilling
814	RXN05384	3-methylbutanoyl-ACP:malonyl-[acyl-carrier-protein] C-acyltransferase (decarboxylating)	c00080_c + c01209_c + cpd11520_c -> c00011_c + c00229_c + cpd11521_c			Fatty acid biosynthesis	-37.6331	9.80787	6.86651	0	-1000	1000	0	1	1.3.1.0		SEED	Gapfilling
815	RXN05385	5-methyl-3-oxo-hexanoyl-ACP:NADP+ oxidoreductase	c00005_c + c00080_c + cpd11521_c -> c00006_c + cpd11522_c			Fatty acid biosynthesis	-59.3208	-6.71899	4.86249	0	-1000	1000	0	1	4.2.1.0		SEED	Gapfilling
816	RXN05386	5-methyl-3-hydroxy-hexanoyl-ACP hydro-lyase	cpd11522_c -> c00001_c + cpd11523_c			Fatty acid biosynthesis	14.532	14.532	2.82439	0	-1000	1000	0	1	1.1.1.0		SEED	Gapfilling
817	RXN05387	5-methyl-trans-hex-2-enoyl-ACP:NADP+ oxidoreductase (A-specific)	c00005_c + c00080_c + cpd11523_c -> c00006_c + cpd11524_c			Fatty acid biosynthesis	-122.729	-70.1272	5.25315	1	0	1000	0	1	2.3.1.0		SEED	Gapfilling
818	RXN05388	5-methyl-hexanoyl-ACP:malonyl-[acyl-carrier-protein] C-acyltransferase (decarboxylating)	c00080_c + c01209_c + cpd11524_c -> c00011_c + c00229_c + cpd11525_c			Fatty acid biosynthesis	-37.6331	9.80787	6.86651	0	-1000	1000	0	1	1.3.1.0		SEED	Gapfilling
819	RXN05389	7-methyl-3-oxo-octanoyl-ACP:NADP+ oxidoreductase	c00005_c + c00080_c + cpd11525_c -> c00006_c + cpd11526_c			Fatty acid biosynthesis	-59.3208	-6.71899	4.86249	0	-1000	1000	0	1	4.2.1.0		SEED	Gapfilling
820	RXN05390	7-methyl-3-hydroxy-octanoyl-ACP hydro-lyase	cpd11526_c -> c00001_c + cpd11527_c			Fatty acid biosynthesis	14.532	14.532	2.82439	0	-1000	1000	0	1	1.1.1.0		SEED	Gapfilling
821	RXN05391	7-methyl-trans-oct-2-enoyl-ACP:NADP+ oxidoreductase (A-specific)	c00005_c + c00080_c + cpd11527_c -> c00006_c + cpd11528_c			Fatty acid biosynthesis	-122.729	-70.1272	5.25315	1	0	1000	0	1	2.3.1.0		SEED	Gapfilling
822	RXN05392	7-methyl-octanoyl-ACP:malonyl-[acyl-carrier-protein] C-acyltransferase (decarboxylating)	c00080_c + c01209_c + cpd11528_c -> c00011_c + c00229_c + cpd11529_c			Fatty acid biosynthesis	-37.6331	9.80787	6.86651	0	-1000	1000	0	1	1.3.1.0		SEED	Gapfilling
823	RXN05393	9-methyl-3-oxo-decanoyl-ACP:NADP+ oxidoreductase	c00005_c + c00080_c + cpd11529_c -> c00006_c + cpd11530_c			Fatty acid biosynthesis	-59.3208	-6.71899	4.86249	0	-1000	1000	0	1	4.2.1.0		SEED	Gapfilling
824	RXN05394	9-methyl-3-hydroxy-decanoyl-ACP hydro-lyase	cpd11530_c -> c00001_c + cpd11531_c			Fatty acid biosynthesis	14.532	14.532	2.82439	0	-1000	1000	0	1	1.1.1.0		SEED	Gapfilling
825	RXN05395	9-methyl-trans-dec-2-enoyl-ACP:NADP+ oxidoreductase (A-specific)	c00005_c + c00080_c + cpd11531_c -> c00006_c + cpd11532_c			Fatty acid biosynthesis	-122.729	-70.1272	5.25315	1	0	1000	0	1	2.3.1.0		SEED	Gapfilling
826	RXN05396	9-methyl-decanoyl-ACP:malonyl-[acyl-carrier-protein] C-acyltransferase (decarboxylating)	c00080_c + c01209_c + cpd11532_c -> c00011_c + c00229_c + cpd11533_c			Fatty acid biosynthesis	-37.6331	9.80787	6.86651	0	-1000	1000	0	1	1.3.1.0		SEED	Gapfilling
827	RXN05397	11-methyl-3-oxo-dodecanoyl-ACP:NADP+ oxidoreductase	c00005_c + c00080_c + cpd11533_c -> c00006_c + cpd11534_c			Fatty acid biosynthesis	-59.3208	-6.71899	4.86249	0	-1000	1000	0	1	4.2.1.0		SEED	Gapfilling
828	RXN05398	11-methyl-3-hydroxy-dodecanoyl-ACP hydro-lyase	cpd11534_c -> c00001_c + cpd11535_c			Fatty acid biosynthesis	14.532	14.532	2.82439	0	-1000	1000	0	1	1.1.1.0		SEED	Gapfilling
829	RXN05399	11-methyl-trans-dodec-2-enoyl-ACP:NADP+ oxidoreductase (A-specific)	c00005_c + c00080_c + cpd11535_c -> c00006_c + cpd11536_c			Fatty acid biosynthesis	-122.729	-70.1272	5.25315	1	0	1000	0	1	2.3.1.0		SEED	Gapfilling
830	RXN05400	11-methyl-dodecanoyl-ACP:malonyl-[acyl-carrier-protein] C-acyltransferase (decarboxylating)	c00080_c + c01209_c + cpd11536_c -> c00011_c + c00229_c + cpd11537_c			Fatty acid biosynthesis	-37.6331	9.80787	6.86651	0	-1000	1000	0	1	1.3.1.0		SEED	Gapfilling
831	RXN05401	13-methyl-3-oxo-tetra-decanoyl-ACP:NADP+ oxidoreductase	c00005_c + c00080_c + cpd11537_c -> c00006_c + cpd11538_c			Fatty acid biosynthesis	-59.3208	-6.71899	4.86249	0	-1000	1000	0	1	4.2.1.0		SEED	Gapfilling
832	RXN05402	13-methyl-3-hydroxy-tetra-decanoyl-ACP hydro-lyase	cpd11538_c -> c00001_c + cpd11539_c			Fatty acid biosynthesis	14.532	14.532	2.82439	0	-1000	1000	0	1	1.1.1.0		SEED	Gapfilling
833	RXN05403	13-methyl-trans-tetra-dec-2-enoyl-ACP:NADP+ oxidoreductase (A-specific)	c00005_c + c00080_c + cpd11539_c -> c00006_c + cpd11540_c			Fatty acid biosynthesis	-122.729	-70.1272	5.25315	1	0	1000	0	1	2.3.1.0		SEED	Gapfilling
834	RXN05453	13-methyl-tetra-decanoyl-ACP:[acyl-carrier-protein] transferase	c00010_c + cpd11540_c -> c00229_c + cpd11437_c			Fatty acid biosynthesis	-0.4913	-0.4913	2.84966	0	-1000	1000	0	1	2.3.1.0		SEED	Gapfilling
835	SDH	succinate dehydrogenase (menaquinone)	c00042_c + 2 c00080_e + c00828_c -> c00122_c + 2 c00080_c + c05819_c	Sfum_1998 AND Sfum_1999 AND Sfum_2000	Sfum_1998 Sfum_1999 Sfum_2000	None	59.9127	26.5137	9.84412	0	-1000	1000	0	2		Manually adjust GPR	Plugge 2012	Manual Addition
836	TRANS_C00001	Transport of TRANS C00001	c00001_e -> c00001_c			Transport	0	0	0	0	-1000	1000	0	2			Stams et al 1993, Plugge et al 1993	Growth Requirement
837	TRANS_C00009	Transport of TRANS C00009	c00009_e + 2 c00080_e -> c00009_c + 2 c00080_c			Transport	0	-8.31284	0	0	-1000	1000	0	2			Stams et al 1993, Plugge et al 1993	Growth Requirement
838	TRANS_C00011	Transport of TRANS C00011	c00011_c -> c00011_e			Transport	0	0	0	0	-1000	1000	0	2			Stams et al 1993, Plugge et al 1993	Growth Requirement
839	TRANS_C00014	Transport of TRANS C00014	c00014_e + c00080_c -> c00014_c + c00080_e			Transport	0	4.15642	0	0	-1000	1000	0	2			Stams et al 1993, Plugge et al 1993	Growth Requirement
840	TRANS_C00033	Transport of TRANS C00033	c00033_c + c00080_c -> c00033_e + c00080_e			Transport	0	4.15642	0	0	-1000	1000	0	2			Stams et al 1993, Plugge et al 1993	Growth Requirement
841	TRANS_C00042	Transport of TRANS C00042	c00042_c + 2 c00080_c -> c00042_e + 2 c00080_e			Transport	0	8.31284	0	0	-1000	1000	0	2			Stams et al 1993, Plugge et al 1993	Growth Requirement
842	TRANS_C00058	Transport of TRANS C00058	c00058_c + c00080_c -> c00058_e + c00080_e			Transport	0	4.15642	0	0	-1000	1000	0	2			Stams et al 1993, Plugge et al 1993	Growth Requirement
843	TRANS_C00059	Transport of TRANS C00059	c00059_e + 2 c00080_e -> c00059_c + 2 c00080_c			Transport	0	-8.31284	0	0	-1000	1000	0	2			Stams et al 1993, Plugge et al 1993	Growth Requirement
844	TRANS_C00080	Transport of TRANS C00080	c00080_e -> c00080_c			Transport	0	-16.6995	0	1	0	1000	0	2			Stams et al 1993, Plugge et al 1993	Growth Requirement
845	TRANS_C00122	Transport of TRANS C00122	2 c00080_e + c00122_e -> 2 c00080_c + c00122_c			Transport	0	-8.31284	0	0	-1000	1000	0	2			Stams et al 1993, Plugge et al 1993	Growth Requirement
846	TRANS_C00163	Transport of TRANS C00163	c00080_e + c00163_e -> c00080_c + c00163_c			Transport	0	-4.15642	0	0	-1000	1000	0	2			Stams et al 1993, Plugge et al 1993	Growth Requirement
847	TRANS_C00175	Transport of TRANS C00175	2 c00080_c + c00175_e -> 2 c00080_e + c00175_c			Transport	0	8.31284	0	0	-1000	1000	0	2			Stams et al 1993, Plugge et al 1993	Growth Requirement
848	TRANS_C00282	Transport of TRANS C00282	c00282_c -> c00282_e			Transport	0	0	0	0	-1000	1000	0	2			Stams et al 1993, Plugge et al 1993	Growth Requirement
849	TRANS_C00283	Transport of TRANS C00283	c00283_c -> c00283_e			Transport	0	-12.5431	0	0	-1000	1000	0	2			Stams et al 1993, Plugge et al 1993	Growth Requirement
850	TRANS_C14818	Transport of TRANS C14818	2 c00080_c + c14818_e -> 2 c00080_e + c14818_c			Transport	0	8.31284	0	0	-1000	1000	0	2			Stams et al 1993, Plugge et al 1993	Growth Requirement

## Sheet: Metabolites
COBRA Index	COBRA Name	Description	Neutral Formula	Charged Formula	Charge	xmin (M)	xmax (M)	dG0 kJ / mol)	dGt0 kJ / mol)	SE kJ / mol)	Compartment	KeggID	SEEDID	Inchi string	Smiles	Metab Source		Blank	Blank	Blank
1	c00001_c	H2O	H2O	H2O	0	1e-05	0.02				Cytosol	C00001		InChI=1S/H2O/h1H2	O	RAVEN Model		Blank		Blank
2	c00001_e	H2O	H2O	H2O	0	1e-05	0.02				Extracellular	C00001		InChI=1S/H2O/h1H2	O	RAVEN Model		Blank	Blank	Blank
3	c00002_c	ATP	C10H16N5O13P3	C10H12N5O13P3	-4	1e-05	0.02				Cytosol	C00002		InChI=1S/C10H16N5O13P3/c11-8-5-913-2-12-8)153-14-5)10-717)616)426-10)1-25-3021,22)28-3123,24)27-2918,19)20/h2-4,6-7,10,16-17H,1H2,H,21,22)H,23,24)H2,11,12,13)H2,18,19,20)/p-4/t4-,6-,7-,10-/m1/s1	NC1=C2N=CN[C@@H]3O[C@H]COP[O-])=O)OP[O-])=O)OP[O-])[O-])=O)[C@@H]O)[C@H]3O)C2=NC=N1	RAVEN Model
4	c00003_c	NAD+	C21H28N7O14P2	C21H26N7O14P2	-1	1e-05	0.02				Cytosol	C00003		InChI=1S/C21H27N7O14P2/c22-17-12-1925-7-24-17)288-26-12)21-1632)1430)1141-21)6-39-4436,37)42-4334,35)38-5-10-1329)1531)2040-10)27-3-1-2-94-27)1823)33/h1-4,7-8,10-11,13-16,20-21,29-32H,5-6H2,H5-,22,23,24,25,33,34,35,36,37)/p-1/t10-,11-,13-,14-,15-,16-,20-,21-/m1/s1	NC=O)C1=CC=C[N+]=C1)[C@@H]1O[C@H]COP[O-])=O)OP[O-])=O)OC[C@H]2O[C@H][C@H]O)[C@@H]2O)N2C=NC3=CN)N=CN=C23)[C@@H]O)[C@H]1O	RAVEN Model
5	c00004_c	NADH	C21H29N7O14P2	C21H27N7O14P2	-2	1e-05	0.02				Cytosol	C00004		InChI=1S/C21H29N7O14P2/c22-17-12-1925-7-24-17)288-26-12)21-1632)1430)1141-21)6-39-4436,37)42-4334,35)38-5-10-1329)1531)2040-10)27-3-1-2-94-27)1823)33/h1,3-4,7-8,10-11,13-16,20-21,29-32H,2,5-6H2,H2,23,33)H,34,35)H,36,37)H2,22,24,25)/p-2/t10-,11-,13-,14-,15-,16-,20-,21-/m1/s1	NC=O)C1=CNC=CC1)[C@@H]1O[C@H]COP[O-])=O)OP[O-])=O)OC[C@H]2O[C@H][C@H]O)[C@@H]2O)N2C=NC3=CN)N=CN=C23)[C@@H]O)[C@H]1O	RAVEN Model
6	c00005_c	NADPH	C21H30N7O17P3	C21H26N7O17P3	-4	1e-05	0.02				Cytosol	C00005		InChI=1S/C21H30N7O17P3/c22-17-12-1925-7-24-17)288-26-12)21-1644-4633,34)35)1430)1143-21)6-41-4838,39)45-4736,37)40-5-10-1329)1531)2042-10)27-3-1-2-94-27)1823)32/h1,3-4,7-8,10-11,13-16,20-21,29-31H,2,5-6H2,H2,23,32)H,36,37)H,38,39)H2,22,24,25)H2,33,34,35)/p-4/t10-,11-,13-,14-,15-,16-,20-,21-/m1/s1	NC=O)C1=CNC=CC1)[C@@H]1O[C@H]COP[O-])=O)OP[O-])=O)OC[C@H]2O[C@H][C@H]OP[O-])[O-])=O)[C@@H]2O)N2C=NC3=CN)N=CN=C23)[C@@H]O)[C@H]1O	Manual reconstruction
7	c00006_c	NADP+	C21H29N7O17P3	C21H25N7O17P3	-3	1e-05	0.02				Cytosol	C00006		InChI=1S/C21H28N7O17P3/c22-17-12-1925-7-24-17)288-26-12)21-1644-4633,34)35)1430)1143-21)6-41-4838,39)45-4736,37)40-5-10-1329)1531)2042-10)27-3-1-2-94-27)1823)32/h1-4,7-8,10-11,13-16,20-21,29-31H,5-6H2,H7-,22,23,24,25,32,33,34,35,36,37,38,39)/p-3/t10-,11-,13-,14-,15-,16-,20-,21-/m1/s1	NC=O)C1=CC=C[N+]=C1)[C@@H]1O[C@H]COP[O-])=O)OP[O-])=O)OC[C@H]2O[C@H][C@H]OP[O-])[O-])=O)[C@@H]2O)N2C=NC3=CN)N=CN=C23)[C@@H]O)[C@H]1O	RAVEN Model
8	c00007_c	Oxygen	O2	O2	0	1e-05	0.02				Cytosol	C00007		InChI=1S/O2/c1-2	O=O	RAVEN Model
9	c00008_c	ADP	C10H15N5O10P2	C10H12N5O10P2	-3	1e-05	0.02				Cytosol	C00008		InChI=1S/C10H15N5O10P2/c11-8-5-913-2-12-8)153-14-5)10-717)616)424-10)1-23-2721,22)25-2618,19)20/h2-4,6-7,10,16-17H,1H2,H,21,22)H2,11,12,13)H2,18,19,20)/p-3/t4-,6-,7-,10-/m1/s1	NC1=C2N=CN[C@@H]3O[C@H]COP[O-])=O)OP[O-])[O-])=O)[C@@H]O)[C@H]3O)C2=NC=N1	RAVEN Model
10	c00009_c	Orthophosphate	H3PO4	HO4P	-2	1e-05	0.02				Cytosol	C00009		InChI=1S/H3O4P/c1-52,3)4/hH3,1,2,3,4)/p-2	OP[O-])[O-])=O	RAVEN Model
11	c00009_e	Orthophosphate	H3PO4	HO4P	-2	1e-05	0.02				Extracellular	C00009		InChI=1S/H3O4P/c1-52,3)4/hH3,1,2,3,4)/p-2	OP[O-])[O-])=O	RAVEN Model
12	c00010_c	CoA	C21H36N7O16P3S	C21H32N7O16P3S	-4	1e-05	0.02				Cytosol	C00010		InChI=1S/C21H36N7O16P3S/c1-212,1631)1932)24-4-3-1229)23-5-6-48)8-41-4738,39)44-4636,37)40-7-11-1543-4533,34)35)1430)2042-11)28-10-27-13-1722)25-9-26-1813)28/h9-11,14-16,20,30-31,48H,3-8H2,1-2H3,H,23,29)H,24,32)H,36,37)H,38,39)H2,22,25,26)H2,33,34,35)/p-4/t11-,14-,15-,16?,20-/m1/s1	CCC)COP[O-])=O)OP[O-])=O)OC[C@H]1O[C@H][C@H]O)[C@@H]1OP[O-])[O-])=O)N1C=NC2=CN)N=CN=C12)CO)C=O)NCCC=O)NCCS	RAVEN Model
13	c00011_c	CO2	CO2	CO2	0	1e-05	0.02				Cytosol	C00011		InChI=1S/CO2/c2-1-3	O=C=O	RAVEN Model
14	c00011_e	CO2	CO2	CO2	0	1e-05	0.02				Extracellular	C00011		InChI=1S/CO2/c2-1-3	O=C=O	RAVEN Model
15	c00013_c	Diphosphate	P2H4O7	O7P2	-4	1e-05	0.02				Cytosol	C00013		InChI=1S/H4O7P2/c1-82,3)7-94,5)6/hH2,1,2,3)H2,4,5,6)/p-4	[O-]P[O-])=O)OP[O-])[O-])=O	RAVEN Model
16	c00014_c	NH3	NH3	H4N	1	1e-05	0.02				Cytosol	C00014		InChI=1S/H3N/h1H3/p+1	[NH4+]	Manual reconstruction
17	c00014_e	NH3	NH3	H4N	1	1e-05	0.02				Extracellular	C00014		InChI=1S/H3N/h1H3/p+1	[NH4+]	Manual reconstruction
18	c00015_c	UDP	C9H14N2O12P2	C9H11N2O12P2	-3	1e-05	0.02				Cytosol	C00015		InChI=1S/C9H14N2O12P2/c12-5-1-2-11915)10-5)8-714)613)422-8)3-21-2519,20)23-2416,17)18/h1-2,4,6-8,13-14H,3H2,H,19,20)H,10,12,15)H2,16,17,18)/p-3/t4-,6-,7-,8-/m1/s1	O[C@H]1[C@@H]O)[C@@H]O[C@@H]1COP[O-])=O)OP[O-])[O-])=O)N1C=CC=O)NC1=O	RAVEN Model
19	c00016_c	FAD	C27H33N9O15P2	C27H31N9O15P2	-2	1e-05	0.02				Cytosol	C00016		InChI=1S/C27H33N9O15P2/c1-10-3-12-134-1110)2)3524-1832-12)2542)34-2743)33-24)5-1437)1939)1538)6-48-5244,45)51-5346,47)49-7-16-2040)2141)2650-16)36-9-31-17-2228)29-8-30-2317)36/h3-4,8-9,14-16,19-21,26,37-41H,5-7H2,1-2H3,H,44,45)H,46,47)H2,28,29,30)H,34,42,43)/p-2/t14-,15+,16+,19-,20+,21+,26+/m0/s1	CC1=CC2=CC=C1C)NC[C@H]O)[C@H]O)[C@H]O)COP[O-])=O)OP[O-])=O)OC[C@H]1O[C@H][C@H]O)[C@@H]1O)N1C=NC3=CN)N=CN=C13)C1=NCO)=NC=O)C1=N2	RAVEN Model
20	c00018_c	Pyridoxal phosphate	C8H10NO6P	C8H8NO6P	-2	1e-05	0.02				Cytosol	C00018		InChI=1S/C8H10NO6P/c1-5-811)73-10)62-9-5)4-15-1612,13)14/h2-3,11H,4H2,1H3,H2,12,13,14)/p-2	CC1=CO)CC=O)=CCOP[O-])[O-])=O)C=N1	RAVEN Model
21	c00019_c	S-Adenosyl-L-methionine	C15H22N6O5S	C15H23N6O5S	1	1e-05	0.02				Cytosol	C00019		InChI=1S/C15H22N6O5S/c1-273-2-716)1524)25)4-8-1022)1123)1426-8)21-6-20-9-1217)18-5-19-139)21/h5-8,10-11,14,22-23H,2-4,16H2,1H3,H2-,17,18,19,24,25)/p+1/t7-,8+,10+,11+,14+,27?/m0/s1	C[S+]CC[C@H][NH3+])C[O-])=O)C[C@H]1O[C@H][C@H]O)[C@@H]1O)N1C=NC2=CN)N=CN=C12	RAVEN Model
22	c00020_c	AMP	C10H14N5O7P	C10H12N5O7P	-2	1e-05	0.02				Cytosol	C00020		InChI=1S/C10H14N5O7P/c11-8-5-913-2-12-8)153-14-5)10-717)616)422-10)1-21-2318,19)20/h2-4,6-7,10,16-17H,1H2,H2,11,12,13)H2,18,19,20)/p-2/t4-,6-,7-,10-/m1/s1	NC1=C2N=CN[C@@H]3O[C@H]COP[O-])[O-])=O)[C@@H]O)[C@H]3O)C2=NC=N1	RAVEN Model
23	c00021_c	S-Adenosyl-L-homocysteine	C14H20N6O5S	C14H20N6O5S	0	1e-05	0.02				Cytosol	C00021		InChI=1S/C14H20N6O5S/c15-61423)24)1-2-26-3-7-921)1022)1325-7)20-5-19-8-1116)17-4-18-128)20/h4-7,9-10,13,21-22H,1-3,15H2,H,23,24)H2,16,17,18)/t6-,7+,9+,10+,13+/m0/s1	NC1=C2N=CN[C@@H]3O[C@H]CSCC[C@H][NH3+])C[O-])=O)[C@@H]O)[C@H]3O)C2=NC=N1	RAVEN Model
24	c00022_c	Pyruvate	C3H4O3	C3H3O3	-1	1e-05	0.02				Cytosol	C00022		InChI=1S/C3H4O3/c1-24)35)6/h1H3,H,5,6)/p-1	CC=O)C[O-])=O	RAVEN Model
25	c00024_c	Acetyl-CoA	C23H38N7O17P3S	C23H34N7O17P3S	-4	1e-05	0.02				Cytosol	C00024		InChI=1S/C23H38N7O17P3S/c1-1231)51-7-6-25-1432)4-5-26-2135)1834)232,3)9-44-5041,42)47-4939,40)43-8-13-1746-4836,37)38)1633)2245-13)30-11-29-15-1924)27-10-28-2015)30/h10-11,13,16-18,22,33-34H,4-9H2,1-3H3,H,25,32)H,26,35)H,39,40)H,41,42)H2,24,27,28)H2,36,37,38)/p-4/t13-,16-,17-,18?,22-/m1/s1	CC=O)SCCNC=O)CCNC=O)CO)CC)C)COP[O-])=O)OP[O-])=O)OC[C@H]1O[C@H][C@H]O)[C@@H]1OP[O-])[O-])=O)N1C=NC2=CN)N=CN=C12	RAVEN Model
26	c00025_c	L-Glutamate	C5H9NO4	C5H8NO4	-1	1e-05	0.02				Cytosol	C00025		InChI=1S/C5H9NO4/c6-359)10)1-2-47)8/h3H,1-2,6H2,H,7,8)H,9,10)/p-1/t3-/m0/s1	[NH3+][C@@H]CCC[O-])=O)C[O-])=O	RAVEN Model
27	c00026_c	2-Oxoglutarate	C5H6O5	C5H4O5	-2	1e-05	0.02				Cytosol	C00026		InChI=1S/C5H6O5/c6-359)10)1-2-47)8/h1-2H2,H,7,8)H,9,10)/p-2	[O-]C=O)CCC=O)C[O-])=O	RAVEN Model
28	c00027_c	H2O2	H2O2	H2O2	0	1e-05	0.02				Cytosol	C00027		InChI=1S/H2O2/c1-2/h1-2H	OO	RAVEN Model
29	c00031_c	D-Glucose	C6H12O6	C6H12O6	0	1e-05	0.02				Cytosol	C00031		InChI=1S/C6H12O6/c7-1-2-38)49)510)611)12-2/h2-11H,1H2/t2-,3-,4+,5-,6?/m1/s1	OC[C@H]1OCO)[C@H]O)[C@@H]O)[C@@H]1O	RAVEN Model
30	c00033_c	Acetate	C2H4O2	C2H3O2	-1	1e-05	0.02				Cytosol	C00033		InChI=1S/C2H4O2/c1-23)4/h1H3,H,3,4)/p-1	CC[O-])=O	RAVEN Model
31	c00033_e	Acetate	C2H4O2	C2H3O2	-1	1e-05	0.02				Extracellular	C00033		InChI=1S/C2H4O2/c1-23)4/h1H3,H,3,4)/p-1	CC[O-])=O	RAVEN Model
32	c00035_c	GDP	C10H15N5O11P2	C10H12N5O11P2	-3	1e-05	0.02				Cytosol	C00035		InChI=1S/C10H15N5O11P2/c11-10-13-7-4818)14-10)12-2-157)9-617)516)325-9)1-24-2822,23)26-2719,20)21/h2-3,5-6,9,16-17H,1H2,H,22,23)H2,19,20,21)H3,11,13,14,18)/p-3/t3-,5-,6-,9-/m1/s1	NC1=NC2=CN=CN2[C@@H]2O[C@H]COP[O-])=O)OP[O-])[O-])=O)[C@@H]O)[C@H]2O)C=O)N1	Manual reconstruction
33	c00036_c	Oxaloacetate	C4H4O5	C4H2O5	-2	1e-05	0.02				Cytosol	C00036		InChI=1S/C4H4O5/c5-248)9)1-36)7/h1H2,H,6,7)H,8,9)/p-2	[O-]C=O)CC=O)C[O-])=O	RAVEN Model
34	c00037_c	Glycine	C2H5NO2	C2H5NO2	0	1e-05	0.02				Cytosol	C00037		InChI=1S/C2H5NO2/c3-1-24)5/h1,3H2,H,4,5)	[NH3+]CC[O-])=O	RAVEN Model
35	c00041_c	L-Alanine	C3H7NO2	C3H7NO2	0	1e-05	0.02				Cytosol	C00041		InChI=1S/C3H7NO2/c1-24)35)6/h2H,4H2,1H3,H,5,6)/t2-/m0/s1	C[C@H][NH3+])C[O-])=O	RAVEN Model
36	c00042_c	Succinate	C4H6O4	C4H4O4	-2	1e-05	0.02				Cytosol	C00042		InChI=1S/C4H6O4/c5-36)1-2-47)8/h1-2H2,H,5,6)H,7,8)/p-2	[O-]C=O)CCC[O-])=O	RAVEN Model
37	c00042_e	Succinate	C4H6O4	C4H4O4	-2	1e-05	0.02				Extracellular	C00042		InChI=1S/C4H6O4/c5-36)1-2-47)8/h1-2H2,H,5,6)H,7,8)/p-2	[O-]C=O)CCC[O-])=O	RAVEN Model
38	c00043_c	UDP-N-acetyl-D-glucosamine	C17H27N3O17P2	C17H25N3O17P2	-2	1e-05	0.02				Cytosol	C00043		InChI=1S/C17H27N3O17P2/c1-622)18-10-1326)1124)74-21)35-1610)36-3931,32)37-3829,30)33-5-8-1225)1427)1534-8)20-3-2-923)19-1720)28/h2-3,7-8,10-16,21,24-27H,4-5H2,1H3,H,18,22)H,29,30)H,31,32)H,19,23,28)/p-2/t7-,8-,10-,11-,12-,13-,14-,15-,16-/m1/s1	CC=O)N[C@@H]1[C@@H]O)[C@H]O)[C@@H]CO)O[C@@H]1OP[O-])=O)OP[O-])=O)OC[C@H]1O[C@H][C@H]O)[C@@H]1O)N1C=CC=O)NC1=O	Manual reconstruction
39	c00044_c	GTP	C10H16N5O14P3	C10H12N5O14P3	-4	1e-05	0.02				Cytosol	C00044		InChI=1S/C10H16N5O14P3/c11-10-13-7-4818)14-10)12-2-157)9-617)516)327-9)1-26-3122,23)29-3224,25)28-3019,20)21/h2-3,5-6,9,16-17H,1H2,H,22,23)H,24,25)H2,19,20,21)H3,11,13,14,18)/p-4/t3-,5-,6-,9-/m1/s1	NC1=NC2=CN=CN2[C@@H]2O[C@H]COP[O-])=O)OP[O-])=O)OP[O-])[O-])=O)[C@@H]O)[C@H]2O)C=O)N1	RAVEN Model
40	c00047_c	L-Lysine	C6H14N2O2	C6H15N2O2	1	1e-05	0.02				Cytosol	C00047		InChI=1S/C6H14N2O2/c7-4-2-1-3-58)69)10/h5H,1-4,7-8H2,H,9,10)/p+1/t5-/m0/s1	[NH3+]CCCC[C@H][NH3+])C[O-])=O	RAVEN Model
41	c00048_c	Glyoxylate	C2H2O3	C2HO3	-1	1e-05	0.02				Cytosol	C00048		InChI=1S/C2H2O3/c3-1-24)5/h1H,H,4,5)/p-1	[O-]C=O)C=O	RAVEN Model
42	c00049_c	L-Aspartate	C4H7NO4	C4H6NO4	-1	1e-05	0.02				Cytosol	C00049		InChI=1S/C4H7NO4/c5-248)9)1-36)7/h2H,1,5H2,H,6,7)H,8,9)/p-1/t2-/m0/s1	[NH3+][C@@H]CC[O-])=O)C[O-])=O	RAVEN Model
43	c00051_c	Glutathione	C10H17N3O6S	C10H16N3O6S	-1	1e-05	0.02				Cytosol	C00051		InChI=1S/C10H17N3O6S/c11-51018)19)1-2-714)13-64-20)917)12-3-815)16/h5-6,20H,1-4,11H2,H,12,17)H,13,14)H,15,16)H,18,19)/p-1/t5-,6-/m0/s1	[NH3+][C@@H]CCC=O)N[C@@H]CS)C=O)NCC[O-])=O)C[O-])=O	RAVEN Model
44	c00053_c	3'-Phosphoadenylyl sulfate	C10H15N5O13P2S	C10H11N5O13P2S	-4	1e-05	0.02				Cytosol	C00053		InChI=1S/C10H15N5O13P2S/c11-8-5-913-2-12-8)153-14-5)10-616)727-2917,18)19)426-10)1-25-3020,21)28-3122,23)24/h2-4,6-7,10,16H,1H2,H,20,21)H2,11,12,13)H2,17,18,19)H,22,23,24)/p-4/t4-,6-,7-,10-/m1/s1	NC1=C2N=CN[C@@H]3O[C@H]COP[O-])=O)OS[O-])=O)=O)[C@@H]OP[O-])[O-])=O)[C@H]3O)C2=NC=N1	Manual reconstruction
45	c00055_c	CMP	C9H14N3O8P	C9H12N3O8P	-2	1e-05	0.02				Cytosol	C00055		InChI=1S/C9H14N3O8P/c10-5-1-2-12915)11-5)8-714)613)420-8)3-19-2116,17)18/h1-2,4,6-8,13-14H,3H2,H2,10,11,15)H2,16,17,18)/p-2/t4-,6-,7-,8-/m1/s1	NC1=NC=O)NC=C1)[C@@H]1O[C@H]COP[O-])[O-])=O)[C@@H]O)[C@H]1O	RAVEN Model
46	c00058_c	Formate	CH2O2	CHO2	-1	1e-05	0.02				Cytosol	C00058		InChI=1S/CH2O2/c2-1-3/h1H,H,2,3)/p-1	[O-]C=O	RAVEN Model
47	c00058_e	Formate	CH2O2	CHO2	-1	1e-05	0.02				Extracellular	C00058		InChI=1S/CH2O2/c2-1-3/h1H,H,2,3)/p-1	[O-]C=O	RAVEN Model
48	c00059_c	Sulfate	H2SO4	O4S	-2	1e-05	0.02				Cytosol	C00059		InChI=1S/H2O4S/c1-52,3)4/hH2,1,2,3,4)/p-2	[O-]S[O-])=O)=O	RAVEN Model
49	c00059_e	Sulfate	H2SO4	O4S	-2	1e-05	0.02				Extracellular	C00059		InChI=1S/H2O4S/c1-52,3)4/hH2,1,2,3,4)/p-2	[O-]S[O-])=O)=O	RAVEN Model
50	c00061_c	FMN	C17H21N4O9P	C17H19N4O9P	-2	1e-05	0.02				Cytosol	C00061		InChI=1S/C17H21N4O9P/c1-7-3-9-104-87)2)2115-1318-9)1625)20-1726)19-15)5-1122)1424)1223)6-30-3127,28)29/h3-4,11-12,14,22-24H,5-6H2,1-2H3,H,20,25,26)H2,27,28,29)/p-2/t11-,12+,14-/m0/s1	CC1=CC2=CC=C1C)NC[C@H]O)[C@H]O)[C@H]O)COP[O-])[O-])=O)C1=NCO)=NC=O)C1=N2	RAVEN Model
51	c00062_c	L-Arginine	C6H14N4O2	C6H15N4O2	1	1e-05	0.02				Cytosol	C00062		InChI=1S/C6H14N4O2/c7-4511)12)2-1-3-10-68)9/h4H,1-3,7H2,H,11,12)H4,8,9,10)/p+1/t4-/m0/s1	NC=[NH2+])NCCC[C@H][NH3+])C[O-])=O	Manual reconstruction
52	c00063_c	CTP	C9H16N3O14P3	C9H12N3O14P3	-4	1e-05	0.02				Cytosol	C00063		InChI=1S/C9H16N3O14P3/c10-5-1-2-12915)11-5)8-714)613)424-8)3-23-2819,20)26-2921,22)25-2716,17)18/h1-2,4,6-8,13-14H,3H2,H,19,20)H,21,22)H2,10,11,15)H2,16,17,18)/p-4/t4-,6-,7-,8-/m1/s1	NC1=NC=O)NC=C1)[C@@H]1O[C@H]COP[O-])=O)OP[O-])=O)OP[O-])[O-])=O)[C@@H]O)[C@H]1O	RAVEN Model
53	c00064_c	L-Glutamine	C5H10N2O3	C5H10N2O3	0	1e-05	0.02				Cytosol	C00064		InChI=1S/C5H10N2O3/c6-359)10)1-2-47)8/h3H,1-2,6H2,H2,7,8)H,9,10)/t3-/m0/s1	NC=O)CC[C@H][NH3+])C[O-])=O	RAVEN Model
54	c00065_c	L-Serine	C3H7NO3	C3H7NO3	0	1e-05	0.02				Cytosol	C00065		InChI=1S/C3H7NO3/c4-21-5)36)7/h2,5H,1,4H2,H,6,7)/t2-/m0/s1	[NH3+][C@@H]CO)C[O-])=O	RAVEN Model
55	c00068_c	Thiamin diphosphate	C12H19N4O7P2S	C12H16N4O7P2S	-2	1e-05	0.02				Cytosol	C00068		InChI=1S/C12H18N4O7P2S/c1-8-113-4-22-2520,21)23-2417,18)19)26-7-168)6-10-5-14-92)15-1210)13/h5,7H,3-4,6H2,1-2H3,H4-,13,14,15,17,18,19,20,21)/p-2	CC1=CCCOP[O-])=O)OP[O-])[O-])=O)SC=[N+]1CC1=CN)N=CC)N=C1	RAVEN Model
56	c00073_c	L-Methionine	C5H11NO2S	C5H11NO2S	0	1e-05	0.02				Cytosol	C00073		InChI=1S/C5H11NO2S/c1-9-3-2-46)57)8/h4H,2-3,6H2,1H3,H,7,8)/t4-/m0/s1	CSCC[C@H][NH3+])C[O-])=O	RAVEN Model
57	c00074_c	Phosphoenolpyruvate	C3H5O6P	C3H2O6P	-3	1e-05	0.02				Cytosol	C00074		InChI=1S/C3H5O6P/c1-234)5)9-106,7)8/h1H2,H,4,5)H2,6,7,8)/p-3	[O-]C=O)C=C)OP[O-])[O-])=O	RAVEN Model
58	c00075_c	UTP	C9H15N2O15P3	C9H11N2O15P3	-4	1e-05	0.02				Cytosol	C00075		InChI=1S/C9H15N2O15P3/c12-5-1-2-11915)10-5)8-714)613)424-8)3-23-2819,20)26-2921,22)25-2716,17)18/h1-2,4,6-8,13-14H,3H2,H,19,20)H,21,22)H,10,12,15)H2,16,17,18)/p-4/t4-,6-,7-,8-/m1/s1	O[C@H]1[C@@H]O)[C@@H]O[C@@H]1COP[O-])=O)OP[O-])=O)OP[O-])[O-])=O)N1C=CC=O)NC1=O	RAVEN Model
59	c00077_c	L-Ornithine	C5H12N2O2	C5H13N2O2	1	1e-05	0.02				Cytosol	C00077		InChI=1S/C5H12N2O2/c6-3-1-2-47)58)9/h4H,1-3,6-7H2,H,8,9)/p+1/t4-/m0/s1	[NH3+]CCC[C@H][NH3+])C[O-])=O	RAVEN Model
60	c00078_c	L-Tryptophan	C11H12N2O2	C11H12N2O2	0	1e-05	0.02				Cytosol	C00078		InChI=1S/C11H12N2O2/c12-91114)15)5-7-6-13-10-4-2-1-3-87)10/h1-4,6,9,13H,5,12H2,H,14,15)/t9-/m0/s1	[NH3+][C@@H]CC1=CNC2=CC=CC=C12)C[O-])=O	RAVEN Model
61	c00079_c	L-Phenylalanine	C9H11NO2	C9H11NO2	0	1e-05	0.02				Cytosol	C00079		InChI=1S/C9H11NO2/c10-8911)12)6-7-4-2-1-3-5-7/h1-5,8H,6,10H2,H,11,12)/t8-/m0/s1	[NH3+][C@@H]CC1=CC=CC=C1)C[O-])=O	RAVEN Model
62	c00080_c	H+	H	H	1	1e-05	0.02				Cytosol	C00080		InChI=1S/p+1	[H+]	RAVEN Model
63	c00080_e	H+	H	H	1	1e-05	0.02				Extracellular	C00080		InChI=1S/p+1	[H+]	RAVEN Model
64	c00081_c	ITP	C10H15N4O14P3	C10H11N4O14P3	-4	1e-05	0.02				Cytosol	C00081		InChI=1S/C10H15N4O14P3/c15-6-41-25-3021,22)28-3123,24)27-2918,19)20)26-1076)16)14-3-13-5-814)11-2-12-95)17/h2-4,6-7,10,15-16H,1H2,H,21,22)H,23,24)H,11,12,17)H2,18,19,20)/p-4/t4-,6-,7-,10-/m1/s1	O[C@@H]1[C@@H]COP[O-])=O)OP[O-])=O)OP[O-])[O-])=O)O[C@H][C@@H]1O)N1C=NC2=C1N=CNC2=O	RAVEN Model
65	c00082_c	L-Tyrosine	C9H11NO3	C9H11NO3	0	1e-05	0.02				Cytosol	C00082		InChI=1S/C9H11NO3/c10-8912)13)5-6-1-3-711)4-2-6/h1-4,8,11H,5,10H2,H,12,13)/t8-/m0/s1	[NH3+][C@@H]CC1=CC=CO)C=C1)C[O-])=O	RAVEN Model
66	c00083_c	Malonyl-CoA	C24H38N7O19P3S	C24H33N7O19P3S	-5	1e-05	0.02				Cytosol	C00083		InChI=1S/C24H38N7O19P3S/c1-242,1937)2238)27-4-3-1332)26-5-6-54-1535)7-1433)34)9-47-5344,45)50-5242,43)46-8-12-1849-5139,40)41)1736)2348-12)31-11-30-16-2025)28-10-29-2116)31/h10-12,17-19,23,36-37H,3-9H2,1-2H3,H,26,32)H,27,38)H,33,34)H,42,43)H,44,45)H2,25,28,29)H2,39,40,41)/p-5/t12-,17-,18-,19?,23-/m1/s1	CCC)COP[O-])=O)OP[O-])=O)OC[C@H]1O[C@H][C@H]O)[C@@H]1OP[O-])[O-])=O)N1C=NC2=CN)N=CN=C12)CO)C=O)NCCC=O)NCCSC=O)CC[O-])=O	RAVEN Model
67	c00084_c	Acetaldehyde	C2H4O	C2H4O	0	1e-05	0.02				Cytosol	C00084		InChI=1S/C2H4O/c1-2-3/h2H,1H3	CC=O	RAVEN Model
68	c00085_c	D-Fructose 6-phosphate	C6H13O9P	C6H11O9P	-2	1e-05	0.02				Cytosol	C00085		InChI=1S/C6H13O9P/c7-2-610)59)48)315-6)1-14-1611,12)13/h3-5,7-10H,1-2H2,H2,11,12,13)/p-2/t3-,4-,5+,6?/m1/s1	OCC1O)O[C@H]COP[O-])[O-])=O)[C@@H]O)[C@@H]1O	RAVEN Model
69	c00086_c	Urea	CH4N2O	CH4N2O	0	1e-05	0.02				Cytosol	C00086		InChI=1S/CH4N2O/c2-13)4/hH4,2,3,4)	NCN)=O	RAVEN Model
70	c00088_c	Nitrite	HNO2	NO2	-1	1e-05	0.02				Cytosol	C00088		InChI=1S/HNO2/c2-1-3/hH,2,3)/p-1	[O-]N=O	RAVEN Model
71	c00091_c	Succinyl-CoA	C25H40N7O19P3S	C25H35N7O19P3S	-5	1e-05	0.02				Cytosol	C00091		InChI=1S/C25H40N7O19P3S/c1-252,2038)2339)28-6-5-1433)27-7-8-55-1636)4-3-1534)35)10-48-5445,46)51-5343,44)47-9-13-1950-5240,41)42)1837)2449-13)32-12-31-17-2126)29-11-30-2217)32/h11-13,18-20,24,37-38H,3-10H2,1-2H3,H,27,33)H,28,39)H,34,35)H,43,44)H,45,46)H2,26,29,30)H2,40,41,42)/p-5/t13-,18-,19-,20?,24-/m1/s1	CCC)COP[O-])=O)OP[O-])=O)OC[C@H]1O[C@H][C@H]O)[C@@H]1OP[O-])[O-])=O)N1C=NC2=CN)N=CN=C12)CO)C=O)NCCC=O)NCCSC=O)CCC[O-])=O	RAVEN Model
72	c00092_c	D-Glucose 6-phosphate	C6H13O9P	C6H11O9P	-2	1e-05	0.02				Cytosol	C00092		InChI=1S/C6H13O9P/c7-3-21-14-1611,12)13)15-610)59)43)8/h2-10H,1H2,H2,11,12,13)/p-2/t2-,3-,4+,5-,6?/m1/s1	OC1O[C@H]COP[O-])[O-])=O)[C@@H]O)[C@H]O)[C@H]1O	RAVEN Model
73	c00093_c	sn-Glycerol 3-phosphate	C3H9O6P	C3H7O6P	-2	1e-05	0.02				Cytosol	C00093		InChI=1S/C3H9O6P/c4-1-35)2-9-106,7)8/h3-5H,1-2H2,H2,6,7,8)/p-2/t3-/m1/s1	OC[C@@H]O)COP[O-])[O-])=O	RAVEN Model
74	c00094_c	Sulfite	H2SO3	O3S	-2	1e-05	0.02				Cytosol	C00094		InChI=1S/H2O3S/c1-42)3/hH2,1,2,3)/p-2	[O-]S[O-])=O	RAVEN Model
75	c00095_c	D-Fructose	C6H12O6	C6H12O6	0	1e-05	0.02				Cytosol	C00095		InChI=1S/C6H12O6/c7-1-3-49)510)611,2-8)12-3/h3-5,7-11H,1-2H2/t3-,4-,5+,6?/m1/s1	OC[C@H]1OCO)CO)[C@@H]O)[C@@H]1O	RAVEN Model
76	c00096_c	GDP-mannose	C16H25N5O16P2	C16H23N5O16P2	-2	1e-05	0.02				Cytosol	C00096		InChI=1S/C16H25N5O16P2/c17-16-19-12-61328)20-16)18-3-2112)14-1026)824)534-14)2-33-3829,30)37-3931,32)36-15-1127)925)723)41-22)35-15/h3-5,7-11,14-15,22-27H,1-2H2,H,29,30)H,31,32)H3,17,19,20,28)/p-2/t4-,5-,7-,8-,9+,10-,11+,14-,15-/m1/s1	NC1=NC2=CN=CN2[C@@H]2O[C@H]COP[O-])=O)OP[O-])=O)O[C@H]3O[C@H]CO)[C@@H]O)[C@H]O)[C@@H]3O)[C@@H]O)[C@H]2O)C=O)N1	RAVEN Model
77	c00097_c	L-Cysteine	C3H7NO2S	C3H7NO2S	0	1e-05	0.02				Cytosol	C00097		InChI=1S/C3H7NO2S/c4-21-7)35)6/h2,7H,1,4H2,H,5,6)/t2-/m0/s1	[NH3+][C@@H]CS)C[O-])=O	RAVEN Model
78	c00099_c	beta-Alanine	C3H7NO2	C3H7NO2	0	1e-05	0.02				Cytosol	C00099		InChI=1S/C3H7NO2/c4-2-1-35)6/h1-2,4H2,H,5,6)	[NH3+]CCC[O-])=O	RAVEN Model
79	c00100_c	Propanoyl-CoA	C24H40N7O17P3S	C24H36N7O17P3S	-4	1e-05	0.02				Cytosol	C00100		InChI=1S/C24H40N7O17P3S/c1-4-1533)52-8-7-26-1432)5-6-27-2236)1935)242,3)10-45-5142,43)48-5040,41)44-9-13-1847-4937,38)39)1734)2346-13)31-12-30-16-2025)28-11-29-2116)31/h11-13,17-19,23,34-35H,4-10H2,1-3H3,H,26,32)H,27,36)H,40,41)H,42,43)H2,25,28,29)H2,37,38,39)/p-4/t13-,17-,18-,19?,23-/m1/s1	CCC=O)SCCNC=O)CCNC=O)CO)CC)C)COP[O-])=O)OP[O-])=O)OC[C@H]1O[C@H][C@H]O)[C@@H]1OP[O-])[O-])=O)N1C=NC2=CN)N=CN=C12	RAVEN Model
80	c00101_c	Tetrahydrofolate	C19H23N7O6	C19H21N7O6	-2	1e-05	0.02				Cytosol	C00101		InChI=1S/C19H23N7O6/c20-19-25-15-141730)26-19)23-118-22-15)7-21-10-3-1-92-4-10)1629)24-121831)32)5-6-1327)28/h1-4,11-12,21,23H,5-8H2,H,24,29)H,27,28)H,31,32)H4,20,22,25,26,30)/p-2/t11?,12-/m0/s1	NC1=NC2=CNCCNC3=CC=CC=C3)C=O)N[C@@H]CCC[O-])=O)C[O-])=O)CN2)C=O)N1	RAVEN Model
81	c00103_c	D-Glucose 1-phosphate	C6H13O9P	C6H11O9P	-2	1e-05	0.02				Cytosol	C00103		InChI=1S/C6H13O9P/c7-1-2-38)49)510)614-2)15-1611,12)13/h2-10H,1H2,H2,11,12,13)/p-2/t2-,3-,4+,5-,6-/m1/s1	OC[C@H]1O[C@H]OP[O-])[O-])=O)[C@H]O)[C@@H]O)[C@@H]1O	RAVEN Model
82	c00104_c	IDP	C10H14N4O11P2	C10H11N4O11P2	-3	1e-05	0.02				Cytosol	C00104		InChI=1S/C10H14N4O11P2/c15-6-41-23-2721,22)25-2618,19)20)24-1076)16)14-3-13-5-814)11-2-12-95)17/h2-4,6-7,10,15-16H,1H2,H,21,22)H,11,12,17)H2,18,19,20)/p-3/t4-,6-,7-,10-/m1/s1	O[C@@H]1[C@@H]COP[O-])=O)OP[O-])[O-])=O)O[C@H][C@@H]1O)N1C=NC2=C1N=CNC2=O	Manual reconstruction
83	c00105_c	UMP	C9H13N2O9P	C9H11N2O9P	-2	1e-05	0.02				Cytosol	C00105		InChI=1S/C9H13N2O9P/c12-5-1-2-11915)10-5)8-714)613)420-8)3-19-2116,17)18/h1-2,4,6-8,13-14H,3H2,H,10,12,15)H2,16,17,18)/p-2/t4-,6-,7-,8-/m1/s1	O[C@H]1[C@@H]O)[C@@H]O[C@@H]1COP[O-])[O-])=O)N1C=CC=O)NC1=O	RAVEN Model
84	c00106_c	Uracil	C4H4N2O2	C4H4N2O2	0	1e-05	0.02				Cytosol	C00106		InChI=1S/C4H4N2O2/c7-3-1-2-5-48)6-3/h1-2H,H2,5,6,7,8)	O=C1NC=CC=O)N1	RAVEN Model
85	c00108_c	Anthranilate	C7H7NO2	C7H6NO2	-1	1e-05	0.02				Cytosol	C00108		InChI=1S/C7H7NO2/c8-6-4-2-1-3-56)79)10/h1-4H,8H2,H,9,10)/p-1	NC1=CC=CC=C1)C[O-])=O	RAVEN Model
86	c00109_c	2-Oxobutanoate	C4H6O3	C4H5O3	-1	1e-05	0.02				Cytosol	C00109		InChI=1S/C4H6O3/c1-2-35)46)7/h2H2,1H3,H,6,7)/p-1	CCC=O)C[O-])=O	RAVEN Model
87	c00111_c	Glycerone phosphate	C3H7O6P	C3H5O6P	-2	1e-05	0.02				Cytosol	C00111		InChI=1S/C3H7O6P/c4-1-35)2-9-106,7)8/h4H,1-2H2,H2,6,7,8)/p-2	OCC=O)COP[O-])[O-])=O	RAVEN Model
88	c00112_c	CDP	C9H15N3O11P2	C9H12N3O11P2	-3	1e-05	0.02				Cytosol	C00112		InChI=1S/C9H15N3O11P2/c10-5-1-2-12915)11-5)8-714)613)422-8)3-21-2519,20)23-2416,17)18/h1-2,4,6-8,13-14H,3H2,H,19,20)H2,10,11,15)H2,16,17,18)/p-3/t4-,6-,7-,8-/m1/s1	NC1=NC=O)NC=C1)[C@@H]1O[C@H]COP[O-])=O)OP[O-])[O-])=O)[C@@H]O)[C@H]1O	RAVEN Model
89	c00116_c	Glycerol	C3H8O3	C3H8O3	0	1e-05	0.02				Cytosol	C00116		InChI=1S/C3H8O3/c4-1-36)2-5/h3-6H,1-2H2	OCCO)CO	RAVEN Model
90	c00117_c	D-Ribose 5-phosphate	C5H11O8P	C5H9O8P	-2	1e-05	0.02				Cytosol	C00117		InChI=1S/C5H11O8P/c6-3-21-12-149,10)11)13-58)43)7/h2-8H,1H2,H2,9,10,11)/p-2/t2-,3-,4-,5?/m1/s1	OC1O[C@H]COP[O-])[O-])=O)[C@@H]O)[C@H]1O	RAVEN Model
91	c00118_c	D-Glyceraldehyde 3-phosphate	C3H7O6P	C3H5O6P	-2	1e-05	0.02				Cytosol	C00118		InChI=1S/C3H7O6P/c4-1-35)2-9-106,7)8/h1,3,5H,2H2,H2,6,7,8)/p-2/t3-/m0/s1	O[C@H]COP[O-])[O-])=O)C=O	RAVEN Model
92	c00119_c	5-Phospho-alpha-D-ribose 1-diphosphate	C5H13O14P3	C5H8O14P3	-5	1e-05	0.02				Cytosol	C00119		InChI=1S/C5H13O14P3/c6-3-21-16-208,9)10)17-543)7)18-2214,15)19-2111,12)13/h2-7H,1H2,H,14,15)H2,8,9,10)H2,11,12,13)/p-5/t2-,3-,4-,5-/m1/s1	O[C@H]1[C@@H]O)[C@@H]OP[O-])=O)OP[O-])[O-])=O)O[C@@H]1COP[O-])[O-])=O	Manual reconstruction
93	c00120_c	Biotin	C10H16N2O3S	C10H15N2O3S	-1	1e-05	0.02				Cytosol	C00120		InChI=1S/C10H16N2O3S/c13-814)4-2-1-3-7-9-65-16-7)11-1015)12-9/h6-7,9H,1-5H2,H,13,14)H2,11,12,15)/p-1/t6-,7-,9-/m0/s1	[O-]C=O)CCCC[C@@H]1SC[C@@H]2NC=O)N[C@H]12	RAVEN Model
94	c00122_c	Fumarate	C4H4O4	C4H2O4	-2	1e-05	0.02				Cytosol	C00122		InChI=1S/C4H4O4/c5-36)1-2-47)8/h1-2H,H,5,6)H,7,8)/p-2/b2-1+	[O-]C=O)\C=C\C[O-])=O	RAVEN Model
95	c00122_e	Fumarate	C4H4O4	C4H2O4	-2	1e-05	0.02				Extracellular	C00122		InChI=1S/C4H4O4/c5-36)1-2-47)8/h1-2H,H,5,6)H,7,8)/p-2/b2-1+	[O-]C=O)\C=C\C[O-])=O	RAVEN Model
96	c00123_c	L-Leucine	C6H13NO2	C6H13NO2	0	1e-05	0.02				Cytosol	C00123		InChI=1S/C6H13NO2/c1-42)3-57)68)9/h4-5H,3,7H2,1-2H3,H,8,9)/t5-/m0/s1	CCC)C[C@H][NH3+])C[O-])=O	RAVEN Model
97	c00125_c	Ferricytochrome c	C42H44FeN8O8S2R4	C42H42FeN8O8R4S2	-1	1e-05	0.02				Cytosol	C00125		Unavailable for R groups	CCSC[C@H]NC[*])=O)C=O)N[*])C1=CC)\C2=C\C3=CCC)SC[C@H]NC[*])=O)C=O)N[*])CC)=C4\C=C5/N=C/C=C6\N[Fe+]N34)\C=C/C1=N2)CC)=C6CCC[O-])=O)CCCC[O-])=O)=C5C	RAVEN Model
98	c00126_c	Ferrocytochrome c	C42H44FeN8O8S2R4	C42H42FeN8O8R4S2	-2	1e-05	0.02				Cytosol	C00126		Unavailable for R groups	CCSC[C@H]NC[*])=O)C=O)N[*])C1=CC)\C2=C\C3=CCC)SC[C@H]NC[*])=O)C=O)N[*])CC)=C4\C=C5/N=C/C=C6\N[Fe]N34)\C=C/C1=N2)CC)=C6CCC[O-])=O)CCCC[O-])=O)=C5C	RAVEN Model
99	c00129_c	Isopentenyl diphosphate	C5H12O7P2	C5H9O7P2	-3	1e-05	0.02				Cytosol	C00129		InChI=1S/C5H12O7P2/c1-52)3-4-11-149,10)12-136,7)8/h1,3-4H2,2H3,H,9,10)H2,6,7,8)/p-3	CC=C)CCOP[O-])=O)OP[O-])[O-])=O	RAVEN Model
100	c00130_c	IMP	C10H13N4O8P	C10H11N4O8P	-2	1e-05	0.02				Cytosol	C00130		InChI=1S/C10H13N4O8P/c15-6-41-21-2318,19)20)22-1076)16)14-3-13-5-814)11-2-12-95)17/h2-4,6-7,10,15-16H,1H2,H,11,12,17)H2,18,19,20)/p-2/t4-,6-,7-,10-/m1/s1	O[C@@H]1[C@@H]COP[O-])[O-])=O)O[C@H][C@@H]1O)N1C=NC2=C1N=CNC2=O	RAVEN Model
101	c00131_c	dATP	C10H16N5O12P3	C10H12N5O12P3	-4	1e-05	0.02				Cytosol	C00131		InChI=1S/C10H16N5O12P3/c11-9-8-1013-3-12-9)154-14-8)7-1-516)625-7)2-24-2920,21)27-3022,23)26-2817,18)19/h3-7,16H,1-2H2,H,20,21)H,22,23)H2,11,12,13)H2,17,18,19)/p-4/t5-,6+,7+/m0/s1	NC1=C2N=CN[C@H]3C[C@H]O)[C@@H]COP[O-])=O)OP[O-])=O)OP[O-])[O-])=O)O3)C2=NC=N1	RAVEN Model
102	c00133_c	D-Alanine	C3H7NO2	C3H7NO2	0	1e-05	0.02				Cytosol	C00133		InChI=1S/C3H7NO2/c1-24)35)6/h2H,4H2,1H3,H,5,6)/t2-/m1/s1	C[C@@H][NH3+])C[O-])=O	RAVEN Model
103	c00134_c	Putrescine	C4H12N2	C4H14N2	2	1e-05	0.02				Cytosol	C00134		InChI=1S/C4H12N2/c5-3-1-2-4-6/h1-6H2/p+2	[NH3+]CCCC[NH3+]	RAVEN Model
104	c00135_c	L-Histidine	C6H9N3O2	C6H9N3O2	0	1e-05	0.02				Cytosol	C00135		InChI=1S/C6H9N3O2/c7-5610)11)1-4-2-8-3-9-4/h2-3,5H,1,7H2,H,8,9)H,10,11)/t5-/m0/s1	[NH3+][C@@H]CC1=CNC=N1)C[O-])=O	RAVEN Model
105	c00136_c	Butanoyl-CoA	C25H42N7O17P3S	C25H38N7O17P3S	-4	1e-05	0.02				Cytosol	C00136		InChI=1S/C25H42N7O17P3S/c1-4-5-1634)53-9-8-27-1533)6-7-28-2337)2036)252,3)11-46-5243,44)49-5141,42)45-10-14-1948-5038,39)40)1835)2447-14)32-13-31-17-2126)29-12-30-2217)32/h12-14,18-20,24,35-36H,4-11H2,1-3H3,H,27,33)H,28,37)H,41,42)H,43,44)H2,26,29,30)H2,38,39,40)/p-4/t14-,18-,19-,20?,24-/m1/s1	CCCC=O)SCCNC=O)CCNC=O)CO)CC)C)COP[O-])=O)OP[O-])=O)OC[C@H]1O[C@H][C@H]O)[C@@H]1OP[O-])[O-])=O)N1C=NC2=CN)N=CN=C12	RAVEN Model
106	c00137_c	myo-Inositol	C6H12O6	C6H12O6	0	1e-05	0.02				Cytosol	C00137		InChI=1S/C6H12O6/c7-1-28)410)612)511)31)9/h1-12H/t1-,2-,3-,4+,5-,6-	O[C@H]1[C@H]O)[C@@H]O)[C@H]O)[C@H]O)[C@@H]1O	RAVEN Model
107	c00138_c	Reduced ferredoxin		Fe8S8X	2	1e-05	0.02				Cytosol	C00138		Unavailable	Unavailable
108	c00139_c	Oxidized ferredoxin		Fe8S8X	3	1e-05	0.02				Cytosol	C00139		Unavailable	Unavailable
109	c00140_c	N-Acetyl-D-glucosamine	C8H15NO6	C8H15NO6	0	1e-05	0.02				Cytosol	C00140		InChI=1S/C8H15NO6/c1-311)9-5-713)612)42-10)15-85)14/h4-8,10,12-14H,2H2,1H3,H,9,11)/t4-,5-,6-,7-,8?/m1/s1	CC=O)N[C@H]1CO)O[C@H]CO)[C@@H]O)[C@@H]1O	RAVEN Model
110	c00141_c	3-Methyl-2-oxobutanoic acid	C5H8O3	C5H7O3	-1	1e-05	0.02				Cytosol	C00141		InChI=1S/C5H8O3/c1-32)46)57)8/h3H,1-2H3,H,7,8)/p-1	CCC)C=O)C[O-])=O	RAVEN Model
111	c00143_c	5,10-Methylenetetrahydrofolate	C20H23N7O6	C20H21N7O6	-2	1e-05	0.02				Cytosol	C00143		InChI=1S/C20H23N7O6/c21-20-24-16-151831)25-20)27-9-268-1227)7-22-16)11-3-1-102-4-11)1730)23-131932)33)5-6-1428)29/h1-4,12-13H,5-9H2,H,23,30)H,28,29)H,32,33)H4,21,22,24,25,31)/p-2/t12-,13?/m1/s1	NC1=NC2=CN3CNC[C@H]3CN2)C2=CC=CC=C2)C=O)NCCCC[O-])=O)C[O-])=O)C=O)N1	RAVEN Model
112	c00144_c	GMP	C10H14N5O8P	C10H12N5O8P	-2	1e-05	0.02				Cytosol	C00144		InChI=1S/C10H14N5O8P/c11-10-13-7-4818)14-10)12-2-157)9-617)516)323-9)1-22-2419,20)21/h2-3,5-6,9,16-17H,1H2,H2,19,20,21)H3,11,13,14,18)/p-2/t3-,5-,6-,9-/m1/s1	NC1=NC2=CN=CN2[C@@H]2O[C@H]COP[O-])[O-])=O)[C@@H]O)[C@H]2O)C=O)N1	RAVEN Model
113	c00147_c	Adenine	C5H5N5	C5H5N5	0	1e-05	0.02				Cytosol	C00147		InChI=1S/C5H5N5/c6-4-3-59-1-7-3)10-2-8-4/h1-2H,H3,6,7,8,9,10)	NC1=C2NC=NC2=NC=N1	RAVEN Model
114	c00148_c	L-Proline	C5H9NO2	C5H9NO2	0	1e-05	0.02				Cytosol	C00148		InChI=1S/C5H9NO2/c7-58)4-2-1-3-6-4/h4,6H,1-3H2,H,7,8)/t4-/m0/s1	[O-]C=O)[C@@H]1CCC[NH2+]1	RAVEN Model
115	c00149_c	(S)-Malate	C4H6O5	C4H4O5	-2	1e-05	0.02				Cytosol	C00149		InChI=1S/C4H6O5/c5-248)9)1-36)7/h2,5H,1H2,H,6,7)H,8,9)/p-2/t2-/m0/s1	O[C@@H]CC[O-])=O)C[O-])=O	RAVEN Model
116	c00152_c	L-Asparagine	C4H8N2O3	C4H8N2O3	0	1e-05	0.02				Cytosol	C00152		InChI=1S/C4H8N2O3/c5-248)9)1-36)7/h2H,1,5H2,H2,6,7)H,8,9)/t2-/m0/s1	NC=O)C[C@H][NH3+])C[O-])=O	RAVEN Model
117	c00153_c	Nicotinamide	C6H6N2O	C6H6N2O	0	1e-05	0.02				Cytosol	C00153		InChI=1S/C6H6N2O/c7-69)5-2-1-3-8-4-5/h1-4H,H2,7,9)	NC=O)C1=CC=CN=C1	RAVEN Model
118	c00154_c	Palmitoyl-CoA	C37H66N7O17P3S	C37H62N7O17P3S	-4	1e-05	0.02				Cytosol	C00154		InChI=1S/C37H66N7O17P3S/c1-4-5-6-7-8-9-10-11-12-13-14-15-16-17-2846)65-21-20-39-2745)18-19-40-3549)3248)372,3)23-58-6455,56)61-6353,54)57-22-26-3160-6250,51)52)3047)3659-26)44-25-43-29-3338)41-24-42-3429)44/h24-26,30-32,36,47-48H,4-23H2,1-3H3,H,39,45)H,40,49)H,53,54)H,55,56)H2,38,41,42)H2,50,51,52)/p-4/t26-,30-,31-,32?,36-/m1/s1	CCCCCCCCCCCCCCCC=O)SCCNC=O)CCNC=O)CO)CC)C)COP[O-])=O)OP[O-])=O)OC[C@H]1O[C@H][C@H]O)[C@@H]1OP[O-])[O-])=O)N1C=NC2=CN)N=CN=C12	RAVEN Model
119	c00155_c	L-Homocysteine	C4H9NO2S	C4H9NO2S	0	1e-05	0.02				Cytosol	C00155		InChI=1S/C4H9NO2S/c5-31-2-8)46)7/h3,8H,1-2,5H2,H,6,7)/t3-/m0/s1	[NH3+][C@@H]CCS)C[O-])=O	RAVEN Model
120	c00156_c	4-Hydroxybenzoate	C7H6O3	C7H5O3	-1	1e-05	0.02				Cytosol	C00156		InChI=1S/C7H6O3/c8-6-3-1-52-4-6)79)10/h1-4,8H,H,9,10)/p-1	OC1=CC=CC=C1)C[O-])=O	RAVEN Model
121	c00158_c	Citrate	C6H8O7	C6H5O7	-3	1e-05	0.02				Cytosol	C00158		InChI=1S/C6H8O7/c7-38)1-613,511)12)2-49)10/h13H,1-2H2,H,7,8)H,9,10)H,11,12)/p-3	OCCC[O-])=O)CC[O-])=O)C[O-])=O	RAVEN Model
122	c00160_c	Glycolate	C2H4O3	C2H3O3	-1	1e-05	0.02				Cytosol	C00160		InChI=1S/C2H4O3/c3-1-24)5/h3H,1H2,H,4,5)/p-1	OCC[O-])=O	RAVEN Model
123	c00163_c	Propanoate	C3H6O2	C3H5O2	-1	1e-05	0.02				Cytosol	C00163		InChI=1S/C3H6O2/c1-2-34)5/h2H2,1H3,H,4,5)/p-1	CCC[O-])=O	RAVEN Model
124	c00163_e	Propanoate	C3H6O2	C3H5O2	-1	1e-05	0.02				Extracellular	C00163		InChI=1S/C3H6O2/c1-2-34)5/h2H2,1H3,H,4,5)/p-1	CCC[O-])=O	RAVEN Model
125	c00164_c	Acetoacetate	C4H6O3	C4H5O3	-1	1e-05	0.02				Cytosol	C00164		InChI=1S/C4H6O3/c1-35)2-46)7/h2H2,1H3,H,6,7)/p-1	CC=O)CC[O-])=O	RAVEN Model
126	c00166_c	Phenylpyruvate	C9H8O3	C9H7O3	-1	1e-05	0.02				Cytosol	C00166		InChI=1S/C9H8O3/c10-8911)12)6-7-4-2-1-3-5-7/h1-5H,6H2,H,11,12)/p-1	[O-]C=O)C=O)CC1=CC=CC=C1	RAVEN Model
127	c00167_c	UDP-glucuronate	C15H22N2O18P2	C15H19N2O18P2	-3	1e-05	0.02				Cytosol	C00167		InChI=1S/C15H22N2O18P2/c18-5-1-2-171526)16-5)12-922)619)432-12)3-31-3627,28)35-3729,30)34-14-1023)720)821)1133-14)1324)25/h1-2,4,6-12,14,19-23H,3H2,H,24,25)H,27,28)H,29,30)H,16,18,26)/p-3/t4-,6-,7+,8+,9-,10-,11+,12-,14-/m1/s1	O[C@H]1[C@@H]O)[C@@H]O[C@@H]1COP[O-])=O)OP[O-])=O)O[C@H]1O[C@@H][C@@H]O)[C@H]O)[C@H]1O)C[O-])=O)N1C=CC=O)NC1=O	RAVEN Model
128	c00168_c	Hydroxypyruvate	C3H4O4	C3H3O4	-1	1e-05	0.02				Cytosol	C00168		InChI=1S/C3H4O4/c4-1-25)36)7/h4H,1H2,H,6,7)/p-1	OCC=O)C[O-])=O	RAVEN Model
129	c00169_c	Carbamoyl phosphate	CH4NO5P	CH2NO5P	-2	1e-05	0.02				Cytosol	C00169		InChI=1S/CH4NO5P/c2-13)7-84,5)6/hH2,2,3)H2,4,5,6)/p-2	NC=O)OP[O-])[O-])=O	RAVEN Model
130	c00175_c	Cobalt ion	Co	Co	2	1e-05	0.02				Cytosol	C00175		InChI=1S/Co/q+2	[Co++]	RAVEN Model
131	c00175_e	Cobalt ion	Co	Co	2	1e-05	0.02				Extracellular	C00175		InChI=1S/Co/q+2	[Co++]	RAVEN Model
132	c00177_c	Cyanide	CN	CHN	0	1e-05	0.02				Cytosol	C00177		InChI=1S/CHN/c1-2/h1H	C#N	RAVEN Model
133	c00179_c	Agmatine	C5H14N4	C5H16N4	2	1e-05	0.02				Cytosol	C00179		InChI=1S/C5H14N4/c6-3-1-2-4-9-57)8/h1-4,6H2,H4,7,8,9)/p+2	NC=[NH2+])NCCCC[NH3+]	RAVEN Model
134	c00180_c	Benzoate	C7H6O2	C7H5O2	-1	1e-05	0.02				Cytosol	C00180		InChI=1S/C7H6O2/c8-79)6-4-2-1-3-5-6/h1-5H,H,8,9)/p-1	[O-]C=O)C1=CC=CC=C1	RAVEN Model
135	c00182_c	Glycogen	C24H42O21	C6H12O6	0	1e-05	0.02				Cytosol	C00182		InChI=1S/C6H12O6/c7-1-2-38)49)510)611)12-2/h2-11H,1H2/t2-,3-,4+,5-,6+/m1/s1	OC[C@H]1O[C@H]O)[C@H]O)[C@@H]O)[C@@H]1O	Manual reconstruction
136	c00183_c	L-Valine	C5H11NO2	C5H11NO2	0	1e-05	0.02				Cytosol	C00183		InChI=1S/C5H11NO2/c1-32)46)57)8/h3-4H,6H2,1-2H3,H,7,8)/t4-/m0/s1	CCC)[C@H][NH3+])C[O-])=O	RAVEN Model
137	c00184_c	Glycerone	C3H6O3	C3H6O3	0	1e-05	0.02				Cytosol	C00184		InChI=1S/C3H6O3/c4-1-36)2-5/h4-5H,1-2H2	OCC=O)CO	RAVEN Model
138	c00186_c	(S)-Lactate	C3H6O3	C3H5O3	-1	1e-05	0.02				Cytosol	C00186		InChI=1S/C3H6O3/c1-24)35)6/h2,4H,1H3,H,5,6)/p-1/t2-/m0/s1	C[C@H]O)C[O-])=O	RAVEN Model
139	c00188_c	L-Threonine	C4H9NO3	C4H9NO3	0	1e-05	0.02				Cytosol	C00188		InChI=1S/C4H9NO3/c1-26)35)47)8/h2-3,6H,5H2,1H3,H,7,8)/t2-,3+/m1/s1	C[C@@H]O)[C@H][NH3+])C[O-])=O	RAVEN Model
140	c00192_c	Hydroxylamine	NH3O	H3NO	0	1e-05	0.02				Cytosol	C00192		InChI=1S/H3NO/c1-2/h2H,1H2	NO	RAVEN Model
141	c00194_c	Cobamide coenzyme	C72H100CoN18O17P	C72H100CoN18O17P	0	1e-05	0.02				Cytosol	C00194		InChI=1S/C62H90N13O14P.C10H12N5O3.Co/c1-29-20-39-4021-3029)2)7528-70-39)57-5284)534127-76)87-57)89-9085,86)88-313)26-69-4983)18-19-598)3722-4666)80)56-6211)6110,25-4868)82)3614-17-4565)79)5174-62)335)55-609,24-4767)81)3412-15-4363)77)3871-55)23-42-586,7)3513-16-4464)78)5072-42)324)5459)73-56;1-4-616)717)1018-4)15-3-14-5-811)12-2-13-95)15;/h20-21,23,28,31,34-37,41,52-53,56-57,76,84H,12-19,22,24-27…	C[C@H]CNC=O)CC[C@]1C)[C@@H]CCN)=O)C2N[Co+]C[C@H]3O[C@H][C@H]O)[C@@H]3O)N3C=NC4=CN)N=CN=C34)C1=CC)C1=[NH+]C=CC3=NC=CC)C4=[NH+][C@]2C)[C@@]C)CCN)=O)[C@@H]4CCCN)=O)[C@@]C)CCN)=O)[C@@H]3CCCN)=O)CC)C)[C@@H]1CCCN)=O)OP[O-])=O)O[C@@H]1[C@@H]CO)O[C@@H][C@@H]1O)N1C=NC2=CCC)=CC)C=C12	RAVEN Model
142	c00197_c	3-Phospho-D-glycerate	C3H7O7P	C3H4O7P	-3	1e-05	0.02				Cytosol	C00197		InChI=1S/C3H7O7P/c4-235)6)1-10-117,8)9/h2,4H,1H2,H,5,6)H2,7,8,9)/p-3/t2-/m1/s1	O[C@H]COP[O-])[O-])=O)C[O-])=O	RAVEN Model
143	c00198_c	D-Glucono-1,5-lactone	C6H10O6	C6H10O6	0	1e-05	0.02				Cytosol	C00198		InChI=1S/C6H10O6/c7-1-2-38)49)510)611)12-2/h2-5,7-10H,1H2/t2-,3-,4+,5-/m1/s1	OC[C@H]1OC=O)[C@H]O)[C@@H]O)[C@@H]1O	RAVEN Model
144	c00199_c	D-Ribulose 5-phosphate	C5H11O8P	C5H9O8P	-2	1e-05	0.02				Cytosol	C00199		InChI=1S/C5H11O8P/c6-1-37)59)48)2-13-1410,11)12/h4-6,8-9H,1-2H2,H2,10,11,12)/p-2/t4-,5+/m1/s1	OCC=O)[C@H]O)[C@H]O)COP[O-])[O-])=O	Manual reconstruction
145	c00203_c	UDP-N-acetyl-D-galactosamine	C17H27N3O17P2	C17H25N3O17P2	-2	1e-05	0.02				Cytosol	C00203		InChI=1S/C17H27N3O17P2/c1-622)18-10-1326)1124)74-21)35-1610)36-3931,32)37-3829,30)33-5-8-1225)1427)1534-8)20-3-2-923)19-1720)28/h2-3,7-8,10-16,21,24-27H,4-5H2,1H3,H,18,22)H,29,30)H,31,32)H,19,23,28)/p-2/t7-,8-,10-,11+,12-,13-,14-,15?,16-/m1/s1	CC=O)N[C@@H]1[C@@H]O)[C@@H]O)[C@@H]CO)O[C@@H]1OP[O-])=O)OP[O-])=O)OC[C@H]1OC[C@H]O)[C@@H]1O)N1C=CC=O)NC1=O	RAVEN Model
146	c00206_c	dADP	C10H15N5O9P2	C10H12N5O9P2	-3	1e-05	0.02				Cytosol	C00206		InChI=1S/C10H15N5O9P2/c11-9-8-1013-3-12-9)154-14-8)7-1-516)623-7)2-22-2620,21)24-2517,18)19/h3-7,16H,1-2H2,H,20,21)H2,11,12,13)H2,17,18,19)/p-3/t5-,6+,7+/m0/s1	NC1=C2N=CN[C@H]3C[C@H]O)[C@@H]COP[O-])=O)OP[O-])[O-])=O)O3)C2=NC=N1	RAVEN Model
147	c00209_c	Oxalate	C2H2O4	C2O4	-2	1e-05	0.02				Cytosol	C00209		InChI=1S/C2H2O4/c3-14)25)6/hH,3,4)H,5,6)/p-2	[O-]C=O)C[O-])=O	RAVEN Model
148	c00212_c	Adenosine	C10H13N5O4	C10H13N5O4	0	1e-05	0.02				Cytosol	C00212		InChI=1S/C10H13N5O4/c11-8-5-913-2-12-8)153-14-5)10-718)617)41-16)19-10/h2-4,6-7,10,16-18H,1H2,H2,11,12,13)/t4-,6-,7-,10-/m1/s1	NC1=C2N=CN[C@@H]3O[C@H]CO)[C@@H]O)[C@H]3O)C2=NC=N1	RAVEN Model
149	c00214_c	Thymidine	C10H14N2O5	C10H14N2O5	0	1e-05	0.02				Cytosol	C00214		InChI=1S/C10H14N2O5/c1-5-3-121016)11-95)15)8-2-614)74-13)17-8/h3,6-8,13-14H,2,4H2,1H3,H,11,15,16)/t6-,7+,8+/m0/s1	CC1=CN[C@H]2C[C@H]O)[C@@H]CO)O2)C=O)NC1=O	RAVEN Model
150	c00217_c	D-Glutamate	C5H9NO4	C5H8NO4	-1	1e-05	0.02				Cytosol	C00217		InChI=1S/C5H9NO4/c6-359)10)1-2-47)8/h3H,1-2,6H2,H,7,8)H,9,10)/p-1/t3-/m1/s1	[NH3+][C@H]CCC[O-])=O)C[O-])=O	RAVEN Model
151	c00221_c	beta-D-Glucose	C6H12O6	C6H12O6	0	1e-05	0.02				Cytosol	C00221		InChI=1S/C6H12O6/c7-1-2-38)49)510)611)12-2/h2-11H,1H2/t2-,3-,4+,5-,6-/m1/s1	OC[C@H]1O[C@@H]O)[C@H]O)[C@@H]O)[C@@H]1O	RAVEN Model
152	c00222_c	3-Oxopropanoate	C3H4O3	C3H3O3	-1	1e-05	0.02				Cytosol	C00222		InChI=1S/C3H4O3/c4-2-1-35)6/h2H,1H2,H,5,6)/p-1	[O-]C=O)CC=O	RAVEN Model
153	c00224_c	Adenylyl sulfate	C10H14N5O10PS	C10H12N5O10PS	-2	1e-05	0.02				Cytosol	C00224		InChI=1S/C10H14N5O10PS/c11-8-5-913-2-12-8)153-14-5)10-717)616)424-10)1-23-2618,19)25-2720,21)22/h2-4,6-7,10,16-17H,1H2,H,18,19)H2,11,12,13)H,20,21,22)/p-2/t4-,6-,7-,10-/m1/s1	NC1=C2N=CN[C@@H]3O[C@H]COP[O-])=O)OS[O-])=O)=O)[C@@H]O)[C@H]3O)C2=NC=N1	RAVEN Model
154	c00227_c	Acetyl phosphate	C2H5O5P	C2H3O5P	-2	1e-05	0.02				Cytosol	C00227		InChI=1S/C2H5O5P/c1-23)7-84,5)6/h1H3,H2,4,5,6)/p-2	CC=O)OP[O-])[O-])=O	Manual reconstruction
155	c00229_c	Acyl-carrier protein	HSR	HRS	0	1e-05	0.02				Cytosol	C00229		Unavailable for R groups	S[*]	RAVEN Model
156	c00231_c	D-Xylulose 5-phosphate	C5H11O8P	C5H9O8P	-2	1e-05	0.02				Cytosol	C00231		InChI=1S/C5H11O8P/c6-1-37)59)48)2-13-1410,11)12/h4-6,8-9H,1-2H2,H2,10,11,12)/p-2/t4-,5-/m1/s1	OCC=O)[C@@H]O)[C@H]O)COP[O-])[O-])=O	RAVEN Model
157	c00232_c	Succinate semialdehyde	C4H6O3	C4H5O3	-1	1e-05	0.02				Cytosol	C00232		InChI=1S/C4H6O3/c5-3-1-2-46)7/h3H,1-2H2,H,6,7)/p-1	[O-]C=O)CCC=O	RAVEN Model
158	c00233_c	4-Methyl-2-oxopentanoate	C6H10O3	C6H9O3	-1	1e-05	0.02				Cytosol	C00233		InChI=1S/C6H10O3/c1-42)3-57)68)9/h4H,3H2,1-2H3,H,8,9)/p-1	CCC)CC=O)C[O-])=O	RAVEN Model
159	c00234_c	10-Formyltetrahydrofolate	C20H23N7O7	C20H21N7O7	-2	1e-05	0.02				Cytosol	C00234		InChI=1S/C20H23N7O7/c21-20-25-16-151832)26-20)23-117-22-16)8-279-28)12-3-1-102-4-12)1731)24-131933)34)5-6-1429)30/h1-4,9,11,13,23H,5-8H2,H,24,31)H,29,30)H,33,34)H4,21,22,25,26,32)/p-2/t11?,13-/m0/s1	NC1=NC2=CNCCNC=O)C3=CC=CC=C3)C=O)N[C@@H]CCC[O-])=O)C[O-])=O)CN2)C=O)N1	RAVEN Model
160	c00235_c	Dimethylallyl diphosphate	C5H12O7P2	C5H9O7P2	-3	1e-05	0.02				Cytosol	C00235		InChI=1S/C5H12O7P2/c1-52)3-4-11-149,10)12-136,7)8/h3H,4H2,1-2H3,H,9,10)H2,6,7,8)/p-3	CCC)=CCOP[O-])=O)OP[O-])[O-])=O	RAVEN Model
161	c00236_c	3-Phospho-D-glyceroyl phosphate	C3H8O10P2	C3H4O10P2	-4	1e-05	0.02				Cytosol	C00236		InChI=1S/C3H8O10P2/c4-21-12-146,7)8)35)13-159,10)11/h2,4H,1H2,H2,6,7,8)H2,9,10,11)/p-4/t2-/m1/s1	O[C@H]COP[O-])[O-])=O)C=O)OP[O-])[O-])=O	RAVEN Model
162	c00237_c	CO	CO	CHO	1	1e-05	0.02				Cytosol	C00237		InChI=1S/CHO/c1-2/h1H/q+1	C#[O+]	RAVEN Model
163	c00239_c	dCMP	C9H14N3O7P	C9H12N3O7P	-2	1e-05	0.02				Cytosol	C00239		InChI=1S/C9H14N3O7P/c10-7-1-2-12914)11-7)8-3-513)619-8)4-18-2015,16)17/h1-2,5-6,8,13H,3-4H2,H2,10,11,14)H2,15,16,17)/p-2/t5-,6+,8+/m0/s1	NC1=NC=O)NC=C1)[C@H]1C[C@H]O)[C@@H]COP[O-])[O-])=O)O1	RAVEN Model
164	c00242_c	Guanine	C5H5N5O	C5H5N5O	0	1e-05	0.02				Cytosol	C00242		InChI=1S/C5H5N5O/c6-5-9-3-2411)10-5)7-1-8-3/h1H,H4,6,7,8,9,10,11)	NC1=NC2=CN=CN2)C=O)N1	RAVEN Model
165	c00246_c	Butanoic acid	C4H8O2	C4H7O2	-1	1e-05	0.02				Cytosol	C00246		InChI=1S/C4H8O2/c1-2-3-45)6/h2-3H2,1H3,H,5,6)/p-1	CCCC[O-])=O	RAVEN Model
166	c00248_c	Lipoamide	C8H15NOS2	C8H15NOS2	0	1e-05	0.02				Cytosol	C00248		InChI=1/C8H15NOS2/c9-810)4-2-1-3-7-5-6-11-12-7/h7H,1-6H2,H2,9,10)	NC=O)CCCCC1CCSS1	RAVEN Model
167	c00249_c	Hexadecanoic acid	C16H32O2	C16H31O2	-1	1e-05	0.02				Cytosol	C00249		InChI=1S/C16H32O2/c1-2-3-4-5-6-7-8-9-10-11-12-13-14-15-1617)18/h2-15H2,1H3,H,17,18)/p-1	CCCCCCCCCCCCCCCC[O-])=O	RAVEN Model
168	c00250_c	Pyridoxal	C8H9NO3	C8H9NO3	0	1e-05	0.02				Cytosol	C00250		InChI=1S/C8H9NO3/c1-5-812)74-11)63-10)2-9-5/h2,4,10,12H,3H2,1H3	CC1=CO)CC=O)=CCO)C=N1	RAVEN Model
169	c00251_c	Chorismate	C10H10O6	C10H8O6	-2	1e-05	0.02				Cytosol	C00251		InChI=1S/C10H10O6/c1-5912)13)16-8-4-61014)15)2-3-78)11/h2-4,7-8,11H,1H2,H,12,13)H,14,15)/p-2/t7-,8-/m1/s1	O[C@@H]1C=CC=C[C@H]1OC=C)C[O-])=O)C[O-])=O	RAVEN Model
170	c00253_c	Nicotinate	C6H5NO2	C6H4NO2	-1	1e-05	0.02				Cytosol	C00253		InChI=1S/C6H5NO2/c8-69)5-2-1-3-7-4-5/h1-4H,H,8,9)/p-1	[O-]C=O)C1=CC=CN=C1	RAVEN Model
171	c00254_c	Prephenate	C10H10O6	C10H8O6	-2	1e-05	0.02				Cytosol	C00254		InChI=1S/C10H10O6/c11-6-1-3-104-2-6,915)16)5-712)813)14/h1-4,6,11H,5H2,H,13,14)H,15,16)/p-2/t6-,10+	O[C@H]1C=C[C@]CC=O)C[O-])=O)C=C1)C[O-])=O	RAVEN Model
172	c00255_c	Riboflavin	C17H20N4O6	C17H20N4O6	0	1e-05	0.02				Cytosol	C00255		InChI=1S/C17H20N4O6/c1-7-3-9-104-87)2)215-1123)1425)1224)6-22)15-1318-9)1626)20-1727)19-15/h3-4,11-12,14,22-25H,5-6H2,1-2H3,H,20,26,27)/t11-,12+,14-/m0/s1	CC1=CC2=CC=C1C)NC[C@H]O)[C@H]O)[C@H]O)CO)C1=NCO)=NC=O)C1=N2	RAVEN Model
173	c00256_c	(R)-Lactate	C3H6O3	C3H5O3	-1	1e-05	0.02				Cytosol	C00256		InChI=1S/C3H6O3/c1-24)35)6/h2,4H,1H3,H,5,6)/p-1/t2-/m1/s1	C[C@@H]O)C[O-])=O	RAVEN Model
174	c00258_c	D-Glycerate	C3H6O4	C3H5O4	-1	1e-05	0.02				Cytosol	C00258		InChI=1S/C3H6O4/c4-1-25)36)7/h2,4-5H,1H2,H,6,7)/p-1/t2-/m1/s1	OC[C@@H]O)C[O-])=O	RAVEN Model
175	c00261_c	Benzaldehyde	C7H6O	C7H6O	0	1e-05	0.02				Cytosol	C00261		InChI=1S/C7H6O/c8-6-7-4-2-1-3-5-7/h1-6H	O=CC1=CC=CC=C1	RAVEN Model
176	c00262_c	Hypoxanthine	C5H4N4O	C5H4N4O	0	1e-05	0.02				Cytosol	C00262		InChI=1S/C5H4N4O/c10-5-3-47-1-6-3)8-2-9-5/h1-2H,H2,6,7,8,9,10)	O=C1NC=NC2=C1N=CN2	RAVEN Model
177	c00263_c	L-Homoserine	C4H9NO3	C4H9NO3	0	1e-05	0.02				Cytosol	C00263		InChI=1S/C4H9NO3/c5-31-2-6)47)8/h3,6H,1-2,5H2,H,7,8)/t3-/m0/s1	[NH3+][C@@H]CCO)C[O-])=O	RAVEN Model
178	c00266_c	Glycolaldehyde	C2H4O2	C2H4O2	0	1e-05	0.02				Cytosol	C00266		InChI=1S/C2H4O2/c3-1-2-4/h1,4H,2H2	OCC=O	RAVEN Model
179	c00267_c	alpha-D-Glucose	C6H12O6	C6H12O6	0	1e-05	0.02				Cytosol	C00267		InChI=1S/C6H12O6/c7-1-2-38)49)510)611)12-2/h2-11H,1H2/t2-,3-,4+,5-,6+/m1/s1	OC[C@H]1O[C@H]O)[C@H]O)[C@@H]O)[C@@H]1O	RAVEN Model
180	c00275_c	D-Mannose 6-phosphate	C6H13O9P	C6H11O9P	-2	1e-05	0.02				Cytosol	C00275		InChI=1S/C6H13O9P/c7-3-21-14-1611,12)13)15-610)59)43)8/h2-10H,1H2,H2,11,12,13)/p-2/t2-,3-,4+,5+,6?/m1/s1	OC1O[C@H]COP[O-])[O-])=O)[C@@H]O)[C@H]O)[C@@H]1O	RAVEN Model
181	c00279_c	D-Erythrose 4-phosphate	C4H9O7P	C4H7O7P	-2	1e-05	0.02				Cytosol	C00279		InChI=1S/C4H9O7P/c5-1-36)47)2-11-128,9)10/h1,3-4,6-7H,2H2,H2,8,9,10)/p-2/t3-,4+/m0/s1	O[C@H]COP[O-])[O-])=O)[C@@H]O)C=O	RAVEN Model
182	c00282_c	Hydrogen	H2	H2	0	1e-05	0.02				Cytosol	C00282		InChI=1S/H2/h1H	[H][H]	RAVEN Model
183	c00282_e	Hydrogen	H2	H2	0	1e-05	0.02				Extracellular	C00282		InChI=1S/H2/h1H	[H][H]	RAVEN Model
184	c00283_c	Hydrogen sulfide	H2S	HS	-1	1e-05	0.02				Cytosol	C00283		InChI=1S/H2S/h1H2/p-1	[SH-]	RAVEN Model
185	c00283_e	Hydrogen sulfide	H2S	HS	-1	1e-05	0.02				Extracellular	C00283		InChI=1S/H2S/h1H2/p-1	[SH-]	RAVEN Model
186	c00286_c	dGTP	C10H16N5O13P3	C10H12N5O13P3	-4	1e-05	0.02				Cytosol	C00286		InChI=1S/C10H16N5O13P3/c11-10-13-8-7917)14-10)12-3-158)6-1-416)526-6)2-25-3021,22)28-3123,24)27-2918,19)20/h3-6,16H,1-2H2,H,21,22)H,23,24)H2,18,19,20)H3,11,13,14,17)/p-4/t4-,5+,6+/m0/s1	NC1=NC2=CN=CN2[C@H]2C[C@H]O)[C@@H]COP[O-])=O)OP[O-])=O)OP[O-])[O-])=O)O2)C=O)N1	RAVEN Model
187	c00288_c	HCO3	HCO3	CHO3	-1	1e-05	0.02				Cytosol	C00288		InChI=1S/CH2O3/c2-13)4/hH2,2,3,4)/p-1	OC[O-])=O	RAVEN Model
188	c00294_c	Inosine	C10H12N4O5	C10H12N4O5	0	1e-05	0.02				Cytosol	C00294		InChI=1S/C10H12N4O5/c15-1-4-616)717)1019-4)14-3-13-5-814)11-2-12-95)18/h2-4,6-7,10,15-17H,1H2,H,11,12,18)/t4-,6-,7-,10-/m1/s1	OC[C@H]1O[C@H][C@H]O)[C@@H]1O)N1C=NC2=C1N=CNC2=O	RAVEN Model
189	c00295_c	Orotate	C5H4N2O4	C5H3N2O4	-1	1e-05	0.02				Cytosol	C00295		InChI=1S/C5H4N2O4/c8-3-1-249)10)6-511)7-3/h1H,H,9,10)H2,6,7,8,11)/p-1	[O-]C=O)C1=CC=O)NC=O)N1	RAVEN Model
190	c00299_c	Uridine	C9H12N2O6	C9H12N2O6	0	1e-05	0.02				Cytosol	C00299		InChI=1S/C9H12N2O6/c12-3-4-614)715)817-4)11-2-1-513)10-911)16/h1-2,4,6-8,12,14-15H,3H2,H,10,13,16)/t4-,6-,7-,8-/m1/s1	OC[C@H]1O[C@H][C@H]O)[C@@H]1O)N1C=CC=O)NC1=O	RAVEN Model
191	c00300_c	Creatine	C4H9N3O2	C4H9N3O2	0	1e-05	0.02				Cytosol	C00300		InChI=1S/C4H9N3O2/c1-745)6)2-38)9/h2H2,1H3,H3,5,6)H,8,9)	CNCC[O-])=O)CN)=[NH2+]	RAVEN Model
192	c00301_c	ADP-ribose	C15H23N5O14P2	C15H21N5O14P2	-2	1e-05	0.02				Cytosol	C00301		InChI=1S/C15H23N5O14P2/c16-12-7-1318-3-17-12)204-19-7)14-1023)821)532-14)1-30-3526,27)34-3628,29)31-2-6-922)1124)1525)33-6/h3-6,8-11,14-15,21-25H,1-2H2,H,26,27)H,28,29)H2,16,17,18)/p-2/t5-,6-,8-,9-,10-,11-,14-,15-/m1/s1	NC1=C2N=CN[C@@H]3O[C@H]COP[O-])=O)OP[O-])=O)OC[C@H]4O[C@@H]O)[C@H]O)[C@@H]4O)[C@@H]O)[C@H]3O)C2=NC=N1	RAVEN Model
193	c00302_c	DL-Glutamate	C5H9NO4	C5H8NO4	-1	1e-05	0.02				Cytosol	C00302		InChI=1/C5H9NO4/c6-359)10)1-2-47)8/h3H,1-2,6H2,H,7,8)H,9,10)/p-1	[NH3+]CCCC[O-])=O)C[O-])=O	RAVEN Model
194	c00305_c	Magnesium	Mg	Mg	2	1e-05	0.02				Cytosol	C00305		InChI=1S/Mg/q+2	[Mg++]	RAVEN Model
195	c00311_c	Isocitrate	C6H8O7	C6H5O7	-3	1e-05	0.02				Cytosol	C00311		InChI=1/C6H8O7/c7-38)1-2510)11)49)612)13/h2,4,9H,1H2,H,7,8)H,10,11)H,12,13)/p-3	OCCCC[O-])=O)C[O-])=O)C[O-])=O	RAVEN Model
196	c00314_c	Pyridoxine	C8H11NO3	C8H11NO3	0	1e-05	0.02				Cytosol	C00314		InChI=1S/C8H11NO3/c1-5-812)74-11)63-10)2-9-5/h2,10-12H,3-4H2,1H3	CC1=CO)CCO)=CCO)C=N1	RAVEN Model
197	c00315_c	Spermidine	C7H19N3	C7H22N3	3	1e-05	0.02				Cytosol	C00315		InChI=1S/C7H19N3/c8-4-1-2-6-10-7-3-5-9/h10H,1-9H2/p+3	[NH3+]CCCC[NH2+]CCC[NH3+]	RAVEN Model
198	c00320_c	Thiosulfate	O3S2	O3S2	-2	1e-05	0.02				Cytosol	C00320		InChI=1S/H2O3S2/c1-52,3)4/hH2,1,2,3,4)/p-1	OS[O-])=O)=S	RAVEN Model
199	c00322_c	2-Oxoadipate	C6H8O5	C6H6O5	-2	1e-05	0.02				Cytosol	C00322		InChI=1S/C6H8O5/c7-4610)11)2-1-3-58)9/h1-3H2,H,8,9)H,10,11)/p-2	[O-]C=O)CCCC=O)C[O-])=O	RAVEN Model
200	c00327_c	L-Citrulline	C6H13N3O3	C6H13N3O3	0	1e-05	0.02				Cytosol	C00327		InChI=1S/C6H13N3O3/c7-4510)11)2-1-3-9-68)12/h4H,1-3,7H2,H,10,11)H3,8,9,12)/t4-/m0/s1	NC=O)NCCC[C@H][NH3+])C[O-])=O	RAVEN Model
201	c00330_c	Deoxyguanosine	C10H13N5O4	C10H13N5O4	0	1e-05	0.02				Cytosol	C00330		InChI=1S/C10H13N5O4/c11-10-13-8-7918)14-10)12-3-158)6-1-417)52-16)19-6/h3-6,16-17H,1-2H2,H3,11,13,14,18)/t4-,5+,6+/m0/s1	NC1=NC2=CN=CN2[C@H]2C[C@H]O)[C@@H]CO)O2)C=O)N1	RAVEN Model
202	c00332_c	Acetoacetyl-CoA	C25H40N7O18P3S	C25H36N7O18P3S	-4	1e-05	0.02				Cytosol	C00332		InChI=1S/C25H40N7O18P3S/c1-1333)8-1635)54-7-6-27-1534)4-5-28-2338)2037)252,3)10-47-5344,45)50-5242,43)46-9-14-1949-5139,40)41)1836)2448-14)32-12-31-17-2126)29-11-30-2217)32/h11-12,14,18-20,24,36-37H,4-10H2,1-3H3,H,27,34)H,28,38)H,42,43)H,44,45)H2,26,29,30)H2,39,40,41)/p-4/t14-,18-,19-,20?,24-/m1/s1	CC=O)CC=O)SCCNC=O)CCNC=O)CO)CC)C)COP[O-])=O)OP[O-])=O)OC[C@H]1O[C@H][C@H]O)[C@@H]1OP[O-])[O-])=O)N1C=NC2=CN)N=CN=C12	RAVEN Model
203	c00334_c	4-Aminobutanoate	C4H9NO2	C4H9NO2	0	1e-05	0.02				Cytosol	C00334		InChI=1S/C4H9NO2/c5-3-1-2-46)7/h1-3,5H2,H,6,7)	[NH3+]CCCC[O-])=O	RAVEN Model
204	c00337_c	(S)-Dihydroorotate	C5H6N2O4	C5H5N2O4	-1	1e-05	0.02				Cytosol	C00337		InChI=1S/C5H6N2O4/c8-3-1-249)10)6-511)7-3/h2H,1H2,H,9,10)H2,6,7,8,11)/p-1/t2-/m0/s1	[O-]C=O)[C@@H]1CC=O)NC=O)N1	RAVEN Model
205	c00341_c	Geranyl diphosphate	C10H20O7P2	C10H17O7P2	-3	1e-05	0.02				Cytosol	C00341		InChI=1S/C10H20O7P2/c1-92)5-4-6-103)7-8-16-1914,15)17-1811,12)13/h5,7H,4,6,8H2,1-3H3,H,14,15)H2,11,12,13)/p-3/b10-7+	CCC)=CCC\CC)=C\COP[O-])=O)OP[O-])[O-])=O	RAVEN Model
206	c00342_c	Thioredoxin	C10H14N4O4S2R4	C8H15NO2S2	0	1e-05	0.02				Cytosol	C00342		InChI=1/C8H15NO2S2/c1-53-12)811)9-74-13)62)10/h5,7,12-13H,3-4H2,1-2H3,H,9,11)	CCCS)C=O)NCCS)CC)=O	RAVEN Model
207	c00343_c	Thioredoxin disulfide	C10H12N4O4S2R4	C8H13NO2S2	0	1e-05	0.02				Cytosol	C00343		InChI=1/C8H13NO2S2/c1-5-3-12-13-4-762)10)9-85)11/h5,7H,3-4H2,1-2H3,H,9,11)	CC1CSSCCNC1=O)CC)=O	RAVEN Model
208	c00352_c	D-Glucosamine 6-phosphate	C6H14NO8P	C6H13NO8P	-1	1e-05	0.02				Cytosol	C00352		InChI=1S/C6H14NO8P/c7-3-59)48)215-63)10)1-14-1611,12)13/h2-6,8-10H,1,7H2,H2,11,12,13)/p-1/t2-,3-,4-,5-,6?/m1/s1	[NH3+][C@H]1CO)O[C@H]COP[O-])[O-])=O)[C@@H]O)[C@@H]1O	RAVEN Model
209	c00353_c	Geranylgeranyl diphosphate	C20H36O7P2	C20H33O7P2	-3	1e-05	0.02				Cytosol	C00353		InChI=1S/C20H36O7P2/c1-172)9-6-10-183)11-7-12-194)13-8-14-205)15-16-26-2924,25)27-2821,22)23/h9,11,13,15H,6-8,10,12,14,16H2,1-5H3,H,24,25)H2,21,22,23)/p-3/b18-11+,19-13+,20-15+	CCC)=CCC\CC)=C\CC\CC)=C\CC\CC)=C\COP[O-])=O)OP[O-])[O-])=O	RAVEN Model
210	c00354_c	D-Fructose 1,6-bisphosphate	C6H14O12P2	C6H10O12P2	-4	1e-05	0.02				Cytosol	C00354		InChI=1S/C6H14O12P2/c7-4-31-16-1910,11)12)18-69,54)8)2-17-2013,14)15/h3-5,7-9H,1-2H2,H2,10,11,12)H2,13,14,15)/p-4/t3-,4-,5+,6?/m1/s1	O[C@H]1[C@H]O)CO)COP[O-])[O-])=O)O[C@@H]1COP[O-])[O-])=O	RAVEN Model
211	c00360_c	dAMP	C10H14N5O6P	C10H12N5O6P	-2	1e-05	0.02				Cytosol	C00360		InChI=1S/C10H14N5O6P/c11-9-8-1013-3-12-9)154-14-8)7-1-516)621-7)2-20-2217,18)19/h3-7,16H,1-2H2,H2,11,12,13)H2,17,18,19)/p-2/t5-,6+,7+/m0/s1	NC1=C2N=CN[C@H]3C[C@H]O)[C@@H]COP[O-])[O-])=O)O3)C2=NC=N1	RAVEN Model
212	c00361_c	dGDP	C10H15N5O10P2	C10H12N5O10P2	-3	1e-05	0.02				Cytosol	C00361		InChI=1S/C10H15N5O10P2/c11-10-13-8-7917)14-10)12-3-158)6-1-416)524-6)2-23-2721,22)25-2618,19)20/h3-6,16H,1-2H2,H,21,22)H2,18,19,20)H3,11,13,14,17)/p-3/t4-,5+,6+/m0/s1	NC1=NC2=CN=CN2[C@H]2C[C@H]O)[C@@H]COP[O-])=O)OP[O-])[O-])=O)O2)C=O)N1	Manual reconstruction
213	c00362_c	dGMP	C10H14N5O7P	C10H12N5O7P	-2	1e-05	0.02				Cytosol	C00362		InChI=1S/C10H14N5O7P/c11-10-13-8-7917)14-10)12-3-158)6-1-416)522-6)2-21-2318,19)20/h3-6,16H,1-2H2,H2,18,19,20)H3,11,13,14,17)/p-2/t4-,5+,6+/m0/s1	NC1=NC2=CN=CN2[C@H]2C[C@H]O)[C@@H]COP[O-])[O-])=O)O2)C=O)N1	RAVEN Model
214	c00363_c	dTDP	C10H16N2O11P2	C10H13N2O11P2	-3	1e-05	0.02				Cytosol	C00363		InChI=1S/C10H16N2O11P2/c1-5-3-121015)11-95)14)8-2-613)722-8)4-21-2519,20)23-2416,17)18/h3,6-8,13H,2,4H2,1H3,H,19,20)H,11,14,15)H2,16,17,18)/p-3/t6-,7+,8+/m0/s1	CC1=CN[C@H]2C[C@H]O)[C@@H]COP[O-])=O)OP[O-])[O-])=O)O2)C=O)NC1=O	RAVEN Model
215	c00364_c	dTMP	C10H15N2O8P	C10H13N2O8P	-2	1e-05	0.02				Cytosol	C00364		InChI=1S/C10H15N2O8P/c1-5-3-121015)11-95)14)8-2-613)720-8)4-19-2116,17)18/h3,6-8,13H,2,4H2,1H3,H,11,14,15)H2,16,17,18)/p-2/t6-,7+,8+/m0/s1	CC1=CN[C@H]2C[C@H]O)[C@@H]COP[O-])[O-])=O)O2)C=O)NC1=O	RAVEN Model
216	c00365_c	dUMP	C9H13N2O8P	C9H11N2O8P	-2	1e-05	0.02				Cytosol	C00365		InChI=1S/C9H13N2O8P/c12-5-3-811-2-1-713)10-911)14)19-65)4-18-2015,16)17/h1-2,5-6,8,12H,3-4H2,H,10,13,14)H2,15,16,17)/p-2/t5-,6+,8+/m0/s1	O[C@H]1C[C@@H]O[C@@H]1COP[O-])[O-])=O)N1C=CC=O)NC1=O	RAVEN Model
217	c00366_c	Urate	C5H4N4O3	C5H3N4O3	-1	1e-05	0.02				Cytosol	C00366		InChI=1S/C5H4N4O3/c10-3-1-27-411)6-1)8-512)9-3/hH4,6,7,8,9,10,11,12)/p-1	OC1=NC=O)C2=CNC=O)[N-]2)N1	RAVEN Model
218	c00376_c	Retinal	C20H28O	C20H28O	0	1e-05	0.02				Cytosol	C00376		InChI=1S/C20H28O/c1-168-6-9-172)13-15-21)11-12-19-183)10-7-14-2019,4)5/h6,8-9,11-13,15H,7,10,14H2,1-5H3/b9-6+,12-11+,16-8+,17-13+	CC\C=C\C=C/C)\C=C\C1=CC)CCCC1C)C)=CC=O	RAVEN Model
219	c00385_c	Xanthine	C5H4N4O2	C5H4N4O2	0	1e-05	0.02				Cytosol	C00385		InChI=1S/C5H4N4O2/c10-4-2-37-1-6-2)8-511)9-4/h1H,H3,6,7,8,9,10,11)	O=C1NC2=CN=CN2)C=O)N1	RAVEN Model
220	c00387_c	Guanosine	C10H13N5O5	C10H13N5O5	0	1e-05	0.02				Cytosol	C00387		InChI=1S/C10H13N5O5/c11-10-13-7-4819)14-10)12-2-157)9-618)517)31-16)20-9/h2-3,5-6,9,16-18H,1H2,H3,11,13,14,19)/t3-,5-,6-,9-/m1/s1	NC1=NC2=CN=CN2[C@@H]2O[C@H]CO)[C@@H]O)[C@H]2O)C=O)N1	RAVEN Model
221	c00399_c	Ubiquinone-8	C14H18O4C5H8)n	C49H74O4	0	1e-05	0.02				Cytosol	C00399		InChI=1/C49H74O4/c1-362)20-13-21-373)22-14-23-384)24-15-25-395)26-16-27-406)28-17-29-417)30-18-31-428)32-19-33-439)34-35-45-4410)4650)4852-11)4953-12)4745)51/h20,22,24,26,28,30,32,34-35,44H,13-19,21,23,25,27,29,31,33H2,1-12H3/b37-22+,38-24+,39-26+,40-28+,41-30+,42-32+,43-34+,45-35-	COC1=COC)C=O)C=CC=CC)CCC=CC)CCC=CC)CCC=CC)CCC=CC)CCC=CC)CCC=CC)CCC=CC)C)CC)C1=O	RAVEN Model
222	c00407_c	L-Isoleucine	C6H13NO2	C6H13NO2	0	1e-05	0.02				Cytosol	C00407		InChI=1S/C6H13NO2/c1-3-42)57)68)9/h4-5H,3,7H2,1-2H3,H,8,9)/t4-,5-/m0/s1	CC[C@H]C)[C@H][NH3+])C[O-])=O	RAVEN Model
223	c00409_c	Methanethiol	CH4S	CH4S	0	1e-05	0.02				Cytosol	C00409		InChI=1S/CH4S/c1-2/h2H,1H3	CS	RAVEN Model
224	c00414_c	Cyclohexanone	C6H10O	C6H10O	0	1e-05	0.02				Cytosol	C00414		InChI=1S/C6H10O/c7-6-4-2-1-3-5-6/h1-5H2	O=C1CCCCC1	RAVEN Model
225	c00415_c	Dihydrofolate	C19H21N7O6	C19H19N7O6	-2	1e-05	0.02				Cytosol	C00415		InChI=1S/C19H21N7O6/c20-19-25-15-141730)26-19)23-118-22-15)7-21-10-3-1-92-4-10)1629)24-121831)32)5-6-1327)28/h1-4,12,21H,5-8H2,H,24,29)H,27,28)H,31,32)H4,20,22,25,26,30)/p-2/t12-/m0/s1	NC1=NC2=CN=CCNC3=CC=CC=C3)C=O)N[C@@H]CCC[O-])=O)C[O-])=O)CN2)C=O)N1	RAVEN Model
226	c00417_c	cis-Aconitate	C6H6O6	C6H3O6	-3	1e-05	0.02				Cytosol	C00417		InChI=1S/C6H6O6/c7-48)1-3611)12)2-59)10/h1H,2H2,H,7,8)H,9,10)H,11,12)/p-3/b3-1-	[O-]C=O)C\C=C\C[O-])=O)C[O-])=O	RAVEN Model
227	c00423_c	trans-Cinnamate	C9H8O2	C9H7O2	-1	1e-05	0.02				Cytosol	C00423		InChI=1S/C9H8O2/c10-911)7-6-8-4-2-1-3-5-8/h1-7H,H,10,11)/p-1/b7-6+	[O-]C=O)C=CC1=CC=CC=C1	RAVEN Model
228	c00424_c	(S)-Lactaldehyde	C3H6O2	C3H6O2	0	1e-05	0.02				Cytosol	C00424		InChI=1S/C3H6O2/c1-35)2-4/h2-3,5H,1H3/t3-/m0/s1	C[C@H]O)C=O	RAVEN Model
229	c00430_c	5-Aminolevulinate	C5H9NO3	C5H9NO3	0	1e-05	0.02				Cytosol	C00430		InChI=1S/C5H9NO3/c6-3-47)1-2-58)9/h1-3,6H2,H,8,9)	[NH3+]CC=O)CCC[O-])=O	Manual reconstruction
230	c00433_c	2,5-Dioxopentanoate	C5H6O4	C5H5O4	-1	1e-05	0.02				Cytosol	C00433		InChI=1S/C5H6O4/c6-3-1-2-47)58)9/h3H,1-2H2,H,8,9)/p-1	[O-]C=O)C=O)CCC=O	RAVEN Model
231	c00437_c	N-Acetylornithine	C7H14N2O3	C7H14N2O3	0	1e-05	0.02				Cytosol	C00437		InChI=1S/C7H14N2O3/c1-510)9-6711)12)3-2-4-8/h6H,2-4,8H2,1H3,H,9,10)H,11,12)/t6-/m0/s1	CC=O)N[C@@H]CCC[NH3+])C[O-])=O	RAVEN Model
232	c00438_c	N-Carbamoyl-L-aspartate	C5H8N2O5	C5H6N2O5	-2	1e-05	0.02				Cytosol	C00438		InChI=1S/C5H8N2O5/c6-512)7-2410)11)1-38)9/h2H,1H2,H,8,9)H,10,11)H3,6,7,12)/p-2/t2-/m0/s1	NC=O)N[C@@H]CC[O-])=O)C[O-])=O	RAVEN Model
233	c00439_c	N-Formimino-L-glutamate	C6H10N2O4	C6H9N2O4	-1	1e-05	0.02				Cytosol	C00439		InChI=1S/C6H10N2O4/c7-3-8-4611)12)1-2-59)10/h3-4H,1-2H2,H2,7,8)H,9,10)H,11,12)/p-1/t4-/m0/s1	NC=[NH+][C@@H]CCC[O-])=O)C[O-])=O	RAVEN Model
234	c00440_c	5-Methyltetrahydrofolate	C20H25N7O6	C20H23N7O6	-2	1e-05	0.02				Cytosol	C00440		InChI=1S/C20H25N7O6/c1-27-129-23-16-1527)1831)26-2021)25-16)8-22-11-4-2-103-5-11)1730)24-131932)33)6-7-1428)29/h2-5,12-13,22H,6-9H2,1H3,H,24,30)H,28,29)H,32,33)H4,21,23,25,26,31)/p-2/t12?,13-/m1/s1	CN1CCNC2=CC=CC=C2)C=O)N[C@H]CCC[O-])=O)C[O-])=O)CNC2=C1C=O)NCN)=N2	RAVEN Model
235	c00441_c	L-Aspartate 4-semialdehyde	C4H7NO3	C4H7NO3	0	1e-05	0.02				Cytosol	C00441		InChI=1S/C4H7NO3/c5-31-2-6)47)8/h2-3H,1,5H2,H,7,8)/t3-/m0/s1	[NH3+][C@@H]CC=O)C[O-])=O	RAVEN Model
236	c00445_c	5,10-Methenyltetrahydrofolate	C20H22N7O6	C20H20N7O6	-1	1e-05	0.02				Cytosol	C00445		InChI=1S/C20H21N7O6/c21-20-24-16-151831)25-20)27-9-268-1227)7-22-16)11-3-1-102-4-11)1730)23-131932)33)5-6-1428)29/h1-4,9,12-13H,5-8H2,H6-,21,22,23,24,25,28,29,30,31,32,33)/p-1/t12?,13-/m0/s1	NC1=NC2=CN3C=[N+]CC3CN2)C2=CC=CC=C2)C=O)N[C@@H]CCC[O-])=O)C[O-])=O)C=O)N1	RAVEN Model
237	c00447_c	Sedoheptulose 1,7-bisphosphate	C7H16O13P2	C7H12O13P2	-4	1e-05	0.02				Cytosol	C00447		InChI=1S/C7H16O13P2/c8-31-19-2113,14)15)510)712)611)49)2-20-2216,17)18/h3,5-8,10-12H,1-2H2,H2,13,14,15)H2,16,17,18)/p-4/t3-,5-,6-,7-/m1/s1	O[C@H]COP[O-])[O-])=O)[C@@H]O)[C@@H]O)[C@H]O)C=O)COP[O-])[O-])=O	RAVEN Model
238	c00448_c	trans,trans-Farnesyl diphosphate	C15H28O7P2	C15H25O7P2	-3	1e-05	0.02				Cytosol	C00448		InChI=1S/C15H28O7P2/c1-132)7-5-8-143)9-6-10-154)11-12-21-2419,20)22-2316,17)18/h7,9,11H,5-6,8,10,12H2,1-4H3,H,19,20)H2,16,17,18)/p-3/b14-9+,15-11+	CCC)=CCC\CC)=C\CC\CC)=C\COP[O-])=O)OP[O-])[O-])=O	RAVEN Model
239	c00449_c	N6-(L-1,3-Dicarboxypropyl)-L-lysine	C11H20N2O6	C11H19N2O6	-1	1e-05	0.02				Cytosol	C00449		InChI=1S/C11H20N2O6/c12-71016)17)3-1-2-6-13-81118)19)4-5-914)15/h7-8,13H,1-6,12H2,H,14,15)H,16,17)H,18,19)/p-1/t7-,8-/m0/s1	[NH3+][C@@H]CCCC[NH2+][C@@H]CCC[O-])=O)C[O-])=O)C[O-])=O	RAVEN Model
240	c00455_c	Nicotinamide D-ribonucleotide	C11H15N2O8P	C11H14N2O8P	-1	1e-05	0.02				Cytosol	C00455		InChI=1S/C11H15N2O8P/c12-1016)6-2-1-3-134-6)11-915)814)721-11)5-20-2217,18)19/h1-4,7-9,11,14-15H,5H2,H3-,12,16,17,18,19)/p-1/t7-,8-,9-,11-/m1/s1	NC=O)C1=CC=C[N+]=C1)[C@@H]1O[C@H]COP[O-])[O-])=O)[C@@H]O)[C@H]1O	RAVEN Model
241	c00458_c	dCTP	C9H16N3O13P3	C9H12N3O13P3	-4	1e-05	0.02				Cytosol	C00458		InChI=1S/C9H16N3O13P3/c10-7-1-2-12914)11-7)8-3-513)623-8)4-22-2718,19)25-2820,21)24-2615,16)17/h1-2,5-6,8,13H,3-4H2,H,18,19)H,20,21)H2,10,11,14)H2,15,16,17)/p-4/t5-,6+,8+/m0/s1	NC1=NC=O)NC=C1)[C@H]1C[C@H]O)[C@@H]COP[O-])=O)OP[O-])=O)OP[O-])[O-])=O)O1	RAVEN Model
242	c00459_c	dTTP	C10H17N2O14P3	C10H13N2O14P3	-4	1e-05	0.02				Cytosol	C00459		InChI=1S/C10H17N2O14P3/c1-5-3-121015)11-95)14)8-2-613)724-8)4-23-2819,20)26-2921,22)25-2716,17)18/h3,6-8,13H,2,4H2,1H3,H,19,20)H,21,22)H,11,14,15)H2,16,17,18)/p-4/t6-,7+,8+/m0/s1	CC1=CN[C@H]2C[C@H]O)[C@@H]COP[O-])=O)OP[O-])=O)OP[O-])[O-])=O)O2)C=O)NC1=O	RAVEN Model
243	c00463_c	Indole	C8H7N	C8H7N	0	1e-05	0.02				Cytosol	C00463		InChI=1S/C8H7N/c1-2-4-8-73-1)5-6-9-8/h1-6,9H	N1C=CC2=CC=CC=C12	RAVEN Model
244	c00469_c	Ethanol	C2H6O	C2H6O	0	1e-05	0.02				Cytosol	C00469		InChI=1S/C2H6O/c1-2-3/h3H,2H2,1H3	CCO	RAVEN Model
245	c00473_c	Retinol	C20H30O	C20H30O	0	1e-05	0.02				Cytosol	C00473		InChI=1S/C20H30O/c1-168-6-9-172)13-15-21)11-12-19-183)10-7-14-2019,4)5/h6,8-9,11-13,21H,7,10,14-15H2,1-5H3/b9-6+,12-11+,16-8+,17-13+	C\C=C/CO)\C=C\C=C/C)\C=C\C1=CC)CCCC1C)C	RAVEN Model
246	c00475_c	Cytidine	C9H13N3O5	C9H13N3O5	0	1e-05	0.02				Cytosol	C00475		InChI=1S/C9H13N3O5/c10-5-1-2-12916)11-5)8-715)614)43-13)17-8/h1-2,4,6-8,13-15H,3H2,H2,10,11,16)/t4-,6-,7-,8-/m1/s1	NC1=NC=O)NC=C1)[C@@H]1O[C@H]CO)[C@@H]O)[C@H]1O	RAVEN Model
247	c00490_c	Itaconate	C5H6O4	C5H4O4	-2	1e-05	0.02				Cytosol	C00490		InChI=1S/C5H6O4/c1-358)9)2-46)7/h1-2H2,H,6,7)H,8,9)/p-2	[O-]C=O)CC=C)C[O-])=O	RAVEN Model
248	c00493_c	Shikimate	C7H10O5	C7H9O5	-1	1e-05	0.02				Cytosol	C00493		InChI=1S/C7H10O5/c8-4-1-3711)12)2-59)64)10/h1,4-6,8-10H,2H2,H,11,12)/p-1/t4-,5-,6-/m1/s1	O[C@@H]1CC=C[C@@H]O)[C@H]1O)C[O-])=O	RAVEN Model
249	c00498_c	ADP-glucose	C16H25N5O15P2	C16H23N5O15P2	-2	1e-05	0.02				Cytosol	C00498		InChI=1S/C16H25N5O15P2/c17-13-7-1419-3-18-13)214-20-7)15-1126)924)633-15)2-32-3728,29)36-3830,31)35-16-1227)1025)823)51-22)34-16/h3-6,8-12,15-16,22-27H,1-2H2,H,28,29)H,30,31)H2,17,18,19)/p-2/t5-,6-,8-,9-,10+,11-,12-,15-,16-/m1/s1	NC1=C2N=CN[C@@H]3O[C@H]COP[O-])=O)OP[O-])=O)O[C@H]4O[C@H]CO)[C@@H]O)[C@H]O)[C@H]4O)[C@@H]O)[C@H]3O)C2=NC=N1	RAVEN Model
250	c00499_c	Allantoate	C4H8N4O4	C4H7N4O4	-1	1e-05	0.02				Cytosol	C00499		InChI=1S/C4H8N4O4/c5-311)7-129)10)8-46)12/h1H,H,9,10)H3,5,7,11)H3,6,8,12)/p-1	NC=O)NCNCN)=O)C[O-])=O	RAVEN Model
251	c00506_c	L-Cysteate	C3H7NO5S	C3H6NO5S	-1	1e-05	0.02				Cytosol	C00506		InChI=1S/C3H7NO5S/c4-235)6)1-107,8)9/h2H,1,4H2,H,5,6)H,7,8,9)/p-1/t2-/m0/s1	[NH3+][C@@H]CS[O-])=O)=O)C[O-])=O	RAVEN Model
252	c00511_c	Propenoate	C3H4O2	C3H3O2	-1	1e-05	0.02				Cytosol	C00511		InChI=1S/C3H4O2/c1-2-34)5/h2H,1H2,H,4,5)/p-1	[O-]C=O)C=C	RAVEN Model
253	c00512_c	S-Benzoate coenzyme A	C28H40N7O17P3S	C28H36N7O17P3S	-4	1e-05	0.02				Cytosol	C00512		InChI=1S/C28H40N7O17P3S/c1-282,2238)2539)31-9-8-1836)30-10-11-56-2740)16-6-4-3-5-7-16)13-49-5546,47)52-5444,45)48-12-17-2151-5341,42)43)2037)2650-17)35-15-34-19-2329)32-14-33-2419)35/h3-7,14-15,17,20-22,26,37-38H,8-13H2,1-2H3,H,30,36)H,31,39)H,44,45)H,46,47)H2,29,32,33)H2,41,42,43)/p-4/t17-,20-,21-,22?,26-/m1/s1	CCC)COP[O-])=O)OP[O-])=O)OC[C@H]1O[C@H][C@H]O)[C@@H]1OP[O-])[O-])=O)N1C=NC2=CN)N=CN=C12)CO)C=O)NCCC=O)NCCSC=O)C1=CC=CC=C1	RAVEN Model
254	c00513_c	CDP-glycerol	C12H21N3O13P2	C12H19N3O13P2	-2	1e-05	0.02				Cytosol	C00513		InChI=1S/C12H21N3O13P2/c13-8-1-2-151220)14-8)11-1019)918)727-11)5-26-3023,24)28-2921,22)25-4-617)3-16/h1-2,6-7,9-11,16-19H,3-5H2,H,21,22)H,23,24)H2,13,14,20)/p-2/t6?,7-,9-,10-,11-/m1/s1	NC1=NC=O)NC=C1)[C@@H]1O[C@H]COP[O-])=O)OP[O-])=O)OCCO)CO)[C@@H]O)[C@H]1O	RAVEN Model
255	c00522_c	(R)-Pantoate	C6H12O4	C6H11O4	-1	1e-05	0.02				Cytosol	C00522		InChI=1S/C6H12O4/c1-62,3-7)48)59)10/h4,7-8H,3H2,1-2H3,H,9,10)/p-1/t4-/m0/s1	CCC)CO)[C@@H]O)C[O-])=O	RAVEN Model
256	c00526_c	Deoxyuridine	C9H12N2O5	C9H12N2O5	0	1e-05	0.02				Cytosol	C00526		InChI=1S/C9H12N2O5/c12-4-6-513)3-816-6)11-2-1-714)10-911)15/h1-2,5-6,8,12-13H,3-4H2,H,10,14,15)/t5-,6+,8+/m0/s1	OC[C@H]1O[C@H]C[C@@H]1O)N1C=CC=O)NC1=O	RAVEN Model
257	c00527_c	Glutaryl-CoA	C26H42N7O19P3S	C26H37N7O19P3S	-5	1e-05	0.02				Cytosol	C00527		InChI=1S/C26H42N7O19P3S/c1-262,2139)2440)29-7-6-1534)28-8-9-56-1737)5-3-4-1635)36)11-49-5546,47)52-5444,45)48-10-14-2051-5341,42)43)1938)2550-14)33-13-32-18-2227)30-12-31-2318)33/h12-14,19-21,25,38-39H,3-11H2,1-2H3,H,28,34)H,29,40)H,35,36)H,44,45)H,46,47)H2,27,30,31)H2,41,42,43)/p-5/t14-,19-,20-,21?,25-/m1/s1	CCC)COP[O-])=O)OP[O-])=O)OC[C@H]1O[C@H][C@H]O)[C@@H]1OP[O-])[O-])=O)N1C=NC2=CN)N=CN=C12)CO)C=O)NCCC=O)NCCSC=O)CCCC[O-])=O	RAVEN Model
258	c00531_c	Itaconyl-CoA	C26H40N7O19P3S	C26H35N7O19P3S	-5	1e-05	0.02				Cytosol	C00531		InChI=1S/C26H40N7O19P3S/c1-132539)40)8-1635)56-7-6-28-1534)4-5-29-2338)2037)262,3)10-49-5546,47)52-5444,45)48-9-14-1951-5341,42)43)1836)2450-14)33-12-32-17-2127)30-11-31-2217)33/h11-12,14,18-20,24,36-37H,1,4-10H2,2-3H3,H,28,34)H,29,38)H,39,40)H,44,45)H,46,47)H2,27,30,31)H2,41,42,43)/p-5/t14-,18-,19-,20?,24-/m1/s1	CCC)COP[O-])=O)OP[O-])=O)OC[C@H]1O[C@H][C@H]O)[C@@H]1OP[O-])[O-])=O)N1C=NC2=CN)N=CN=C12)CO)C=O)NCCC=O)NCCSC=O)CC=C)C[O-])=O	RAVEN Model
259	c00533_c	Nitric oxide	NO	NO	0	1e-05	0.02				Cytosol	C00533		InChI=1S/NO/c1-2	[N]=O	RAVEN Model
260	c00534_c	Pyridoxamine	C8H12N2O2	C8H13N2O2	1	1e-05	0.02				Cytosol	C00534		InChI=1S/C8H12N2O2/c1-5-812)72-9)64-11)3-10-5/h3,11-12H,2,4,9H2,1H3/p+1	CC1=CO)CC[NH3+])=CCO)C=N1	RAVEN Model
261	c00536_c	Triphosphate	P3H5O10	O10P3	-5	1e-05	0.02				Cytosol	C00536		InChI=1S/H5O10P3/c1-112,3)9-137,8)10-124,5)6/hH,7,8)H2,1,2,3)H2,4,5,6)/p-5	[O-]P[O-])=O)OP[O-])=O)OP[O-])[O-])=O	RAVEN Model
262	c00542_c	Cystathionine	C7H14N2O4S	C7H14N2O4S	0	1e-05	0.02				Cytosol	C00542		InChI=1/C7H14N2O4S/c8-4610)11)1-2-14-3-59)712)13/h4-5H,1-3,8-9H2,H,10,11)H,12,13)	[NH3+]CCCSCC[NH3+])C[O-])=O)C[O-])=O	RAVEN Model
263	c00546_c	Methylglyoxal	C3H4O2	C3H4O2	0	1e-05	0.02				Cytosol	C00546		InChI=1S/C3H4O2/c1-35)2-4/h2H,1H3	CC=O)C=O	RAVEN Model
264	c00555_c	4-Aminobutyraldehyde	C4H9NO	C4H10NO	1	1e-05	0.02				Cytosol	C00555		InChI=1S/C4H9NO/c5-3-1-2-4-6/h4H,1-3,5H2/p+1	[NH3+]CCCC=O	RAVEN Model
265	c00556_c	Benzyl alcohol	C7H8O	C7H8O	0	1e-05	0.02				Cytosol	C00556		InChI=1S/C7H8O/c8-6-7-4-2-1-3-5-7/h1-5,8H,6H2	OCC1=CC=CC=C1	RAVEN Model
266	c00559_c	Deoxyadenosine	C10H13N5O3	C10H13N5O3	0	1e-05	0.02				Cytosol	C00559		InChI=1S/C10H13N5O3/c11-9-8-1013-3-12-9)154-14-8)7-1-517)62-16)18-7/h3-7,16-17H,1-2H2,H2,11,12,13)/t5-,6+,7+/m0/s1	NC1=C2N=CN[C@H]3C[C@H]O)[C@@H]CO)O3)C2=NC=N1	RAVEN Model
267	c00568_c	4-Aminobenzoate	C7H7NO2	C7H6NO2	-1	1e-05	0.02				Cytosol	C00568		InChI=1S/C7H7NO2/c8-6-3-1-52-4-6)79)10/h1-4H,8H2,H,9,10)/p-1	NC1=CC=CC=C1)C[O-])=O	RAVEN Model
268	c00575_c	3',5'-Cyclic AMP	C10H12N5O6P	C10H11N5O6P	-1	1e-05	0.02				Cytosol	C00575		InChI=1S/C10H12N5O6P/c11-8-5-913-2-12-8)153-14-5)10-616)7-420-10)1-19-2217,18)21-7/h2-4,6-7,10,16H,1H2,H,17,18)H2,11,12,13)/p-1/t4-,6-,7-,10-/m1/s1	NC1=C2N=CN[C@@H]3O[C@@H]4COP[O-])=O)O[C@H]4[C@H]3O)C2=NC=N1	RAVEN Model
269	c00576_c	Betaine aldehyde	C5H12NO	C5H12NO	1	1e-05	0.02				Cytosol	C00576		InChI=1S/C5H12NO/c1-62,3)4-5-7/h5H,4H2,1-3H3/q+1	C[N+]C)C)CC=O	RAVEN Model
270	c00577_c	D-Glyceraldehyde	C3H6O3	C3H6O3	0	1e-05	0.02				Cytosol	C00577		InChI=1S/C3H6O3/c4-1-36)2-5/h1,3,5-6H,2H2/t3-/m0/s1	OC[C@@H]O)C=O	RAVEN Model
271	c00579_c	Dihydrolipoamide	C8H17NOS2	C8H17NOS2	0	1e-05	0.02				Cytosol	C00579		InChI=1/C8H17NOS2/c9-810)4-2-1-3-712)5-6-11/h7,11-12H,1-6H2,H2,9,10)	NC=O)CCCCCS)CCS	RAVEN Model
272	c00582_c	Phenylacetyl-CoA	C29H42N7O17P3S	C29H38N7O17P3S	-4	1e-05	0.02				Cytosol	C00582		InChI=1S/C29H42N7O17P3S/c1-292,2440)2741)32-9-8-1937)31-10-11-57-2038)12-17-6-4-3-5-7-17)14-50-5647,48)53-5545,46)49-13-18-2352-5442,43)44)2239)2851-18)36-16-35-21-2530)33-15-34-2621)36/h3-7,15-16,18,22-24,28,39-40H,8-14H2,1-2H3,H,31,37)H,32,41)H,45,46)H,47,48)H2,30,33,34)H2,42,43,44)/p-4/t18-,22-,23-,24?,28-/m1/s1	CCC)COP[O-])=O)OP[O-])=O)OC[C@H]1O[C@H][C@H]O)[C@@H]1OP[O-])[O-])=O)N1C=NC2=CN)N=CN=C12)CO)C=O)NCCC=O)NCCSC=O)CC1=CC=CC=C1	RAVEN Model
273	c00601_c	Phenylacetaldehyde	C8H8O	C8H8O	0	1e-05	0.02				Cytosol	C00601		InChI=1S/C8H8O/c9-7-6-8-4-2-1-3-5-8/h1-5,7H,6H2	O=CCC1=CC=CC=C1	RAVEN Model
274	c00606_c	3-Sulfino-L-alanine	C3H7NO4S	C3H6NO4S	-1	1e-05	0.02				Cytosol	C00606		InChI=1S/C3H7NO4S/c4-235)6)1-97)8/h2H,1,4H2,H,5,6)H,7,8)/p-1/t2-/m0/s1	[NH3+][C@@H]CS[O-])=O)C[O-])=O	RAVEN Model
275	c00620_c	alpha-D-Ribose 1-phosphate	C5H11O8P	C5H9O8P	-2	1e-05	0.02				Cytosol	C00620		InChI=1S/C5H11O8P/c6-1-2-37)48)512-2)13-149,10)11/h2-8H,1H2,H2,9,10,11)/p-2/t2-,3-,4-,5-/m1/s1	OC[C@H]1O[C@H]OP[O-])[O-])=O)[C@H]O)[C@@H]1O	RAVEN Model
276	c00624_c	N-Acetyl-L-glutamate	C7H11NO5	C7H9NO5	-2	1e-05	0.02				Cytosol	C00624		InChI=1S/C7H11NO5/c1-49)8-5712)13)2-3-610)11/h5H,2-3H2,1H3,H,8,9)H,10,11)H,12,13)/p-2/t5-/m0/s1	CC=O)N[C@@H]CCC[O-])=O)C[O-])=O	RAVEN Model
277	c00627_c	Pyridoxine phosphate	C8H12NO6P	C8H10NO6P	-2	1e-05	0.02				Cytosol	C00627		InChI=1S/C8H12NO6P/c1-5-811)73-10)62-9-5)4-15-1612,13)14/h2,10-11H,3-4H2,1H3,H2,12,13,14)/p-2	CC1=CO)CCO)=CCOP[O-])[O-])=O)C=N1	RAVEN Model
278	c00630_c	2-Methylpropanoyl-CoA	C25H42N7O17P3S	C25H38N7O17P3S	-4	1e-05	0.02				Cytosol	C00630		InChI=1S/C25H42N7O17P3S/c1-132)2437)53-8-7-27-1533)5-6-28-2236)1935)253,4)10-46-5243,44)49-5141,42)45-9-14-1848-5038,39)40)1734)2347-14)32-12-31-16-2026)29-11-30-2116)32/h11-14,17-19,23,34-35H,5-10H2,1-4H3,H,27,33)H,28,36)H,41,42)H,43,44)H2,26,29,30)H2,38,39,40)/p-4/t14-,17-,18-,19?,23-/m1/s1	CCC)C=O)SCCNC=O)CCNC=O)CO)CC)C)COP[O-])=O)OP[O-])=O)OC[C@H]1O[C@H][C@H]O)[C@@H]1OP[O-])[O-])=O)N1C=NC2=CN)N=CN=C12	RAVEN Model
279	c00631_c	2-Phospho-D-glycerate	C3H7O7P	C3H4O7P	-3	1e-05	0.02				Cytosol	C00631		InChI=1S/C3H7O7P/c4-1-235)6)10-117,8)9/h2,4H,1H2,H,5,6)H2,7,8,9)/p-3/t2-/m1/s1	OC[C@@H]OP[O-])[O-])=O)C[O-])=O	RAVEN Model
280	c00633_c	4-Hydroxybenzaldehyde	C7H6O2	C7H5O2	-1	1e-05	0.02				Cytosol	C00633		InChI=1S/C7H6O2/c8-5-6-1-3-79)4-2-6/h1-5,9H/p-1	[O-]C1=CC=CC=O)C=C1	RAVEN Model
281	c00636_c	D-Mannose 1-phosphate	C6H13O9P	C6H11O9P	-2	1e-05	0.02				Cytosol	C00636		InChI=1S/C6H13O9P/c7-1-2-38)49)510)614-2)15-1611,12)13/h2-10H,1H2,H2,11,12,13)/p-2/t2-,3-,4+,5+,6-/m1/s1	OC[C@H]1O[C@H]OP[O-])[O-])=O)[C@@H]O)[C@@H]O)[C@@H]1O	RAVEN Model
282	c00637_c	Indole-3-acetaldehyde	C10H9NO	C10H9NO	0	1e-05	0.02				Cytosol	C00637		InChI=1S/C10H9NO/c12-6-5-8-7-11-10-4-2-1-3-98)10/h1-4,6-7,11H,5H2	O=CCC1=CNC2=CC=CC=C12	RAVEN Model
283	c00645_c	N-Acetyl-D-mannosamine	C8H15NO6	C8H15NO6	0	1e-05	0.02				Cytosol	C00645		InChI=1S/C8H15NO6/c1-311)9-5-713)612)42-10)15-85)14/h4-8,10,12-14H,2H2,1H3,H,9,11)/t4-,5+,6-,7-,8?/m1/s1	CC=O)N[C@@H]1CO)O[C@H]CO)[C@@H]O)[C@@H]1O	RAVEN Model
284	c00647_c	Pyridoxamine phosphate	C8H13N2O5P	C8H12N2O5P	-1	1e-05	0.02				Cytosol	C00647		InChI=1S/C8H13N2O5P/c1-5-811)72-9)63-10-5)4-15-1612,13)14/h3,11H,2,4,9H2,1H3,H2,12,13,14)/p-1	CC1=CO)CC[NH3+])=CCOP[O-])[O-])=O)C=N1	RAVEN Model
285	c00655_c	Xanthosine 5'-phosphate	C10H13N4O9P	C10H11N4O9P	-2	1e-05	0.02				Cytosol	C00655		InChI=1S/C10H13N4O9P/c15-5-31-22-2419,20)21)23-965)16)14-2-11-4-714)12-1018)13-84)17/h2-3,5-6,9,15-16H,1H2,H2,19,20,21)H2,12,13,17,18)/p-2/t3-,5-,6-,9-/m1/s1	O[C@H]1[C@@H]O)[C@@H]O[C@@H]1COP[O-])[O-])=O)N1C=NC2=C1NC=O)NC2=O	RAVEN Model
286	c00666_c	LL-2,6-Diaminoheptanedioate	C7H14N2O4	C7H14N2O4	0	1e-05	0.02				Cytosol	C00666		InChI=1S/C7H14N2O4/c8-4610)11)2-1-3-59)712)13/h4-5H,1-3,8-9H2,H,10,11)H,12,13)/t4-,5-/m0/s1	[NH3+][C@@H]CCC[C@H][NH3+])C[O-])=O)C[O-])=O	RAVEN Model
287	c00668_c	alpha-D-Glucose 6-phosphate	C6H13O9P	C6H11O9P	-2	1e-05	0.02				Cytosol	C00668		InChI=1S/C6H13O9P/c7-3-21-14-1611,12)13)15-610)59)43)8/h2-10H,1H2,H2,11,12,13)/p-2/t2-,3-,4+,5-,6+/m1/s1	O[C@H]1O[C@H]COP[O-])[O-])=O)[C@@H]O)[C@H]O)[C@H]1O	RAVEN Model
288	c00671_c	(S)-3-Methyl-2-oxopentanoic acid	C6H10O3	C6H9O3	-1	1e-05	0.02				Cytosol	C00671		InChI=1S/C6H10O3/c1-3-42)57)68)9/h4H,3H2,1-2H3,H,8,9)/p-1/t4-/m0/s1	CC[C@H]C)C=O)C[O-])=O	RAVEN Model
289	c00672_c	2-Deoxy-D-ribose 1-phosphate	C5H11O7P	C5H9O7P	-2	1e-05	0.02				Cytosol	C00672		InChI=1S/C5H11O7P/c6-2-4-37)1-511-4)12-138,9)10/h3-7H,1-2H2,H2,8,9,10)/p-2/t3-,4+,5+/m0/s1	OC[C@H]1O[C@@H]C[C@@H]1O)OP[O-])[O-])=O	RAVEN Model
290	c00680_c	meso-2,6-Diaminoheptanedioate	C7H14N2O4	C7H14N2O4	0	1e-05	0.02				Cytosol	C00680		InChI=1S/C7H14N2O4/c8-4610)11)2-1-3-59)712)13/h4-5H,1-3,8-9H2,H,10,11)H,12,13)/t4-,5+	[NH3+][C@@H]CCC[C@@H][NH3+])C[O-])=O)C[O-])=O	RAVEN Model
291	c00683_c	(S)-Methylmalonyl-CoA	C25H40N7O19P3S	C25H35N7O19P3S	-5	1e-05	0.02				Cytosol	C00683		InChI=1S/C25H40N7O19P3S/c1-122337)38)2439)55-7-6-27-1433)4-5-28-2136)1835)252,3)9-48-5445,46)51-5343,44)47-8-13-1750-5240,41)42)1634)2249-13)32-11-31-15-1926)29-10-30-2015)32/h10-13,16-18,22,34-35H,4-9H2,1-3H3,H,27,33)H,28,36)H,37,38)H,43,44)H,45,46)H2,26,29,30)H2,40,41,42)/p-5/t12-,13+,16+,17+,18?,22+/m0/s1	C[C@@H]C[O-])=O)C=O)SCCNC=O)CCNC=O)CO)CC)C)COP[O-])=O)OP[O-])=O)OC[C@H]1O[C@H][C@H]O)[C@@H]1OP[O-])[O-])=O)N1C=NC2=CN)N=CN=C12	RAVEN Model
292	c00688_c	dTDP-4-dehydro-6-deoxy-L-mannose	C16H24N2O15P2	C16H22N2O15P2	-2	1e-05	0.02				Cytosol	C00688		InChI=1S/C16H24N2O15P2/c1-6-4-181624)17-146)23)10-3-819)931-10)5-29-3425,26)33-3527,28)32-15-1322)1221)1120)72)30-15/h4,7-10,12-13,15,19,21-22H,3,5H2,1-2H3,H,25,26)H,27,28)H,17,23,24)/p-2/t7-,8-,9+,10+,12+,13+,15+/m0/s1	C[C@@H]1O[C@H]OP[O-])=O)OP[O-])=O)OC[C@H]2O[C@H]C[C@@H]2O)N2C=CC)C=O)NC2=O)[C@H]O)[C@H]O)C1=O	RAVEN Model
293	c00692_c	UDP-N-acetylmuramoyl-L-alanyl-D-glutamate	C28H43N5O23P2	C28H39N5O23P2	-4	1e-05	0.02				Cytosol	C00692		InChI=1S/C28H43N5O23P2/c1-102342)31-132644)45)4-5-1737)38)29-2443)112)52-22-1830-123)35)2754-148-34)2022)40)55-5849,50)56-5747,48)51-9-15-1939)2141)2553-15)33-7-6-1636)32-2833)46/h6-7,10-11,13-15,18-22,25,27,34,39-41H,4-5,8-9H2,1-3H3,H,29,43)H,30,35)H,31,42)H,37,38)H,44,45)H,47,48)H,49,50)H,32,36,46)/p-4/t10-,11+,13+,14+,15+,18+,19+,20+,21+,22+,25+,27+/m0/s1	C[C@H]NC=O)[C@@H]C)O[C@H]1[C@H]O)[C@@H]CO)O[C@H]OP[O-])=O)OP[O-])=O)OC[C@H]2O[C@H][C@H]O)[C@@H]2O)N2C=CC=O)NC2=O)[C@@H]1NCC)=O)C=O)N[C@H]CCC[O-])=O)C[O-])=O	RAVEN Model
294	c00697_c	Nitrogen	N2	N2	0	1e-05	0.02				Cytosol	C00697		InChI=1S/N2/c1-2	N#N	RAVEN Model
295	c00700_c	XTP	C10H15N4O15P3	C10H11N4O15P3	-4	1e-05	0.02				Cytosol	C00700		InChI=1S/C10H15N4O15P3/c15-5-31-26-3122,23)29-3224,25)28-3019,20)21)27-965)16)14-2-11-4-714)12-1018)13-84)17/h2-3,5-6,9,15-16H,1H2,H,22,23)H,24,25)H2,19,20,21)H2,12,13,17,18)/p-4/t3-,5-,6-,9-/m1/s1	O[C@H]1[C@@H]O)[C@@H]O[C@@H]1COP[O-])=O)OP[O-])=O)OP[O-])[O-])=O)N1C=NC2=C1NC=O)NC2=O	RAVEN Model
296	c00705_c	dCDP	C9H15N3O10P2	C9H12N3O10P2	-3	1e-05	0.02				Cytosol	C00705		InChI=1S/C9H15N3O10P2/c10-7-1-2-12914)11-7)8-3-513)621-8)4-20-2418,19)22-2315,16)17/h1-2,5-6,8,13H,3-4H2,H,18,19)H2,10,11,14)H2,15,16,17)/p-3/t5-,6+,8+/m0/s1	NC1=NC=O)NC=C1)[C@H]1C[C@H]O)[C@@H]COP[O-])=O)OP[O-])[O-])=O)O1	RAVEN Model
297	c00712_c	Octadecenoic acid	C18H34O2	C18H33O2	-1	1e-05	0.02				Cytosol	C00712		InChI=1S/C18H34O2/c1-2-3-4-5-6-7-8-9-10-11-12-13-14-15-16-17-1819)20/h9-10H,2-8,11-17H2,1H3,H,19,20)/p-1/b10-9-	CCCCCCCC\C=C/CCCCCCCC[O-])=O	Manual reconstruction
298	c00719_c	Betaine	C5H11NO2	C5H11NO2	0	1e-05	0.02				Cytosol	C00719		InChI=1S/C5H11NO2/c1-62,3)4-57)8/h4H2,1-3H3	C[N+]C)C)CC[O-])=O	RAVEN Model
299	c00748_c	Siroheme	C42H44FeN4O16	C42H36FeN4O16	-8	1e-05	0.02				Cytosol	C00748		InChI=1S/C42H46N4O16.Fe/c1-4117-3959)60)235-9-3551)52)29-14-27-2111-3755)56)193-7-3347)48)2543-27)13-26-204-8-3449)50)2212-3857)58)2844-26)15-31-422,18-4061)62)246-10-3653)54)3046-31)16-3241)45-29;/h13-16,23-24H,3-12,17-18H2,1-2H3,H10,43,44,45,46,47,48,49,50,51,52,53,54,55,56,57,58,59,60,61,62);/q;+2/p-10/t23-,24-,41+,42+;/m1./s1	C[C@]1CC[O-])=O)[C@H]CCC[O-])=O)C2=N\C\1=C/C1=CCC[O-])=O)CCCC[O-])=O)=C3\C=C4/N=C/C=C5/[C@@H]CCC[O-])=O)[C@]C)CC[O-])=O)\C=C\2)N5[Fe]N13)CCC[O-])=O)=C4CCC[O-])=O	RAVEN Model
300	c00751_c	Squalene	C30H50	C30H50	0	1e-05	0.02				Cytosol	C00751		InChI=1S/C30H50/c1-252)15-11-19-297)23-13-21-275)17-9-10-18-286)22-14-24-308)20-12-16-263)4/h15-18,23-24H,9-14,19-22H2,1-8H3/b27-17+,28-18+,29-23+,30-24+	CCC)=CCC\CC)=C\CC\CC)=C\CC\C=C/C)CC\C=C/C)CCC=CC)C	RAVEN Model
301	c00785_c	Urocanate	C6H6N2O2	C6H5N2O2	-1	1e-05	0.02				Cytosol	C00785		InChI=1S/C6H6N2O2/c9-610)2-1-5-3-7-4-8-5/h1-4H,H,7,8)H,9,10)/p-1/b2-1+	[O-]C=O)C=CC1=CNC=N1	RAVEN Model
302	c00791_c	Creatinine	C4H7N3O	C4H7N3O	0	1e-05	0.02				Cytosol	C00791		InChI=1S/C4H7N3O/c1-7-2-38)6-47)5/h2H2,1H3,H2,5,6,8)	CN1CC=O)NC1=N	RAVEN Model
303	c00793_c	D-Cysteine	C3H7NO2S	C3H7NO2S	0	1e-05	0.02				Cytosol	C00793		InChI=1S/C3H7NO2S/c4-21-7)35)6/h2,7H,1,4H2,H,5,6)/t2-/m1/s1	[NH3+][C@H]CS)C[O-])=O	RAVEN Model
304	c00794_c	D-Sorbitol	C6H14O6	C6H14O6	0	1e-05	0.02				Cytosol	C00794		InChI=1S/C6H14O6/c7-1-39)511)612)410)2-8/h3-12H,1-2H2/t3-,4+,5-,6-/m1/s1	OC[C@H]O)[C@@H]O)[C@H]O)[C@H]O)CO	RAVEN Model
305	c00804_c	Propynoate	C3H2O2	C3HO2	-1	1e-05	0.02				Cytosol	C00804		InChI=1S/C3H2O2/c1-2-34)5/h1H,H,4,5)/p-1	[O-]C=O)C#C	RAVEN Model
306	c00810_c	(R)-Acetoin	C4H8O2	C4H8O2	0	1e-05	0.02				Cytosol	C00810		InChI=1S/C4H8O2/c1-35)42)6/h3,5H,1-2H3/t3-/m1/s1	C[C@@H]O)CC)=O	RAVEN Model
307	c00818_c	D-Glucarate	C6H10O8	C6H8O8	-2	1e-05	0.02				Cytosol	C00818		InChI=1/C6H10O8/c7-139)511)12)28)410)613)14/h1-4,7-10H,H,11,12)H,13,14)/p-2	OCCO)CO)C[O-])=O)CO)C[O-])=O	RAVEN Model
308	c00826_c	L-Arogenate	C10H13NO5	C10H12NO5	-1	1e-05	0.02				Cytosol	C00826		InChI=1S/C10H13NO5/c11-7813)14)5-10915)16)3-1-612)2-4-10/h1-4,6-7,12H,5,11H2,H,13,14)H,15,16)/p-1/t6?,7-,10?/m0/s1	[NH3+][C@@H]CC1C=CCO)C=C1)C[O-])=O)C[O-])=O	RAVEN Model
309	c00827_c	Lactoyl-CoA	C24H40N7O18P3S	C24H36N7O18P3S	-4	1e-05	0.02				Cytosol	C00827		InChI=1S/C24H40N7O18P3S/c1-1232)2337)53-7-6-26-1433)4-5-27-2136)1835)242,3)9-46-5243,44)49-5141,42)45-8-13-1748-5038,39)40)1634)2247-13)31-11-30-15-1925)28-10-29-2015)31/h10-13,16-18,22,32,34-35H,4-9H2,1-3H3,H,26,33)H,27,36)H,41,42)H,43,44)H2,25,28,29)H2,38,39,40)/p-4/t12?,13-,16-,17-,18?,22-/m1/s1	CCO)C=O)SCCNC=O)CCNC=O)CO)CC)C)COP[O-])=O)OP[O-])=O)OC[C@H]1O[C@H][C@H]O)[C@@H]1OP[O-])[O-])=O)N1C=NC2=CN)N=CN=C12	RAVEN Model
310	c00828_c	Menaquinone	C16H16O2C5H8)n	C51H72O2	0	1e-05	0.02				Cytosol	C00828		InChI=1S/C51H72O2/c1-382)20-13-21-393)22-14-23-404)24-15-25-415)26-16-27-426)28-17-29-437)30-18-31-448)32-19-33-459)36-37-47-4610)5052)48-34-11-12-35-4948)5147)53/h11-12,20,22,24,26,28,30,32,34-36H,13-19,21,23,25,27,29,31,33,37H2,1-10H3/b39-22+,40-24+,41-26+,42-28+,43-30+,44-32+,45-36+	CCC)=CCCCC)=CCCCC)=CCCCC)=CCCCC)=CCCCC)=CCCCC)=CCCCC)=CCC1=CC)C=O)C2=CC=CC=C2)C1=O	RAVEN Model
311	c00831_c	Pantetheine	C11H22N2O4S	C11H22N2O4S	0	1e-05	0.02				Cytosol	C00831		InChI=1S/C11H22N2O4S/c1-112,7-14)916)1017)13-4-3-815)12-5-6-18/h9,14,16,18H,3-7H2,1-2H3,H,12,15)H,13,17)/t9-/m0/s1	CCC)CO)[C@@H]O)C=O)NCCC=O)NCCS	RAVEN Model
312	c00842_c	dTDP-glucose	C16H26N2O16P2	C16H24N2O16P2	-2	1e-05	0.02				Cytosol	C00842		InChI=1S/C16H26N2O16P2/c1-6-3-181625)17-146)24)10-2-720)931-10)5-30-3526,27)34-3628,29)33-15-1323)1222)1121)84-19)32-15/h3,7-13,15,19-23H,2,4-5H2,1H3,H,26,27)H,28,29)H,17,24,25)/p-2/t7-,8+,9+,10+,11+,12-,13+,15+/m0/s1	CC1=CN[C@H]2C[C@H]O)[C@@H]COP[O-])=O)OP[O-])=O)O[C@H]3O[C@H]CO)[C@@H]O)[C@H]O)[C@H]3O)O2)C=O)NC1=O	RAVEN Model
313	c00846_c	3-Oxoadipate	C6H8O5	C6H6O5	-2	1e-05	0.02				Cytosol	C00846		InChI=1S/C6H8O5/c7-43-610)11)1-2-58)9/h1-3H2,H,8,9)H,10,11)/p-2	[O-]C=O)CCC=O)CC[O-])=O	RAVEN Model
314	c00854_c	Cyclohexanol	C6H12O	C6H12O	0	1e-05	0.02				Cytosol	C00854		InChI=1S/C6H12O/c7-6-4-2-1-3-5-6/h6-7H,1-5H2	OC1CCCCC1	RAVEN Model
315	c00857_c	Deamino-NAD+	C21H27N6O15P2	C21H24N6O15P2	-2	1e-05	0.02				Cytosol	C00857		InChI=1S/C21H26N6O15P2/c22-17-12-1824-7-23-17)278-25-12)20-1631)1429)1141-20)6-39-4436,37)42-4334,35)38-5-10-1328)1530)1940-10)26-3-1-2-94-26)2132)33/h1-4,7-8,10-11,13-16,19-20,28-31H,5-6H2,H4-,22,23,24,32,33,34,35,36,37)/p-2/t10-,11-,13-,14-,15-,16-,19-,20-/m1/s1	NC1=C2N=CN[C@@H]3O[C@H]COP[O-])=O)OP[O-])=O)OC[C@H]4O[C@H][C@H]O)[C@@H]4O)[N+]4=CC=CC=C4)C[O-])=O)[C@@H]O)[C@H]3O)C2=NC=N1	RAVEN Model
316	c00860_c	L-Histidinol	C6H11N3O	C6H12N3O	1	1e-05	0.02				Cytosol	C00860		InChI=1S/C6H11N3O/c7-53-10)1-6-2-8-4-9-6/h2,4-5,10H,1,3,7H2,H,8,9)/p+1/t5-/m0/s1	[NH3+][C@H]CO)CC1=CNC=N1	RAVEN Model
317	c00862_c	Methanofuran	C34H44N4O15	C34H40N4O15	-4	1e-05	0.02				Cytosol	C00862		InChI=1S/C34H44N4O15/c35-16-22-15-2018-53-22)17-52-21-3-1-192-4-21)13-14-36-2739)10-7-253348)49)38-2941)11-8-263450)51)37-2840)9-5-233144)45)243246)47)6-12-3042)43/h1-4,15,18,23-26H,5-14,16-17,35H2,H,36,39)H,37,40)H,38,41)H,42,43)H,44,45)H,46,47)H,48,49)H,50,51)/p-4/t23?,24?,25-,26-/m0/s1	[NH3+]CC1=CCCOC2=CC=CCCNC=O)CC[C@H]NC=O)CC[C@H]NC=O)CCCCCCC[O-])=O)C[O-])=O)C[O-])=O)C[O-])=O)C[O-])=O)C=C2)=CO1	RAVEN Model
318	c00864_c	Pantothenate	C9H17NO5	C9H16NO5	-1	1e-05	0.02				Cytosol	C00864		InChI=1S/C9H17NO5/c1-92,5-11)714)815)10-4-3-612)13/h7,11,14H,3-5H2,1-2H3,H,10,15)H,12,13)/p-1/t7-/m0/s1	CCC)CO)[C@@H]O)C=O)NCCC[O-])=O	RAVEN Model
319	c00877_c	Crotonoyl-CoA	C25H40N7O17P3S	C25H36N7O17P3S	-4	1e-05	0.02				Cytosol	C00877		InChI=1S/C25H40N7O17P3S/c1-4-5-1634)53-9-8-27-1533)6-7-28-2337)2036)252,3)11-46-5243,44)49-5141,42)45-10-14-1948-5038,39)40)1835)2447-14)32-13-31-17-2126)29-12-30-2217)32/h4-5,12-14,18-20,24,35-36H,6-11H2,1-3H3,H,27,33)H,28,37)H,41,42)H,43,44)H2,26,29,30)H2,38,39,40)/p-4/b5-4+/t14-,18-,19-,20?,24-/m1/s1	C\C=C\C=O)SCCNC=O)CCNC=O)CO)CC)C)COP[O-])=O)OP[O-])=O)OC[C@H]1O[C@H][C@H]O)[C@@H]1OP[O-])[O-])=O)N1C=NC2=CN)N=CN=C12	RAVEN Model
320	c00881_c	Deoxycytidine	C9H13N3O4	C9H13N3O4	0	1e-05	0.02				Cytosol	C00881		InChI=1S/C9H13N3O4/c10-7-1-2-12915)11-7)8-3-514)64-13)16-8/h1-2,5-6,8,13-14H,3-4H2,H2,10,11,15)/t5-,6+,8+/m0/s1	NC1=NC=O)NC=C1)[C@H]1C[C@H]O)[C@@H]CO)O1	RAVEN Model
321	c00882_c	Dephospho-CoA	C21H35N7O13P2S	C21H33N7O13P2S	-2	1e-05	0.02				Cytosol	C00882		InChI=1S/C21H35N7O13P2S/c1-212,1632)1933)24-4-3-1229)23-5-6-44)8-39-4336,37)41-4234,35)38-7-11-1430)1531)2040-11)28-10-27-13-1722)25-9-26-1813)28/h9-11,14-16,20,30-32,44H,3-8H2,1-2H3,H,23,29)H,24,33)H,34,35)H,36,37)H2,22,25,26)/p-2/t11-,14-,15-,16+,20-/m1/s1	CCC)COP[O-])=O)OP[O-])=O)OC[C@H]1O[C@H][C@H]O)[C@@H]1O)N1C=NC2=CN)N=CN=C12)[C@@H]O)C=O)NCCC=O)NCCS	RAVEN Model
322	c00885_c	Isochorismate	C10H10O6	C10H8O6	-2	1e-05	0.02				Cytosol	C00885		InChI=1S/C10H10O6/c1-5912)13)16-7-4-2-3-687)11)1014)15/h2-4,7-8,11H,1H2,H,12,13)H,14,15)/p-2/t7-,8-/m0/s1	O[C@@H]1[C@@H]OC=C)C[O-])=O)C=CC=C1C[O-])=O	RAVEN Model
323	c00887_c	Nitrous oxide	N2O	N2O	0	1e-05	0.02				Cytosol	C00887		InChI=1S/N2O/c1-2-3	[N-]=[N+]=O	RAVEN Model
324	c00894_c	Propenoyl-CoA	C24H38N7O17P3S	C24H34N7O17P3S	-4	1e-05	0.02				Cytosol	C00894		InChI=1S/C24H38N7O17P3S/c1-4-1533)52-8-7-26-1432)5-6-27-2236)1935)242,3)10-45-5142,43)48-5040,41)44-9-13-1847-4937,38)39)1734)2346-13)31-12-30-16-2025)28-11-29-2116)31/h4,11-13,17-19,23,34-35H,1,5-10H2,2-3H3,H,26,32)H,27,36)H,40,41)H,42,43)H2,25,28,29)H2,37,38,39)/p-4/t13-,17-,18-,19?,23-/m1/s1	CCC)COP[O-])=O)OP[O-])=O)OC[C@H]1O[C@H][C@H]O)[C@@H]1OP[O-])[O-])=O)N1C=NC2=CN)N=CN=C12)CO)C=O)NCCC=O)NCCSC=O)C=C	RAVEN Model
325	c00900_c	2-Acetolactate	C5H8O4	C5H7O4	-1	1e-05	0.02				Cytosol	C00900		InChI=1/C5H8O4/c1-36)52,9)47)8/h9H,1-2H3,H,7,8)/p-1	CC=O)CC)O)C[O-])=O	RAVEN Model
326	c00921_c	Dihydropteroate	C14H14N6O3	C14H13N6O3	-1	1e-05	0.02				Cytosol	C00921		InChI=1S/C14H14N6O3/c15-14-19-11-101221)20-14)18-96-17-11)5-16-8-3-1-72-4-8)1322)23/h1-4,16H,5-6H2,H,22,23)H4,15,17,19,20,21)/p-1	NC1=NC2=CN=CCNC3=CC=CC=C3)C[O-])=O)CN2)C=O)N1	RAVEN Model
327	c00931_c	Porphobilinogen	C10H14N2O4	C10H13N2O4	-1	1e-05	0.02				Cytosol	C00931		InChI=1S/C10H14N2O4/c11-4-8-73-1015)16)65-12-8)1-2-913)14/h5,12H,1-4,11H2,H,13,14)H,15,16)/p-1	[NH3+]CC1=CCC[O-])=O)CCCC[O-])=O)=CN1	RAVEN Model
328	c00942_c	3',5'-Cyclic GMP	C10H12N5O7P	C10H11N5O7P	-1	1e-05	0.02				Cytosol	C00942		InChI=1S/C10H12N5O7P/c11-10-13-7-4817)14-10)12-2-157)9-516)6-321-9)1-20-2318,19)22-6/h2-3,5-6,9,16H,1H2,H,18,19)H3,11,13,14,17)/p-1/t3-,5-,6-,9-/m1/s1	NC1=NC2=CN=CN2[C@@H]2O[C@@H]3COP[O-])=O)O[C@H]3[C@H]2O)C=O)N1	RAVEN Model
329	c00944_c	3-Dehydroquinate	C7H10O6	C7H9O6	-1	1e-05	0.02				Cytosol	C00944		InChI=1S/C7H10O6/c8-3-1-713,611)12)2-49)53)10/h3,5,8,10,13H,1-2H2,H,11,12)/p-1/t3-,5+,7-/m1/s1	O[C@@H]1C[C@@]O)CC=O)[C@H]1O)C[O-])=O	RAVEN Model
330	c00954_c	Indole-3-acetate	C10H9NO2	C10H8NO2	-1	1e-05	0.02				Cytosol	C00954		InChI=1S/C10H9NO2/c12-1013)5-7-6-11-9-4-2-1-3-87)9/h1-4,6,11H,5H2,H,12,13)/p-1	[O-]C=O)CC1=CNC2=CC=CC=C12	RAVEN Model
331	c00957_c	Mercaptopyruvate	C3H4O3S	C3H3O3S	-1	1e-05	0.02				Cytosol	C00957		InChI=1S/C3H4O3S/c4-21-7)35)6/h7H,1H2,H,5,6)/p-1	[O-]C=O)C=O)CS	RAVEN Model
332	c00966_c	2-Dehydropantoate	C6H10O4	C6H9O4	-1	1e-05	0.02				Cytosol	C00966		InChI=1S/C6H10O4/c1-62,3-7)48)59)10/h7H,3H2,1-2H3,H,9,10)/p-1	CCC)CO)C=O)C[O-])=O	RAVEN Model
333	c00974_c	Dihydrokaempferol	C15H12O6	C15H12O6	0	1e-05	0.02				Cytosol	C00974		InChI=1S/C15H12O6/c16-8-3-1-72-4-8)15-1420)1319)12-1018)5-917)6-1112)21-15/h1-6,14-18,20H/t14-,15+/m0/s1	O[C@@H]1[C@H]OC2=CCO)=CCO)=C2)C1=O)C1=CC=CO)C=C1	RAVEN Model
334	c00976_c	GDP-D-mannuronate	C16H23N5O17P2	C16H20N5O17P2	-3	1e-05	0.02				Cytosol	C00976		InChI=1S/C16H23N5O17P2/c17-16-19-11-41227)20-16)18-2-2111)13-825)522)335-13)1-34-3930,31)38-4032,33)37-15-926)623)724)1036-15)1428)29/h2-3,5-10,13,15,22-26H,1H2,H,28,29)H,30,31)H,32,33)H3,17,19,20,27)/p-3/t3-,5-,6+,7+,8-,9+,10+,13-,15-/m1/s1	NC1=NC2=CN=CN2[C@@H]2O[C@H]COP[O-])=O)OP[O-])=O)O[C@H]3O[C@@H][C@@H]O)[C@H]O)[C@@H]3O)C[O-])=O)[C@@H]O)[C@H]2O)C=O)N1	RAVEN Model
335	c00979_c	O-Acetyl-L-serine	C5H9NO4	C5H9NO4	0	1e-05	0.02				Cytosol	C00979		InChI=1S/C5H9NO4/c1-37)10-2-46)58)9/h4H,2,6H2,1H3,H,8,9)/t4-/m0/s1	CC=O)OC[C@H][NH3+])C[O-])=O	RAVEN Model
336	c00993_c	D-Alanyl-D-alanine	C6H12N2O3	C6H12N2O3	0	1e-05	0.02				Cytosol	C00993		InChI=1S/C6H12N2O3/c1-37)59)8-42)610)11/h3-4H,7H2,1-2H3,H,8,9)H,10,11)/t3-,4?/m1/s1	C[C@@H][NH3+])C=O)NCC)C[O-])=O	RAVEN Model
337	c01001_c	Formylmethanofuran	C35H44N4O16	C35H39N4O16	-5	1e-05	0.02				Cytosol	C01001		InChI=1S/C35H44N4O16/c40-19-36-16-23-15-2118-55-23)17-54-22-3-1-202-4-22)13-14-37-2841)10-7-263450)51)39-3043)11-8-273552)53)38-2942)9-5-243246)47)253348)49)6-12-3144)45/h1-4,15,18-19,24-27H,5-14,16-17H2,H,36,40)H,37,41)H,38,42)H,39,43)H,44,45)H,46,47)H,48,49)H,50,51)H,52,53)/p-5/t24?,25?,26-,27-/m0/s1	[O-]C=O)CCCCCCC=O)N[C@@H]CCC=O)N[C@@H]CCC=O)NCCC1=CC=COCC2=COCCNC=O)=C2)C=C1)C[O-])=O)C[O-])=O)C[O-])=O)C[O-])=O	RAVEN Model
338	c01005_c	O-Phospho-L-serine	C3H8NO6P	C3H6NO6P	-2	1e-05	0.02				Cytosol	C01005		InChI=1S/C3H8NO6P/c4-235)6)1-10-117,8)9/h2H,1,4H2,H,5,6)H2,7,8,9)/p-2/t2-/m0/s1	[NH3+][C@@H]COP[O-])[O-])=O)C[O-])=O	RAVEN Model
339	c01024_c	Hydroxymethylbilane	C40H46N4O17	C40H38N4O17	-8	1e-05	0.02				Cytosol	C01024		InChI=1S/C40H46N4O17/c45-17-32-2512-4060)61)214-8-3652)53)2944-32)15-31-2411-3958)59)203-7-3550)51)2843-31)14-30-2310-3856)57)192-6-3448)49)2742-30)13-26-229-3754)55)1816-41-26)1-5-3346)47/h16,41-45H,1-15,17H2,H,46,47)H,48,49)H,50,51)H,52,53)H,54,55)H,56,57)H,58,59)H,60,61)/p-8	OCC1=CCC[O-])=O)CCCC[O-])=O)=CCC2=CCC[O-])=O)CCCC[O-])=O)=CCC3=CCC[O-])=O)CCCC[O-])=O)=CCC4=CCC[O-])=O)CCCC[O-])=O)=CN4)N3)N2)N1	RAVEN Model
340	c01037_c	7,8-Diaminononanoate	C9H20N2O2	C9H20N2O2	0	1e-05	0.02				Cytosol	C01037		InChI=1/C9H20N2O2/c1-710)811)5-3-2-4-6-912)13/h7-8H,2-6,10-11H2,1H3,H,12,13)	CCN)C[NH3+])CCCCCC[O-])=O	RAVEN Model
341	c01040_c	L-Gulono-1,4-lactone	C6H10O6	C6H10O6	0	1e-05	0.02				Cytosol	C01040		InChI=1S/C6H10O6/c7-1-28)5-39)410)611)12-5/h2-5,7-10H,1H2/t2-,3+,4-,5+/m0/s1	OC[C@H]O)[C@H]1OC=O)[C@@H]O)[C@H]1O	RAVEN Model
342	c01050_c	UDP-N-acetylmuramate	C20H31N3O19P2	C20H28N3O19P2	-3	1e-05	0.02				Cytosol	C01050		InChI=1S/C20H31N3O19P2/c1-71830)31)38-16-1221-82)25)1940-95-24)1416)28)41-4435,36)42-4333,34)37-6-10-1327)1529)1739-10)23-4-3-1126)22-2023)32/h3-4,7,9-10,12-17,19,24,27-29H,5-6H2,1-2H3,H,21,25)H,30,31)H,33,34)H,35,36)H,22,26,32)/p-3/t7-,9-,10-,12-,13-,14-,15-,16-,17-,19-/m1/s1	C[C@@H]O[C@H]1[C@H]O)[C@@H]CO)O[C@H]OP[O-])=O)OP[O-])=O)OC[C@H]2O[C@H][C@H]O)[C@@H]2O)N2C=CC=O)NC2=O)[C@@H]1NCC)=O)C[O-])=O	RAVEN Model
343	c01051_c	Uroporphyrinogen III	C40H44N4O16	C40H36N4O16	-8	1e-05	0.02				Cytosol	C01051		InChI=1S/C40H44N4O16/c45-3346)5-1-17-219-3753)54)29-14-27-193-7-3549)50)2210-3855)56)3043-27)15-28-204-8-3651)52)2412-4059)60)3244-28)16-31-2311-3957)58)182-6-3447)48)2642-31)13-2517)41-29/h41-44H,1-16H2,H,45,46)H,47,48)H,49,50)H,51,52)H,53,54)H,55,56)H,57,58)H,59,60)/p-8	[O-]C=O)CCC1=C2CC3=CCCC[O-])=O)CCC[O-])=O)=CCC4=CCC[O-])=O)CCCC[O-])=O)=CCC5=CCC[O-])=O)CCCC[O-])=O)=CCCN2)=C1CC[O-])=O)N5)N4)N3	RAVEN Model
344	c01063_c	6-Carboxyhexanoyl-CoA	C28H46N7O19P3S	C28H41N7O19P3S	-5	1e-05	0.02				Cytosol	C01063		InChI=1S/C28H46N7O19P3S/c1-282,2341)2642)31-9-8-1736)30-10-11-58-1939)7-5-3-4-6-1837)38)13-51-5748,49)54-5646,47)50-12-16-2253-5543,44)45)2140)2752-16)35-15-34-20-2429)32-14-33-2520)35/h14-16,21-23,27,40-41H,3-13H2,1-2H3,H,30,36)H,31,42)H,37,38)H,46,47)H,48,49)H2,29,32,33)H2,43,44,45)/p-5/t16-,21-,22-,23?,27-/m1/s1	CCC)COP[O-])=O)OP[O-])=O)OC[C@H]1O[C@H][C@H]O)[C@@H]1OP[O-])[O-])=O)N1C=NC2=CN)N=CN=C12)CO)C=O)NCCC=O)NCCSC=O)CCCCCC[O-])=O	RAVEN Model
345	c01077_c	O-Acetyl-L-homoserine	C6H11NO4	C6H11NO4	0	1e-05	0.02				Cytosol	C01077		InChI=1S/C6H11NO4/c1-48)11-3-2-57)69)10/h5H,2-3,7H2,1H3,H,9,10)/t5-/m0/s1	CC=O)OCC[C@H][NH3+])C[O-])=O	RAVEN Model
346	c01079_c	Protoporphyrinogen IX	C34H40N4O4	C34H38N4O4	-2	1e-05	0.02				Cytosol	C01079		InChI=1S/C34H40N4O4/c1-7-21-173)25-13-26-195)239-11-3339)40)3137-26)16-32-2410-12-3441)42)206)2838-32)15-30-228-2)184)2736-30)14-2921)35-25/h7-8,35-38H,1-2,9-16H2,3-6H3,H,39,40)H,41,42)/p-2	CC1=C2CC3=CC)CC=C)=CCC4=CC)CC=C)=CCC5=CC)CCCC[O-])=O)=CCCN2)=C1CCC[O-])=O)N5)N4)N3	RAVEN Model
347	c01081_c	Thiamin monophosphate	C12H18N4O4PS	C12H16N4O4PS	-1	1e-05	0.02				Cytosol	C01081		InChI=1S/C12H17N4O4PS/c1-8-113-4-20-2117,18)19)22-7-168)6-10-5-14-92)15-1210)13/h5,7H,3-4,6H2,1-2H3,H3-,13,14,15,17,18,19)/p-1	CC1=CCCOP[O-])[O-])=O)SC=[N+]1CC1=CN)N=CC)N=C1	RAVEN Model
348	c01083_c	alpha,alpha-Trehalose	C12H22O11	C12H22O11	0	1e-05	0.02				Cytosol	C01083		InChI=1S/C12H22O11/c13-1-3-515)717)919)1121-3)23-12-1020)818)616)42-14)22-12/h3-20H,1-2H2/t3-,4-,5-,6-,7+,8+,9-,10-,11-,12-/m1/s1	OC[C@H]1O[C@H]O[C@H]2O[C@H]CO)[C@@H]O)[C@H]O)[C@H]2O)[C@H]O)[C@@H]O)[C@@H]1O	RAVEN Model
349	c01089_c	(R)-3-Hydroxybutanoate	C4H8O3	C4H7O3	-1	1e-05	0.02				Cytosol	C01089		InChI=1S/C4H8O3/c1-35)2-46)7/h3,5H,2H2,1H3,H,6,7)/p-1/t3-/m1/s1	C[C@@H]O)CC[O-])=O	RAVEN Model
350	c01092_c	8-Amino-7-oxononanoate	C9H17NO3	C9H17NO3	0	1e-05	0.02				Cytosol	C01092		InChI=1/C9H17NO3/c1-710)811)5-3-2-4-6-912)13/h7H,2-6,10H2,1H3,H,12,13)	CC[NH3+])C=O)CCCCCC[O-])=O	RAVEN Model
351	c01094_c	D-Fructose 1-phosphate	C6H13O9P	C6H11O9P	-2	1e-05	0.02				Cytosol	C01094		InChI=1S/C6H13O9P/c7-1-3-48)59)610,15-3)2-14-1611,12)13/h3-5,7-10H,1-2H2,H2,11,12,13)/p-2/t3-,4-,5+,6?/m1/s1	OC[C@H]1OCO)COP[O-])[O-])=O)[C@@H]O)[C@@H]1O	RAVEN Model
352	c01097_c	D-Tagatose 6-phosphate	C6H13O9P	C6H11O9P	-2	1e-05	0.02				Cytosol	C01097		InChI=1S/C6H13O9P/c7-2-610)59)48)315-6)1-14-1611,12)13/h3-5,7-10H,1-2H2,H2,11,12,13)/p-2/t3-,4+,5+,6?/m1/s1	OCC1O)O[C@H]COP[O-])[O-])=O)[C@H]O)[C@@H]1O	RAVEN Model
353	c01099_c	L-Fuculose 1-phosphate	C6H13O8P	C6H11O8P	-2	1e-05	0.02				Cytosol	C01099		InChI=1S/C6H13O8P/c1-37)59)610)48)2-14-1511,12)13/h3,5-7,9-10H,2H2,1H3,H2,11,12,13)/p-2/t3-,5+,6-/m0/s1	C[C@H]O)[C@@H]O)[C@@H]O)C=O)COP[O-])[O-])=O	RAVEN Model
354	c01100_c	L-Histidinol phosphate	C6H12N3O4P	C6H11N3O4P	-1	1e-05	0.02				Cytosol	C01100		InChI=1S/C6H12N3O4P/c7-53-13-1410,11)12)1-6-2-8-4-9-6/h2,4-5H,1,3,7H2,H,8,9)H2,10,11,12)/p-1/t5-/m0/s1	[NH3+][C@H]COP[O-])[O-])=O)CC1=CNC=N1	RAVEN Model
355	c01102_c	O-Phospho-L-homoserine	C4H10NO6P	C4H8NO6P	-2	1e-05	0.02				Cytosol	C01102		InChI=1S/C4H10NO6P/c5-346)7)1-2-11-128,9)10/h3H,1-2,5H2,H,6,7)H2,8,9,10)/p-2/t3-/m0/s1	[NH3+][C@@H]CCOP[O-])[O-])=O)C[O-])=O	Manual reconstruction
356	c01103_c	Orotidine 5'-phosphate	C10H13N2O11P	C10H10N2O11P	-3	1e-05	0.02				Cytosol	C01103		InChI=1S/C10H13N2O11P/c13-5-1-3916)17)121018)11-5)8-715)614)423-8)2-22-2419,20)21/h1,4,6-8,14-15H,2H2,H,16,17)H,11,13,18)H2,19,20,21)/p-3/t4-,6-,7-,8-/m1/s1	O[C@H]1[C@@H]O)[C@@H]O[C@@H]1COP[O-])[O-])=O)N1C=O)NC=O)C=C1C[O-])=O	RAVEN Model
357	c01112_c	D-Arabinose 5-phosphate	C5H11O8P	C5H9O8P	-2	1e-05	0.02				Cytosol	C01112		InChI=1/C5H11O8P/c6-1-37)59)48)2-13-1410,11)12/h1,3-5,7-9H,2H2,H2,10,11,12)/p-2	OCCOP[O-])[O-])=O)CO)CO)C=O	RAVEN Model
358	c01118_c	O-Succinyl-L-homoserine	C8H13NO6	C8H12NO6	-1	1e-05	0.02				Cytosol	C01118		InChI=1S/C8H13NO6/c9-5813)14)3-4-15-712)2-1-610)11/h5H,1-4,9H2,H,10,11)H,13,14)/p-1/t5-/m0/s1	[NH3+][C@@H]CCOC=O)CCC[O-])=O)C[O-])=O	RAVEN Model
359	c01134_c	Pantetheine 4'-phosphate	C11H23N2O7PS	C11H21N2O7PS	-2	1e-05	0.02				Cytosol	C01134		InChI=1S/C11H23N2O7PS/c1-112,7-20-2117,18)19)915)1016)13-4-3-814)12-5-6-22/h9,15,22H,3-7H2,1-2H3,H,12,14)H,13,16)H2,17,18,19)/p-2/t9-/m0/s1	CCC)COP[O-])[O-])=O)[C@@H]O)C=O)NCCC=O)NCCS	RAVEN Model
360	c01142_c	(3S)-3,6-Diaminohexanoate	C6H14N2O2	C6H15N2O2	1	1e-05	0.02				Cytosol	C01142		InChI=1S/C6H14N2O2/c7-3-1-2-58)4-69)10/h5H,1-4,7-8H2,H,9,10)/p+1/t5-/m0/s1	[NH3+]CCC[C@H][NH3+])CC[O-])=O	RAVEN Model
361	c01144_c	(S)-3-Hydroxybutanoyl-CoA	C25H42N7O18P3S	C25H38N7O18P3S	-4	1e-05	0.02				Cytosol	C01144		InChI=1S/C25H42N7O18P3S/c1-1333)8-1635)54-7-6-27-1534)4-5-28-2338)2037)252,3)10-47-5344,45)50-5242,43)46-9-14-1949-5139,40)41)1836)2448-14)32-12-31-17-2126)29-11-30-2217)32/h11-14,18-20,24,33,36-37H,4-10H2,1-3H3,H,27,34)H,28,38)H,42,43)H,44,45)H2,26,29,30)H2,39,40,41)/p-4/t13-,14+,18+,19+,20?,24+/m0/s1	C[C@H]O)CC=O)SCCNC=O)CCNC=O)CO)CC)C)COP[O-])=O)OP[O-])=O)OC[C@H]1O[C@H][C@H]O)[C@@H]1OP[O-])[O-])=O)N1C=NC2=CN)N=CN=C12	RAVEN Model
362	c01146_c	2-Hydroxy-3-oxopropanoate	C3H4O4	C3H3O4	-1	1e-05	0.02				Cytosol	C01146		InChI=1/C3H4O4/c4-1-25)36)7/h1-2,5H,H,6,7)/p-1	OCC=O)C[O-])=O	RAVEN Model
363	c01149_c	4-Trimethylammoniobutanal	C7H16NO	C7H16NO	1	1e-05	0.02				Cytosol	C01149		InChI=1S/C7H16NO/c1-82,3)6-4-5-7-9/h7H,4-6H2,1-3H3/q+1	C[N+]C)C)CCCC=O	RAVEN Model
364	c01157_c	trans-4-Hydroxy-L-proline	C5H9NO3	C5H9NO3	0	1e-05	0.02				Cytosol	C01157		InChI=1S/C5H9NO3/c7-3-1-458)9)6-2-3/h3-4,6-7H,1-2H2,H,8,9)/t3-,4+/m1/s1	O[C@H]1C[NH2+][C@@H]C1)C[O-])=O	RAVEN Model
365	c01165_c	L-Glutamate 5-semialdehyde	C5H9NO3	C5H9NO3	0	1e-05	0.02				Cytosol	C01165		InChI=1S/C5H9NO3/c6-458)9)2-1-3-7/h3-4H,1-2,6H2,H,8,9)/t4-/m0/s1	[NH3+][C@@H]CCC=O)C[O-])=O	RAVEN Model
366	c01170_c	UDP-N-acetyl-D-mannosamine	C17H27N3O17P2	C17H25N3O17P2	-2	1e-05	0.02				Cytosol	C01170		InChI=1S/C17H27N3O17P2/c1-622)18-10-1326)1124)74-21)35-1610)36-3931,32)37-3829,30)33-5-8-1225)1427)1534-8)20-3-2-923)19-1720)28/h2-3,7-8,10-16,21,24-27H,4-5H2,1H3,H,18,22)H,29,30)H,31,32)H,19,23,28)/p-2/t7-,8-,10+,11-,12-,13-,14-,15-,16-/m1/s1	CC=O)N[C@H]1[C@@H]O)[C@H]O)[C@@H]CO)O[C@@H]1OP[O-])=O)OP[O-])=O)OC[C@H]1O[C@H][C@H]O)[C@@H]1O)N1C=CC=O)NC1=O	RAVEN Model
367	c01172_c	beta-D-Glucose 6-phosphate	C6H13O9P	C6H11O9P	-2	1e-05	0.02				Cytosol	C01172		InChI=1S/C6H13O9P/c7-3-21-14-1611,12)13)15-610)59)43)8/h2-10H,1H2,H2,11,12,13)/p-2/t2-,3-,4+,5-,6-/m1/s1	O[C@@H]1O[C@H]COP[O-])[O-])=O)[C@@H]O)[C@H]O)[C@H]1O	RAVEN Model
368	c01177_c	Inositol 1-phosphate	C6H13O9P	C6H11O9P	-2	1e-05	0.02				Cytosol	C01177		InChI=1S/C6H13O9P/c7-1-28)410)6511)31)9)15-1612,13)14/h1-11H,H2,12,13,14)/p-2/t1-,2-,3+,4-,5-,6-/m1/s1	O[C@H]1[C@H]O)[C@@H]O)[C@H]OP[O-])[O-])=O)[C@H]O)[C@@H]1O	RAVEN Model
369	c01179_c	3-(4-Hydroxyphenyl)pyruvate	C9H8O4	C9H7O4	-1	1e-05	0.02				Cytosol	C01179		InChI=1S/C9H8O4/c10-7-3-1-62-4-7)5-811)912)13/h1-4,10H,5H2,H,12,13)/p-1	OC1=CC=CCC=O)C[O-])=O)C=C1	RAVEN Model
370	c01181_c	4-Trimethylammoniobutanoate	C7H16NO2	C7H15NO2	0	1e-05	0.02				Cytosol	C01181		InChI=1S/C7H15NO2/c1-82,3)6-4-5-79)10/h4-6H2,1-3H3	C[N+]C)C)CCCC[O-])=O	RAVEN Model
371	c01185_c	Nicotinate D-ribonucleotide	C11H15NO9P	C11H12NO9P	-2	1e-05	0.02				Cytosol	C01185		InChI=1S/C11H14NO9P/c13-8-75-20-2217,18)19)21-1098)14)12-3-1-2-64-12)1115)16/h1-4,7-10,13-14H,5H2,H2-,15,16,17,18,19)/p-2/t7-,8-,9-,10-/m1/s1	O[C@H]1[C@@H]O)[C@@H]O[C@@H]1COP[O-])[O-])=O)[N+]1=CC=CC=C1)C[O-])=O	RAVEN Model
372	c01187_c	3-Deoxy-D-manno-octulosonate	C8H14O8	C8H13O8	-1	1e-05	0.02				Cytosol	C01187		InChI=1/C8H14O8/c9-2-512)714)613)310)1-411)815)16/h3,5-7,9-10,12-14H,1-2H2,H,15,16)/p-1	OCCO)CO)CO)CO)CC=O)C[O-])=O	RAVEN Model
373	c01203_c	Octadecenoyl-[acp]	C18H33OSR	C18H33ORS	0	1e-05	0.02				Cytosol	C01203		Unavailable for R groups	CCCCCCCC\C=C/CCCCCCCC=O)S[*]	Manual reconstruction
374	c01209_c	Malonyl-[acyl-carrier protein]	C3H3O3SR	C3H2O3RS	-1	1e-05	0.02				Cytosol	C01209		Unavailable for R groups	[O-]C=O)CC=O)S[*]	RAVEN Model
375	c01212_c	UDP-N-acetylmuramoyl-L-alanine	C23H36N4O20P2	C23H33N4O20P2	-3	1e-05	0.02				Cytosol	C01212		InChI=1S/C23H36N4O20P2/c1-82135)36)24-1934)92)43-18-1425-103)29)2245-116-28)1618)32)46-4940,41)47-4838,39)42-7-12-1531)1733)2044-12)27-5-4-1330)26-2327)37/h4-5,8-9,11-12,14-18,20,22,28,31-33H,6-7H2,1-3H3,H,24,34)H,25,29)H,35,36)H,38,39)H,40,41)H,26,30,37)/p-3/t8-,9+,11+,12+,14+,15+,16+,17+,18+,20+,22+/m0/s1	C[C@H]NC=O)[C@@H]C)O[C@H]1[C@H]O)[C@@H]CO)O[C@H]OP[O-])=O)OP[O-])=O)OC[C@H]2O[C@H][C@H]O)[C@@H]2O)N2C=CC=O)NC2=O)[C@@H]1NCC)=O)C[O-])=O	RAVEN Model
376	c01213_c	(R)-Methylmalonyl-CoA	C25H40N7O19P3S	C25H35N7O19P3S	-5	1e-05	0.02				Cytosol	C01213		InChI=1S/C25H40N7O19P3S/c1-122337)38)2439)55-7-6-27-1433)4-5-28-2136)1835)252,3)9-48-5445,46)51-5343,44)47-8-13-1750-5240,41)42)1634)2249-13)32-11-31-15-1926)29-10-30-2015)32/h10-13,16-18,22,34-35H,4-9H2,1-3H3,H,27,33)H,28,36)H,37,38)H,43,44)H,45,46)H2,26,29,30)H2,40,41,42)/p-5/t12-,13-,16-,17-,18?,22-/m1/s1	C[C@H]C[O-])=O)C=O)SCCNC=O)CCNC=O)CO)CC)C)COP[O-])=O)OP[O-])=O)OC[C@H]1O[C@H][C@H]O)[C@@H]1OP[O-])[O-])=O)N1C=NC2=CN)N=CN=C12	RAVEN Model
377	c01217_c	5,6,7,8-Tetrahydromethanopterin	C30H45N6O16P	C30H42N6O16P	-3	1e-05	0.02				Cytosol	C01217		InChI=1S/C30H45N6O16P/c1-1221-132)33-26-2234-21)2744)36-3031)35-26)32-15-5-3-144-6-15)9-1637)2341)1738)10-49-29-2543)2442)1951-29)11-50-5347,48)52-182845)46)7-8-2039)40/h3-6,12-13,16-19,21,23-25,29,32,34,37-38,41-43H,7-11H2,1-2H3,H,39,40)H,45,46)H,47,48)H4,31,33,35,36,44)/p-3/t12-,13+,16+,17-,18+,19-,21+,23+,24-,25-,29+/m1/s1	C[C@@H]NC1=CC=CC[C@H]O)[C@H]O)[C@H]O)CO[C@H]2O[C@H]COP[O-])=O)O[C@@H]CCC[O-])=O)C[O-])=O)[C@@H]O)[C@H]2O)C=C1)[C@@H]1NC2=CN[C@H]1C)N=CN)NC2=O	RAVEN Model
378	c01222_c	GDP-4-dehydro-6-deoxy-D-mannose	C16H23N5O15P2	C16H21N5O15P2	-2	1e-05	0.02				Cytosol	C01222		InChI=1S/C16H23N5O15P2/c1-4-722)924)1126)1533-4)35-3830,31)36-3728,29)32-2-5-823)1025)1434-5)21-3-18-6-1221)19-1617)20-136)27/h3-5,8-11,14-15,23-26H,2H2,1H3,H,28,29)H,30,31)H3,17,19,20,27)/p-2/t4-,5-,8-,9+,10-,11+,14-,15-/m1/s1	C[C@H]1O[C@H]OP[O-])=O)OP[O-])=O)OC[C@H]2O[C@H][C@H]O)[C@@H]2O)N2C=NC3=C2N=CN)NC3=O)[C@@H]O)[C@@H]O)C1=O	RAVEN Model
379	c01228_c	Guanosine 3',5'-bis(diphosphate)	C10H17N5O17P4	C10H11N5O17P4	-6	1e-05	0.02				Cytosol	C01228		InChI=1S/C10H17N5O17P4/c11-10-13-7-4817)14-10)12-2-157)9-516)630-3626,27)32-3421,22)23)329-9)1-28-3524,25)31-3318,19)20/h2-3,5-6,9,16H,1H2,H,24,25)H,26,27)H2,18,19,20)H2,21,22,23)H3,11,13,14,17)/p-6/t3-,5-,6-,9-/m1/s1	NC1=NC2=CN=CN2[C@@H]2O[C@H]COP[O-])=O)OP[O-])[O-])=O)[C@@H]OP[O-])=O)OP[O-])[O-])=O)[C@H]2O)C=O)N1	RAVEN Model
380	c01250_c	N-Acetyl-L-glutamate 5-semialdehyde	C7H11NO4	C7H10NO4	-1	1e-05	0.02				Cytosol	C01250		InChI=1S/C7H11NO4/c1-510)8-6711)12)3-2-4-9/h4,6H,2-3H2,1H3,H,8,10)H,11,12)/p-1/t6-/m0/s1	CC=O)N[C@@H]CCC=O)C[O-])=O	RAVEN Model
381	c01267_c	3-(Imidazol-4-yl)-2-oxopropyl phosphate	C6H9N2O5P	C6H7N2O5P	-2	1e-05	0.02				Cytosol	C01267		InChI=1S/C6H9N2O5P/c9-63-13-1410,11)12)1-5-2-7-4-8-5/h2,4H,1,3H2,H,7,8)H2,10,11,12)/p-2	[O-]P[O-])=O)OCC=O)CC1=CNC=N1	RAVEN Model
382	c01268_c	5-Amino-6-(5'-phosphoribosylamino)uracil	C9H15N4O9P	C9H13N4O9P	-2	1e-05	0.02				Cytosol	C01268		InChI=1S/C9H15N4O9P/c10-3-612-917)13-73)16)11-8-515)414)222-8)1-21-2318,19)20/h2,4-5,8,14-15H,1,10H2,H2,18,19,20)H3,11,12,13,16,17)/p-2/t2-,4-,5-,8-/m1/s1	NC1=CN[C@@H]2O[C@H]COP[O-])[O-])=O)[C@@H]O)[C@H]2O)NC=O)NC1=O	RAVEN Model
383	c01269_c	5-O-(1-Carboxyvinyl)-3-phosphoshikimate	C10H13O10P	C10H9O10P	-4	1e-05	0.02				Cytosol	C01269		InChI=1S/C10H13O10P/c1-4912)13)19-6-2-51014)15)3-786)11)20-2116,17)18/h3,6-8,11H,1-2H2,H,12,13)H,14,15)H2,16,17,18)/p-4/t6-,7-,8+/m1/s1	O[C@H]1[C@@H]CC=C[C@H]1OP[O-])[O-])=O)C[O-])=O)OC=C)C[O-])=O	RAVEN Model
384	c01278_c	2-Carboxy-2,5-dihydro-5-oxofuran-2-acetate	C7H6O6	C7H4O6	-2	1e-05	0.02				Cytosol	C01278		InChI=1/C7H6O6/c8-49)3-7611)12)2-1-510)13-7/h1-2H,3H2,H,8,9)H,11,12)/p-2	[O-]C=O)CC1OC=O)C=C1)C[O-])=O	RAVEN Model
385	c01279_c	4-Amino-5-hydroxymethyl-2-methylpyrimidine	C6H9N3O	C6H9N3O	0	1e-05	0.02				Cytosol	C01279		InChI=1S/C6H9N3O/c1-4-8-2-53-10)67)9-4/h2,10H,3H2,1H3,H2,7,8,9)	CC1=NCN)=CCO)C=N1	RAVEN Model
386	c01300_c	2-Amino-4-hydroxy-6-hydroxymethyl-7,8-dihydropteridine	C7H9N5O2	C7H9N5O2	0	1e-05	0.02				Cytosol	C01300		InChI=1S/C7H9N5O2/c8-7-11-5-4614)12-7)10-32-13)1-9-5/h13H,1-2H2,H4,8,9,11,12,14)	NC1=NC2=CN=CCO)CN2)C=O)N1	RAVEN Model
387	c01302_c	1-(2-Carboxyphenylamino)-1-deoxy-D-ribulose 5-phosphate	C12H16NO9P	C12H13NO9P	-3	1e-05	0.02				Cytosol	C01302		InChI=1S/C12H16NO9P/c14-91116)1015)6-22-2319,20)21)5-13-8-4-2-1-3-78)1217)18/h1-4,10-11,13,15-16H,5-6H2,H,17,18)H2,19,20,21)/p-3/t10-,11+/m1/s1	O[C@H]COP[O-])[O-])=O)[C@@H]O)C=O)CNC1=CC=CC=C1)C[O-])=O	RAVEN Model
388	c01304_c	2,5-Diamino-6-(5-phospho-D-ribosylamino)-4-pyrimidin-4(3H)-one	C9H16N5O8P	C9H14N5O8P	-2	1e-05	0.02				Cytosol	C01304		InChI=1S/C9H16N5O8P/c10-3-613-911)14-73)17)12-8-516)415)222-8)1-21-2318,19)20/h2,4-5,8,15-16H,1,10H2,H2,18,19,20)H4,11,12,13,14,17)/p-2/t2-,4-,5-,8-/m1/s1	NC1=NCN[C@@H]2O[C@H]COP[O-])[O-])=O)[C@@H]O)[C@H]2O)=CN)C=O)N1	RAVEN Model
389	c01327_c	Hydrochloric acid	HCl	Cl	-1	1e-05	0.02				Cytosol	C01327		InChI=1S/ClH/h1H/p-1	[Cl-]	RAVEN Model
390	c01345_c	dITP	C10H15N4O13P3	C10H11N4O13P3	-4	1e-05	0.02				Cytosol	C01345		InChI=1S/C10H15N4O13P3/c15-5-1-714-4-13-8-914)11-3-12-108)16)25-65)2-24-2920,21)27-3022,23)26-2817,18)19/h3-7,15H,1-2H2,H,20,21)H,22,23)H,11,12,16)H2,17,18,19)/p-4/t5-,6+,7+/m0/s1	O[C@H]1C[C@@H]O[C@@H]1COP[O-])=O)OP[O-])=O)OP[O-])[O-])=O)N1C=NC2=C1N=CNC2=O	RAVEN Model
391	c01346_c	dUDP	C9H14N2O11P2	C9H11N2O11P2	-3	1e-05	0.02				Cytosol	C01346		InChI=1S/C9H14N2O11P2/c12-5-3-811-2-1-713)10-911)14)21-65)4-20-2418,19)22-2315,16)17/h1-2,5-6,8,12H,3-4H2,H,18,19)H,10,13,14)H2,15,16,17)/p-3/t5-,6+,8+/m0/s1	O[C@H]1C[C@@H]O[C@@H]1COP[O-])=O)OP[O-])[O-])=O)N1C=CC=O)NC1=O	RAVEN Model
392	c01352_c	FADH2	C27H35N9O15P2	C27H32N9O15P2	-3	1e-05	0.02				Cytosol	C01352		InChI=1S/C27H35N9O15P2/c1-10-3-12-134-1110)2)3524-1832-12)2542)34-2743)33-24)5-1437)1939)1538)6-48-5244,45)51-5346,47)49-7-16-2040)2141)2650-16)36-9-31-17-2228)29-8-30-2317)36/h3-4,8-9,14-16,19-21,26,32,37-41H,5-7H2,1-2H3,H6,28,29,30,33,34,42,43,44,45,46,47)/p-3/t14?,15?,16-,19?,20-,21-,26-/m1/s1	CC1=CC2=CC=C1C)NCCO)CO)CO)COP[O-])=O)OP[O-])=O)OC[C@H]1O[C@H][C@H]O)[C@@H]1O)N1C=NC3=CN)N=CN=C13)C1=CN2)CO)=NC=O)[N-]1	RAVEN Model
393	c01378_c	Fustin	C15H12O6	C15H11O6	-1	1e-05	0.02				Cytosol	C01378		InChI=1S/C15H12O6/c16-8-2-3-9-126-8)21-151420)139)19)7-1-4-1017)1118)5-7/h1-6,14-18,20H/p-1/t14-,15+/m0/s1	O[C@@H]1[C@H]OC2=CC[O-])=CC=C2C1=O)C1=CCO)=CO)C=C1	RAVEN Model
394	c01384_c	Maleic acid	C4H4O4	C4H2O4	-2	1e-05	0.02				Cytosol	C01384		InChI=1S/C4H4O4/c5-36)1-2-47)8/h1-2H,H,5,6)H,7,8)/p-2/b2-1-	[O-]C=O)\C=C/C[O-])=O	RAVEN Model
395	c01401_c	Alanine	C3H7NO2	C3H7NO2	0	1e-05	0.02				Cytosol	C01401		InChI=1/C3H7NO2/c1-24)35)6/h2H,4H2,1H3,H,5,6)	CC[NH3+])C[O-])=O	RAVEN Model
396	c01419_c	Cys-Gly	C5H10N2O3S	C5H10N2O3S	0	1e-05	0.02				Cytosol	C01419		InChI=1S/C5H10N2O3S/c6-32-11)510)7-1-48)9/h3,11H,1-2,6H2,H,7,10)H,8,9)/t3-/m0/s1	[NH3+][C@@H]CS)C=O)NCC[O-])=O	RAVEN Model
397	c01499_c	Geranial	C10H16O	C10H16O	0	1e-05	0.02				Cytosol	C01499		InChI=1S/C10H16O/c1-92)5-4-6-103)7-8-11/h5,7-8H,4,6H2,1-3H3/b10-7+	CCC)=CCC\CC)=C\C=O	RAVEN Model
398	c01528_c	Selenide	H2Se	H2Se	0	1e-05	0.02				Cytosol	C01528		InChI=1S/H2Se/h1H2	[SeH2]	RAVEN Model
399	c01548_c	Acetylene	C2H2	C2H2	0	1e-05	0.02				Cytosol	C01548		InChI=1S/C2H2/c1-2/h1-2H	C#C	RAVEN Model
400	c01563_c	Carbamate	CH3NO2	CH2NO2	-1	1e-05	0.02				Cytosol	C01563		InChI=1S/CH3NO2/c2-13)4/h2H2,H,3,4)/p-1	NC[O-])=O	RAVEN Model
401	c01586_c	Hippurate	C9H9NO3	C9H8NO3	-1	1e-05	0.02				Cytosol	C01586		InChI=1S/C9H9NO3/c11-812)6-10-913)7-4-2-1-3-5-7/h1-5H,6H2,H,10,13)H,11,12)/p-1	[O-]C=O)CNC=O)C1=CC=CC=C1	RAVEN Model
402	c01606_c	Phthalate	C8H6O4	C8H4O4	-2	1e-05	0.02				Cytosol	C01606		InChI=1S/C8H6O4/c9-710)5-3-1-2-4-65)811)12/h1-4H,H,9,10)H,11,12)/p-2	[O-]C=O)C1=CC=CC=C1)C[O-])=O	RAVEN Model
403	c01617_c	Taxifolin	C15H12O7	C15H12O7	0	1e-05	0.02				Cytosol	C01617		InChI=1S/C15H12O7/c16-7-4-1019)12-115-7)22-151421)1312)20)6-1-2-817)918)3-6/h1-5,14-19,21H/t14-,15+/m0/s1	O[C@@H]1[C@H]OC2=CCO)=CCO)=C2)C1=O)C1=CC=CO)CO)=C1	RAVEN Model
404	c01674_c	Chitobiose	C16H28N2O11	C16H28N2O11	0	1e-05	0.02				Cytosol	C01674		InChI=1S/C16H28N2O11/c1-521)17-9-1325)1484-20)27-159)26)29-16-1018-62)22)1224)1123)73-19)28-16/h7-16,19-20,23-26H,3-4H2,1-2H3,H,17,21)H,18,22)/t7-,8-,9-,10-,11-,12-,13-,14-,15?,16+/m1/s1	CC=O)N[C@H]1CO)O[C@H]CO)[C@@H]O[C@@H]2O[C@H]CO)[C@@H]O)[C@H]O)[C@H]2NCC)=O)[C@@H]1O	RAVEN Model
405	c01755_c	Thiocyanate	CHNS	CNS	-1	1e-05	0.02				Cytosol	C01755		InChI=1S/CHNS/c2-1-3/h3H/p-1	[S-]C#N	RAVEN Model
406	c01762_c	Xanthosine	C10H12N4O6	C10H12N4O6	0	1e-05	0.02				Cytosol	C01762		InChI=1S/C10H12N4O6/c15-1-3-516)617)920-3)14-2-11-4-714)12-1019)13-84)18/h2-3,5-6,9,15-17H,1H2,H2,12,13,18,19)/t3-,5-,6-,9-/m1/s1	OC[C@H]1O[C@H][C@H]O)[C@@H]1O)N1C=NC2=C1NC=O)NC2=O	RAVEN Model
407	c01832_c	Lauroyl-CoA	C33H58N7O17P3S	C33H54N7O17P3S	-4	1e-05	0.02				Cytosol	C01832		InChI=1S/C33H58N7O17P3S/c1-4-5-6-7-8-9-10-11-12-13-2442)61-17-16-35-2341)14-15-36-3145)2844)332,3)19-54-6051,52)57-5949,50)53-18-22-2756-5846,47)48)2643)3255-22)40-21-39-25-2934)37-20-38-3025)40/h20-22,26-28,32,43-44H,4-19H2,1-3H3,H,35,41)H,36,45)H,49,50)H,51,52)H2,34,37,38)H2,46,47,48)/p-4/t22-,26-,27-,28?,32-/m1/s1	CCCCCCCCCCCC=O)SCCNC=O)CCNC=O)CO)CC)C)COP[O-])=O)OP[O-])=O)OC[C@H]1O[C@H][C@H]O)[C@@H]1OP[O-])[O-])=O)N1C=NC2=CN)N=CN=C12	RAVEN Model
408	c01909_c	Dethiobiotin	C10H18N2O3	C10H17N2O3	-1	1e-05	0.02				Cytosol	C01909		InChI=1/C10H18N2O3/c1-7-812-1015)11-7)5-3-2-4-6-913)14/h7-8H,2-6H2,1H3,H,13,14)H2,11,12,15)/p-1	CC1NC=O)NC1CCCCCC[O-])=O	RAVEN Model
409	c01929_c	L-Histidinal	C6H9N3O	C6H10N3O	1	1e-05	0.02				Cytosol	C01929		InChI=1S/C6H9N3O/c7-53-10)1-6-2-8-4-9-6/h2-5H,1,7H2,H,8,9)/p+1/t5-/m0/s1	[NH3+][C@@H]CC1=CNC=N1)C=O	RAVEN Model
410	c01944_c	Octanoyl-CoA	C29H50N7O17P3S	C29H46N7O17P3S	-4	1e-05	0.02				Cytosol	C01944		InChI=1S/C29H50N7O17P3S/c1-4-5-6-7-8-9-2038)57-13-12-31-1937)10-11-32-2741)2440)292,3)15-50-5647,48)53-5545,46)49-14-18-2352-5442,43)44)2239)2851-18)36-17-35-21-2530)33-16-34-2621)36/h16-18,22-24,28,39-40H,4-15H2,1-3H3,H,31,37)H,32,41)H,45,46)H,47,48)H2,30,33,34)H2,42,43,44)/p-4/t18-,22-,23-,24?,28-/m1/s1	CCCCCCCC=O)SCCNC=O)CCNC=O)CO)CC)C)COP[O-])=O)OP[O-])=O)OC[C@H]1O[C@H][C@H]O)[C@@H]1OP[O-])[O-])=O)N1C=NC2=CN)N=CN=C12	RAVEN Model
411	c02051_c	Lipoylprotein	C8H14NOS2R	C8H14NOS2R	0	1e-05	0.02				Cytosol	C02051		Unavailable for R groups	[*]NC=O)CCCCC1CCSS1	RAVEN Model
412	c02059_c	Phylloquinone	C31H46O2	C31H46O2	0	1e-05	0.02				Cytosol	C02059		InChI=1/C31H46O2/c1-222)12-9-13-233)14-10-15-244)16-11-17-255)20-21-27-266)3032)28-18-7-8-19-2928)3127)33/h7-8,18-24,26H,9-17H2,1-6H3/b25-20+,27-21+	CCC)CCCCC)CCCCC)CCCCC)=CC=C1CC)C=O)C2=CC=CC=C2)C1=O	RAVEN Model
413	c02137_c	alpha-Oxo-benzeneacetic acid	C8H6O3	C8H5O3	-1	1e-05	0.02				Cytosol	C02137		InChI=1S/C8H6O3/c9-7810)11)6-4-2-1-3-5-6/h1-5H,H,10,11)/p-1	[O-]C=O)C=O)C1=CC=CC=C1	RAVEN Model
414	c02170_c	Methylmalonate	C4H6O4	C4H4O4	-2	1e-05	0.02				Cytosol	C02170		InChI=1S/C4H6O4/c1-235)6)47)8/h2H,1H3,H,5,6)H,7,8)/p-2	CCC[O-])=O)C[O-])=O	RAVEN Model
415	c02191_c	Protoporphyrin	C34H34N4O4	C34H32N4O4	-2	1e-05	0.02				Cytosol	C02191		InChI=1S/C34H34N4O4/c1-7-21-173)25-13-26-195)239-11-3339)40)3137-26)16-32-2410-12-3441)42)206)2838-32)15-30-228-2)184)2736-30)14-2921)35-25/h7-8,13-16,35-36H,1-2,9-12H2,3-6H3,H,39,40)H,41,42)/p-2/b25-13-,26-13-,27-14-,28-15-,29-14-,30-15-,31-16-,32-16-	CC1=CCCC[O-])=O)C2=N\C\1=C/C1=CC)CC=C)=CN1)\C=C1/N\C=C/C3=N/C=C\2)/CCCC[O-])=O)=C3C)CC=C)=C1C	RAVEN Model
416	c02225_c	2-Methylcitrate	C7H10O7	C7H7O7	-3	1e-05	0.02				Cytosol	C02225		InChI=1S/C7H10O7/c1-3510)11)714,612)13)2-48)9/h3,14H,2H2,1H3,H,8,9)H,10,11)H,12,13)/p-3/t3-,7-/m1/s1	C[C@H]C[O-])=O)[C@]O)CC[O-])=O)C[O-])=O	RAVEN Model
417	c02226_c	2-Methylmaleate	C5H6O4	C5H4O4	-2	1e-05	0.02				Cytosol	C02226		InChI=1S/C5H6O4/c1-358)9)2-46)7/h2H,1H3,H,6,7)H,8,9)/p-2/b3-2-	C\C=C\C[O-])=O)C[O-])=O	RAVEN Model
418	c02232_c	3-Oxoadipyl-CoA	C6H7O4S	C27H37N7O20P3S	-5	1e-05	0.02				Cytosol	C02232		InChI=1/C27H42N7O20P3S/c1-272,2241)2542)30-6-5-1636)29-7-8-58-1839)9-1435)3-4-1737)38)11-51-5748,49)54-5646,47)50-10-15-2153-5543,44)45)2040)2652-15)34-13-33-19-2328)31-12-32-2419)34/h12-13,15,20-22,26,40-41H,3-11H2,1-2H3,H,29,36)H,30,42)H,37,38)H,46,47)H,48,49)H2,28,31,32)H2,43,44,45)/p-5/t15-,20-,21-,22?,26-/s2	CCC)COP[O-])=O)OP[O-])=O)OC[C@H]1O[C@H][C@H]O)[C@@H]1OP[O-])[O-])=O)N1C=NC2=CN)N=CN=C12)CO)C=O)NCCC=O)NCCSC=O)CC=O)CCC[O-])=O	RAVEN Model
419	c02247_c	Anthranilyl-CoA	C28H41N8O17P3S	C28H37N8O17P3S	-4	1e-05	0.02				Cytosol	C02247		InChI=1S/C28H41N8O17P3S/c1-282,2239)2540)32-8-7-1837)31-9-10-57-2741)15-5-3-4-6-1615)29)12-50-5647,48)53-5545,46)49-11-17-2152-5442,43)44)2038)2651-17)36-14-35-19-2330)33-13-34-2419)36/h3-6,13-14,17,20-22,26,38-39H,7-12,29H2,1-2H3,H,31,37)H,32,40)H,45,46)H,47,48)H2,30,33,34)H2,42,43,44)/p-4/t17-,20-,21-,22?,26-/m1/s1	CCC)COP[O-])=O)OP[O-])=O)OC[C@H]1O[C@H][C@H]O)[C@@H]1OP[O-])[O-])=O)N1C=NC2=CN)N=CN=C12)CO)C=O)NCCC=O)NCCSC=O)C1=CN)C=CC=C1	RAVEN Model
420	c02291_c	L-Cystathionine	C7H14N2O4S	C7H14N2O4S	0	1e-05	0.02				Cytosol	C02291		InChI=1S/C7H14N2O4S/c8-4610)11)1-2-14-3-59)712)13/h4-5H,1-3,8-9H2,H,10,11)H,12,13)/t4-,5-/m0/s1	[NH3+][C@@H]CCSC[C@H][NH3+])C[O-])=O)C[O-])=O	RAVEN Model
421	c02330_c	UDP-L-iduronate	C15H22N2O18P2	C15H19N2O18P2	-3	1e-05	0.02				Cytosol	C02330		InChI=1S/C15H22N2O18P2/c18-5-1-2-171526)16-5)12-922)619)432-12)3-31-3627,28)35-3729,30)34-14-1023)720)821)1133-14)1324)25/h1-2,4,6-12,14,19-23H,3H2,H,24,25)H,27,28)H,29,30)H,16,18,26)/p-3/t4-,6-,7+,8+,9-,10-,11-,12-,14-/m1/s1	O[C@H]1[C@@H]O)[C@@H]O[C@@H]1COP[O-])=O)OP[O-])=O)O[C@H]1O[C@H][C@@H]O)[C@H]O)[C@H]1O)C[O-])=O)N1C=CC=O)NC1=O	RAVEN Model
422	c02331_c	Vinylacetyl-CoA	C25H40N7O17P3S	C25H36N7O17P3S	-4	1e-05	0.02				Cytosol	C02331		InChI=1S/C25H40N7O17P3S/c1-4-5-1634)53-9-8-27-1533)6-7-28-2337)2036)252,3)11-46-5243,44)49-5141,42)45-10-14-1948-5038,39)40)1835)2447-14)32-13-31-17-2126)29-12-30-2217)32/h4,12-14,18-20,24,35-36H,1,5-11H2,2-3H3,H,27,33)H,28,37)H,41,42)H,43,44)H2,26,29,30)H2,38,39,40)/p-4/t14-,18-,19-,20?,24-/m1/s1	CCC)COP[O-])=O)OP[O-])=O)OC[C@H]1O[C@H][C@H]O)[C@@H]1OP[O-])[O-])=O)N1C=NC2=CN)N=CN=C12)CO)C=O)NCCC=O)NCCSC=O)CC=C	RAVEN Model
423	c02336_c	beta-D-Fructose	C6H12O6	C6H12O6	0	1e-05	0.02				Cytosol	C02336		InChI=1S/C6H12O6/c7-1-3-49)510)611,2-8)12-3/h3-5,7-11H,1-2H2/t3-,4-,5+,6-/m1/s1	OC[C@H]1O[C@]O)CO)[C@@H]O)[C@@H]1O	RAVEN Model
424	c02350_c	(S)(+)-Allantoin	C4H6N4O3	C4H6N4O3	0	1e-05	0.02				Cytosol	C02350		InChI=1S/C4H6N4O3/c5-310)6-1-29)8-411)7-1/h9H,H3,5,6,10)H2,7,8,11)	NC=O)NC1=CO)N=CO)N1	RAVEN Model
425	c02463_c	Precorrin 2	C42H48N4O16	C42H41N4O16	-7	1e-05	0.02				Cytosol	C02463		InChI=1S/C42H48N4O16/c1-4117-3959)60)235-9-3551)52)29-14-27-2111-3755)56)193-7-3347)48)2543-27)13-26-204-8-3449)50)2212-3857)58)2844-26)15-31-422,18-4061)62)246-10-3653)54)3046-31)16-3241)45-29/h14-16,23-24,43-44,46H,3-13,17-18H2,1-2H3,H,47,48)H,49,50)H,51,52)H,53,54)H,55,56)H,57,58)H,59,60)H,61,62)/p-7/b29-14-,30-16-,31-15-/t23-,24-,41+,42+/m1/s1	C[C@]1CC[O-])=O)[C@H]CCC[O-])=O)C2=CC3=[NH+]C=CC4=CCC[O-])=O)CCCC[O-])=O)=CCC5=CCCC[O-])=O)CCC[O-])=O)=CN5)C=C1N2)N4)[C@@H]CCC[O-])=O)[C@]3C)CC[O-])=O	RAVEN Model
426	c02501_c	2-Hydroxymuconate	C6H6O5	C6H4O5	-2	1e-05	0.02				Cytosol	C02501		InChI=1S/C6H6O5/c7-4610)11)2-1-3-58)9/h1-2H,3H2,H,8,9)H,10,11)/p-2/b2-1+	[O-]C=O)CC=CC=O)C[O-])=O	RAVEN Model
427	c02504_c	alpha-Isopropylmalate	C7H12O5	C7H10O5	-2	1e-05	0.02				Cytosol	C02504		InChI=1S/C7H12O5/c1-42)712,610)11)3-58)9/h4,12H,3H2,1-2H3,H,8,9)H,10,11)/p-2/t7-/m0/s1	CCC)[C@@]O)CC[O-])=O)C[O-])=O	RAVEN Model
428	c02576_c	Perillyl aldehyde	C10H14O	C10H14O	0	1e-05	0.02				Cytosol	C02576		InChI=1/C10H14O/c1-82)10-5-3-97-11)4-6-10/h3,7,10H,1,4-6H2,2H3	CC=C)C1CCCC=O)=CC1	RAVEN Model
429	c02593_c	Tetradecanoyl-CoA	C35H62N7O17P3S	C35H58N7O17P3S	-4	1e-05	0.02				Cytosol	C02593		InChI=1S/C35H62N7O17P3S/c1-4-5-6-7-8-9-10-11-12-13-14-15-2644)63-19-18-37-2543)16-17-38-3347)3046)352,3)21-56-6253,54)59-6151,52)55-20-24-2958-6048,49)50)2845)3457-24)42-23-41-27-3136)39-22-40-3227)42/h22-24,28-30,34,45-46H,4-21H2,1-3H3,H,37,43)H,38,47)H,51,52)H,53,54)H2,36,39,40)H2,48,49,50)/p-4/t24-,28-,29-,30?,34-/m1/s1	CCCCCCCCCCCCCC=O)SCCNC=O)CCNC=O)CO)CC)C)COP[O-])=O)OP[O-])=O)OC[C@H]1O[C@H][C@H]O)[C@@H]1OP[O-])[O-])=O)N1C=NC2=CN)N=CN=C12	RAVEN Model
430	c02612_c	(R)-2-Methylmalate	C5H8O5	C5H6O5	-2	1e-05	0.02				Cytosol	C02612		InChI=1S/C5H8O5/c1-510,48)9)2-36)7/h10H,2H2,1H3,H,6,7)H,8,9)/p-2/t5-/m1/s1	C[C@@]O)CC[O-])=O)C[O-])=O	RAVEN Model
431	c02630_c	2-Hydroxyglutarate	C5H8O5	C5H6O5	-2	1e-05	0.02				Cytosol	C02630		InChI=1/C5H8O5/c6-359)10)1-2-47)8/h3,6H,1-2H2,H,7,8)H,9,10)/p-2	OCCCC[O-])=O)C[O-])=O	RAVEN Model
432	c02631_c	2-Isopropylmaleate	C7H10O4	C7H8O4	-2	1e-05	0.02				Cytosol	C02631		InChI=1S/C7H10O4/c1-42)5710)11)3-68)9/h3-4H,1-2H3,H,8,9)H,10,11)/p-2/b5-3+	CCC)C=C/C[O-])=O)\C[O-])=O	RAVEN Model
433	c02637_c	3-Dehydroshikimate	C7H8O5	C7H7O5	-1	1e-05	0.02				Cytosol	C02637		InChI=1S/C7H8O5/c8-4-1-3711)12)2-59)64)10/h3-4,8H,1-2H2,H,11,12)/p-1/t3?,4-/m1/s1	O[C@@H]1CCCC=O)C1=O)C[O-])=O	RAVEN Model
434	c02670_c	D-Glucuronolactone	C6H8O6	C6H8O6	0	1e-05	0.02				Cytosol	C02670		InChI=1S/C6H8O6/c7-1-28)5-39)410)611)12-5/h1-5,8-10H/t2-,3+,4-,5+/m0/s1	O[C@@H]C=O)[C@H]1OC=O)[C@@H]O)[C@H]1O	RAVEN Model
435	c02713_c	N-Acetylmuramate	C11H19NO8	C11H18NO8	-1	1e-05	0.02				Cytosol	C02713		InChI=1S/C11H19NO8/c1-41016)17)19-9-712-52)14)1118)20-63-13)89)15/h4,6-9,11,13,15,18H,3H2,1-2H3,H,12,14)H,16,17)/p-1/t4-,6-,7-,8-,9-,11?/m1/s1	C[C@@H]O[C@H]1[C@H]O)[C@@H]CO)OCO)[C@@H]1NCC)=O)C[O-])=O	RAVEN Model
436	c02739_c	1-(5-Phosphoribosyl)-ATP	C15H25N5O20P4	C15H19N5O20P4	-6	1e-05	0.02				Cytosol	C02739		InChI=1S/C15H25N5O20P4/c16-12-7-1318-4-1912)14-1023)821)537-14)1-35-4125,26)27)203-17-7)15-1124)922)638-15)2-36-4331,32)40-4433,34)39-4228,29)30/h3-6,8-11,14-16,21-24H,1-2H2,H,31,32)H,33,34)H2,25,26,27)H2,28,29,30)/p-6/t5-,6-,8-,9-,10-,11-,14-,15-/m1/s1	O[C@H]1[C@@H]O)[C@@H]O[C@@H]1COP[O-])=O)OP[O-])=O)OP[O-])[O-])=O)N1C=NC2=C1N=CN[C@@H]1O[C@H]COP[O-])[O-])=O)[C@@H]O)[C@H]1O)C2=N	RAVEN Model
437	c02741_c	Phosphoribosyl-AMP	C15H23N5O14P2	C15H19N5O14P2	-4	1e-05	0.02				Cytosol	C02741		InChI=1S/C15H23N5O14P2/c16-12-7-1318-4-1912)14-1023)821)533-14)1-31-3525,26)27)203-17-7)15-1124)922)634-15)2-32-3628,29)30/h3-6,8-11,14-16,21-24H,1-2H2,H2,25,26,27)H2,28,29,30)/p-4/t5-,6-,8-,9-,10-,11-,14-,15-/m1/s1	O[C@H]1[C@@H]O)[C@@H]O[C@@H]1COP[O-])[O-])=O)N1C=NC2=C1N=CN[C@@H]1O[C@H]COP[O-])[O-])=O)[C@@H]O)[C@H]1O)C2=N	RAVEN Model
438	c02835_c	Imidazole-4-acetate	C5H6N2O2	C5H5N2O2	-1	1e-05	0.02				Cytosol	C02835		InChI=1S/C5H6N2O2/c8-59)1-4-2-6-3-7-4/h2-3H,1H2,H,6,7)H,8,9)/p-1	[O-]C=O)CC1=CNC=N1	RAVEN Model
439	c02876_c	Propanoyl phosphate	C3H7O5P	C3H5O5P	-2	1e-05	0.02				Cytosol	C02876		InChI=1S/C3H7O5P/c1-2-34)8-95,6)7/h2H2,1H3,H2,5,6,7)/p-2	CCC=O)OP[O-])[O-])=O	RAVEN Model
440	c02906_c	Dihydromyricetin	C15H12O8	C15H11O8	-1	1e-05	0.02				Cytosol	C02906		InChI=1S/C15H12O8/c16-6-3-717)11-104-6)23-151422)1311)21)5-1-818)1220)919)2-5/h1-4,14-20,22H/p-1/t14-,15+/m0/s1	O[C@@H]1[C@H]OC2=CCO)=CC[O-])=C2)C1=O)C1=CCO)=CO)CO)=C1	RAVEN Model
441	c02909_c	(2-Naphthyl)methanol	C11H10O	C11H10O	0	1e-05	0.02				Cytosol	C02909		InChI=1S/C11H10O/c12-8-9-5-6-10-3-1-2-4-1110)7-9/h1-7,12H,8H2	OCC1=CC=C2C=CC=CC2=C1	RAVEN Model
442	c02938_c	3-Indoleacetonitrile	C10H8N2	C10H8N2	0	1e-05	0.02				Cytosol	C02938		InChI=1S/C10H8N2/c11-6-5-8-7-12-10-4-2-1-3-98)10/h1-4,7,12H,5H2	N#CCC1=CNC2=CC=CC=C12	RAVEN Model
443	c02939_c	3-Methylbutanoyl-CoA	C26H44N7O17P3S	C26H40N7O17P3S	-4	1e-05	0.02				Cytosol	C02939		InChI=1S/C26H44N7O17P3S/c1-142)9-1735)54-8-7-28-1634)5-6-29-2438)2137)263,4)11-47-5344,45)50-5242,43)46-10-15-2049-5139,40)41)1936)2548-15)33-13-32-18-2227)30-12-31-2318)33/h12-15,19-21,25,36-37H,5-11H2,1-4H3,H,28,34)H,29,38)H,42,43)H,44,45)H2,27,30,31)H2,39,40,41)/p-4/t15-,19-,20-,21?,25-/m1/s1	CCC)CC=O)SCCNC=O)CCNC=O)CO)CC)C)COP[O-])=O)OP[O-])=O)OC[C@H]1O[C@H][C@H]O)[C@@H]1OP[O-])[O-])=O)N1C=NC2=CN)N=CN=C12	RAVEN Model
444	c02946_c	4-Acetamidobutanoate	C6H11NO3	C6H10NO3	-1	1e-05	0.02				Cytosol	C02946		InChI=1S/C6H11NO3/c1-58)7-4-2-3-69)10/h2-4H2,1H3,H,7,8)H,9,10)/p-1	CC=O)NCCCC[O-])=O	RAVEN Model
445	c02972_c	Dihydrolipoylprotein	C8H16NOS2R	C8H16NOS2R	0	1e-05	0.02				Cytosol	C02972		Unavailable for R groups	SCCCS)CCCCC=O)N[*]	RAVEN Model
446	c02999_c	N-Acetylmuramoyl-Ala	C14H24N2O9	C14H23N2O9	-1	1e-05	0.02				Cytosol	C02999		InChI=1S/C14H24N2O9/c1-51321)22)15-1220)62)24-11-916-73)18)1423)25-84-17)1011)19/h5-6,8-11,14,17,19,23H,4H2,1-3H3,H,15,20)H,16,18)H,21,22)/p-1/t5-,6-,8-,9-,10-,11-,14+/m1/s1	C[C@@H]NC=O)[C@@H]C)O[C@H]1[C@H]O)[C@@H]CO)O[C@H]O)[C@@H]1NCC)=O)C[O-])=O	RAVEN Model
447	c03057_c	2-Carboxybenzaldehyde	C8H6O3	C8H5O3	-1	1e-05	0.02				Cytosol	C03057		InChI=1S/C8H6O3/c9-5-6-3-1-2-4-76)810)11/h1-5H,H,10,11)/p-1	[O-]C=O)C1=CC=O)C=CC=C1	RAVEN Model
448	c03058_c	2-Hydroxyglutaryl-CoA	C26H42N7O20P3S	C26H37N7O20P3S	-5	1e-05	0.02				Cytosol	C03058		InChI=1S/C26H42N7O20P3S/c1-262,2039)2340)29-6-5-1535)28-7-8-57-2541)1334)3-4-1636)37)10-50-5647,48)53-5545,46)49-9-14-1952-5442,43)44)1838)2451-14)33-12-32-17-2127)30-11-31-2217)33/h11-14,18-20,24,34,38-39H,3-10H2,1-2H3,H,28,35)H,29,40)H,36,37)H,45,46)H,47,48)H2,27,30,31)H2,42,43,44)/p-5/t13?,14-,18-,19-,20?,24-/m1/s1	CCC)COP[O-])=O)OP[O-])=O)OC[C@H]1O[C@H][C@H]O)[C@@H]1OP[O-])[O-])=O)N1C=NC2=CN)N=CN=C12)CO)C=O)NCCC=O)NCCSC=O)CO)CCC[O-])=O	RAVEN Model
449	c03063_c	2-Oxohept-3-enedioate	C7H8O5	C7H6O5	-2	1e-05	0.02				Cytosol	C03063		InChI=1S/C7H8O5/c8-5711)12)3-1-2-4-69)10/h1,3H,2,4H2,H,9,10)H,11,12)/p-2/b3-1-	[O-]C=O)CCC=CC=O)C[O-])=O	RAVEN Model
450	c03069_c	3-Methylcrotonyl-CoA	C26H42N7O17P3S	C26H38N7O17P3S	-4	1e-05	0.02				Cytosol	C03069		InChI=1S/C26H42N7O17P3S/c1-142)9-1735)54-8-7-28-1634)5-6-29-2438)2137)263,4)11-47-5344,45)50-5242,43)46-10-15-2049-5139,40)41)1936)2548-15)33-13-32-18-2227)30-12-31-2318)33/h9,12-13,15,19-21,25,36-37H,5-8,10-11H2,1-4H3,H,28,34)H,29,38)H,42,43)H,44,45)H2,27,30,31)H2,39,40,41)/p-4/t15-,19-,20-,21?,25-/m1/s1	CCC)=CC=O)SCCNC=O)CCNC=O)CO)CC)C)COP[O-])=O)OP[O-])=O)OC[C@H]1O[C@H][C@H]O)[C@@H]1OP[O-])[O-])=O)N1C=NC2=CN)N=CN=C12	RAVEN Model
451	c03082_c	4-Phospho-L-aspartate	C4H8NO7P	C4H6NO7P	-2	1e-05	0.02				Cytosol	C03082		InChI=1S/C4H8NO7P/c5-247)8)1-36)12-139,10)11/h2H,1,5H2,H,7,8)H2,9,10,11)/p-2/t2-/m0/s1	[NH3+][C@@H]CC=O)OP[O-])[O-])=O)C[O-])=O	RAVEN Model
452	c03090_c	5-Phosphoribosylamine	C5H12NO7P	C5H11NO7P	-1	1e-05	0.02				Cytosol	C03090		InChI=1S/C5H12NO7P/c6-5-48)37)213-5)1-12-149,10)11/h2-5,7-8H,1,6H2,H2,9,10,11)/p-1/t2-,3-,4-,5-/m1/s1	[NH3+][C@@H]1O[C@H]COP[O-])[O-])=O)[C@@H]O)[C@H]1O	RAVEN Model
453	c03114_c	Dimethylbenzimidazole	C9H10N2	C9H10N2	0	1e-05	0.02				Cytosol	C03114		InChI=1S/C9H10N2/c1-6-3-8-94-76)2)11-5-10-8/h3-5H,1-2H3,H,10,11)	CC1=CC)C=C2N=CNC2=C1	RAVEN Model
454	c03136_c	N-Acetyl-D-hexosamine	C8H15NO6	C8H15NO6	0	1e-05	0.02				Cytosol	C03136		InChI=1S/C8H15NO6/c1-311)9-5-713)612)42-10)15-85)14/h4-8,10,12-14H,2H2,1H3,H,9,11)/t4-,5?,6?,7?,8?/m1/s1	CC=O)NC1CO)O[C@H]CO)CO)C1O	RAVEN Model
455	c03150_c	N-Ribosylnicotinamide	C11H15N2O5	C11H15N2O5	1	1e-05	0.02				Cytosol	C03150		InChI=1S/C11H14N2O5/c12-1017)6-2-1-3-134-6)11-916)815)75-14)18-11/h1-4,7-9,11,14-16H,5H2,H-,12,17)/p+1/t7-,8-,9-,11-/m1/s1	NC=O)C1=CC=C[N+]=C1)[C@@H]1O[C@H]CO)[C@@H]O)[C@H]1O	RAVEN Model
456	c03167_c	Phosphonoacetaldehyde	C2H5O4P	C2H4O4P	-1	1e-05	0.02				Cytosol	C03167		InChI=1S/C2H5O4P/c3-1-2-74,5)6/h1H,2H2,H2,4,5,6)/p-1	OP[O-])=O)CC=O	RAVEN Model
457	c03175_c	Shikimate 3-phosphate	C7H11O8P	C7H8O8P	-3	1e-05	0.02				Cytosol	C03175		InChI=1S/C7H11O8P/c8-4-1-3710)11)2-564)9)15-1612,13)14/h2,4-6,8-9H,1H2,H,10,11)H2,12,13,14)/p-3/t4-,5-,6+/m1/s1	O[C@@H]1CC=C[C@@H]OP[O-])[O-])=O)[C@H]1O)C[O-])=O	RAVEN Model
458	c03194_c	(R)-1-Aminopropan-2-ol	C3H9NO	C3H10NO	1	1e-05	0.02				Cytosol	C03194		InChI=1S/C3H9NO/c1-35)2-4/h3,5H,2,4H2,1H3/p+1/t3-/m1/s1	C[C@@H]O)C[NH3+]	RAVEN Model
459	c03221_c	2-trans-Dodecenoyl-CoA	C33H56N7O17P3S	C33H52N7O17P3S	-4	1e-05	0.02				Cytosol	C03221		InChI=1S/C33H56N7O17P3S/c1-4-5-6-7-8-9-10-11-12-13-2442)61-17-16-35-2341)14-15-36-3145)2844)332,3)19-54-6051,52)57-5949,50)53-18-22-2756-5846,47)48)2643)3255-22)40-21-39-25-2934)37-20-38-3025)40/h12-13,20-22,26-28,32,43-44H,4-11,14-19H2,1-3H3,H,35,41)H,36,45)H,49,50)H,51,52)H2,34,37,38)H2,46,47,48)/p-4/b13-12+/t22-,26-,27-,28?,32-/m1/s1	CCCCCCCCC\C=C\C=O)SCCNC=O)CCNC=O)CO)CC)C)COP[O-])=O)OP[O-])=O)OC[C@H]1O[C@H][C@H]O)[C@@H]1OP[O-])[O-])=O)N1C=NC2=CN)N=CN=C12	RAVEN Model
460	c03232_c	3-Phosphonooxypyruvate	C3H5O7P	C3H2O7P	-3	1e-05	0.02				Cytosol	C03232		InChI=1S/C3H5O7P/c4-235)6)1-10-117,8)9/h1H2,H,5,6)H2,7,8,9)/p-3	[O-]C=O)C=O)COP[O-])[O-])=O	RAVEN Model
461	c03263_c	Coproporphyrinogen III	C36H44N4O8	C36H40N4O8	-4	1e-05	0.02				Cytosol	C03263		InChI=1S/C36H44N4O8/c1-17-215-9-3341)42)29-14-27-193)226-10-3443)44)3039-27)15-28-204)248-12-3647)48)3240-28)16-31-237-11-3545)46)182)2638-31)13-2517)37-29/h37-40H,5-16H2,1-4H3,H,41,42)H,43,44)H,45,46)H,47,48)/p-4	CC1=C2CC3=CC)CCCC[O-])=O)=CCC4=CCCC[O-])=O)CC)=CCC5=CCCC[O-])=O)CC)=CCCN2)=C1CCC[O-])=O)N5)N4)N3	RAVEN Model
462	c03284_c	L-3-Amino-isobutanoate	C4H9NO2	C4H9NO2	0	1e-05	0.02				Cytosol	C03284		InChI=1S/C4H9NO2/c1-32-5)46)7/h3H,2,5H2,1H3,H,6,7)/t3-/m0/s1	C[C@@H]C[NH3+])C[O-])=O	RAVEN Model
463	c03287_c	L-Glutamyl 5-phosphate	C5H10NO7P	C5H8NO7P	-2	1e-05	0.02				Cytosol	C03287		InChI=1S/C5H10NO7P/c6-358)9)1-2-47)13-1410,11)12/h3H,1-2,6H2,H,8,9)H2,10,11,12)/p-2/t3-/m0/s1	[NH3+][C@@H]CCC=O)OP[O-])[O-])=O)C[O-])=O	Manual reconstruction
464	c03289_c	L-xylo-Hexulonolactone	C6H8O6	C6H8O6	0	1e-05	0.02				Cytosol	C03289		InChI=1S/C6H8O6/c7-1-28)5-39)410)611)12-5/h2-3,5,7-9H,1H2/t2-,3+,5+/m0/s1	OC[C@H]O)[C@H]1OC=O)C=O)[C@H]1O	RAVEN Model
465	c03319_c	dTDP-6-deoxy-L-mannose	C16H26N2O15P2	C16H24N2O15P2	-2	1e-05	0.02				Cytosol	C03319		InChI=1S/C16H26N2O15P2/c1-6-4-181624)17-146)23)10-3-819)931-10)5-29-3425,26)33-3527,28)32-15-1322)1221)1120)72)30-15/h4,7-13,15,19-22H,3,5H2,1-2H3,H,25,26)H,27,28)H,17,23,24)/p-2/t7-,8-,9+,10+,11-,12+,13+,15+/m0/s1	C[C@@H]1O[C@H]OP[O-])=O)OP[O-])=O)OC[C@H]2O[C@H]C[C@@H]2O)N2C=CC)C=O)NC2=O)[C@H]O)[C@H]O)[C@H]1O	RAVEN Model
466	c03340_c	L-2,3-Dihydrodipicolinate	C7H7NO4	C7H5NO4	-2	1e-05	0.02				Cytosol	C03340		InChI=1S/C7H7NO4/c9-610)4-2-1-3-58-4)711)12/h1-2,5H,3H2,H,9,10)H,11,12)/p-2/t5-/m0/s1	[O-]C=O)[C@@H]1CC=CC=N1)C[O-])=O	RAVEN Model
467	c03344_c	2-Methylacetoacetyl-CoA	C26H42N7O18P3S	C26H38N7O18P3S	-4	1e-05	0.02				Cytosol	C03344		InChI=1S/C26H42N7O18P3S/c1-13142)34)2539)55-8-7-28-1635)5-6-29-2338)2037)263,4)10-48-5445,46)51-5343,44)47-9-15-1950-5240,41)42)1836)2449-15)33-12-32-17-2127)30-11-31-2217)33/h11-13,15,18-20,24,36-37H,5-10H2,1-4H3,H,28,35)H,29,38)H,43,44)H,45,46)H2,27,30,31)H2,40,41,42)/p-4/t13?,15-,18-,19-,20?,24-/m1/s1	CCCC)=O)C=O)SCCNC=O)CCNC=O)CO)CC)C)COP[O-])=O)OP[O-])=O)OC[C@H]1O[C@H][C@H]O)[C@@H]1OP[O-])[O-])=O)N1C=NC2=CN)N=CN=C12	RAVEN Model
468	c03345_c	2-Methylbut-2-enoyl-CoA	C26H42N7O17P3S	C26H38N7O17P3S	-4	1e-05	0.02				Cytosol	C03345		InChI=1S/C26H42N7O17P3S/c1-5-142)2538)54-9-8-28-1634)6-7-29-2337)2036)263,4)11-47-5344,45)50-5242,43)46-10-15-1949-5139,40)41)1835)2448-15)33-13-32-17-2127)30-12-31-2217)33/h5,12-13,15,18-20,24,35-36H,6-11H2,1-4H3,H,28,34)H,29,37)H,42,43)H,44,45)H2,27,30,31)H2,39,40,41)/p-4/b14-5+/t15-,18-,19-,20?,24-/m1/s1	C\C=C/C)C=O)SCCNC=O)CCNC=O)CO)CC)C)COP[O-])=O)OP[O-])=O)OC[C@H]1O[C@H][C@H]O)[C@@H]1OP[O-])[O-])=O)N1C=NC2=CN)N=CN=C12	RAVEN Model
469	c03373_c	Aminoimidazole ribotide	C8H14N3O7P	C8H13N3O7P	-1	1e-05	0.02				Cytosol	C03373		InChI=1S/C8H14N3O7P/c9-5-1-10-3-115)8-713)612)418-8)2-17-1914,15)16/h1,3-4,6-8,12-13H,2,9H2,H2,14,15,16)/p-1/t4-,6-,7-,8-/m1/s1	NC1=C[NH+]=CN1[C@@H]1O[C@H]COP[O-])[O-])=O)[C@@H]O)[C@H]1O	RAVEN Model
470	c03375_c	Norspermidine	C6H17N3	C6H19N3	2	1e-05	0.02				Cytosol	C03375		InChI=1S/C6H17N3/c7-3-1-5-9-6-2-4-8/h9H,1-8H2/p+2	NCCC[NH2+]CCC[NH3+]	RAVEN Model
471	c03393_c	4-Phospho-D-erythronate	C4H9O8P	C4H6O8P	-3	1e-05	0.02				Cytosol	C03393		InChI=1/C4H9O8P/c5-236)47)8)1-12-139,10)11/h2-3,5-6H,1H2,H,7,8)H2,9,10,11)/p-3	OCCOP[O-])[O-])=O)CO)C[O-])=O	Manual reconstruction
472	c03406_c	N-(L-Arginino)succinate	C10H18N4O6	C10H17N4O6	-1	1e-05	0.02				Cytosol	C03406		InChI=1S/C10H18N4O6/c11-5817)18)2-1-3-13-1012)14-6919)20)4-715)16/h5-6H,1-4,11H2,H,15,16)H,17,18)H,19,20)H3,12,13,14)/p-1/t5-,6-/m0/s1	NCNCCC[C@H][NH3+])C[O-])=O)=[NH+][C@@H]CC[O-])=O)C[O-])=O	RAVEN Model
473	c03451_c	(R)-S-Lactoylglutathione	C13H21N3O8S	C13H20N3O8S	-1	1e-05	0.02				Cytosol	C03451		InChI=1S/C13H21N3O8S/c1-617)1324)25-5-81121)15-4-1019)20)16-918)3-2-714)1222)23/h6-8,17H,2-5,14H2,1H3,H,15,21)H,16,18)H,19,20)H,22,23)/p-1/t6-,7+,8+/m1/s1	C[C@@H]O)C=O)SC[C@H]NC=O)CC[C@H][NH3+])C[O-])=O)C=O)NCC[O-])=O	RAVEN Model
474	c03453_c	gamma-Oxalocrotonate	C6H6O5	C6H4O5	-2	1e-05	0.02				Cytosol	C03453		InChI=1S/C6H6O5/c7-4610)11)2-1-3-58)9/h1-2H,3H2,H,8,9)H,10,11)/p-2/b2-1+	[O-]C=O)CC=CC=O)C[O-])=O	RAVEN Model
475	c03460_c	2-Methylprop-2-enoyl-CoA	C25H40N7O17P3S	C25H36N7O17P3S	-4	1e-05	0.02				Cytosol	C03460		InChI=1S/C25H40N7O17P3S/c1-132)2437)53-8-7-27-1533)5-6-28-2236)1935)253,4)10-46-5243,44)49-5141,42)45-9-14-1848-5038,39)40)1734)2347-14)32-12-31-16-2026)29-11-30-2116)32/h11-12,14,17-19,23,34-35H,1,5-10H2,2-4H3,H,27,33)H,28,36)H,41,42)H,43,44)H2,26,29,30)H2,38,39,40)/p-4/t14-,17-,18-,19?,23-/m1/s1	CC=C)C=O)SCCNC=O)CCNC=O)CO)CC)C)COP[O-])=O)OP[O-])=O)OC[C@H]1O[C@H][C@H]O)[C@@H]1OP[O-])[O-])=O)N1C=NC2=CN)N=CN=C12	RAVEN Model
476	c03492_c	D-4'-Phosphopantothenate	C9H18NO8P	C9H15NO8P	-3	1e-05	0.02				Cytosol	C03492		InChI=1S/C9H18NO8P/c1-92,5-18-1915,16)17)713)814)10-4-3-611)12/h7,13H,3-5H2,1-2H3,H,10,14)H,11,12)H2,15,16,17)/p-3/t7-/m0/s1	CCC)COP[O-])[O-])=O)[C@@H]O)C=O)NCCC[O-])=O	RAVEN Model
477	c03506_c	Indoleglycerol phosphate	C11H14NO6P	C11H12NO6P	-2	1e-05	0.02				Cytosol	C03506		InChI=1S/C11H14NO6P/c13-106-18-1915,16)17)1114)8-5-12-9-4-2-1-3-78)9/h1-5,10-14H,6H2,H2,15,16,17)/p-2/t10-,11+/m1/s1	O[C@H]COP[O-])[O-])=O)[C@@H]O)C1=CNC2=CC=CC=C12	RAVEN Model
478	c03508_c	L-2-Amino-3-oxobutanoic acid	C4H7NO3	C4H6NO3	-1	1e-05	0.02				Cytosol	C03508		InChI=1S/C4H7NO3/c1-26)35)47)8/h3H,5H2,1H3,H,7,8)/p-1/t3-/m0/s1	CC=O)[C@H]N)C[O-])=O	RAVEN Model
479	c03516_c	Magnesium protoporphyrin	C34H32MgN4O4	C34H30MgN4O4	-2	1e-05	0.02				Cytosol	C03516		InChI=1S/C34H34N4O4.Mg/c1-7-21-173)25-13-26-195)239-11-3339)40)3137-26)16-32-2410-12-3441)42)206)2838-32)15-30-228-2)184)2736-30)14-2921)35-25;/h7-8,13-16H,1-2,9-12H2,3-6H3,H4,35,36,37,38,39,40,41,42);/q;+2/p-4/b25-13-,26-13-,27-14-,28-15-,29-14-,30-15-,31-16-,32-16-;	CC1=CCCC[O-])=O)\C2=C\C3=CCCC[O-])=O)CC)=C4\C=C5/N=C/C=C6\N[Mg]N34)\C=C/C1=N2)CC)=C6C=C)CC)=C5C=C	RAVEN Model
480	c03546_c	myo-Inositol 4-phosphate	C6H13O9P	C6H11O9P	-2	1e-05	0.02				Cytosol	C03546		InChI=1S/C6H13O9P/c7-1-28)410)6511)31)9)15-1612,13)14/h1-11H,H2,12,13,14)/p-2/t1-,2-,3-,4+,5-,6-/m0/s1	O[C@@H]1[C@H]O)[C@H]O)[C@@H]OP[O-])[O-])=O)[C@H]O)[C@H]1O	RAVEN Model
481	c03557_c	2-Aminoethylphosphonate	C2H8NO3P	C2H8NO3P	0	1e-05	0.02				Cytosol	C03557		InChI=1S/C2H8NO3P/c3-1-2-74,5)6/h1-3H2,H2,4,5,6)	[NH3+]CCPO)[O-])=O	RAVEN Model
482	c03561_c	(R)-3-Hydroxybutanoyl-CoA	C25H42N7O18P3S	C25H38N7O18P3S	-4	1e-05	0.02				Cytosol	C03561		InChI=1S/C25H42N7O18P3S/c1-1333)8-1635)54-7-6-27-1534)4-5-28-2338)2037)252,3)10-47-5344,45)50-5242,43)46-9-14-1949-5139,40)41)1836)2448-14)32-12-31-17-2126)29-11-30-2217)32/h11-14,18-20,24,33,36-37H,4-10H2,1-3H3,H,27,34)H,28,38)H,42,43)H,44,45)H2,26,29,30)H2,39,40,41)/p-4/t13-,14-,18-,19-,20?,24-/m1/s1	C[C@@H]O)CC=O)SCCNC=O)CCNC=O)CO)CC)C)COP[O-])=O)OP[O-])=O)OC[C@H]1O[C@H][C@H]O)[C@@H]1OP[O-])[O-])=O)N1C=NC2=CN)N=CN=C12	RAVEN Model
483	c03576_c	2-Mercaptoethanesulfonate	C2H6O3S2	C2H5O3S2	-1	1e-05	0.02				Cytosol	C03576		InChI=1S/C2H6O3S2/c3-74,5)2-1-6/h6H,1-2H2,H,3,4,5)/p-1	[O-]S=O)=O)CCS	RAVEN Model
484	c03586_c	2-Oxo-2,3-dihydrofuran-5-acetate	C6H6O4	C6H5O4	-1	1e-05	0.02				Cytosol	C03586		InChI=1S/C6H6O4/c7-58)3-4-1-2-69)10-4/h1H,2-3H2,H,7,8)/p-1	[O-]C=O)CC1=CCC=O)O1	RAVEN Model
485	c03590_c	4-Hydroxyphenylglyoxylate	C8H6O4	C8H5O4	-1	1e-05	0.02				Cytosol	C03590		InChI=1S/C8H6O4/c9-6-3-1-52-4-6)710)811)12/h1-4,9H,H,11,12)/p-1	OC1=CC=CC=C1)C=O)C[O-])=O	RAVEN Model
486	c03648_c	cis-3,4-Leucopelargonidin	C15H14O6	C15H14O6	0	1e-05	0.02				Cytosol	C03648		InChI=1S/C15H14O6/c16-8-3-1-72-4-8)15-1420)1319)12-1018)5-917)6-1112)21-15/h1-6,13-20H/t13-,14-,15+/m0/s1	O[C@H]1[C@@H]O)C2=CO[C@@H]1C1=CC=CO)C=C1)C=CO)C=C2O	RAVEN Model
487	c03657_c	1,4-Dihydroxy-2-naphthoate	C11H8O4	C11H7O4	-1	1e-05	0.02				Cytosol	C03657		InChI=1S/C11H8O4/c12-9-5-81114)15)1013)7-4-2-1-3-67)9/h1-5,12-13H,H,14,15)/p-1	OC1=C2C=CC=CC2=CO)C=C1)C[O-])=O	RAVEN Model
488	c03680_c	4-Imidazolone-5-propanoate	C6H8N2O3	C6H7N2O3	-1	1e-05	0.02				Cytosol	C03680		InChI=1S/C6H7N2O3/c9-510)2-1-4-611)8-3-7-4/h3H,1-2H2,H,9,10)H,7,8,11)/q-1	[O-]C=O)CC[C-]1NC=[NH+]C1=O	RAVEN Model
489	c03684_c	6-Pyruvoyltetrahydropterin	C9H11N5O3	C9H11N5O3	0	1e-05	0.02				Cytosol	C03684		InChI=1/C9H11N5O3/c1-315)616)4-2-11-7-512-4)817)14-910)13-7/h4,12H,2H2,1H3,H4,10,11,13,14,17)	CC=O)C=O)C1CNC2=CN1)C=O)NCN)=N2	Manual reconstruction
490	c03722_c	Quinolinate	C7H5NO4	C7H3NO4	-2	1e-05	0.02				Cytosol	C03722		InChI=1S/C7H5NO4/c9-610)4-2-1-3-8-54)711)12/h1-3H,H,9,10)H,11,12)/p-2	[O-]C=O)C1=CN=CC=C1)C[O-])=O	RAVEN Model
491	c03741_c	(S)-4-Amino-5-oxopentanoate	C5H9NO3	C5H9NO3	0	1e-05	0.02				Cytosol	C03741		InChI=1S/C5H9NO3/c6-43-7)1-2-58)9/h3-4H,1-2,6H2,H,8,9)/t4-/m0/s1	[NH3+][C@@H]CCC[O-])=O)C=O	RAVEN Model
492	c03765_c	4-Hydroxyphenylacetaldehyde	C8H8O2	C8H8O2	0	1e-05	0.02				Cytosol	C03765		InChI=1S/C8H8O2/c9-6-5-7-1-3-810)4-2-7/h1-4,6,10H,5H2	OC1=CC=CCC=O)C=C1	RAVEN Model
493	c03785_c	D-Tagatose 1,6-bisphosphate	C6H14O12P2	C6H10O12P2	-4	1e-05	0.02				Cytosol	C03785		InChI=1S/C6H14O12P2/c7-4-31-16-1910,11)12)18-69,54)8)2-17-2013,14)15/h3-5,7-9H,1-2H2,H2,10,11,12)H2,13,14,15)/p-4/t3-,4+,5+,6?/m1/s1	O[C@@H]1[C@H]O)CO)COP[O-])[O-])=O)O[C@@H]1COP[O-])[O-])=O	RAVEN Model
494	c03794_c	N6-(1,2-Dicarboxyethyl)-AMP	C14H18N5O11P	C14H14N5O11P	-4	1e-05	0.02				Cytosol	C03794		InChI=1S/C14H18N5O11P/c20-721)1-51424)25)18-11-8-1216-3-15-11)194-17-8)13-1023)922)630-13)2-29-3126,27)28/h3-6,9-10,13,22-23H,1-2H2,H,20,21)H,24,25)H,15,16,18)H2,26,27,28)/p-4/t5-,6+,9+,10+,13+/m0/s1	O[C@@H]1[C@@H]COP[O-])[O-])=O)O[C@H][C@@H]1O)N1C=NC2=CN[C@@H]CC[O-])=O)C[O-])=O)N=CN=C12	RAVEN Model
495	c03838_c	5'-Phosphoribosylglycinamide	C7H15N2O8P	C7H14N2O8P	-1	1e-05	0.02				Cytosol	C03838		InChI=1S/C7H15N2O8P/c8-1-410)9-7-612)511)317-7)2-16-1813,14)15/h3,5-7,11-12H,1-2,8H2,H,9,10)H2,13,14,15)/p-1/t3-,5-,6-,7-/m1/s1	[NH3+]CC=O)N[C@@H]1O[C@H]COP[O-])[O-])=O)[C@@H]O)[C@H]1O	RAVEN Model
496	c03912_c	(S)-1-Pyrroline-5-carboxylate	C5H7NO2	C5H6NO2	-1	1e-05	0.02				Cytosol	C03912		InChI=1S/C5H7NO2/c7-58)4-2-1-3-6-4/h3-4H,1-2H2,H,7,8)/p-1/t4-/m0/s1	[O-]C=O)[C@@H]1CCC=N1	RAVEN Model
497	c03939_c	Acetyl-[acyl-carrier protein]	C2H3OSR	C2H3ORS	0	1e-05	0.02				Cytosol	C03939		Unavailable for R groups	CC=O)S[*]	RAVEN Model
498	c03972_c	2,3,4,5-Tetrahydrodipicolinate	C7H9NO4	C7H7NO4	-2	1e-05	0.02				Cytosol	C03972		InChI=1S/C7H9NO4/c9-610)4-2-1-3-58-4)711)12/h4H,1-3H2,H,9,10)H,11,12)/p-2/t4-/m0/s1	[O-]C=O)[C@@H]1CCCC=N1)C[O-])=O	RAVEN Model
499	c04006_c	1D-myo-Inositol 3-phosphate	C6H13O9P	C6H11O9P	-2	1e-05	0.02				Cytosol	C04006		InChI=1S/C6H13O9P/c7-1-28)410)6511)31)9)15-1612,13)14/h1-11H,H2,12,13,14)/p-2/t1-,2-,3+,4-,5-,6-/m0/s1	O[C@H]1[C@H]O)[C@H]O)[C@H]OP[O-])[O-])=O)[C@@H]O)[C@@H]1O	RAVEN Model
500	c04039_c	2,3-Dihydroxy-3-methylbutanoate	C5H10O4	C5H9O4	-1	1e-05	0.02				Cytosol	C04039		InChI=1/C5H10O4/c1-52,9)36)47)8/h3,6,9H,1-2H3,H,7,8)/p-1	CCC)O)CO)C[O-])=O	RAVEN Model
501	c04079_c	N-((R)-Pantothenoyl)-L-cysteine	C12H22N2O6S	C12H21N2O6S	-1	1e-05	0.02				Cytosol	C04079		InChI=1S/C12H22N2O6S/c1-122,6-15)917)1018)13-4-3-816)14-75-21)1119)20/h7,9,15,17,21H,3-6H2,1-2H3,H,13,18)H,14,16)H,19,20)/p-1/t7-,9-/m0/s1	CCC)CO)[C@@H]O)C=O)NCCC=O)N[C@@H]CS)C[O-])=O	RAVEN Model
502	c04088_c	Octadecanoyl-[acp]	C18H35OSR	C18H35ORS	0	1e-05	0.02				Cytosol	C04088		Unavailable for R groups	CCCCCCCCCCCCCCCCCC=O)S[*]	Manual reconstruction
503	c04121_c	CMP-3-deoxy-D-manno-octulosonate	C17H26N3O15P	C17H24N3O15P	-2	1e-05	0.02				Cytosol	C04121		InChI=1S/C17H26N3O15P/c18-9-1-2-201629)19-9)14-1226)1125)833-14)5-32-3630,31)35-171527)28)3-622)1024)1334-17)723)4-21/h1-2,6-8,10-14,21-26H,3-5H2,H,27,28)H,30,31)H2,18,19,29)/p-2/t6-,7-,8-,10-,11-,12-,13-,14-,17-/m1/s1	NC1=NC=O)NC=C1)[C@@H]1O[C@H]COP[O-])=O)O[C@]2C[C@@H]O)[C@@H]O)[C@H]O2)[C@H]O)CO)C[O-])=O)[C@@H]O)[C@H]1O	RAVEN Model
504	c04122_c	D-1-Aminopropan-2-ol O-phosphate	C3H10NO4P	C3H9NO4P	-1	1e-05	0.02				Cytosol	C04122		InChI=1S/C3H10NO4P/c1-32-4)8-95,6)7/h3H,2,4H2,1H3,H2,5,6,7)/p-1/t3-/m1/s1	C[C@H]C[NH3+])OP[O-])[O-])=O	RAVEN Model
505	c04133_c	N-Acetyl-L-glutamate 5-phosphate	C7H12NO8P	C7H9NO8P	-3	1e-05	0.02				Cytosol	C04133		InChI=1S/C7H12NO8P/c1-49)8-5711)12)2-3-610)16-1713,14)15/h5H,2-3H2,1H3,H,8,9)H,11,12)H2,13,14,15)/p-3/t5-/m0/s1	CC=O)N[C@@H]CCC=O)OP[O-])[O-])=O)C[O-])=O	RAVEN Model
506	c04146_c	all-trans-Octaprenyl diphosphate	C40H68O7P2	C40H65O7P2	-3	1e-05	0.02				Cytosol	C04146		InChI=1S/C40H68O7P2/c1-332)17-10-18-343)19-11-20-354)21-12-22-365)23-13-24-376)25-14-26-387)27-15-28-398)29-16-30-409)31-32-46-4944,45)47-4841,42)43/h17,19,21,23,25,27,29,31H,10-16,18,20,22,24,26,28,30,32H2,1-9H3,H,44,45)H2,41,42,43)/p-3/b34-19+,35-21+,36-23+,37-25+,38-27+,39-29+,40-31+	CCC)=CCC\CC)=C\CC\CC)=C\CC\CC)=C\CC\CC)=C\CC\CC)=C\CC\CC)=C\CC\CC)=C\COP[O-])=O)OP[O-])[O-])=O	RAVEN Model
507	c04171_c	(2S,3S)-2,3-Dihydro-2,3-dihydroxybenzoate	C7H8O4	C7H7O4	-1	1e-05	0.02				Cytosol	C04171		InChI=1S/C7H8O4/c8-5-3-1-2-465)9)710)11/h1-3,5-6,8-9H,H,10,11)/p-1/t5-,6-/m0/s1	O[C@H]1C=CC=C[C@@H]1O)C[O-])=O	RAVEN Model
508	c04181_c	3-Hydroxy-3-methyl-2-oxobutanoic acid	C5H8O4	C5H7O4	-1	1e-05	0.02				Cytosol	C04181		InChI=1S/C5H8O4/c1-52,9)36)47)8/h9H,1-2H3,H,7,8)/p-1	CCC)O)C=O)C[O-])=O	RAVEN Model
509	c04188_c	S-Methyl-5-thio-D-ribose 1-phosphate	C6H13O7PS	C6H11O7PS	-2	1e-05	0.02				Cytosol	C04188		InChI=1S/C6H13O7PS/c1-15-2-3-47)58)612-3)13-149,10)11/h3-8H,2H2,1H3,H2,9,10,11)/p-2/t3-,4-,5-,6-/m1/s1	CSC[C@H]1O[C@H]OP[O-])[O-])=O)[C@H]O)[C@@H]1O	RAVEN Model
510	c04236_c	(2S)-2-Isopropyl-3-oxosuccinate	C7H10O5	C7H8O5	-2	1e-05	0.02				Cytosol	C04236		InChI=1S/C7H10O5/c1-32)469)10)58)711)12/h3-4H,1-2H3,H,9,10)H,11,12)/p-2/t4-/m0/s1	CCC)[C@H]C[O-])=O)C=O)C[O-])=O	RAVEN Model
511	c04246_c	But-2-enoyl-[acyl-carrier protein]	C4H5OSR	C4H5ORS	0	1e-05	0.02				Cytosol	C04246		Unavailable for R groups	C\C=C\C=O)S[*]	RAVEN Model
512	c04272_c	(R)-2,3-Dihydroxy-3-methylbutanoate	C5H10O4	C5H9O4	-1	1e-05	0.02				Cytosol	C04272		InChI=1S/C5H10O4/c1-52,9)36)47)8/h3,6,9H,1-2H3,H,7,8)/p-1/t3-/m0/s1	CCC)O)[C@@H]O)C[O-])=O	RAVEN Model
513	c04281_c	L-1-Pyrroline-3-hydroxy-5-carboxylate	C5H7NO3	C5H6NO3	-1	1e-05	0.02				Cytosol	C04281		InChI=1S/C5H7NO3/c7-3-1-458)9)6-2-3/h2-4,7H,1H2,H,8,9)/p-1/t3-,4+/m1/s1	O[C@@H]1C[C@H]N=C1)C[O-])=O	RAVEN Model
514	c04294_c	5-(2-Hydroxyethyl)-4-methylthiazole	C6H9NOS	C6H9NOS	0	1e-05	0.02				Cytosol	C04294		InChI=1S/C6H9NOS/c1-5-62-3-8)9-4-7-5/h4,8H,2-3H2,1H3	CC1=CCCO)SC=N1	RAVEN Model
515	c04302_c	N-(5-Phospho-D-ribosyl)anthranilate	C12H16NO9P	C12H13NO9P	-3	1e-05	0.02				Cytosol	C04302		InChI=1S/C12H16NO9P/c14-9-85-21-2318,19)20)22-11109)15)13-7-4-2-1-3-67)1216)17/h1-4,8-11,13-15H,5H2,H,16,17)H2,18,19,20)/p-3/t8-,9-,10-,11-/m1/s1	O[C@H]1[C@@H]O)[C@H]NC2=CC=CC=C2)C[O-])=O)O[C@@H]1COP[O-])[O-])=O	RAVEN Model
516	c04327_c	4-Methyl-5-(2-phosphoethyl)-thiazole	C6H10NO4PS	C6H8NO4PS	-2	1e-05	0.02				Cytosol	C04327		InChI=1S/C6H10NO4PS/c1-5-613-4-7-5)2-3-11-128,9)10/h4H,2-3H2,1H3,H2,8,9,10)/p-2	CC1=CCCOP[O-])[O-])=O)SC=N1	RAVEN Model
517	c04332_c	6,7-Dimethyl-8-(1-D-ribityl)lumazine	C13H18N4O6	C13H18N4O6	0	1e-05	0.02				Cytosol	C04332		InChI=1S/C13H18N4O6/c1-5-62)173-719)1021)820)4-18)11-914-5)1222)16-1323)15-11/h7-8,10,18-21H,3-4H2,1-2H3,H,16,22,23)/t7-,8+,10-/m0/s1	CC1=CC)NC[C@H]O)[C@H]O)[C@H]O)CO)C2=NCO)=NC=O)C2=N1	RAVEN Model
518	c04352_c	(R)-4'-Phosphopantothenoyl-L-cysteine	C12H23N2O9PS	C12H20N2O9PS	-3	1e-05	0.02				Cytosol	C04352		InChI=1S/C12H23N2O9PS/c1-122,6-23-2420,21)22)916)1017)13-4-3-815)14-75-25)1118)19/h7,9,16,25H,3-6H2,1-2H3,H,13,17)H,14,15)H,18,19)H2,20,21,22)/p-3/t7-,9-/m0/s1	CCC)COP[O-])[O-])=O)[C@@H]O)C=O)NCCC=O)N[C@@H]CS)C[O-])=O	RAVEN Model
519	c04376_c	5'-Phosphoribosyl-N-formylglycinamide	C8H15N2O9P	C8H13N2O9P	-2	1e-05	0.02				Cytosol	C04376		InChI=1S/C8H15N2O9P/c11-3-9-1-512)10-8-714)613)419-8)2-18-2015,16)17/h3-4,6-8,13-14H,1-2H2,H,9,11)H,10,12)H2,15,16,17)/p-2/t4-,6-,7-,8-/m1/s1	O[C@H]1[C@@H]O)[C@H]NC=O)CNC=O)O[C@@H]1COP[O-])[O-])=O	RAVEN Model
520	c04377_c	5,10-Methylenetetrahydromethanopterin	C31H45N6O16P	C31H42N6O16P	-3	1e-05	0.02				Cytosol	C04377		InChI=1S/C31H45N6O16P/c1-13-22-142)3612-3722)23-2733-13)34-3132)35-2823)45)16-5-3-154-6-16)9-1738)2442)1839)10-50-30-2644)2543)2052-30)11-51-5448,49)53-192946)47)7-8-2140)41/h3-6,13-14,17-20,22,24-26,30,38-39,42-44H,7-12H2,1-2H3,H,40,41)H,46,47)H,48,49)H4,32,33,34,35,45)/p-3/t13-,14+,17-,18+,19-,20+,22+,24-,25+,26+,30-/m0/s1	C[C@@H]1[C@H]2[C@H]C)NC3=CN2CN1C1=CC=CC[C@H]O)[C@H]O)[C@H]O)CO[C@H]2O[C@H]COP[O-])=O)O[C@@H]CCC[O-])=O)C[O-])=O)[C@@H]O)[C@H]2O)C=C1)C=O)NCN)=N3	RAVEN Model
521	c04405_c	(2S,3S)-3-Hydroxy-2-methylbutanoyl-CoA	C26H44N7O18P3S	C26H40N7O18P3S	-4	1e-05	0.02				Cytosol	C04405		InChI=1S/C26H44N7O18P3S/c1-13142)34)2539)55-8-7-28-1635)5-6-29-2338)2037)263,4)10-48-5445,46)51-5343,44)47-9-15-1950-5240,41)42)1836)2449-15)33-12-32-17-2127)30-11-31-2217)33/h11-15,18-20,24,34,36-37H,5-10H2,1-4H3,H,28,35)H,29,38)H,43,44)H,45,46)H2,27,30,31)H2,40,41,42)/p-4/t13-,14-,15+,18+,19+,20?,24+/m0/s1	C[C@H]O)[C@H]C)C=O)SCCNC=O)CCNC=O)CO)CC)C)COP[O-])=O)OP[O-])=O)OC[C@H]1O[C@H][C@H]O)[C@@H]1OP[O-])[O-])=O)N1C=NC2=CN)N=CN=C12	RAVEN Model
522	c04411_c	(2R,3S)-3-Isopropylmalate	C7H12O5	C7H10O5	-2	1e-05	0.02				Cytosol	C04411		InChI=1S/C7H12O5/c1-32)469)10)58)711)12/h3-5,8H,1-2H3,H,9,10)H,11,12)/p-2/t4-,5+/m0/s1	CCC)[C@@H][C@@H]O)C[O-])=O)C[O-])=O	RAVEN Model
523	c04421_c	N-Succinyl-LL-2,6-diaminoheptanedioate	C11H18N2O7	C11H16N2O7	-2	1e-05	0.02				Cytosol	C04421		InChI=1S/C11H18N2O7/c12-61017)18)2-1-3-71119)20)13-814)4-5-915)16/h6-7H,1-5,12H2,H,13,14)H,15,16)H,17,18)H,19,20)/p-2/t6-,7-/m0/s1	[NH3+][C@@H]CCC[C@H]NC=O)CCC[O-])=O)C[O-])=O)C[O-])=O	RAVEN Model
524	c04425_c	S-Adenosyl-4-methylthio-2-oxobutanoate	C15H20N5O6S	C15H19N5O6S	0	1e-05	0.02				Cytosol	C04425		InChI=1S/C15H19N5O6S/c1-273-2-721)1524)25)4-8-1022)1123)1426-8)20-6-19-9-1216)17-5-18-139)20/h5-6,8,10-11,14,22-23H,2-4H2,1H3,H2-,16,17,18,24,25)/t8-,10-,11-,14-,27?/m1/s1	C[S+]CCC=O)C[O-])=O)C[C@H]1O[C@H][C@H]O)[C@@H]1O)N1C=NC2=CN)N=CN=C12	RAVEN Model
525	c04435_c	(Z)-2-Methyl-5-isopropylhexa-2,5-dienal	C10H16O	C10H16O	0	1e-05	0.02				Cytosol	C04435		InChI=1S/C10H16O/c1-82)104)6-5-93)7-11/h5,7-8H,4,6H2,1-3H3/b9-5-	CCC)C=C)C\C=C\C)C=O	RAVEN Model
526	c04454_c	5-Amino-6-(5'-phospho-D-ribitylamino)uracil	C9H17N4O9P	C9H15N4O9P	-2	1e-05	0.02				Cytosol	C04454		InChI=1S/C9H17N4O9P/c10-5-712-918)13-85)17)11-1-314)616)415)2-22-2319,20)21/h3-4,6,14-16H,1-2,10H2,H2,19,20,21)H3,11,12,13,17,18)/p-2/t3-,4+,6-/m0/s1	NC1=CNC[C@H]O)[C@H]O)[C@H]O)COP[O-])[O-])=O)NC=O)NC1=O	RAVEN Model
527	c04462_c	N-Succinyl-2-L-amino-6-oxoheptanedioate	C11H15NO8	C11H12NO8	-3	1e-05	0.02				Cytosol	C04462		InChI=1S/C11H15NO8/c13-71119)20)3-1-2-61017)18)12-814)4-5-915)16/h6H,1-5H2,H,12,14)H,15,16)H,17,18)H,19,20)/p-3/t6-/m0/s1	[O-]C=O)CCC=O)N[C@@H]CCCC=O)C[O-])=O)C[O-])=O	RAVEN Model
528	c04478_c	3-Deoxy-D-manno-octulosonate 8-phosphate	C8H15O11P	C8H12O11P	-3	1e-05	0.02				Cytosol	C04478		InChI=1S/C8H15O11P/c9-31-410)814)15)612)713)511)2-19-2016,17)18/h3,5-7,9,11-13H,1-2H2,H,14,15)H2,16,17,18)/p-3/t3-,5-,6-,7-/m1/s1	O[C@H]COP[O-])[O-])=O)[C@@H]O)[C@H]O)[C@H]O)CC=O)C[O-])=O	RAVEN Model
529	c04494_c	Guanosine 3'-diphosphate 5'-triphosphate	C10H18N5O20P5	C10H11N5O20P5	-7	1e-05	0.02				Cytosol	C04494		InChI=1S/C10H18N5O20P5/c11-10-13-7-4817)14-10)12-2-157)9-516)632-3926,27)33-3618,19)20)331-9)1-30-3824,25)35-4028,29)34-3721,22)23/h2-3,5-6,9,16H,1H2,H,24,25)H,26,27)H,28,29)H2,18,19,20)H2,21,22,23)H3,11,13,14,17)/p-7/t3-,5-,6-,9-/m1/s1	NC1=NC2=CN=CN2[C@@H]2O[C@H]COP[O-])=O)OP[O-])=O)OP[O-])[O-])=O)[C@@H]OP[O-])=O)OP[O-])[O-])=O)[C@H]2O)C=O)N1	RAVEN Model
530	c04501_c	N-Acetyl-alpha-D-glucosamine 1-phosphate	C8H16NO9P	C8H14NO9P	-2	1e-05	0.02				Cytosol	C04501		InChI=1S/C8H16NO9P/c1-311)9-5-713)612)42-10)17-85)18-1914,15)16/h4-8,10,12-13H,2H2,1H3,H,9,11)H2,14,15,16)/p-2/t4-,5-,6-,7-,8-/m1/s1	CC=O)N[C@@H]1[C@@H]O)[C@H]O)[C@@H]CO)O[C@@H]1OP[O-])[O-])=O	Manual reconstruction
531	c04536_c	Magnesium protoporphyrin monomethyl ester	C35H34MgN4O4	C35H33MgN4O4	-1	1e-05	0.02				Cytosol	C04536		InChI=1S/C35H35N4O4.Mg/c1-8-22-183)26-14-27-205)2410-12-3440)41)3238-27)17-33-2511-13-3542)43-7)216)2939-33)16-31-239-2)194)2837-31)15-3022)36-26;/h8-9,14-17H,1-2,10-13H2,3-7H3,H2-,36,37,38,39,40,41);/q-1;+2/p-2/b26-14-,27-14-,28-15-,29-16-,30-15-,31-16-,32-17-,33-17-;	COC=O)CCC1=C2\C=C3/N=C/C=C4\N5[Mg]N2C\C=C2/N=C/C=C5/CC=C)=C4C)CC)=C2C=C)=C1C)CC)=C3CCC[O-])=O	RAVEN Model
532	c04554_c	3alpha,7alpha-Dihydroxy-5beta-cholestanate	C27H46O4	C27H45O4	-1	1e-05	0.02				Cytosol	C04554		InChI=1S/C27H46O4/c1-166-5-7-172)2530)31)20-8-9-21-24-2211-13-2720,21)4)263)12-10-1928)14-1826)15-2324)29/h16-24,28-29H,5-15H2,1-4H3,H,30,31)/p-1/t16-,17?,18+,19-,20?,21?,22?,23-,24?,26+,27-/m1/s1	C[C@H]CCCCC)C[O-])=O)C1CCC2C3[C@H]O)C[C@@H]4C[C@H]O)CC[C@]4C)C3CC[C@]12C	RAVEN Model
533	c04556_c	4-Amino-2-methyl-5-phosphomethylpyrimidine	C6H10N3O4P	C6H8N3O4P	-2	1e-05	0.02				Cytosol	C04556		InChI=1S/C6H10N3O4P/c1-4-8-2-567)9-4)3-13-1410,11)12/h2H,3H2,1H3,H2,7,8,9)H2,10,11,12)/p-2	CC1=NCN)=CCOP[O-])[O-])=O)C=N1	RAVEN Model
534	c04574_c	di-trans,poly-cis-Undecaprenyl diphosphate	C55H92O7P2	C55H89O7P2	-3	1e-05	0.02				Cytosol	C04574		InChI=1S/C55H92O7P2/c1-452)23-13-24-463)25-14-26-474)27-15-28-485)29-16-30-496)31-17-32-507)33-18-34-518)35-19-36-529)37-20-38-5310)39-21-40-5411)41-22-42-5512)43-44-61-6459,60)62-6356,57)58/h23,25,27,29,31,33,35,37,39,41,43H,13-22,24,26,28,30,32,34,36,38,40,42,44H2,1-12H3,H,59,60)H2,56,57,58)/p-3/b46-25+,47-27+,48-29-,49-31-,50-33-,51-35-,52-37-,53-39-,54-41-,55-43-	CCC)=CCC\CC)=C\CC\CC)=C\CC\CC)=C/CC\CC)=C/CC\CC)=C/CC\CC)=C/CC\CC)=C/CC\CC)=C/CC\CC)=C/CC\CC)=C/COP[O-])=O)OP[O-])[O-])=O	RAVEN Model
535	c04582_c	S-Methyl-5-thio-D-ribulose 1-phosphate	C6H13O7PS	C6H11O7PS	-2	1e-05	0.02				Cytosol	C04582		InChI=1/C6H13O7PS/c1-15-3-58)69)47)2-13-1410,11)12/h5-6,8-9H,2-3H2,1H3,H2,10,11,12)/p-2	CSCCO)CO)C=O)COP[O-])[O-])=O	RAVEN Model
536	c04618_c	(3R)-3-Hydroxybutanoyl-[acyl-carrier protein]	C4H7O2SR	C4H7O2RS	0	1e-05	0.02				Cytosol	C04618		Unavailable for R groups	C[C@@H]O)CC=O)S[*]	RAVEN Model
537	c04619_c	(3R)-3-Hydroxydecanoyl-[acyl-carrier protein]	C10H19O2SR	C10H19O2RS	0	1e-05	0.02				Cytosol	C04619		Unavailable for R groups	CCCCCCC[C@@H]O)CC=O)S[*]	RAVEN Model
538	c04620_c	(3R)-3-Hydroxyoctanoyl-[acyl-carrier protein]	C8H15O2SR	C8H15O2RS	0	1e-05	0.02				Cytosol	C04620		Unavailable for R groups	CCCCC[C@@H]O)CC=O)S[*]	RAVEN Model
539	c04628_c	N-(7-Mercaptoheptanoyl)threonine 3-O-phosphate	C11H22NO7PS	C11H19NO7PS	-3	1e-05	0.02				Cytosol	C04628		InChI=1S/C11H22NO7PS/c1-819-2016,17)18)101114)15)12-913)6-4-2-3-5-7-21/h8,10,21H,2-7H2,1H3,H,12,13)H,14,15)H2,16,17,18)/p-3/t8-,10+/m1/s1	C[C@@H]OP[O-])[O-])=O)[C@H]NC=O)CCCCCCS)C[O-])=O	RAVEN Model
540	c04631_c	UDP-N-acetyl-3-(1-carboxyvinyl)-D-glucosamine	C20H29N3O19P2	C20H26N3O19P2	-3	1e-05	0.02				Cytosol	C04631		InChI=1S/C20H29N3O19P2/c1-71830)31)38-16-1221-82)25)1940-95-24)1416)28)41-4435,36)42-4333,34)37-6-10-1327)1529)1739-10)23-4-3-1126)22-2023)32/h3-4,9-10,12-17,19,24,27-29H,1,5-6H2,2H3,H,21,25)H,30,31)H,33,34)H,35,36)H,22,26,32)/p-3/t9-,10-,12-,13-,14-,15-,16-,17-,19-/m1/s1	CC=O)N[C@H]1[C@@H]OP[O-])=O)OP[O-])=O)OC[C@H]2O[C@H][C@H]O)[C@@H]2O)N2C=CC=O)NC2=O)O[C@H]CO)[C@@H]O)[C@@H]1OC=C)C[O-])=O	RAVEN Model
541	c04633_c	(3R)-3-Hydroxypalmitoyl-[acyl-carrier protein]	C16H31O2SR	C16H31O2RS	0	1e-05	0.02				Cytosol	C04633		Unavailable for R groups	CCCCCCCCCCCCC[C@@H]O)CC=O)S[*]	RAVEN Model
542	c04640_c	2-(Formamido)-N1-(5'-phosphoribosyl)acetamidine	C8H16N3O8P	C8H14N3O8P	-2	1e-05	0.02				Cytosol	C04640		InChI=1S/C8H16N3O8P/c9-51-10-3-12)11-8-714)613)419-8)2-18-2015,16)17/h3-4,6-8,13-14H,1-2H2,H2,9,11)H,10,12)H2,15,16,17)/p-2/t4-,6-,7-,8-/m1/s1	NCCNC=O)=N[C@@H]1O[C@H]COP[O-])[O-])=O)[C@@H]O)[C@H]1O	RAVEN Model
543	c04646_c	6-Thioinosine-5'-monophosphate	C10H13N4O7PS	C10H11N4O7PS	-2	1e-05	0.02				Cytosol	C04646		InChI=1S/C10H13N4O7PS/c15-6-41-20-2217,18)19)21-1076)16)14-3-13-5-814)11-2-12-95)23/h2-4,6-7,10,15-16H,1H2,H,11,12,23)H2,17,18,19)/p-2/t4-,6-,7-,10-/m1/s1	O[C@H]1[C@@H]O)[C@@H]O[C@@H]1COP[O-])[O-])=O)N1C=NC2=C1N=CNC2=S	RAVEN Model
544	c04652_c	UDP-2,3-bis(3-hydroxytetradecanoyl)glucosamine	C43H77N3O20P2	C43H75N3O20P2	-2	1e-05	0.02				Cytosol	C04652		InChI=1S/C43H77N3O20P2/c1-3-5-7-9-11-13-15-17-19-21-2948)25-3451)44-36-4064-3552)26-3049)22-20-18-16-14-12-10-8-6-4-2)3854)3127-47)63-4236)65-6859,60)66-6757,58)61-28-32-3753)3955)4162-32)46-24-23-3350)45-4346)56/h23-24,29-32,36-42,47-49,53-55H,3-22,25-28H2,1-2H3,H,44,51)H,57,58)H,59,60)H,45,50,56)/p-2/t29?,30?,31-,32-,36-,37-,38-,39-,40-,41-,42-/m1/s1	CCCCCCCCCCCCO)CC=O)N[C@H]1[C@@H]OP[O-])=O)OP[O-])=O)OC[C@H]2O[C@H][C@H]O)[C@@H]2O)N2C=CC=O)NC2=O)O[C@H]CO)[C@@H]O)[C@@H]1OC=O)CCO)CCCCCCCCCCC	RAVEN Model
545	c04666_c	D-erythro-1-(Imidazol-4-yl)glycerol 3-phosphate	C6H11N2O6P	C6H9N2O6P	-2	1e-05	0.02				Cytosol	C04666		InChI=1S/C6H11N2O6P/c9-52-14-1511,12)13)610)4-1-7-3-8-4/h1,3,5-6,9-10H,2H2,H,7,8)H2,11,12,13)/p-2/t5-,6+/m1/s1	O[C@H]COP[O-])[O-])=O)[C@@H]O)C1=CNC=N1	RAVEN Model
546	c04677_c	1-(5'-Phosphoribosyl)-5-amino-4-imidazolecarboxamide	C9H15N4O8P	C9H13N4O8P	-2	1e-05	0.02				Cytosol	C04677		InChI=1S/C9H15N4O8P/c10-7-4811)16)12-2-137)9-615)514)321-9)1-20-2217,18)19/h2-3,5-6,9,14-15H,1,10H2,H2,11,16)H2,17,18,19)/p-2/t3-,5-,6-,9-/m1/s1	NC=O)C1=CN)NC=N1)[C@@H]1O[C@H]COP[O-])[O-])=O)[C@@H]O)[C@H]1O	RAVEN Model
547	c04688_c	(3R)-3-Hydroxytetradecanoyl-[acyl-carrier protein]	C14H27O2SR	C14H27O2RS	0	1e-05	0.02				Cytosol	C04688		Unavailable for R groups	CCCCCCCCCCC[C@@H]O)CC=O)S[*]	RAVEN Model
548	c04691_c	2-Dehydro-3-deoxy-D-arabino-heptonate 7-phosphate	C7H13O10P	C7H10O10P	-3	1e-05	0.02				Cytosol	C04691		InChI=1S/C7H13O10P/c8-31-49)712)13)611)510)2-17-1814,15)16/h3,5-6,8,10-11H,1-2H2,H,12,13)H2,14,15,16)/p-3/t3-,5-,6+/m1/s1	O[C@H]COP[O-])[O-])=O)[C@@H]O)[C@H]O)CC=O)C[O-])=O	RAVEN Model
549	c04702_c	UDPMurAc(oyl-L-Ala-D-gamma-Glu-L-Lys-D-Ala-D-Ala)	C40H65N9O26P2	C40H62N9O26P2	-3	1e-05	0.02				Cytosol	C04702		InChI=1S/C40H65N9O26P2/c1-163257)44-183)3761)62)43-3560)218-6-7-12-41)46-2552)10-9-223863)64)47-3358)172)42-3459)194)71-31-2745-205)51)3973-2314-50)2931)55)74-7768,69)75-7666,67)70-15-24-2854)3056)3672-24)49-13-11-2653)48-4049)65/h11,13,16-19,21-24,27-31,36,39,50,54-56H,6-10,12,14-15,41H2,1-5H3,H,42,59)H,43,60)H,44,57)H,45,51)H,46,52)H,47,58)H,61,62)H,63,64)H,66,67)H,68,69)H,48,53,65)/p-3/t16-,17…	C[C@@H]NC=O)[C@@H]C)NC=O)[C@H]CCCC[NH3+])NC=O)CC[C@@H]NC=O)[C@H]C)NC=O)[C@@H]C)O[C@H]1[C@H]O)[C@@H]CO)O[C@H]OP[O-])=O)OP[O-])=O)OC[C@H]2O[C@H][C@H]O)[C@@H]2O)N2C=CC=O)NC2=O)[C@@H]1NCC)=O)C[O-])=O)C[O-])=O	RAVEN Model
550	c04732_c	5-Amino-6-(1-D-ribitylamino)uracil	C9H16N4O6	C9H16N4O6	0	1e-05	0.02				Cytosol	C04732		InChI=1S/C9H16N4O6/c10-5-712-919)13-85)18)11-1-315)617)416)2-14/h3-4,6,14-17H,1-2,10H2,H3,11,12,13,18,19)/t3-,4+,6-/m0/s1	NC1=CNC[C@H]O)[C@H]O)[C@H]O)CO)NC=O)NC1=O	RAVEN Model
551	c04734_c	1-(5'-Phosphoribosyl)-5-formamido-4-imidazolecarboxamide	C10H15N4O9P	C10H13N4O9P	-2	1e-05	0.02				Cytosol	C04734		InChI=1S/C10H15N4O9P/c11-818)5-913-3-15)142-12-5)10-717)616)423-10)1-22-2419,20)21/h2-4,6-7,10,16-17H,1H2,H2,11,18)H,13,15)H2,19,20,21)/p-2/t4-,6-,7-,10-/m1/s1	NC=O)C1=CNC=O)NC=N1)[C@@H]1O[C@H]COP[O-])[O-])=O)[C@@H]O)[C@H]1O	RAVEN Model
552	c04738_c	UDP-3-O-(3-hydroxytetradecanoyl)-N-acetylglucosamine	C31H53N3O19P2	C31H51N3O19P2	-2	1e-05	0.02				Cytosol	C04738		InChI=1S/C31H53N3O19P2/c1-3-4-5-6-7-8-9-10-11-12-1937)15-2339)51-28-2432-182)36)3050-2016-35)2628)41)52-5546,47)53-5444,45)48-17-21-2540)2742)2949-21)34-14-13-2238)33-3134)43/h13-14,19-21,24-30,35,37,40-42H,3-12,15-17H2,1-2H3,H,32,36)H,44,45)H,46,47)H,33,38,43)/p-2/t19?,20-,21-,24-,25-,26-,27-,28-,29-,30-/m1/s1	CCCCCCCCCCCCO)CC=O)O[C@H]1[C@H]O)[C@@H]CO)O[C@H]OP[O-])=O)OP[O-])=O)OC[C@H]2O[C@H][C@H]O)[C@@H]2O)N2C=CC=O)NC2=O)[C@@H]1NCC)=O	RAVEN Model
553	c04751_c	1-(5-Phospho-D-ribosyl)-5-amino-4-imidazolecarboxylate	C9H14N3O9P	C9H11N3O9P	-3	1e-05	0.02				Cytosol	C04751		InChI=1S/C9H14N3O9P/c10-7-4915)16)11-2-127)8-614)513)321-8)1-20-2217,18)19/h2-3,5-6,8,13-14H,1,10H2,H,15,16)H2,17,18,19)/p-3/t3-,5-,6-,8-/m1/s1	NC1=CN=CN1[C@@H]1O[C@H]COP[O-])[O-])=O)[C@@H]O)[C@H]1O)C[O-])=O	RAVEN Model
554	c04752_c	2-Methyl-4-amino-5-hydroxymethylpyrimidine diphosphate	C6H11N3O7P2	C6H8N3O7P2	-3	1e-05	0.02				Cytosol	C04752		InChI=1S/C6H11N3O7P2/c1-4-8-2-567)9-4)3-15-1813,14)16-1710,11)12/h2H,3H2,1H3,H,13,14)H2,7,8,9)H2,10,11,12)/p-3	CC1=NCN)=CCOP[O-])=O)OP[O-])[O-])=O)C=N1	RAVEN Model
555	c04778_c	N1-(5-Phospho-alpha-D-ribosyl)-5,6-dimethylbenzimidazole	C14H19N2O7P	C14H17N2O7P	-2	1e-05	0.02				Cytosol	C04778		InChI=1S/C14H19N2O7P/c1-7-3-9-104-87)2)166-15-9)14-1318)1217)1123-14)5-22-2419,20)21/h3-4,6,11-14,17-18H,5H2,1-2H3,H2,19,20,21)/p-2/t11-,12-,13-,14+/m1/s1	CC1=CC)C=C2NC=NC2=C1)[C@H]1O[C@H]COP[O-])[O-])=O)[C@@H]O)[C@H]1O	RAVEN Model
556	c04807_c	2-Amino-7,8-dihydro-4-hydroxy-6-(diphosphooxymethyl)pteridine	C7H11N5O8P2	C7H8N5O8P2	-3	1e-05	0.02				Cytosol	C04807		InChI=1S/C7H11N5O8P2/c8-7-11-5-4613)12-7)10-31-9-5)2-19-2217,18)20-2114,15)16/h1-2H2,H,17,18)H2,14,15,16)H4,8,9,11,12,13)/p-3	NC1=NC2=CN=CCOP[O-])=O)OP[O-])[O-])=O)CN2)C=O)N1	RAVEN Model
557	c04823_c	1-(5'-Phosphoribosyl)-5-amino-4-(N-succinocarboxamide)-imidazole	C13H19N4O12P	C13H15N4O12P	-4	1e-05	0.02				Cytosol	C04823		InChI=1S/C13H19N4O12P/c14-10-71122)16-41323)24)1-618)19)15-3-1710)12-921)820)529-12)2-28-3025,26)27/h3-5,8-9,12,20-21H,1-2,14H2,H,16,22)H,18,19)H,23,24)H2,25,26,27)/p-4/t4-,5+,8+,9+,12+/m0/s1	NC1=CN=CN1[C@@H]1O[C@H]COP[O-])[O-])=O)[C@@H]O)[C@H]1O)C=O)N[C@@H]CC[O-])=O)C[O-])=O	RAVEN Model
558	c04824_c	2,3-Bis(3-hydroxytetradecanoyl)-beta-D-glucosaminyl 1-phosphate	C34H66NO12P	C34H64NO12P	-2	1e-05	0.02				Cytosol	C04824		InChI=1S/C34H66NO12P/c1-3-5-7-9-11-13-15-17-19-21-2637)23-2939)35-31-333241)2825-36)45-3431)47-4842,43)44)46-3040)24-2738)22-20-18-16-14-12-10-8-6-4-2/h26-28,31-34,36-38,41H,3-25H2,1-2H3,H,35,39)H2,42,43,44)/p-2/t26?,27?,28-,31-,32-,33-,34-/m1/s1	CCCCCCCCCCCCO)CC=O)N[C@H]1[C@@H]OP[O-])[O-])=O)O[C@H]CO)[C@@H]O)[C@@H]1OC=O)CCO)CCCCCCCCCCC	RAVEN Model
559	c04832_c	Coenzyme M 7-mercaptoheptanoylthreonine-phosphate heterodisulfide	C13H26NO10PS3	C13H22NO10PS3	-4	1e-05	0.02				Cytosol	C04832		InChI=1S/C13H26NO10PS3/c1-1024-2518,19)20)121316)17)14-1115)6-4-2-3-5-7-26-27-8-9-2821,22)23/h10,12H,2-9H2,1H3,H,14,15)H,16,17)H2,18,19,20)H,21,22,23)/p-4/t10-,12+/m1/s1	C[C@@H]OP[O-])[O-])=O)[C@H]NC=O)CCCCCCSSCCS[O-])=O)=O)C[O-])=O	RAVEN Model
560	c04851_c	MurAc(oyl-L-Ala-D-gamma-Glu-L-Lys-D-Ala-D-Ala)-diphospho-undecaprenol	C86H143N7O21P2	C86H140N7O21P2	-3	1e-05	0.02				Cytosol	C04851		InChI=1S/C86H143N7O21P2/c1-572)30-20-31-583)32-21-33-594)34-22-35-605)36-23-37-616)38-24-39-627)40-25-41-638)42-26-43-649)44-27-45-6510)46-28-47-6611)48-29-49-6712)53-55-110-115106,107)114-116108,109)113-86-7791-7217)95)797897)7556-94)112-86)111-7116)82100)88-6914)8199)93-7485104)105)51-52-7696)92-7350-18-19-54-87)83101)89-6813)8098)90-7015)84102)103/h30,32,34,36,38,40,42,44,46,48,53,68-71,73-75,…	C[C@@H]NC=O)[C@@H]C)NC=O)[C@H]CCCC[NH3+])NC=O)CC[C@@H]NC=O)[C@H]C)NC=O)[C@@H]C)O[C@H]1[C@H]O)[C@@H]CO)O[C@H]OP[O-])=O)OP[O-])=O)OC\C=C\C)CC\C=C\C)CC\C=C\C)CC\C=C\C)CC\C=C\C)CC\C=C\C)CC\C=C\C)CC\C=C\C)CC\C=C/C)CC\C=C/C)CCC=CC)C)[C@@H]1NCC)=O)C[O-])=O)C[O-])=O	RAVEN Model
561	c04877_c	UDP-N-acetylmuramoyl-L-alanyl-D-gamma-glutamyl-meso-2,6-diaminopimelate	C35H55N7O26P2	C35H51N7O26P2	-4	1e-05	0.02				Cytosol	C04877		InChI=1S/C35H55N7O26P2/c1-132850)40-183356)57)7-8-2145)39-173254)55)6-4-5-1636)3152)53)37-2951)142)64-27-2338-153)44)3466-1911-43)2527)48)67-7061,62)68-6959,60)63-12-20-2447)2649)3065-20)42-10-9-2246)41-3542)58/h9-10,13-14,16-20,23-27,30,34,43,47-49H,4-8,11-12,36H2,1-3H3,H,37,51)H,38,44)H,39,45)H,40,50)H,52,53)H,54,55)H,56,57)H,59,60)H,61,62)H,41,46,58)/p-4/t13-,14-,16-,17+,18?,19-,20-,23-,24-,25…	C[C@@H]NC=O)[C@@H]C)O[C@H]1[C@H]O)[C@@H]CO)O[C@H]OP[O-])=O)OP[O-])=O)OC[C@H]2O[C@H][C@H]O)[C@@H]2O)N2C=CC=O)NC2=O)[C@@H]1NCC)=O)C=O)NCCCC=O)N[C@@H]CCC[C@@H][NH3+])C[O-])=O)C[O-])=O)C[O-])=O	RAVEN Model
562	c04882_c	UDP-N-acetylmuramoyl-L-alanyl-D-glutamyl-6-carboxy-L-lysyl-D-alanyl-D-alanine	C41H65N9O28P2	C41H61N9O28P2	-4	1e-05	0.02				Cytosol	C04882		InChI=1S/C41H65N9O28P2/c1-153258)45-173)3762)63)44-3561)218-6-7-2042)3864)65)47-2553)10-9-223966)67)48-3359)162)43-3460)184)74-31-2746-195)52)4076-2313-51)2931)56)77-8071,72)78-7969,70)73-14-24-2855)3057)3675-24)50-12-11-2654)49-4150)68/h11-12,15-18,20-24,27-31,36,40,51,55-57H,6-10,13-14,42H2,1-5H3,H,43,60)H,44,61)H,45,58)H,46,52)H,47,53)H,48,59)H,62,63)H,64,65)H,66,67)H,69,70)H,71,72)H,49,54,68)…	C[C@@H]NC=O)[C@@H]C)NC=O)[C@@H]CCC[C@@H][NH3+])C[O-])=O)NC=O)CCCNC=O)[C@@H]C)NC=O)[C@@H]C)O[C@H]1[C@H]O)[C@@H]CO)O[C@H]OP[O-])=O)OP[O-])=O)OC[C@H]2O[C@H][C@H]O)[C@@H]2O)N2C=CC=O)NC2=O)[C@@H]1NCC)=O)C[O-])=O)C[O-])=O	RAVEN Model
563	c04895_c	2-Amino-4-hydroxy-6-(erythro-1,2,3-trihydroxypropyl)dihydropteridine triphosphate	C9H16N5O13P3	C9H12N5O13P3	-4	1e-05	0.02				Cytosol	C04895		InChI=1S/C9H16N5O13P3/c10-9-13-7-5817)14-9)12-31-11-7)616)415)2-25-2921,22)27-3023,24)26-2818,19)20/h4,6,15-16H,1-2H2,H,21,22)H,23,24)H2,18,19,20)H4,10,11,13,14,17)/p-4/t4-,6+/m1/s1	NC1=NC2=CN=CCN2)[C@H]O)[C@H]O)COP[O-])=O)OP[O-])=O)OP[O-])[O-])=O)C=O)N1	RAVEN Model
564	c04896_c	5-(5-Phospho-D-ribosylaminoformimino)-1-(5-phosphoribosyl)-imidazole-4-carboxamide	C15H25N5O15P2	C15H21N5O15P2	-4	1e-05	0.02				Cytosol	C04896		InChI=1S/C15H25N5O15P2/c16-1225)7-1317-3-18-14-1023)821)534-14)1-32-3626,27)28)204-19-7)15-1124)922)635-15)2-33-3729,30)31/h3-6,8-11,14-15,21-24H,1-2H2,H2,16,25)H,17,18)H2,26,27,28)H2,29,30,31)/p-4/t5-,6-,8-,9-,10-,11-,14-,15-/m1/s1	NC=O)C1=CNC=N[C@@H]2O[C@H]COP[O-])[O-])=O)[C@@H]O)[C@H]2O)NC=N1)[C@@H]1O[C@H]COP[O-])[O-])=O)[C@@H]O)[C@H]1O	RAVEN Model
565	c04916_c	N-(5'-Phospho-D-1'-ribulosylformimino)-5-amino-1-(5''-phospho-D-ribosyl)-4-imidazolecarboxamide	C15H25N5O15P2	C15H21N5O15P2	-4	1e-05	0.02				Cytosol	C04916		InChI=1S/C15H25N5O15P2/c16-1326)9-1418-4-17-1-621)1023)722)2-33-3627,28)29)205-19-9)15-1225)1124)835-15)3-34-3730,31)32/h4-5,7-8,10-12,15,22-25H,1-3H2,H2,16,26)H,17,18)H2,27,28,29)H2,30,31,32)/p-4/t7-,8-,10+,11-,12-,15-/m1/s1	NC=O)C1=CNC=NCC=O)[C@H]O)[C@H]O)COP[O-])[O-])=O)NC=N1)[C@@H]1O[C@H]COP[O-])[O-])=O)[C@@H]O)[C@H]1O	RAVEN Model
566	c04919_c	2,3,2'3'-Tetrakis(3-hydroxytetradecanoyl)-D-glucosaminyl-1,6-beta-D-glucosamine 1,4'-bisphosphate	C68H130N2O23P2	C68H126N2O23P2	-4	1e-05	0.02				Cytosol	C04919		InChI=1S/C68H130N2O23P2/c1-5-9-13-17-21-25-29-33-37-41-5172)45-5776)69-61-6590-5978)47-5374)43-39-35-31-27-23-19-15-11-7-3)6380)5689-6861)93-9584,85)86)50-87-67-6270-5877)46-5273)42-38-34-30-26-22-18-14-10-6-2)66645549-71)88-67)92-9481,82)83)91-6079)48-5475)44-40-36-32-28-24-20-16-12-8-4/h51-56,61-68,71-75,80H,5-50H2,1-4H3,H,69,76)H,70,77)H2,81,82,83)H2,84,85,86)/p-4/t51?,52?,53?,54?,55-,56-,61-,…	CCCCCCCCCCCCO)CC=O)N[C@H]1[C@H]OP[O-])[O-])=O)O[C@H]CO[C@@H]2O[C@H]CO)[C@@H]OP[O-])[O-])=O)[C@H]OC=O)CCO)CCCCCCCCCCC)[C@H]2NC=O)CCO)CCCCCCCCCCC)[C@@H]O)[C@@H]1OC=O)CCO)CCCCCCCCCCC	RAVEN Model
567	c04932_c	2,3,2',3'-Tetrakis(3-hydroxytetradecanoyl)-D-glucosaminyl-1,6-beta-D-glucosamine 1-phosphate	C68H129N2O20P	C68H127N2O20P	-2	1e-05	0.02				Cytosol	C04932		InChI=1S/C68H129N2O20P/c1-5-9-13-17-21-25-29-33-37-41-5172)45-5776)69-61-6588-5978)47-5374)43-39-35-31-27-23-19-15-11-7-3)6380)5549-71)86-6761)85-50-56-6481)6689-6079)48-5475)44-40-36-32-28-24-20-16-12-8-4)626887-56)90-9182,83)84)70-5877)46-5273)42-38-34-30-26-22-18-14-10-6-2/h51-56,61-68,71-75,80-81H,5-50H2,1-4H3,H,69,76)H,70,77)H2,82,83,84)/p-2/t51?,52?,53?,54?,55-,56-,61-,62-,63-,64-,65-,66-,6…	CCCCCCCCCCCCO)CC=O)N[C@H]1[C@H]OC[C@H]2O[C@@H]OP[O-])[O-])=O)[C@H]NC=O)CCO)CCCCCCCCCCC)[C@@H]OC=O)CCO)CCCCCCCCCCC)[C@@H]2O)O[C@H]CO)[C@@H]O)[C@@H]1OC=O)CCO)CCCCCCCCCCC	RAVEN Model
568	c05042_c	Glufosinate	C5H12NO4P	C5H11NO4P	-1	1e-05	0.02				Cytosol	C05042		InChI=1/C5H12NO4P/c1-119,10)3-2-46)57)8/h4H,2-3,6H2,1H3,H,7,8)H,9,10)/p-1	CP[O-])=O)CCC[NH3+])C[O-])=O	RAVEN Model
569	c05116_c	3-Hydroxybutanoyl-CoA	C25H42N7O18P3S	C25H38N7O18P3S	-4	1e-05	0.02				Cytosol	C05116		InChI=1S/C25H42N7O18P3S/c1-1333)8-1635)54-7-6-27-1534)4-5-28-2338)2037)252,3)10-47-5344,45)50-5242,43)46-9-14-1949-5139,40)41)1836)2448-14)32-12-31-17-2126)29-11-30-2217)32/h11-14,18-20,24,33,36-37H,4-10H2,1-3H3,H,27,34)H,28,38)H,42,43)H,44,45)H2,26,29,30)H2,39,40,41)/p-4/t13?,14-,18-,19-,20?,24-/m1/s1	CCO)CC=O)SCCNC=O)CCNC=O)CO)CC)C)COP[O-])=O)OP[O-])=O)OC[C@H]1O[C@H][C@H]O)[C@@H]1OP[O-])[O-])=O)N1C=NC2=CN)N=CN=C12	RAVEN Model
570	c05125_c	2-(alpha-Hydroxyethyl)thiamine diphosphate	C14H23N4O8P2S	C14H20N4O8P2S	-2	1e-05	0.02				Cytosol	C05125		InChI=1/C14H22N4O8P2S/c1-8-124-5-25-2823,24)26-2720,21)22)29-1492)19)188)7-11-6-16-103)17-1311)15/h6,9,19H,4-5,7H2,1-3H3,H4-,15,16,17,20,21,22,23,24)/p-2	CCO)C1=[N+]CC2=CN)N=CC)N=C2)CC)=CCCOP[O-])=O)OP[O-])[O-])=O)S1	RAVEN Model
571	c05130_c	Imidazole-4-acetaldehyde	C5H6N2O	C5H6N2O	0	1e-05	0.02				Cytosol	C05130		InChI=1S/C5H6N2O/c8-2-1-5-3-6-4-7-5/h2-4H,1H2,H,6,7)	O=CCC1=CNC=N1	RAVEN Model
572	c05172_c	Selenophosphate	PH3SeO3	O3PSe	-3	1e-05	0.02				Cytosol	C05172		InChI=1S/H3O3PSe/c1-42,3)5/hH3,1,2,3,5)/p-3	[O-]P[O-])[O-])=[Se]	RAVEN Model
573	c05198_c	5'-Deoxyadenosine	C10H13N5O3	C10H13N5O3	0	1e-05	0.02				Cytosol	C05198		InChI=1S/C10H13N5O3/c1-4-616)717)1018-4)15-3-14-5-811)12-2-13-95)15/h2-4,6-7,10,16-17H,1H3,H2,11,12,13)/t4-,6-,7-,10-/m1/s1	C[C@H]1O[C@H][C@H]O)[C@@H]1O)N1C=NC2=CN)N=CN=C12	RAVEN Model
574	c05223_c	Dodecanoyl-[acyl-carrier protein]	C12H23OSR	C12H23ORS	0	1e-05	0.02				Cytosol	C05223		Unavailable for R groups	CCCCCCCCCCCC=O)S[*]	RAVEN Model
575	c05258_c	(S)-3-Hydroxyhexadecanoyl-CoA	C37H66N7O18P3S	C37H62N7O18P3S	-4	1e-05	0.02				Cytosol	C05258		InChI=1S/C37H66N7O18P3S/c1-4-5-6-7-8-9-10-11-12-13-14-15-2545)20-2847)66-19-18-39-2746)16-17-40-3550)3249)372,3)22-59-6556,57)62-6454,55)58-21-26-3161-6351,52)53)3048)3660-26)44-24-43-29-3338)41-23-42-3429)44/h23-26,30-32,36,45,48-49H,4-22H2,1-3H3,H,39,46)H,40,50)H,54,55)H,56,57)H2,38,41,42)H2,51,52,53)/p-4/t25-,26+,30+,31+,32?,36+/m0/s1	CCCCCCCCCCCCC[C@H]O)CC=O)SCCNC=O)CCNC=O)CO)CC)C)COP[O-])=O)OP[O-])=O)OC[C@H]1O[C@H][C@H]O)[C@@H]1OP[O-])[O-])=O)N1C=NC2=CN)N=CN=C12	RAVEN Model
576	c05259_c	3-Oxopalmitoyl-CoA	C37H64N7O18P3S	C37H60N7O18P3S	-4	1e-05	0.02				Cytosol	C05259		InChI=1/C37H64N7O18P3S/c1-4-5-6-7-8-9-10-11-12-13-14-15-2545)20-2847)66-19-18-39-2746)16-17-40-3550)3249)372,3)22-59-6556,57)62-6454,55)58-21-26-3161-6351,52)53)3048)3660-26)44-24-43-29-3338)41-23-42-3429)44/h23-24,26,30-32,36,48-49H,4-22H2,1-3H3,H,39,46)H,40,50)H,54,55)H,56,57)H2,38,41,42)H2,51,52,53)/p-4/t26-,30-,31-,32?,36-/s2	CCCCCCCCCCCCCC=O)CC=O)SCCNC=O)CCNC=O)CO)CC)C)COP[O-])=O)OP[O-])=O)OC[C@H]1O[C@H][C@H]O)[C@@H]1OP[O-])[O-])=O)N1C=NC2=CN)N=CN=C12	RAVEN Model
577	c05260_c	(S)-3-Hydroxytetradecanoyl-CoA	C35H62N7O18P3S	C35H58N7O18P3S	-4	1e-05	0.02				Cytosol	C05260		InChI=1S/C35H62N7O18P3S/c1-4-5-6-7-8-9-10-11-12-13-2343)18-2645)64-17-16-37-2544)14-15-38-3348)3047)352,3)20-57-6354,55)60-6252,53)56-19-24-2959-6149,50)51)2846)3458-24)42-22-41-27-3136)39-21-40-3227)42/h21-24,28-30,34,43,46-47H,4-20H2,1-3H3,H,37,44)H,38,48)H,52,53)H,54,55)H2,36,39,40)H2,49,50,51)/p-4/t23-,24+,28+,29+,30?,34+/m0/s1	CCCCCCCCCCC[C@H]O)CC=O)SCCNC=O)CCNC=O)CO)CC)C)COP[O-])=O)OP[O-])=O)OC[C@H]1O[C@H][C@H]O)[C@@H]1OP[O-])[O-])=O)N1C=NC2=CN)N=CN=C12	RAVEN Model
578	c05261_c	3-Oxotetradecanoyl-CoA	C35H60N7O18P3S	C35H56N7O18P3S	-4	1e-05	0.02				Cytosol	C05261		InChI=1S/C35H60N7O18P3S/c1-4-5-6-7-8-9-10-11-12-13-2343)18-2645)64-17-16-37-2544)14-15-38-3348)3047)352,3)20-57-6354,55)60-6252,53)56-19-24-2959-6149,50)51)2846)3458-24)42-22-41-27-3136)39-21-40-3227)42/h21-22,24,28-30,34,46-47H,4-20H2,1-3H3,H,37,44)H,38,48)H,52,53)H,54,55)H2,36,39,40)H2,49,50,51)/p-4/t24-,28-,29-,30?,34-/m1/s1	CCCCCCCCCCCC=O)CC=O)SCCNC=O)CCNC=O)CO)CC)C)COP[O-])=O)OP[O-])=O)OC[C@H]1O[C@H][C@H]O)[C@@H]1OP[O-])[O-])=O)N1C=NC2=CN)N=CN=C12	RAVEN Model
579	c05262_c	(S)-3-Hydroxydodecanoyl-CoA	C33H58N7O18P3S	C33H54N7O18P3S	-4	1e-05	0.02				Cytosol	C05262		InChI=1S/C33H58N7O18P3S/c1-4-5-6-7-8-9-10-11-2141)16-2443)62-15-14-35-2342)12-13-36-3146)2845)332,3)18-55-6152,53)58-6050,51)54-17-22-2757-5947,48)49)2644)3256-22)40-20-39-25-2934)37-19-38-3025)40/h19-22,26-28,32,41,44-45H,4-18H2,1-3H3,H,35,42)H,36,46)H,50,51)H,52,53)H2,34,37,38)H2,47,48,49)/p-4/t21-,22+,26+,27+,28?,32+/m0/s1	CCCCCCCCC[C@H]O)CC=O)SCCNC=O)CCNC=O)CO)CC)C)COP[O-])=O)OP[O-])=O)OC[C@H]1O[C@H][C@H]O)[C@@H]1OP[O-])[O-])=O)N1C=NC2=CN)N=CN=C12	RAVEN Model
580	c05263_c	3-Oxododecanoyl-CoA	C33H56N7O18P3S	C33H52N7O18P3S	-4	1e-05	0.02				Cytosol	C05263		InChI=1S/C33H56N7O18P3S/c1-4-5-6-7-8-9-10-11-2141)16-2443)62-15-14-35-2342)12-13-36-3146)2845)332,3)18-55-6152,53)58-6050,51)54-17-22-2757-5947,48)49)2644)3256-22)40-20-39-25-2934)37-19-38-3025)40/h19-20,22,26-28,32,44-45H,4-18H2,1-3H3,H,35,42)H,36,46)H,50,51)H,52,53)H2,34,37,38)H2,47,48,49)/p-4/t22-,26-,27-,28?,32-/m1/s1	CCCCCCCCCC=O)CC=O)SCCNC=O)CCNC=O)CO)CC)C)COP[O-])=O)OP[O-])=O)OC[C@H]1O[C@H][C@H]O)[C@@H]1OP[O-])[O-])=O)N1C=NC2=CN)N=CN=C12	RAVEN Model
581	c05264_c	(S)-Hydroxydecanoyl-CoA	C31H54N7O18P3S	C31H50N7O18P3S	-4	1e-05	0.02				Cytosol	C05264		InChI=1S/C31H54N7O18P3S/c1-4-5-6-7-8-9-1939)14-2241)60-13-12-33-2140)10-11-34-2944)2643)312,3)16-53-5950,51)56-5848,49)52-15-20-2555-5745,46)47)2442)3054-20)38-18-37-23-2732)35-17-36-2823)38/h17-20,24-26,30,39,42-43H,4-16H2,1-3H3,H,33,40)H,34,44)H,48,49)H,50,51)H2,32,35,36)H2,45,46,47)/p-4/t19-,20+,24+,25+,26?,30+/m0/s1	CCCCCCC[C@H]O)CC=O)SCCNC=O)CCNC=O)CO)CC)C)COP[O-])=O)OP[O-])=O)OC[C@H]1O[C@H][C@H]O)[C@@H]1OP[O-])[O-])=O)N1C=NC2=CN)N=CN=C12	RAVEN Model
582	c05265_c	3-Oxodecanoyl-CoA	C31H52N7O18P3S	C31H48N7O18P3S	-4	1e-05	0.02				Cytosol	C05265		InChI=1S/C31H52N7O18P3S/c1-4-5-6-7-8-9-1939)14-2241)60-13-12-33-2140)10-11-34-2944)2643)312,3)16-53-5950,51)56-5848,49)52-15-20-2555-5745,46)47)2442)3054-20)38-18-37-23-2732)35-17-36-2823)38/h17-18,20,24-26,30,42-43H,4-16H2,1-3H3,H,33,40)H,34,44)H,48,49)H,50,51)H2,32,35,36)H2,45,46,47)/p-4/t20-,24-,25-,26?,30-/m1/s1	CCCCCCCC=O)CC=O)SCCNC=O)CCNC=O)CO)CC)C)COP[O-])=O)OP[O-])=O)OC[C@H]1O[C@H][C@H]O)[C@@H]1OP[O-])[O-])=O)N1C=NC2=CN)N=CN=C12	RAVEN Model
583	c05266_c	(S)-3-Hydroxyoctanoyl-CoA	C29H50N7O18P3S	C29H46N7O18P3S	-4	1e-05	0.02				Cytosol	C05266		InChI=1/C29H50N7O18P3S/c1-4-5-6-7-1737)12-2039)58-11-10-31-1938)8-9-32-2742)2441)292,3)14-51-5748,49)54-5646,47)50-13-18-2353-5543,44)45)2240)2852-18)36-16-35-21-2530)33-15-34-2621)36/h15-18,22-24,28,37,40-41H,4-14H2,1-3H3,H,31,38)H,32,42)H,46,47)H,48,49)H2,30,33,34)H2,43,44,45)/p-4/t17-,18+,22+,23+,24?,28+/s2	CCCCC[C@H]O)CC=O)SCCNC=O)CCNC=O)CO)CC)C)COP[O-])=O)OP[O-])=O)OC[C@H]1O[C@H][C@H]O)[C@@H]1OP[O-])[O-])=O)N1C=NC2=CN)N=CN=C12	RAVEN Model
584	c05267_c	3-Oxooctanoyl-CoA	C29H48N7O18P3S	C29H44N7O18P3S	-4	1e-05	0.02				Cytosol	C05267		InChI=1/C29H48N7O18P3S/c1-4-5-6-7-1737)12-2039)58-11-10-31-1938)8-9-32-2742)2441)292,3)14-51-5748,49)54-5646,47)50-13-18-2353-5543,44)45)2240)2852-18)36-16-35-21-2530)33-15-34-2621)36/h15-16,18,22-24,28,40-41H,4-14H2,1-3H3,H,31,38)H,32,42)H,46,47)H,48,49)H2,30,33,34)H2,43,44,45)/p-4/t18-,22-,23-,24?,28-/s2	CCCCCC=O)CC=O)SCCNC=O)CCNC=O)CO)CC)C)COP[O-])=O)OP[O-])=O)OC[C@H]1O[C@H][C@H]O)[C@@H]1OP[O-])[O-])=O)N1C=NC2=CN)N=CN=C12	RAVEN Model
585	c05268_c	(S)-Hydroxyhexanoyl-CoA	C27H46N7O18P3S	C27H42N7O18P3S	-4	1e-05	0.02				Cytosol	C05268		InChI=1/C27H46N7O18P3S/c1-4-5-1535)10-1837)56-9-8-29-1736)6-7-30-2540)2239)272,3)12-49-5546,47)52-5444,45)48-11-16-2151-5341,42)43)2038)2650-16)34-14-33-19-2328)31-13-32-2419)34/h13-16,20-22,26,35,38-39H,4-12H2,1-3H3,H,29,36)H,30,40)H,44,45)H,46,47)H2,28,31,32)H2,41,42,43)/p-4/t15-,16+,20+,21+,22?,26+/s2	CCC[C@H]O)CC=O)SCCNC=O)CCNC=O)CO)CC)C)COP[O-])=O)OP[O-])=O)OC[C@H]1O[C@H][C@H]O)[C@@H]1OP[O-])[O-])=O)N1C=NC2=CN)N=CN=C12	RAVEN Model
586	c05269_c	3-Oxohexanoyl-CoA	C27H44N7O18P3S	C27H40N7O18P3S	-4	1e-05	0.02				Cytosol	C05269		InChI=1/C27H44N7O18P3S/c1-4-5-1535)10-1837)56-9-8-29-1736)6-7-30-2540)2239)272,3)12-49-5546,47)52-5444,45)48-11-16-2151-5341,42)43)2038)2650-16)34-14-33-19-2328)31-13-32-2419)34/h13-14,16,20-22,26,38-39H,4-12H2,1-3H3,H,29,36)H,30,40)H,44,45)H,46,47)H2,28,31,32)H2,41,42,43)/p-4/t16-,20-,21-,22?,26-/s2	CCCC=O)CC=O)SCCNC=O)CCNC=O)CO)CC)C)COP[O-])=O)OP[O-])=O)OC[C@H]1O[C@H][C@H]O)[C@@H]1OP[O-])[O-])=O)N1C=NC2=CN)N=CN=C12	RAVEN Model
587	c05270_c	Hexanoyl-CoA	C27H46N7O17P3S	C27H42N7O17P3S	-4	1e-05	0.02				Cytosol	C05270		InChI=1/C27H46N7O17P3S/c1-4-5-6-7-1836)55-11-10-29-1735)8-9-30-2539)2238)272,3)13-48-5445,46)51-5343,44)47-12-16-2150-5240,41)42)2037)2649-16)34-15-33-19-2328)31-14-32-2419)34/h14-16,20-22,26,37-38H,4-13H2,1-3H3,H,29,35)H,30,39)H,43,44)H,45,46)H2,28,31,32)H2,40,41,42)/p-4/t16-,20-,21-,22?,26-/s2	CCCCCC=O)SCCNC=O)CCNC=O)CO)CC)C)COP[O-])=O)OP[O-])=O)OC[C@H]1O[C@H][C@H]O)[C@@H]1OP[O-])[O-])=O)N1C=NC2=CN)N=CN=C12	RAVEN Model
588	c05271_c	trans-Hex-2-enoyl-CoA	C27H44N7O17P3S	C27H40N7O17P3S	-4	1e-05	0.02				Cytosol	C05271		InChI=1/C27H44N7O17P3S/c1-4-5-6-7-1836)55-11-10-29-1735)8-9-30-2539)2238)272,3)13-48-5445,46)51-5343,44)47-12-16-2150-5240,41)42)2037)2649-16)34-15-33-19-2328)31-14-32-2419)34/h6-7,14-16,20-22,26,37-38H,4-5,8-13H2,1-3H3,H,29,35)H,30,39)H,43,44)H,45,46)H2,28,31,32)H2,40,41,42)/p-4/b7-6+/t16-,20-,21-,22?,26-/s2	CCC\C=C\C=O)SCCNC=O)CCNC=O)CO)CC)C)COP[O-])=O)OP[O-])=O)OC[C@H]1O[C@H][C@H]O)[C@@H]1OP[O-])[O-])=O)N1C=NC2=CN)N=CN=C12	RAVEN Model
589	c05272_c	trans-Hexadec-2-enoyl-CoA	C37H64N7O17P3S	C37H60N7O17P3S	-4	1e-05	0.02				Cytosol	C05272		InChI=1S/C37H64N7O17P3S/c1-4-5-6-7-8-9-10-11-12-13-14-15-16-17-2846)65-21-20-39-2745)18-19-40-3549)3248)372,3)23-58-6455,56)61-6353,54)57-22-26-3160-6250,51)52)3047)3659-26)44-25-43-29-3338)41-24-42-3429)44/h16-17,24-26,30-32,36,47-48H,4-15,18-23H2,1-3H3,H,39,45)H,40,49)H,53,54)H,55,56)H2,38,41,42)H2,50,51,52)/p-4/b17-16+/t26-,30-,31-,32?,36-/m1/s1	CCCCCCCCCCCCC\C=C\C=O)SCCNC=O)CCNC=O)CO)CC)C)COP[O-])=O)OP[O-])=O)OC[C@H]1O[C@H][C@H]O)[C@@H]1OP[O-])[O-])=O)N1C=NC2=CN)N=CN=C12	RAVEN Model
590	c05273_c	trans-Tetradec-2-enoyl-CoA	C35H60N7O17P3S	C35H56N7O17P3S	-4	1e-05	0.02				Cytosol	C05273		InChI=1S/C35H60N7O17P3S/c1-4-5-6-7-8-9-10-11-12-13-14-15-2644)63-19-18-37-2543)16-17-38-3347)3046)352,3)21-56-6253,54)59-6151,52)55-20-24-2958-6048,49)50)2845)3457-24)42-23-41-27-3136)39-22-40-3227)42/h14-15,22-24,28-30,34,45-46H,4-13,16-21H2,1-3H3,H,37,43)H,38,47)H,51,52)H,53,54)H2,36,39,40)H2,48,49,50)/p-4/b15-14+/t24-,28-,29-,30?,34-/m1/s1	CCCCCCCCCCC\C=C\C=O)SCCNC=O)CCNC=O)CO)CC)C)COP[O-])=O)OP[O-])=O)OC[C@H]1O[C@H][C@H]O)[C@@H]1OP[O-])[O-])=O)N1C=NC2=CN)N=CN=C12	RAVEN Model
591	c05274_c	Decanoyl-CoA	C31H54N7O17P3S	C31H50N7O17P3S	-4	1e-05	0.02				Cytosol	C05274		InChI=1/C31H54N7O17P3S/c1-4-5-6-7-8-9-10-11-2240)59-15-14-33-2139)12-13-34-2943)2642)312,3)17-52-5849,50)55-5747,48)51-16-20-2554-5644,45)46)2441)3053-20)38-19-37-23-2732)35-18-36-2823)38/h18-20,24-26,30,41-42H,4-17H2,1-3H3,H,33,39)H,34,43)H,47,48)H,49,50)H2,32,35,36)H2,44,45,46)/p-4/t20-,24-,25-,26?,30-/s2	CCCCCCCCCC=O)SCCNC=O)CCNC=O)CO)CC)C)COP[O-])=O)OP[O-])=O)OC[C@H]1O[C@H][C@H]O)[C@@H]1OP[O-])[O-])=O)N1C=NC2=CN)N=CN=C12	RAVEN Model
592	c05275_c	trans-Dec-2-enoyl-CoA	C31H52N7O17P3S	C31H48N7O17P3S	-4	1e-05	0.02				Cytosol	C05275		InChI=1S/C31H52N7O17P3S/c1-4-5-6-7-8-9-10-11-2240)59-15-14-33-2139)12-13-34-2943)2642)312,3)17-52-5849,50)55-5747,48)51-16-20-2554-5644,45)46)2441)3053-20)38-19-37-23-2732)35-18-36-2823)38/h10-11,18-20,24-26,30,41-42H,4-9,12-17H2,1-3H3,H,33,39)H,34,43)H,47,48)H,49,50)H2,32,35,36)H2,44,45,46)/p-4/b11-10+/t20-,24-,25-,26?,30-/m1/s1	CCCCCCC\C=C\C=O)SCCNC=O)CCNC=O)CO)CC)C)COP[O-])=O)OP[O-])=O)OC[C@H]1O[C@H][C@H]O)[C@@H]1OP[O-])[O-])=O)N1C=NC2=CN)N=CN=C12	RAVEN Model
593	c05276_c	trans-Oct-2-enoyl-CoA	C29H48N7O17P3S	C29H44N7O17P3S	-4	1e-05	0.02				Cytosol	C05276		InChI=1S/C29H48N7O17P3S/c1-4-5-6-7-8-9-2038)57-13-12-31-1937)10-11-32-2741)2440)292,3)15-50-5647,48)53-5545,46)49-14-18-2352-5442,43)44)2239)2851-18)36-17-35-21-2530)33-16-34-2621)36/h8-9,16-18,22-24,28,39-40H,4-7,10-15H2,1-3H3,H,31,37)H,32,41)H,45,46)H,47,48)H2,30,33,34)H2,42,43,44)/p-4/b9-8+/t18-,22-,23-,24?,28-/m1/s1	CCCCC\C=C\C=O)SCCNC=O)CCNC=O)CO)CC)C)COP[O-])=O)OP[O-])=O)OC[C@H]1O[C@H][C@H]O)[C@@H]1OP[O-])[O-])=O)N1C=NC2=CN)N=CN=C12	RAVEN Model
594	c05335_c	L-Selenomethionine	C5H11NO2Se	C5H11NO2Se	0	1e-05	0.02				Cytosol	C05335		InChI=1S/C5H11NO2Se/c1-9-3-2-46)57)8/h4H,2-3,6H2,1H3,H,7,8)/t4-/m0/s1	C[Se]CC[C@H][NH3+])C[O-])=O	RAVEN Model
595	c05345_c	beta-D-Fructose 6-phosphate	C6H13O9P	C6H11O9P	-2	1e-05	0.02				Cytosol	C05345		InChI=1S/C6H13O9P/c7-2-610)59)48)315-6)1-14-1611,12)13/h3-5,7-10H,1-2H2,H2,11,12,13)/p-2/t3-,4-,5+,6-/m1/s1	OC[C@@]1O)O[C@H]COP[O-])[O-])=O)[C@@H]O)[C@@H]1O	RAVEN Model
596	c05378_c	beta-D-Fructose 1,6-bisphosphate	C6H14O12P2	C6H10O12P2	-4	1e-05	0.02				Cytosol	C05378		InChI=1S/C6H14O12P2/c7-4-31-16-1910,11)12)18-69,54)8)2-17-2013,14)15/h3-5,7-9H,1-2H2,H2,10,11,12)H2,13,14,15)/p-4/t3-,4-,5+,6-/m1/s1	O[C@H]1[C@H]O)[C@@]O)COP[O-])[O-])=O)O[C@@H]1COP[O-])[O-])=O	RAVEN Model
597	c05379_c	Oxalosuccinate	C6H6O7	C6H3O7	-3	1e-05	0.02				Cytosol	C05379		InChI=1/C6H6O7/c7-38)1-2510)11)49)612)13/h2H,1H2,H,7,8)H,10,11)H,12,13)/p-3	[O-]C=O)CCC[O-])=O)C=O)C[O-])=O	RAVEN Model
598	c05381_c	3-Carboxy-1-hydroxypropyl-ThPP	C16H25N4O10P2S	C16H21N4O10P2S	-3	1e-05	0.02				Cytosol	C05381		InChI=1/C16H24N4O10P2S/c1-9-135-6-29-3227,28)30-3124,25)26)33-161221)3-4-1422)23)209)8-11-7-18-102)19-1511)17/h7,12,21H,3-6,8H2,1-2H3,H5-,17,18,19,22,23,24,25,26,27,28)/p-3	CC1=CCCOP[O-])=O)OP[O-])[O-])=O)SCCO)CCC[O-])=O)=[N+]1CC1=CN)N=CC)N=C1	RAVEN Model
599	c05382_c	Sedoheptulose 7-phosphate	C7H15O10P	C7H13O10P	-2	1e-05	0.02				Cytosol	C05382		InChI=1/C7H15O10P/c8-1-39)511)713)612)410)2-17-1814,15)16/h4-8,10-13H,1-2H2,H2,14,15,16)/p-2	OCC=O)CO)CO)CO)CO)COP[O-])[O-])=O	RAVEN Model
600	c05444_c	3alpha,7alpha,26-Trihydroxy-5beta-cholestane	C27H48O3	C27H48O3	0	1e-05	0.02				Cytosol	C05444		InChI=1S/C27H48O3/c1-1716-28)6-5-7-182)21-8-9-22-25-2311-13-2721,22)4)263)12-10-2029)14-1926)15-2425)30/h17-25,28-30H,5-16H2,1-4H3/t17?,18-,19+,20-,21-,22+,23+,24-,25+,26+,27-/m1/s1	CCCO)CCC[C@@H]C)[C@H]1CC[C@H]2[C@@H]3[C@H]O)C[C@@H]4C[C@H]O)CC[C@]4C)[C@H]3CC[C@]12C	RAVEN Model
601	c05445_c	3alpha,7alpha-Dihydroxy-5beta-cholestan-26-al	C27H46O3	C27H46O3	0	1e-05	0.02				Cytosol	C05445		InChI=1S/C27H46O3/c1-1716-28)6-5-7-182)21-8-9-22-25-2311-13-2721,22)4)263)12-10-2029)14-1926)15-2425)30/h16-25,29-30H,5-15H2,1-4H3/t17?,18-,19+,20-,21-,22+,23+,24-,25+,26+,27-/m1/s1	CCCCC[C@@H]C)[C@H]1CC[C@H]2[C@@H]3[C@H]O)C[C@@H]4C[C@H]O)CC[C@]4C)[C@H]3CC[C@]12C)C=O	RAVEN Model
602	c05512_c	Deoxyinosine	C10H12N4O4	C10H12N4O4	0	1e-05	0.02				Cytosol	C05512		InChI=1S/C10H12N4O4/c15-2-6-516)1-718-6)14-4-13-8-914)11-3-12-108)17/h3-7,15-16H,1-2H2,H,11,12,17)/t5-,6+,7+/m0/s1	OC[C@H]1O[C@H]C[C@@H]1O)N1C=NC2=C1N=CNC2=O	RAVEN Model
603	c05519_c	L-Allothreonine	C4H9NO3	C4H9NO3	0	1e-05	0.02				Cytosol	C05519		InChI=1S/C4H9NO3/c1-26)35)47)8/h2-3,6H,5H2,1H3,H,7,8)/t2-,3-/m0/s1	C[C@H]O)[C@H][NH3+])C[O-])=O	RAVEN Model
604	c05527_c	3-Sulfinylpyruvate	C3H4O5S	C3H2O5S	-2	1e-05	0.02				Cytosol	C05527		InChI=1S/C3H4O5S/c4-235)6)1-97)8/h1H2,H,5,6)H,7,8)/p-2	[O-]C=O)C=O)CS[O-])=O	RAVEN Model
605	c05528_c	3-Sulfopyruvate	C3H4O6S	C3H2O6S	-2	1e-05	0.02				Cytosol	C05528		InChI=1S/C3H4O6S/c4-235)6)1-107,8)9/h1H2,H,5,6)H,7,8,9)/p-2	[O-]C=O)C=O)CS[O-])=O)=O	RAVEN Model
606	c05576_c	3,4-Dihydroxyphenylethyleneglycol	C8H10O4	C8H10O4	0	1e-05	0.02				Cytosol	C05576		InChI=1/C8H10O4/c9-4-812)5-1-2-610)711)3-5/h1-3,8-12H,4H2	OCCO)C1=CCO)=CO)C=C1	RAVEN Model
607	c05577_c	3,4-Dihydroxymandelaldehyde	C8H8O4	C8H8O4	0	1e-05	0.02				Cytosol	C05577		InChI=1/C8H8O4/c9-4-812)5-1-2-610)711)3-5/h1-4,8,10-12H	OCC=O)C1=CCO)=CO)C=C1	RAVEN Model
608	c05600_c	2-Hydroxyhepta-2,4-dienedioate	C7H8O5	C7H6O5	-2	1e-05	0.02				Cytosol	C05600		InChI=1S/C7H8O5/c8-5711)12)3-1-2-4-69)10/h1,3H,2,4H2,H,9,10)H,11,12)/p-2/b3-1+	[O-]C=O)CCC=CC=O)C[O-])=O	RAVEN Model
609	c05629_c	Phenylpropanoate	C9H10O2	C9H9O2	-1	1e-05	0.02				Cytosol	C05629		InChI=1S/C9H10O2/c10-911)7-6-8-4-2-1-3-5-8/h1-5H,6-7H2,H,10,11)/p-1	[O-]C=O)CCC1=CC=CC=C1	RAVEN Model
610	c05631_c	Eriodictyol	C15H12O6	C15H12O6	0	1e-05	0.02				Cytosol	C05631		InChI=1S/C15H12O6/c16-8-4-1119)15-1220)6-1321-1415)5-8)7-1-2-917)1018)3-7/h1-5,13,16-19H,6H2/t13-/m0/s1	OC1=CC2=CC=O)C[C@H]O2)C2=CC=CO)CO)=C2)CO)=C1	RAVEN Model
611	c05634_c	5-Hydroxyindoleacetaldehyde	C10H9NO2	C10H9NO2	0	1e-05	0.02				Cytosol	C05634		InChI=1S/C10H9NO2/c12-4-3-7-6-11-10-2-1-813)5-97)10/h1-2,4-6,11,13H,3H2	OC1=CC=C2NC=CCC=O)C2=C1	RAVEN Model
612	c05635_c	5-Hydroxyindoleacetate	C10H9NO3	C10H8NO3	-1	1e-05	0.02				Cytosol	C05635		InChI=1S/C10H9NO3/c12-7-1-2-9-84-7)65-11-9)3-1013)14/h1-2,4-5,11-12H,3H2,H,13,14)/p-1	OC1=CC=C2NC=CCC[O-])=O)C2=C1	RAVEN Model
613	c05654_c	5-(2'-Formylethyl)-4,6-dihydroxypicolinate	C9H9NO5	C9H8NO5	-1	1e-05	0.02				Cytosol	C05654		InChI=1S/C9H9NO5/c11-3-1-2-5-712)4-6914)15)10-85)13/h3-4H,1-2H2,H,14,15)H2,10,12,13)/p-1	OC1=CCCC=O)C=O)NC=C1)C[O-])=O	RAVEN Model
614	c05655_c	5-(2'-Carboxyethyl)-4,6-dihydroxypicolinate	C9H9NO6	C9H7NO6	-2	1e-05	0.02				Cytosol	C05655		InChI=1S/C9H9NO6/c11-6-3-5915)16)10-814)46)1-2-712)13/h3H,1-2H2,H,12,13)H,15,16)H2,10,11,14)/p-2	OC1=CCCC[O-])=O)C=O)NC=C1)C[O-])=O	RAVEN Model
615	c05665_c	3-Aminopropanal	C3H7NO	C3H8NO	1	1e-05	0.02				Cytosol	C05665		InChI=1S/C3H7NO/c4-2-1-3-5/h3H,1-2,4H2/p+1	[NH3+]CCC=O	RAVEN Model
616	c05668_c	3-Hydroxypropionyl-CoA	C24H40N7O18P3S	C24H36N7O18P3S	-4	1e-05	0.02				Cytosol	C05668		InChI=1S/C24H40N7O18P3S/c1-242,1936)2237)27-5-3-1433)26-6-8-53-1534)4-7-32)10-46-5243,44)49-5141,42)45-9-13-1848-5038,39)40)1735)2347-13)31-12-30-16-2025)28-11-29-2116)31/h11-13,17-19,23,32,35-36H,3-10H2,1-2H3,H,26,33)H,27,37)H,41,42)H,43,44)H2,25,28,29)H2,38,39,40)/p-4/t13-,17-,18-,19?,23-/m1/s1	CCC)COP[O-])=O)OP[O-])=O)OC[C@H]1O[C@H][C@H]O)[C@@H]1OP[O-])[O-])=O)N1C=NC2=CN)N=CN=C12)CO)C=O)NCCC=O)NCCSC=O)CCO	RAVEN Model
617	c05684_c	Selenite	SeO3	O3Se	-2	1e-05	0.02				Cytosol	C05684		InChI=1S/H2O3Se/c1-42)3/hH2,1,2,3)/p-2	[O-][Se][O-])=O	RAVEN Model
618	c05686_c	Adenylylselenate	C10H14N5O10PSe	C10H12N5O10PSe	-2	1e-05	0.02				Cytosol	C05686		InChI=1S/C10H14N5O10PSe/c11-8-5-913-2-12-8)153-14-5)10-717)616)424-10)1-23-2618,19)25-2720,21)22/h2-4,6-7,10,16-17H,1H2,H,18,19)H2,11,12,13)H,20,21,22)/p-2/t4-,6-,7-,10-/m1/s1	NC1=C2N=CN[C@@H]3O[C@H]COP[O-])=O)O[Se][O-])=O)=O)[C@@H]O)[C@H]3O)C2=NC=N1	RAVEN Model
619	c05688_c	L-Selenocysteine	C3H7NO2Se	C3H7NO2Se	0	1e-05	0.02				Cytosol	C05688		InChI=1S/C3H7NO2Se/c4-21-7)35)6/h2,7H,1,4H2,H,5,6)/t2-/m0/s1	[NH3+][C@@H]C[SeH])C[O-])=O	RAVEN Model
620	c05691_c	Se-Adenosylselenomethionine	C15H23N6O5Se	C15H23N6O5Se	1	1e-05	0.02				Cytosol	C05691		InChI=1S/C15H22N6O5Se/c1-273-2-716)1524)25)4-8-1022)1123)1426-8)21-6-20-9-1217)18-5-19-139)21/h5-8,10-11,14,22-23H,2-4,16H2,1H3,H2-,17,18,19,24,25)/p+1/t7-,8+,10+,11+,14+,27?/m0/s1	C[Se+]CC[C@H][NH3+])C[O-])=O)C[C@H]1O[C@H][C@H]O)[C@@H]1O)N1C=NC2=CN)N=CN=C12	RAVEN Model
621	c05692_c	Se-Adenosyl-L-selenohomocysteine	C14H20N6O5Se	C14H20N6O5Se	0	1e-05	0.02				Cytosol	C05692		InChI=1S/C14H20N6O5Se/c15-61423)24)1-2-26-3-7-921)1022)1325-7)20-5-19-8-1116)17-4-18-128)20/h4-7,9-10,13,21-22H,1-3,15H2,H,23,24)H2,16,17,18)/t6-,7+,9+,10+,13-/m0/s1	NC1=C2N=CN[C@H]3O[C@H]C[Se]CC[C@H][NH3+])C[O-])=O)[C@@H]O)[C@H]3O)C2=NC=N1	RAVEN Model
622	c05696_c	3'-Phosphoadenylylselenate	C10H15N5O13P2Se	C10H11N5O13P2Se	-4	1e-05	0.02				Cytosol	C05696		InChI=1S/C10H15N5O13P2Se/c11-8-5-913-2-12-8)153-14-5)10-616)727-2917,18)19)426-10)1-25-3020,21)28-3122,23)24/h2-4,6-7,10,16H,1H2,H,20,21)H2,11,12,13)H2,17,18,19)H,22,23,24)/p-4/t4-,6-,7-,10-/m1/s1	NC1=C2N=CN[C@@H]3O[C@H]COP[O-])=O)O[Se][O-])=O)=O)[C@@H]OP[O-])[O-])=O)[C@H]3O)C2=NC=N1	RAVEN Model
623	c05697_c	Selenate	H2SeO4	O4Se	-2	1e-05	0.02				Cytosol	C05697		InChI=1S/H2O4Se/c1-52,3)4/hH2,1,2,3,4)/p-2	[O-][Se][O-])=O)=O	RAVEN Model
624	c05698_c	Selenohomocysteine	C4H9NO2Se	C4H9NO2Se	0	1e-05	0.02				Cytosol	C05698		InChI=1S/C4H9NO2Se/c5-31-2-8)46)7/h3,8H,1-2,5H2,H,6,7)/t3-/m0/s1	[NH3+][C@@H]CC[SeH])C[O-])=O	RAVEN Model
625	c05699_c	L-Selenocystathionine	C7H14N2O4Se	C7H14N2O4Se	0	1e-05	0.02				Cytosol	C05699		InChI=1S/C7H14N2O4Se/c8-4610)11)1-2-14-3-59)712)13/h4-5H,1-3,8-9H2,H,10,11)H,12,13)/t4-,5-/m0/s1	[NH3+][C@@H]CC[Se]C[C@H][NH3+])C[O-])=O)C[O-])=O	RAVEN Model
626	c05702_c	O-Phosphorylhomoserine	C4H10NO6P	C4H8NO6P	-2	1e-05	0.02				Cytosol	C05702		InChI=1/C4H10NO6P/c5-346)7)1-2-11-128,9)10/h3H,1-2,5H2,H,6,7)H2,8,9,10)/p-2	[NH3+]CCCOP[O-])[O-])=O)C[O-])=O	RAVEN Model
627	c05703_c	Methaneselenol	CH4Se	CH4Se	0	1e-05	0.02				Cytosol	C05703		InChI=1S/CH4Se/c1-2/h2H,1H3	C[SeH]	RAVEN Model
628	c05714_c	alpha-Aminopropiononitrile	C3H6N2	C3H6N2	0	1e-05	0.02				Cytosol	C05714		InChI=1/C3H6N2/c1-35)2-4/h3H,5H2,1H3	CCN)C#N	RAVEN Model
629	c05715_c	gamma-Amino-gamma-cyanobutanoate	C5H8N2O2	C5H7N2O2	-1	1e-05	0.02				Cytosol	C05715		InChI=1/C5H8N2O2/c6-3-47)1-2-58)9/h4H,1-2,7H2,H,8,9)/p-1	NCCCC[O-])=O)C#N	RAVEN Model
630	c05744_c	Acetoacetyl-[acp]	C4H5O2SR	C4H5O2RS	0	1e-05	0.02				Cytosol	C05744		Unavailable for R groups	CC=O)CC=O)S[*]	RAVEN Model
631	c05745_c	Butyryl-[acp]	C4H7OSR	C4H7ORS	0	1e-05	0.02				Cytosol	C05745		Unavailable for R groups	CCCC=O)S[*]	RAVEN Model
632	c05746_c	3-Oxohexanoyl-[acp]	C6H9O2SR	C6H9O2RS	0	1e-05	0.02				Cytosol	C05746		Unavailable for R groups	CCCC=O)CC=O)S[*]	RAVEN Model
633	c05747_c	(R)-3-Hydroxyhexanoyl-[acp]	C6H11O2SR	C6H11O2RS	0	1e-05	0.02				Cytosol	C05747		Unavailable for R groups	CCC[C@@H]O)CC=O)S[*]	RAVEN Model
634	c05748_c	trans-Hex-2-enoyl-[acp]	C6H9OSR	C6H9ORS	0	1e-05	0.02				Cytosol	C05748		Unavailable for R groups	CCC\C=C\C=O)S[*]	RAVEN Model
635	c05749_c	Hexanoyl-[acp]	C6H11OSR	C6H11ORS	0	1e-05	0.02				Cytosol	C05749		Unavailable for R groups	CCCCCC=O)S[*]	RAVEN Model
636	c05750_c	3-Oxooctanoyl-[acp]	C8H13O2SR	C8H13O2RS	0	1e-05	0.02				Cytosol	C05750		Unavailable for R groups	CCCCCC=O)CC=O)S[*]	RAVEN Model
637	c05751_c	trans-Oct-2-enoyl-[acp]	C8H13OSR	C8H13ORS	0	1e-05	0.02				Cytosol	C05751		Unavailable for R groups	CCCCC\C=C\C=O)S[*]	RAVEN Model
638	c05752_c	Octanoyl-[acp]	C8H15OSR	C8H15ORS	0	1e-05	0.02				Cytosol	C05752		Unavailable for R groups	CCCCCCCC=O)S[*]	RAVEN Model
639	c05753_c	3-Oxodecanoyl-[acp]	C10H17O2SR	C10H17O2RS	0	1e-05	0.02				Cytosol	C05753		Unavailable for R groups	CCCCCCCC=O)CC=O)S[*]	RAVEN Model
640	c05754_c	trans-Dec-2-enoyl-[acp]	C10H17OSR	C10H17ORS	0	1e-05	0.02				Cytosol	C05754		Unavailable for R groups	CCCCCCC\C=C\C=O)S[*]	RAVEN Model
641	c05755_c	Decanoyl-[acp]	C10H19OSR	C10H19ORS	0	1e-05	0.02				Cytosol	C05755		Unavailable for R groups	CCCCCCCCCC=O)S[*]	RAVEN Model
642	c05756_c	3-Oxododecanoyl-[acp]	C12H21O2SR	C12H21O2RS	0	1e-05	0.02				Cytosol	C05756		Unavailable for R groups	CCCCCCCCCC=O)CC=O)S[*]	RAVEN Model
643	c05757_c	(R)-3-Hydroxydodecanoyl-[acp]	C12H23O2SR	C12H23O2RS	0	1e-05	0.02				Cytosol	C05757		Unavailable for R groups	CCCCCCCCC[C@@H]O)CC=O)S[*]	RAVEN Model
644	c05758_c	trans-Dodec-2-enoyl-[acp]	C12H21OSR	C12H21ORS	0	1e-05	0.02				Cytosol	C05758		Unavailable for R groups	CCCCCCCCC\C=C\C=O)S[*]	RAVEN Model
645	c05759_c	3-Oxotetradecanoyl-[acp]	C14H25O2SR	C14H25O2RS	0	1e-05	0.02				Cytosol	C05759		Unavailable for R groups	CCCCCCCCCCCC=O)CC=O)S[*]	RAVEN Model
646	c05760_c	trans-Tetradec-2-enoyl-[acp]	C14H25OSR	C14H25ORS	0	1e-05	0.02				Cytosol	C05760		Unavailable for R groups	CCCCCCCCCCC\C=C\C=O)S[*]	RAVEN Model
647	c05761_c	Tetradecanoyl-[acp]	C14H27OSR	C14H27ORS	0	1e-05	0.02				Cytosol	C05761		Unavailable for R groups	CCCCCCCCCCCCCC=O)S[*]	RAVEN Model
648	c05762_c	3-Oxohexadecanoyl-[acp]	C16H29O2SR	C16H29O2RS	0	1e-05	0.02				Cytosol	C05762		Unavailable for R groups	CCCCCCCCCCCCCC=O)CC=O)S[*]	RAVEN Model
649	c05763_c	trans-Hexadec-2-enoyl-[acp]	C16H29OSR	C16H29ORS	0	1e-05	0.02				Cytosol	C05763		Unavailable for R groups	CCCCCCCCCCCCC\C=C\C=O)S[*]	RAVEN Model
650	c05764_c	Hexadecanoyl-[acp]	C16H31OSR	C16H31ORS	0	1e-05	0.02				Cytosol	C05764		Unavailable for R groups	CCCCCCCCCCCCCCCC=O)S[*]	RAVEN Model
651	c05772_c	Precorrin 3A	C43H50N4O16	C43H43N4O16	-7	1e-05	0.02				Cytosol	C05772		InChI=1S/C43H50N4O16/c1-19-40-2313-3758)59)215-9-3350)51)2746-40)14-26-204-8-3248)49)2212-3656)57)2844-26)15-29-246-10-3452)53)422,17-3860)61)3145-29)16-30-257-11-3554)55)433,18-3962)63)4119)47-30/h15-16,24-25,44,46-47H,4-14,17-18H2,1-3H3,H,48,49)H,50,51)H,52,53)H,54,55)H,56,57)H,58,59)H,60,61)H,62,63)/p-7/b29-15-,30-16-,41-19-/t24-,25-,42+,43+/m1/s1	CC1=C2[NH2+]C=CC3=NC=CC4=CCC[O-])=O)CCCC[O-])=O)=CCC5=CCCC[O-])=O)CCC[O-])=O)=C1N5)N4)[C@@H]CCC[O-])=O)[C@]3C)CC[O-])=O)[C@@H]CCC[O-])=O)[C@]2C)CC[O-])=O	RAVEN Model
652	c05773_c	Cobyrinate	C45H59CoN4O14	C45H52CoN4O14	-6	1e-05	0.02				Cytosol	C05773		InChI=1S/C45H60N4O14.Co/c1-21-36-2410-13-3052)53)413,4)2847-36)18-27-239-12-2950)51)436,19-3460)61)3946-27)222)37-2511-14-3154)55)447,20-3562)63)458,49-37)40-2617-3358)59)425,3821)48-40)16-15-3256)57;/h18,23-26,40H,9-17,19-20H2,1-8H3,H8,46,47,48,49,50,51,52,53,54,55,56,57,58,59,60,61,62,63);/q;+2/p-6/t23-,24-,25-,26+,40-,42-,43+,44+,45+;/m1./s1	CC1=C2[NH+]=CC=C3[NH+]=CCC)=C4[C@@H]CCC[O-])=O)[C@]C)CC[O-])=O)[C@]C)[C@@H]5N=C1[C@]C)CCC[O-])=O)[C@H]5CC[O-])=O)N4[Co+])[C@@]C)CC[O-])=O)[C@@H]3CCC[O-])=O)CC)C)[C@@H]2CCC[O-])=O	RAVEN Model
653	c05774_c	Cobinamide	C48H72CoN11O8	C48H72CoN11O8	0	1e-05	0.02				Cytosol	C05774		InChI=1S/C48H73N11O8.Co/c1-2360)22-55-3867)16-17-456)2918-3552)64)43-489)478,21-3754)66)2812-15-3451)63)4059-48)253)42-467,20-3653)65)2610-13-3249)61)3056-42)19-31-444,5)2711-14-3350)62)3957-31)242)4145)58-43;/h19,23,26-29,43,60H,10-18,20-22H2,1-9H3,H14,49,50,51,52,53,54,55,56,57,58,59,61,62,63,64,65,66,67);/q;+1/p+1/t23-,26-,27-,28-,29+,43?,45-,46+,47+,48+;/m1./s1	C[C@@H]O)CNC=O)CC[C@]1C)[C@@H]CCN)=O)C2N=C1CC)=C1[NH+]=CC=C3[NH+]=CCC)=C4[C@@H]CCCN)=O)[C@]C)CCN)=O)[C@@]2C)N4[Co])[C@@]C)CCN)=O)[C@@H]3CCCN)=O)CC)C)[C@@H]1CCCN)=O	RAVEN Model
654	c05775_c	alpha-Ribazole	C14H18N2O4	C14H18N2O4	0	1e-05	0.02				Cytosol	C05775		InChI=1S/C14H18N2O4/c1-7-3-9-104-87)2)166-15-9)14-1319)1218)115-17)20-14/h3-4,6,11-14,17-19H,5H2,1-2H3/t11-,12-,13-,14+/m1/s1	CC1=CC)C=C2NC=NC2=C1)[C@H]1O[C@H]CO)[C@@H]O)[C@H]1O	RAVEN Model
655	c05778_c	Sirohydrochlorin	C42H46N4O16	C42H38N4O16	-8	1e-05	0.02				Cytosol	C05778		InChI=1S/C42H46N4O16/c1-4117-3959)60)235-9-3551)52)29-14-27-2111-3755)56)193-7-3347)48)2543-27)13-26-204-8-3449)50)2212-3857)58)2844-26)15-31-422,18-4061)62)246-10-3653)54)3046-31)16-3241)45-29/h13-16,23-24,43-44H,3-12,17-18H2,1-2H3,H,47,48)H,49,50)H,51,52)H,53,54)H,55,56)H,57,58)H,59,60)H,61,62)/p-8/b25-13-,26-13-,27-14-,28-15-,29-14-,30-16-,31-15-,32-16-/t23-,24-,41+,42+/m1/s1	C[C@]1CC[O-])=O)[C@H]CCC[O-])=O)C2=N\C\1=C/C1=N/C=C\C3=CCC[O-])=O)CCCC[O-])=O)=CN3)\C=C3/N/C=C\2)CCC[O-])=O)=C3CCC[O-])=O)/[C@@]C)CC[O-])=O)[C@@H]1CCC[O-])=O	RAVEN Model
656	c05809_c	3-Octaprenyl-4-hydroxybenzoate	C47H70O3	C47H69O3	-1	1e-05	0.02				Cytosol	C05809		InChI=1S/C47H70O3/c1-362)17-10-18-373)19-11-20-384)21-12-22-395)23-13-24-406)25-14-26-417)27-15-28-428)29-16-30-439)31-32-44-35-454749)50)33-34-4644)48/h17,19,21,23,25,27,29,31,33-35,48H,10-16,18,20,22,24,26,28,30,32H2,1-9H3,H,49,50)/p-1/b37-19+,38-21+,39-23+,40-25+,41-27+,42-29+,43-31+	CCC)=CCC\CC)=C\CC\CC)=C\CC\CC)=C\CC\CC)=C\CC\CC)=C\CC\CC)=C\CC\CC)=C\CC1=CO)C=CC=C1)C[O-])=O	RAVEN Model
657	c05810_c	2-Octaprenylphenol	C46H70O	C46H70O	0	1e-05	0.02				Cytosol	C05810		InChI=1S/C46H70O/c1-372)19-12-20-383)21-13-22-394)23-14-24-405)25-15-26-416)27-16-28-427)29-17-30-438)31-18-32-449)35-36-45-33-10-11-34-4645)47/h10-11,19,21,23,25,27,29,31,33-35,47H,12-18,20,22,24,26,28,30,32,36H2,1-9H3/b38-21+,39-23+,40-25+,41-27+,42-29+,43-31+,44-35+	CCC)=CCC\CC)=C\CC\CC)=C\CC\CC)=C\CC\CC)=C\CC\CC)=C\CC\CC)=C\CC\CC)=C\CC1=CO)C=CC=C1	RAVEN Model
658	c05811_c	2-Octaprenyl-6-hydroxyphenol	C46H70O2	C46H70O2	0	1e-05	0.02				Cytosol	C05811		InChI=1S/C46H70O2/c1-362)18-10-19-373)20-11-21-384)22-12-23-395)24-13-25-406)26-14-27-417)28-15-29-428)30-16-31-439)34-35-44-32-17-33-4547)4644)48/h17-18,20,22,24,26,28,30,32-34,47-48H,10-16,19,21,23,25,27,29,31,35H2,1-9H3/b37-20+,38-22+,39-24+,40-26+,41-28+,42-30+,43-34+	CCC)=CCC\CC)=C\CC\CC)=C\CC\CC)=C\CC\CC)=C\CC\CC)=C\CC\CC)=C\CCCC)=CCC1=CO)CO)=CC=C1	RAVEN Model
659	c05812_c	2-Octaprenyl-6-methoxyphenol	C47H72O2	C47H72O2	0	1e-05	0.02				Cytosol	C05812		InChI=1S/C47H72O2/c1-372)19-11-20-383)21-12-22-394)23-13-24-405)25-14-26-416)27-15-28-427)29-16-30-438)31-17-32-449)35-36-45-33-18-34-4649-10)4745)48/h18-19,21,23,25,27,29,31,33-35,48H,11-17,20,22,24,26,28,30,32,36H2,1-10H3/b38-21+,39-23+,40-25+,41-27+,42-29+,43-31+,44-35+	COC1=CC=CCC\C=C/C)CC\C=C/C)CC\C=C/C)CC\C=C/C)CC\C=C/C)CC\C=C/C)CC\C=C/C)CCC=CC)C)=C1O	RAVEN Model
660	c05813_c	2-Octaprenyl-6-methoxy-1,4-benzoquinone	C47H70O3	C47H70O3	0	1e-05	0.02				Cytosol	C05813		InChI=1S/C47H70O3/c1-362)18-11-19-373)20-12-21-384)22-13-23-395)24-14-25-406)26-15-27-417)28-16-29-428)30-17-31-439)32-33-44-34-4548)35-4650-10)4744)49/h18,20,22,24,26,28,30,32,34-35H,11-17,19,21,23,25,27,29,31,33H2,1-10H3/b37-20+,38-22+,39-24+,40-26+,41-28+,42-30+,43-32+	COC1=CC=O)C=CCC=CC)CC\C=C/C)CC\C=C/C)CC\C=C/C)CC\C=C/C)CC\C=C/C)CC\C=C/C)CCC=CC)C)C1=O	RAVEN Model
661	c05814_c	2-Octaprenyl-3-methyl-6-methoxy-1,4-benzoquinone	C48H72O3	C48H72O3	0	1e-05	0.02				Cytosol	C05814		InChI=1/C48H72O3/c1-362)19-12-20-373)21-13-22-384)23-14-24-395)25-15-26-406)27-16-28-417)29-17-30-428)31-18-32-439)33-34-45-4410)4649)35-4751-11)4845)50/h19,21,23,25,27,29,31,33-35,44H,12-18,20,22,24,26,28,30,32H2,1-11H3/b37-21+,38-23+,39-25+,40-27+,41-29+,42-31+,43-33+,45-34+	COC1=CC=O)CC)C=CC=CC)CC\C=C/C)CC\C=C/C)CC\C=C/C)CC\C=C/C)CC\C=C/C)CC\C=C/C)CCC=CC)C)C1=O	RAVEN Model
662	c05815_c	2-Octaprenyl-3-methyl-5-hydroxy-6-methoxy-1,4-benzoquinone	C48H72O4	C48H72O4	0	1e-05	0.02				Cytosol	C05815		InChI=1S/C48H72O4/c1-352)19-12-20-363)21-13-22-374)23-14-24-385)25-15-26-396)27-16-28-407)29-17-30-418)31-18-32-429)33-34-44-4310)4549)4751)4852-11)4644)50/h19,21,23,25,27,29,31,33,51H,12-18,20,22,24,26,28,30,32,34H2,1-11H3/b36-21+,37-23+,38-25+,39-27+,40-29+,41-31+,42-33+	COC1=CO)C=O)CC)=CCC=CC)CC\C=C/C)CC\C=C/C)CC\C=C/C)CC\C=C/C)CC\C=C/C)CC\C=C/C)CCC=CC)C)C1=O	RAVEN Model
663	c05818_c	2-Demethylmenaquinone	C15H14O2C5H8)n	C50H70O2	0	1e-05	0.02				Cytosol	C05818		InChI=1S/C50H70O2/c1-382)19-12-20-393)21-13-22-404)23-14-24-415)25-15-26-426)27-16-28-437)29-17-30-448)31-18-32-459)35-36-46-37-4951)47-33-10-11-34-4847)5046)52/h10-11,19,21,23,25,27,29,31,33-35,37H,12-18,20,22,24,26,28,30,32,36H2,1-9H3/b39-21+,40-23+,41-25+,42-27+,43-29+,44-31+,45-35+	CCC)=CCCCC)=CCCCC)=CCCCC)=CCCCC)=CCCCC)=CCCCC)=CCCCC)=CCC1=CC=O)C2=CC=CC=C2)C1=O	RAVEN Model
664	c05819_c	Menaquinol	C16H18O2C5H8)n	C51H74O2	0	1e-05	0.02				Cytosol	C05819		InChI=1S/C51H74O2/c1-382)20-13-21-393)22-14-23-404)24-15-25-415)26-16-27-426)28-17-29-437)30-18-31-448)32-19-33-459)36-37-47-4610)5052)48-34-11-12-35-4948)5147)53/h11-12,20,22,24,26,28,30,32,34-36,52-53H,13-19,21,23,25,27,29,31,33,37H2,1-10H3/b39-22+,40-24+,41-26+,42-28+,43-30+,44-32+,45-36+	CCC)=CCCCC)=CCCCC)=CCCCC)=CCCCC)=CCCCC)=CCCCC)=CCCCC)=CCC1=CC)CO)=C2C=CC=CC2=C1O	Manual reconstruction
665	c05824_c	S-Sulfo-L-cysteine	C3H7NO5S2	C3H6NO5S2	-1	1e-05	0.02				Cytosol	C05824		InChI=1S/C3H7NO5S2/c4-235)6)1-10-117,8)9/h2H,1,4H2,H,5,6)H,7,8,9)/p-1/t2-/m0/s1	[NH3+][C@@H]CSS[O-])=O)=O)C[O-])=O	RAVEN Model
666	c05840_c	Iminoaspartate	C4H5NO4	C4H4NO4	-1	1e-05	0.02				Cytosol	C05840		InChI=1S/C4H5NO4/c5-248)9)1-36)7/h1H,5H2,H,6,7)H,8,9)/p-1/b2-1-	[NH3+]C=CC[O-])=O)C[O-])=O	RAVEN Model
667	c05841_c	Nicotinate D-ribonucleoside	C11H14NO6	C11H13NO6	0	1e-05	0.02				Cytosol	C05841		InChI=1S/C11H13NO6/c13-5-7-814)915)1018-7)12-3-1-2-64-12)1116)17/h1-4,7-10,13-15H,5H2/t7-,8-,9-,10-/m1/s1	OC[C@H]1O[C@H][C@H]O)[C@@H]1O)[N+]1=CC=CC=C1)C[O-])=O	RAVEN Model
668	c05853_c	Phenylethyl alcohol	C8H10O	C8H10O	0	1e-05	0.02				Cytosol	C05853		InChI=1S/C8H10O/c9-7-6-8-4-2-1-3-5-8/h1-5,9H,6-7H2	OCCC1=CC=CC=C1	RAVEN Model
669	c05892_c	UDP-N-acetylmuramoyl-L-alanyl-gamma-D-glutamyl-L-lysine	C34H55N7O24P2	C34H52N7O24P2	-3	1e-05	0.02				Cytosol	C05892		InChI=1S/C34H55N7O24P2/c1-142849)39-183253)54)7-8-2144)38-173151)52)6-4-5-10-35)36-2950)152)61-27-2337-163)43)3363-1912-42)2527)47)64-6758,59)65-6656,57)60-13-20-2446)2648)3062-20)41-11-9-2245)40-3441)55/h9,11,14-15,17-20,23-27,30,33,42,46-48H,4-8,10,12-13,35H2,1-3H3,H,36,50)H,37,43)H,38,44)H,39,49)H,51,52)H,53,54)H,56,57)H,58,59)H,40,45,55)/p-3/t14-,15+,17-,18+,19+,20+,23+,24+,25+,26+,27+,30+,33…	C[C@H]NC=O)[C@@H]C)O[C@H]1[C@H]O)[C@@H]CO)O[C@H]OP[O-])=O)OP[O-])=O)OC[C@H]2O[C@H][C@H]O)[C@@H]2O)N2C=CC=O)NC2=O)[C@@H]1NCC)=O)C=O)N[C@H]CCC=O)N[C@@H]CCCC[NH3+])C[O-])=O)C[O-])=O	RAVEN Model
670	c05893_c	Undecaprenyl-diphospho-N-acetylmuramoyl-(N-acetylglucosamine)-L-alanyl-gamma-D-glutamyl-L-lysyl-D-alanyl-D-alanine	C94H156N8O26P2	C94H153N8O26P2	-3	1e-05	0.02				Cytosol	C05893		InChI=1S/C94H156N8O26P2/c1-592)31-21-32-603)33-22-34-614)35-23-36-625)37-24-38-636)39-25-40-647)41-26-42-658)43-27-44-669)45-28-46-6710)47-29-48-6811)49-30-50-6912)54-56-122-129118,119)128-130120,121)127-94-82100-7518)106)86857958-104)125-94)126-93-8199-7417)105)84109)83108)7857-103)124-93)123-7316)89112)96-7114)88111)102-7792116)117)52-53-80107)101-7651-19-20-55-95)90113)97-7013)87110)98-7215)91…	C[C@@H]NC=O)[C@@H]C)NC=O)[C@H]CCCC[NH3+])NC=O)CC[C@@H]NC=O)[C@H]C)NC=O)[C@@H]C)O[C@@H]1[C@@H]NCC)=O)[C@@H]OP[O-])=O)OP[O-])=O)OC\C=C\C)CC\C=C\C)CC\C=C\C)CC\C=C\C)CC\C=C\C)CC\C=C\C)CC\C=C\C)CC\C=C\C)CC\C=C/C)CC\C=C/C)CCC=CC)C)O[C@H]CO)[C@H]1O[C@@H]1O[C@H]CO)[C@@H]O)[C@H]O)[C@H]1NCC)=O)C[O-])=O)C[O-])=O	RAVEN Model
[truncated: 223 more rows]

## Sheet: Thermodynamics
COBRA Index	Reaction	dG0 (kJ / mol)	dGt0 (kJ / mol)	SE (kJ / mol)	dGt0min (kJ / mol)	dGt0max (kJ / mol)	Quant Dir	P(DGt0 < 0)	delPH	delCHI		COBRA Index	Metabolite	dG0 (kJ / mol)	dGt0 (kJ / mol)	SE (kJ / mol)			Comparment	Cytosol	Extra
1	ATPM	13.3654	-30.635	4.5058	-88.7558	-12.291	1	1	0	0		1	c00001_c	-239.126	-145.964	1.20202			Temperature	310.15 K	310.15 K
[truncated: 892 more rows]

## Sheet: Manually Eval'd GPRs
Cobra Index	Name	Error	COBRA Index	Reaction	Source	Reference	Note	GPR
1	ATPM	0	1	ATPM	Manual Addition
[truncated: 849 more rows]

## Sheet: References
Reference	Citation
[truncated: 12 more rows]
