# Supplementary material for: Thermodynamics and H2 Transfer in a Methanogenic, Syntrophic Community
Source: PLoS Comput Biol. 2015 Jul 6;11(7):e1004364. doi: 10.1371/journal.pcbi.1004364 (PMC4509577; doi:10.1371/journal.pcbi.1004364)
Supplement: S6 Dataset — (XLS) [file pcbi.1004364.s006.xls]

## Sheet: Curated Reactions
Index	Name	Description	Formula	Subsystem	Quant Dir	LB	UB	E.C. Number
1	R00002	Reduced ferredoxin:dinitrogen oxidoreductase (ATP-hydrolysing)	16 c00001[c] + 16 c00002[c] -> 16 c00008[c] + 16 c00009[c]		1	0	1000	1.18.6.1
2	R00004	diphosphate phosphohydrolase;	c00001[c] + c00013[c] -> 2 c00009[c]		1	0	1000	3.6.1.1
3	R00005	urea-1-carboxylate amidohydrolase	c00001[c] + c01010[c] -> 2 c00011[c] + 2 c00014[c]	Arginine and proline metabolism	1	0	1000	3.5.1.54
4	R00006	pyruvate:pyruvate acetaldehydetransferase (decarboxylating);	c00011[c] + c00900[c] <=> 2 c00022[c]	Pantothenate and CoA biosynthesis	0	-1000	1000	2.2.1.6
5	R00008	4-hydroxy-4-methyl-2-oxoglutarate pyruvate-lyase (pyruvate-forming)	c06033[c] <=> 2 c00022[c]	Benzoate degradation	0	-1000	1000	4.1.3.17
6	R00009	hydrogen-peroxide:hydrogen-peroxide oxidoreductase	2 c00027[c] -> 2 c00001[c] + c00007[c]		1	0	1000	1.11.1.6
7	R00010	alpha,alpha-trehalose glucohydrolase	c00001[c] + c01083[c] -> 2 c00031[c]	Starch and sucrose metabolism	1	0	1000	3.2.1.28
8	R00012	GTP:GTP guanylyltransferase	2 c00044[c] <=> c00013[c] + c01261[c]		0	-1000	1000	2.7.7.45
9	R00013	glyoxylate carboxy-lyase (dimerizing; tartronate-semialdehyde-forming)	2 c00048[c] <=> c00011[c] + c01146[c]	Glyoxylate and dicarboxylate metabolism	0	-1000	1000	4.1.1.47
10	R00014	pyruvate:thiamin diphosphate acetaldehydetransferase (decarboxylating)	c00022[c] + c00068[c] <=> c00011[c] + c05125[c]	Glycolysis / Gluconeogenesis	0	-1000	1000	1.2.4.1
11	R00015	sucrose:sucrose 1'-beta-D-fructosyltransferase;	2 c00089[c] <=> c00031[c] + c03661[c]		0	-1000	1000	2.4.1.99
12	R00016	D-glucose-1-phosphate:D-glucose-1-phosphate 6-phosphotransferase	2 c00103[c] <=> c00031[c] + c00660[c]		0	-1000	1000	2.7.1.41
13	R00018	putrescine:putrescine 4-aminobutyltransferase (ammonia-forming)	2 c00134[c] <=> c00014[c] + c06366[c]	Tropane, piperidine and pyridine alkaloid biosynthesis	0	-1000	1000	2.5.1.44
14	R00019	hydrogen:ferredoxin oxidoreductase;	2 c00080[c] + 2 c00138[c] <=> 2 c00139[c] + c00282[c]	Methane metabolism	0	-1000	1000	1.12.7.2
15	R00021	L-glutamate:ferredoxin oxidoreductase (transaminating)	2 c00025[c] + 2 c00139[c] <=> c00026[c] + c00064[c] + 2 c00080[c] + 2 c00138[c]	Nitrogen metabolism	0	-1000	1000	1.4.7.1
16	R00022	chitobiose N-acetylglucosaminohydrolase	c00001[c] + c01674[c] <=> 2 c00140[c]	Amino sugar and nucleotide sugar metabolism	0	-1000	1000	3.2.1.52
17	R00023	hydroxylamine:NAD+ oxidoreductase;	2 c00003[c] + 2 c00192[c] <=> 2 c00004[c] + 2 c00080[c] + c01818[c]		0	-1000	1000	1.7.1.5
18	R00024	3-phospho-D-glycerate carboxy-lyase (dimerizing; D-ribulose-1,5-bisphosphate-forming)	c00001[c] + c00011[c] + c01182[c] <=> 2 c00197[c]	Carbon fixation in photosynthetic organisms	0	-1000	1000	4.1.1.39
19	R00025	ethylnitronate:oxygen 2-oxidoreductase (nitrite-forming)	c00007[c] + c00080[c] + c01847[c] + c18091[c] <=> c00001[c] + c00061[c] + c00084[c] + c00088[c]	Nitrogen metabolism	0	-1000	1000	1.13.12.16
20	R00026	cellobiose glucohydrolase	c00001[c] + c00185[c] -> 2 c00221[c]	Starch and sucrose metabolism	1	0	1000	3.2.1.21
21	R00027	2-hydroxy-1,2-diphenylethanone benzaldehyde-lyase (benzaldehyde-forming)	c01408[c] <=> 2 c00261[c]		0	-1000	1000	4.1.2.38
22	R00028	maltose glucohydrolase	c00001[c] + c00208[c] -> 2 c00267[c]	Starch and sucrose metabolism	1	0	1000	3.2.1.20
23	R00031	1,2-Benzenediol:oxygen oxidoreductase	c00007[c] + 2 c00082[c] -> 2 c00355[c]	Tyrosine metabolism	1	0	1000	1.10.3.1
24	R00032	beta-Carotene:oxygen 15,15'-oxidoreductase (bond-cleaving)	c00007[c] + c02094[c] -> 2 c00376[c]	Retinol metabolism	1	0	1000	1.14.99.36
25	R00033	thiamine:oxygen 5-oxidoreductase	c00007[c] + c00378[c] -> c00027[c] + c05856[c]	Thiamine metabolism	1	0	1000	1.1.3.23
26	R00036	5-aminolevulinate hydro-lyase (adding 5-aminolevulinate and cyclizing; porphobilinogen-forming)	2 c00430[c] -> 2 c00001[c] + c00931[c]	Porphyrin and chlorophyll metabolism	1	0	1000	4.2.1.24
27	R00038	4-hydroxy-3-hexanone propanal-lyase (propanal-forming)	2 c00479[c] <=> c02948[c]		0	-1000	1000	4.1.2.35
28	R00039	raffinose:raffinose 1F-alpha-D-galactosyltransferase	2 c00492[c] <=> c00089[c] + c08242[c]		0	-1000	1000	2.4.1.166
29	R00042	4-hydroxyphenylpyruvate:oxygen oxidoreductase (decarboxylating)	c00007[c] + 2 c01179[c] -> 2 c00011[c] + 2 c00642[c]	Tyrosine metabolism	1	0	1000	1.2.3.13
30	R00043	1,2-bis(4-hydroxy-3-methoxyphenyl)ethylene:oxygen oxidoreductase (alpha-beta-bond-cleaving)	c00007[c] + c04547[c] -> 2 c00755[c]		1	0	1000	1.13.11.43
31	R00044	columbamine:oxygen oxidoreductase (cyclizing)	c00007[c] + 2 c01795[c] -> 2 c00001[c] + 2 c00757[c]	Isoquinoline alkaloid biosynthesis	1	0	1000	1.21.3.2
32	R00045	3,4-dihydroxy-L-phenylalanine:oxygen oxidoreductase	c00007[c] + 2 c00355[c] -> 2 c00001[c] + 2 c00822[c]	Tyrosine metabolism	1	0	1000	1.10.3.1
33	R00047A	6-hydroxynicotinate,hydrogen-donor:oxygen oxidoreductase (3-hydroxylating, decarboxylating)	c00004[c] + c00007[c] + c00080[c] + c01020[c] -> c00001[c] + c00003[c] + c00011[c] + c01059[c]	Nicotinate and nicotinamide metabolism	1	0	1000	1.14.99.-
34	R00047B	6-hydroxynicotinate,hydrogen-donor:oxygen oxidoreductase (3-hydroxylating, decarboxylating)	c00005[c] + c00007[c] + c00080[c] + c01020[c] -> c00001[c] + c00006[c] + c00011[c] + c01059[c]	Nicotinate and nicotinamide metabolism	1	0	1000	1.14.99.-
35	R00048	(R)-3-((R)-3-Hydroxybutanoyloxy)-butanoate hydroxybutanoylhydrolase	c00001[c] + c04546[c] -> 2 c01089[c]	Butanoate metabolism	1	0	1000	3.1.1.22
36	R00049	1-O-galloyl-beta-D-glucose:1-O-galloyl-beta-D-glucose O-galloyltransferase	2 c01158[c] <=> c00031[c] + c04101[c]		0	-1000	1000	2.3.1.90
37	R00053	digallate acylhydrolase;	c00001[c] + c01572[c] -> 2 c01424[c]		1	0	1000	3.1.1.20
38	R00054	orsellinate-depside hydrolase	c00001[c] + c02868[c] -> 2 c01839[c]		1	0	1000	3.1.1.40
39	R00055	inosine:oxygen 5'-oxidoreductase	c00007[c] + 2 c00294[c] -> 2 c00001[c] + 2 c01993[c]		1	0	1000	1.1.3.28
40	R00058	catechol:oxygen oxidoreductase;	c00007[c] + 2 c00090[c] -> 2 c00001[c] + 2 c02351[c]		1	0	1000	1.10.3.1
41	R00059	N-(6-aminohexanoyl)-6-aminohexanoate amidohydrolase	c00001[c] + c01255[c] <=> 2 c02378[c]		0	-1000	1000	3.5.1.46
42	R00060	Sulochrin:oxygen oxidoreductase (cyclizing, (+)-specific)	c00007[c] + 2 c00495[c] <=> 2 c00001[c] + 2 c03036[c]		0	-1000	1000	1.21.3.4
43	R00061	Sulochrin:oxygen oxidoreductase (cyclizing, (-)-specific)	c00007[c] + 2 c00495[c] <=> 2 c00001[c] + 2 c03040[c]		0	-1000	1000	1.21.3.5
44	R00062	bilirubin-glucuronoside:bilirubin-glucuronoside D-glucuronosyltransferase	2 c03374[c] <=> c00486[c] + c05787[c]		0	-1000	1000	2.4.1.95
45	R00063	1-O-sinapoyl-beta-D-glucose:1-O-sinapoyl-beta-D-glucose 1-O-sinapoyltransferase;	2 c01175[c] <=> c00031[c] + c04275[c]		0	-1000	1000	2.3.1.103
46	R00066	6,7-Dimethyl-8-(1-D-ribityl)lumazine:6,7-dimethyl-8-(1-D-ribityl)lumazine 2,3-butanediyltransferase	2 c04332[c] <=> c00255[c] + c04732[c]	Riboflavin metabolism	0	-1000	1000	2.5.1.9
47	R00067	Reduced ferredoxin:dinitrogen oxidoreductase (ATP-hydrolysing)	2 c00080[c] + 2 c00138[c] <=> 2 c00139[c] + c00282[c]		0	-1000	1000	1.18.6.1
48	R00068	L-ascorbate:oxygen oxidoreductase	c00007[c] + 2 c00072[c] -> 2 c00001[c] + 2 c05422[c]	Ascorbate and aldarate metabolism	1	0	1000	1.10.3.3
49	R00069	4-imidazolone-5-propanoate:oxygen oxidoreductase	c00027[c] + c05565[c] -> c00001[c] + c00007[c] + c03680[c]	Histidine metabolism	-1	-1000	0	1.14.13.-
50	R00070	D-urobilinogen:oxygen oxidoreductase	c00007[c] + 2 c05791[c] -> 2 c00001[c] + 2 c05795[c]	Porphyrin and chlorophyll metabolism	1	0	1000
51	R00072	thiamine-aldehyde:oxygen 5-oxidoreductase	c00001[c] + c00007[c] + c05856[c] -> c00027[c] + c02892[c]	Thiamine metabolism	1	0	1000	1.1.3.23
52	R00073A	reduced acceptor:prostaglandin G2 oxidoreductase	c00001[c] + c00003[c] + c00427[c] <=> c00004[c] + c00080[c] + c05956[c]	Arachidonic acid metabolism	0	-1000	1000	1.14.99.1
53	R00073B	reduced acceptor:prostaglandin G2 oxidoreductase	c00001[c] + c00006[c] + c00427[c] <=> c00005[c] + c00080[c] + c05956[c]	Arachidonic acid metabolism	0	-1000	1000	1.14.99.1
54	R00074	2-aminophenol:oxygen oxidoreductase (dimerizing)	3 c00007[c] + 4 c01987[c] <=> 6 c00001[c] + 2 c02161[c]	Tryptophan metabolism	0	-1000	1000	1.10.3.4
55	R00075	S-adenosyl-L-methionine:S-adenosyl-L-methionine 3-amino-3-carboxypropyltransferase	3 c00019[c] <=> 3 c00170[c] + c05324[c]		0	-1000	1000	2.5.1.43
56	R00078	Fe(II):oxygen oxidoreductase;	c00007[c] + 4 c00080[c] + 4 c14818[c] <=> 2 c00001[c] + 4 c14819[c]	Porphyrin and chlorophyll metabolism	0	-1000	1000	1.16.3.1
57	R00080	Catechol:oxygen oxidoreductase (dimerizing)	3 c00007[c] + 4 c00090[c] <=> 6 c00001[c] + 2 c03861[c]		0	-1000	1000	1.1.3.14
58	R00084	porphobilinogen:(4-[2-carboxyethyl]-3-[carboxymethyl]pyrrol-2-yl)methyltransferase (hydrolysing);	c00001[c] + 4 c00931[c] <=> 4 c00014[c] + c01024[c]	Porphyrin and chlorophyll metabolism	0	-1000	1000	2.5.1.61
59	R00085	ATP diphosphohydrolase (phosphate-forming)	2 c00001[c] + c00002[c] -> 2 c00009[c] + c00020[c]		1	0	1000	3.6.1.5
60	R00086	ATP phosphohydrolase	c00001[c] + c00002[c] -> c00008[c] + c00009[c]	Purine metabolism	1	0	1000	3.6.1.3
61	R00087	ATP diphosphohydrolase (diphosphate-forming);	c00001[c] + c00002[c] -> c00013[c] + c00020[c]	Purine metabolism	1	0	1000	3.6.1.8
62	R00088	ATP aminohydrolase	c00001[c] + c00002[c] -> c00014[c] + c00081[c]		1	0	1000	3.5.4.18
63	R00089	ATP diphosphate-lyase (cyclizing; 3',5'-cyclic-AMP-forming)	c00002[c] <=> c00013[c] + c00575[c]	Purine metabolism	0	-1000	1000	4.6.1.1
64	R00090	NADH:hydrogen-peroxide oxidoreductase	c00004[c] + c00027[c] + c00080[c] -> 2 c00001[c] + c00003[c]		1	0	1000	1.11.1.1
65	R00091	CoA:NAD+ oxidoreductase	c00003[c] + 2 c00010[c] -> c00004[c] + c00080[c] + c02015[c]		-1	-1000	0	1.8.1.14
66	R00092	Fe2+:NAD+ oxidoreductase;	c00003[c] + c00080[c] + 2 c14818[c] -> c00004[c] + 2 c14819[c]		-1	-1000	0	1.16.1.7
67	R00093	L-glutamate:NAD+ oxidoreductase (transaminating)	c00003[c] + 2 c00025[c] <=> c00004[c] + c00026[c] + c00064[c] + c00080[c]	Alanine, aspartate and glutamate metabolism	0	-1000	1000	1.4.1.14
68	R00094	glutathione:NAD+ oxidoreductase	c00003[c] + 2 c00051[c] <=> c00004[c] + c00080[c] + c00127[c]		0	-1000	1000	1.8.1.7
69	R00095	NADH:monodehydroascorbate oxidoreductase	c00003[c] + 2 c00072[c] -> c00004[c] + c00080[c] + 2 c01041[c]	Ascorbate and aldarate metabolism	-1	-1000	0	1.6.5.4
70	R00097	NADH:cob(III)alamine oxidoreductase	2 c00001[c] + c00003[c] + c00080[c] + 2 c00541[c] <=> c00004[c] + 2 c00992[c]	Porphyrin and chlorophyll metabolism	0	-1000	1000	1.16.1.3
71	R00099	cob(I)alamin:NAD+ oxidoreductase;	c00003[c] + 2 c00853[c] <=> c00004[c] + c00080[c] + 2 c00541[c]	Porphyrin and chlorophyll metabolism	0	-1000	1000	1.16.1.4
72	R00102	NAD+ glycohydrolase	c00001[c] + c00003[c] -> c00080[c] + c00153[c] + c00301[c]	Nicotinate and nicotinamide metabolism	1	0	1000	3.2.2.5
73	R00103	NAD+ phosphohydrolase	c00001[c] + c00003[c] -> c00020[c] + c00080[c] + c00455[c]	Nicotinate and nicotinamide metabolism	1	0	1000	3.6.1.9
74	R00104	ATP:NAD+ 2'-phosphotransferase	c00002[c] + c00003[c] <=> c00006[c] + c00008[c]	Nicotinate and nicotinamide metabolism	0	-1000	1000	2.7.1.23
75	R00105	ATP:NADH 2'-phosphotransferase	c00002[c] + c00004[c] <=> c00005[c] + c00008[c]		0	-1000	1000	2.7.1.86
76	R00107	cob(II)alamin:NADP+ oxidoreductase;	c00005[c] + 2 c00992[c] <=> 2 c00001[c] + c00006[c] + c00080[c] + 2 c00541[c]	Porphyrin and chlorophyll metabolism	0	-1000	1000	1.16.1.5
77	R00111	N-(omega)-Hydroxyarginine,NADPH:oxygen oxidoreductase (nitric-oxide-forming)	c00005[c] + 2 c00007[c] + c00080[c] + 2 c05933[c] <=> 2 c00001[c] + c00006[c] + 2 c00327[c] + 2 c00533[c]	Arginine and proline metabolism	0	-1000	1000	1.14.13.39
78	R00112	NADPH:NAD+ oxidoreductase	c00003[c] + c00005[c] <=> c00004[c] + c00006[c]	Nicotinate and nicotinamide metabolism	0	-1000	1000	1.6.1.1
79	R00113	NADPH:hydrogen-peroxide oxidoreductase	c00005[c] + c00027[c] + c00080[c] -> 2 c00001[c] + c00006[c]		1	0	1000	1.11.1.2
80	R00114	L-Glutamate:NADP+ oxidoreductase (transaminating)	c00006[c] + 2 c00025[c] <=> c00005[c] + c00026[c] + c00064[c] + c00080[c]	Alanine, aspartate and glutamate metabolism	0	-1000	1000	1.4.1.13
81	R00115	glutathione:NADP+ oxidoreductase	c00006[c] + 2 c00051[c] <=> c00005[c] + c00080[c] + c00127[c]	Glutathione metabolism	0	-1000	1000	1.8.1.7
82	R00118	NADP+ 2'-phosphohydrolase	c00001[c] + c00006[c] -> c00003[c] + c00009[c]	Nicotinate and nicotinamide metabolism	1	0	1000	3.1.3.-
83	R00119	NADP+ glycohydrolase	c00001[c] + c00006[c] -> c00080[c] + c00153[c] + c03246[c]	Nicotinate and nicotinamide metabolism	1	0	1000	3.2.2.5
84	R00120	glutathione:oxygen oxidoreductase	c00007[c] + 2 c00051[c] -> c00027[c] + c00127[c]	Glutathione metabolism	1	0	1000	1.8.3.3
85	R00122	ADP phosphohydrolase	c00001[c] + c00008[c] -> c00009[c] + c00020[c]	Purine metabolism	1	0	1000	3.6.1.5
86	R00123	ADP aminohydrolase	c00001[c] + c00008[c] -> c00014[c] + c00104[c]		1	0	1000	3.5.4.7
87	R00125	P1,P4-bis(5'-adenosyl)-tetraphosphate nucleotidebisphosphohydrolase	c00001[c] + c01260[c] <=> 2 c00008[c]	Purine metabolism	0	-1000	1000	3.6.1.41
88	R00126	ADP:ATP adenylyltransferase	c00002[c] + c00008[c] <=> c00009[c] + c01260[c]	Purine metabolism	0	-1000	1000	2.7.7.53
89	R00127	ATP:AMP phosphotransferase	c00002[c] + c00020[c] <=> 2 c00008[c]	Purine metabolism	0	-1000	1000	2.7.4.3
90	R00128	Adenosine-tetraphosphate phosphohydrolase	c00001[c] + c03483[c] -> c00002[c] + c00009[c]	Purine metabolism	1	0	1000	3.6.1.14
91	R00129	(6S)-6-Hydroxy-1,4,5,6-tetrahydronicotinamide-adenine-dinucleotide hydro-lyase (ATP-hydrolysing)	c00002[c] + c04856[c] -> c00004[c] + c00008[c] + c00009[c]		1	0	1000	4.2.1.93
92	R00130	ATP:dephospho-CoA 3'-phosphotransferase	c00002[c] + c00882[c] <=> c00008[c] + c00010[c]	Pantothenate and CoA biosynthesis	0	-1000	1000	2.7.1.24
93	R00131	Urea amidohydrolase	c00001[c] + c00086[c] -> c00011[c] + 2 c00014[c]	Purine metabolism	1	0	1000	3.5.1.5
94	R00132	carbonate hydro-lyase (carbon-dioxide-forming);	c01353[c] -> c00001[c] + c00011[c]	Nitrogen metabolism	1	0	1000	4.2.1.1
95	R00134	formate:NADP+ oxidoreductase	c00006[c] + c00058[c] <=> c00005[c] + c00011[c] + c00080[c]	Methane metabolism	0	-1000	1000	1.2.1.43
96	R00137	ATP:nicotinamide-nucleotide adenylyltransferase	c00002[c] + c00080[c] + c00455[c] <=> c00003[c] + c00013[c]	Nicotinate and nicotinamide metabolism	0	-1000	1000	2.7.7.1
97	R00138	Triphosphate phosphohydrolase	c00001[c] + c00536[c] <=> c00009[c] + c00013[c]		0	-1000	1000	3.6.1.25
98	R00139	ATP:2'-deoxy-5-hydroxymethylcytidine-5'-diphosphate phosphotransferase	c00002[c] + c11038[c] <=> c00008[c] + c11039[c]	Pyrimidine metabolism	0	-1000	1000	2.7.4.6
99	R00140	ATP:5-hydroxymethyldeoxycytidylate phosphotransferase	c00008[c] + c11038[c] <=> c00002[c] + c03997[c]	Pyrimidine metabolism	0	-1000	1000	2.7.4.12
100	R00141	ATP:ammonia phosphotransferase	c00002[c] + c00014[c] <=> c00008[c] + c02306[c]		0	-1000	1000	2.7.3.8
101	R00143	ammonia:NAD+ oxidoreductase;	c00001[c] + c00003[c] + c00014[c] <=> c00004[c] + c00080[c] + c00192[c]	Nitrogen metabolism	0	-1000	1000	1.7.1.10
102	R00149	Carbon-dioxide:ammonia ligase (ADP-forming,carbamate-phosphorylating)	c00001[c] + 2 c00002[c] + c00011[c] + c00014[c] <=> 2 c00008[c] + c00009[c] + c00169[c]	Alanine, aspartate and glutamate metabolism	0	-1000	1000	6.3.4.16
103	R00150	ATP:carbamate phosphotransferase	c00002[c] + c00011[c] + c00014[c] <=> c00008[c] + c00169[c]	Purine metabolism	0	-1000	1000	2.7.2.2
104	R00153	Reduced ferredoxin:dinitrogen oxidoreductase (ATP-hydrolysing)	2 c00080[c] + 2 c00138[c] + c05361[c] <=> 2 c00014[c] + 2 c00139[c]		0	-1000	1000	1.18.6.1
105	R00155	UDP phosphohydrolase	c00001[c] + c00015[c] -> c00009[c] + c00105[c]	Pyrimidine metabolism	1	0	1000	3.6.1.5
106	R00156	ATP:UDP phosphotransferase	c00002[c] + c00015[c] <=> c00008[c] + c00075[c]	Pyrimidine metabolism	0	-1000	1000	2.7.4.6
107	R00157	Uridine triphosphate:AMP phosphotransferase;	c00020[c] + c00075[c] <=> c00008[c] + c00015[c]	Pyrimidine metabolism	0	-1000	1000	2.7.4.10
108	R00158	ATP:UMP phosphotransferase	c00002[c] + c00105[c] <=> c00008[c] + c00015[c]	Pyrimidine metabolism	0	-1000	1000	2.7.4.4
109	R00159	UTP phosphohydrolase	c00001[c] + c00075[c] -> c00009[c] + c00015[c]	Pyrimidine metabolism	1	0	1000	3.6.1.5
110	R00160	FAD nucleotidohydrolase	c00001[c] + c00016[c] -> c00020[c] + c00061[c]	Riboflavin metabolism	1	0	1000	3.6.1.9
111	R00161	ATP:FMN adenylyltransferase	c00002[c] + c00061[c] <=> c00013[c] + c00016[c]	Riboflavin metabolism	0	-1000	1000	2.7.7.2
112	R00173	pyridoxal-5'-phosphate phosphohydrolase	c00001[c] + c00018[c] -> c00009[c] + c00250[c]	Vitamin B6 metabolism	1	0	1000	3.1.3.74
113	R00174	ATP:pyridoxal 5'-phosphotransferase	c00002[c] + c00250[c] <=> c00008[c] + c00018[c]	Vitamin B6 metabolism	0	-1000	1000	2.7.1.35
114	R00175	S-Adenosyl-L-methionine hydrolase	c00001[c] + c00019[c] <=> c00170[c] + c00263[c]		0	-1000	1000	3.3.1.2
115	R00177	ATP:L-methionine S-adenosyltransferase	c00009[c] + c00013[c] + c00019[c] <=> c00001[c] + c00002[c] + c00073[c]	Cysteine and methionine metabolism	0	-1000	1000	2.5.1.6
116	R00178	S-adenosyl-L-methionine carboxy-lyase [(5-deoxy-5-adenosyl)(3-aminopropyl)methylsulfonium-forming]	c00019[c] + c00080[c] -> c00011[c] + c01137[c]	Cysteine and methionine metabolism	1	0	1000	4.1.1.50
117	R00179	S-adenosyl-L-methionine methylthioadenosine-lyase (1-aminocyclopropane-1-carboxylate-forming)	c00019[c] <=> c00170[c] + c01234[c]	Cysteine and methionine metabolism	0	-1000	1000	4.4.1.14
118	R00180	S-Adenosyl-L-methionine alkyltransferase (cyclizing)	c00019[c] <=> c00170[c] + c02926[c]		0	-1000	1000	2.5.1.4
119	R00181	AMP aminohydrolase	c00001[c] + c00020[c] -> c00014[c] + c00130[c]	Purine metabolism	1	0	1000	3.5.4.6
120	R00182	AMP phosphoribohydrolase	c00001[c] + c00020[c] -> c00117[c] + c00147[c]	Purine metabolism	1	0	1000	3.2.2.4
121	R00183	Adenosine 5'-monophosphate phosphohydrolase	c00001[c] + c00020[c] -> c00009[c] + c00212[c]	Purine metabolism	1	0	1000	3.1.3.5
122	R00184	P1,P4-bis(5'-adenosyl)-tetraphosphate adenylohydrolase	c00001[c] + c01260[c] <=> c00002[c] + c00020[c]	Purine metabolism	0	-1000	1000	3.6.1.17
123	R00185	ATP:adenosine 5'-phosphotransferase	c00002[c] + c00212[c] <=> c00008[c] + c00020[c]	Purine metabolism	0	-1000	1000	2.7.1.20
124	R00187	P1,P3-bis(5'-adenosyl)-triphosphate adenylohydrolase	c00001[c] + c06197[c] <=> c00008[c] + c00020[c]	Purine metabolism	0	-1000	1000	3.6.1.29
125	R00188	Adenosine 3',5'-bisphosphate 3'-phosphohydrolase	c00001[c] + c00054[c] <=> c00009[c] + c00020[c]		0	-1000	1000	3.1.3.7
126	R00189	deamido-NAD+:ammonia ligase (AMP-forming)	c00002[c] + c00014[c] + c00857[c] <=> c00003[c] + c00013[c] + c00020[c]	Nicotinate and nicotinamide metabolism	0	-1000	1000	6.3.1.5
127	R00190	AMP:diphosphate phospho-D-ribosyltransferase	c00013[c] + c00020[c] <=> c00119[c] + c00147[c]	Purine metabolism	0	-1000	1000	2.4.2.7
128	R00191	adenosine 3',5'-phosphate 5'-nucleotidohydrolase	c00001[c] + c00575[c] -> c00020[c]	Purine metabolism	1	0	1000	3.1.4.17
129	R00192	S-Adenosyl-L-homocysteine hydrolase	c00001[c] + c00021[c] <=> c00155[c] + c00212[c]	Cysteine and methionine metabolism	0	-1000	1000	3.3.1.1
130	R00193	S-Adenosyl-L-homocysteine aminohydrolase	c00001[c] + c00021[c] <=> c00014[c] + c03431[c]		0	-1000	1000	3.5.4.28
131	R00194	S-Adenosyl-L-homocysteine homocysteinylribohydrolase	c00001[c] + c00021[c] <=> c00147[c] + c03539[c]	Cysteine and methionine metabolism	0	-1000	1000	3.2.2.9
132	R00195	2,3-diaminopropanoate ammonia-lyase (adding water; pyruvate-forming)	c00001[c] + c06393[c] <=> 2 c00014[c] + c00022[c]		0	-1000	1000	4.3.1.15
133	R00199	ATP:pyruvate,water phosphotransferase	c00001[c] + c00002[c] + c00022[c] <=> c00009[c] + c00020[c] + c00074[c]	Pyruvate metabolism	0	-1000	1000	2.7.9.2
134	R00200	ATP:pyruvate 2-O-phosphotransferase	c00002[c] + c00022[c] <=> c00008[c] + c00074[c]	Glycolysis / Gluconeogenesis	0	-1000	1000	2.7.1.40
135	R00203	pyruvaldehyde:NAD+ oxidoreductase;	c00001[c] + c00003[c] + c00546[c] <=> c00004[c] + c00022[c] + c00080[c]	Pyruvate metabolism	0	-1000	1000	1.2.1.22
136	R00205	2-Oxopropanal:NADP+ oxidoreductase	c00001[c] + c00006[c] + c00546[c] <=> c00005[c] + c00022[c] + c00080[c]	Pyruvate metabolism	0	-1000	1000	1.2.1.49
137	R00206	ATP:pyruvate,phosphate phosphotransferase	c00002[c] + c00009[c] + c00022[c] <=> c00013[c] + c00020[c] + c00074[c]	Pyruvate metabolism	0	-1000	1000	2.7.9.1
138	R00207	Pyruvate:oxygen 2-oxidoreductase (phosphorylating)	c00007[c] + c00009[c] + c00022[c] -> c00011[c] + c00027[c] + c00227[c]	Pyruvate metabolism	1	0	1000	1.2.3.3
139	R00208	Phosphoenolpyruvate phosphohydrolase	c00001[c] + c00074[c] -> c00009[c] + c00022[c]		1	0	1000	3.1.3.60
140	R00209	pyruvate:NAD+ 2-oxidoreductase (CoA-acetylating);	c00003[c] + c00010[c] + c00022[c] <=> c00004[c] + c00011[c] + c00024[c] + c00080[c]	Metabolic pathways	0	-1000	1000	1.2.4.1
141	R00210	pyruvate:NADP+ 2-oxidoreductase (CoA-acetylating)	c00006[c] + c00010[c] + c00022[c] <=> c00005[c] + c00011[c] + c00024[c] + c00080[c]		0	-1000	1000	1.2.1.51
142	R00211	pyruvate:oxygen 2-oxidoreductase (CoA-acetylating)	c00007[c] + c00010[c] + c00022[c] -> c00011[c] + c00024[c] + c00027[c]	Pyruvate metabolism	1	0	1000	1.2.3.6
143	R00212	Acetyl-CoA:formate C-acetyltransferase	c00024[c] + c00058[c] <=> c00010[c] + c00022[c]	Pyruvate metabolism	0	-1000	1000	2.3.1.54
144	R00213	O-carbamoyl-L-serine ammonia-lyase (decarboxylating; pyruvate-forming)	c00001[c] + c03015[c] <=> c00011[c] + 2 c00014[c] + c00022[c]		0	-1000	1000	4.3.1.13
145	R00214	(S)-malate:NAD+ oxidoreductase (decarboxylating)	c00003[c] + c00149[c] <=> c00004[c] + c00011[c] + c00022[c] + c00080[c]	Pyruvate metabolism	0	-1000	1000	1.1.1.38
146	R00215	(R)-Malate:NAD+ oxidoreductase (decarboxylating)	c00003[c] + c00497[c] <=> c00004[c] + c00011[c] + c00022[c] + c00080[c]	Butanoate metabolism	0	-1000	1000	1.1.1.83
147	R00216	(S)-Malate:NADP+ oxidoreductase(oxaloacetate-decarboxylating)	c00006[c] + c00149[c] <=> c00005[c] + c00011[c] + c00022[c] + c00080[c]	Pyruvate metabolism	0	-1000	1000	1.1.1.40
148	R00217	oxaloacetate carboxy-lyase (pyruvate-forming)	c00036[c] <=> c00011[c] + c00022[c]	Pyruvate metabolism	0	-1000	1000	1.1.1.38
149	R00218	acetylenedicarboxylate carboxy-lyase (pyruvate-forming)	c00001[c] + c03248[c] <=> c00011[c] + c00022[c]	Pyruvate metabolism	0	-1000	1000	4.1.1.78
150	R00219	2-Hydroxyethylenedicarboxylate carboxy-lyase (pyruvate-forming)	c00011[c] + c00022[c] <=> c03981[c]	Pyruvate metabolism	0	-1000	1000	4.1.1.-
151	R00220	L-serine ammonia-lyase	c00065[c] -> c00014[c] + c00022[c]	Glycine, serine and threonine metabolism	1	0	1000	4.3.1.17
152	R00221	D-serine ammonia-lyase	c00740[c] -> c00014[c] + c00022[c]	Glycine, serine and threonine metabolism	1	0	1000	4.3.1.18
153	R00223	serine ammonia-lyase (pyruvate-forming)	c00716[c] -> c00014[c] + c00022[c]		1	0	1000	4.3.1.15
154	R00224	pyruvate carboxy-lyase (acetaldehyde-forming)	c00022[c] <=> c00011[c] + c00084[c]		0	-1000	1000	4.1.1.1
155	R00226	pyruvate:pyruvate acetaldehydetransferase (decarboxylating);	c00011[c] + c06010[c] <=> 2 c00022[c]	C5-Branched dibasic acid metabolism	0	-1000	1000	2.2.1.6
156	R00227	Acetyl-CoA hydrolase	c00001[c] + c00024[c] -> c00010[c] + c00033[c]	Pyruvate metabolism	1	0	1000	3.1.2.1
157	R00228	acetaldehyde:NAD+ oxidoreductase (CoA-acetylating)	c00003[c] + c00010[c] + c00084[c] <=> c00004[c] + c00024[c] + c00080[c]	Benzoate degradation	0	-1000	1000	1.2.1.10
158	R00229	Acetate:CoA ligase (ADP-forming)	c00002[c] + c00010[c] + c00033[c] <=> c00008[c] + c00009[c] + c00024[c]	Glycolysis / Gluconeogenesis	0	-1000	1000	6.2.1.13
159	R00230	acetyl-CoA:phosphate acetyltransferase	c00009[c] + c00024[c] <=> c00010[c] + c00227[c]	Taurine and hypotaurine metabolism	0	-1000	1000	2.3.1.8
160	R00233	malonyl-CoA carboxy-lyase (acetyl-CoA-forming)	c00083[c] -> c00011[c] + c00024[c]	beta-Alanine metabolism	1	0	1000	4.1.1.9
161	R00235	Acetate:CoA ligase (AMP-forming)	c00002[c] + c00010[c] + c00033[c] <=> c00013[c] + c00020[c] + c00024[c]	Glycolysis / Gluconeogenesis	0	-1000	1000	6.2.1.1
162	R00236	acetyl adenylate:CoA acetyltransferase	c00010[c] + c05993[c] <=> c00020[c] + c00024[c]	Pyruvate metabolism	0	-1000	1000	6.2.1.1
163	R00237	(3S)-citramalyl-CoA pyruvate-lyase (acetyl-CoA-forming)	c01011[c] -> c00022[c] + c00024[c]	C5-Branched dibasic acid metabolism	1	0	1000	4.1.3.24
164	R00238	Acetyl-CoA:acetyl-CoA C-acetyltransferase	2 c00024[c] <=> c00010[c] + c00332[c]	Fatty acid metabolism	0	-1000	1000	2.3.1.9
165	R00239	ATP:L-glutamate 5-phosphotransferase	c00002[c] + c00025[c] <=> c00008[c] + c03287[c]	Arginine and proline metabolism	0	-1000	1000	2.7.2.11
166	R00241	ATP:L-glutamate 1-phosphotransferase	c00002[c] + c00025[c] <=> c00008[c] + c05765[c]		0	-1000	1000	2.7.2.13
167	R00243	L-Glutamate:NAD+ oxidoreductase (deaminating)	c00001[c] + c00003[c] + c00025[c] <=> c00004[c] + c00014[c] + c00026[c] + c00080[c]	Alanine, aspartate and glutamate metabolism	0	-1000	1000	1.4.1.2
168	R00245	L-Glutamate 5-semialdehyde:NAD+ oxidoreductase	c00001[c] + c00003[c] + c01165[c] <=> c00004[c] + c00025[c] + c00080[c]	Arginine and proline metabolism	0	-1000	1000	1.5.1.12
169	R00248	L-Glutamate:NADP+ oxidoreductase (deaminating)	c00001[c] + c00006[c] + c00025[c] <=> c00005[c] + c00014[c] + c00026[c] + c00080[c]	Alanine, aspartate and glutamate metabolism	0	-1000	1000	1.4.1.3
170	R00250	L-Glutamate:oxygen oxidoreductase (deaminating)	c00001[c] + c00007[c] + c00025[c] -> c00014[c] + c00026[c] + c00027[c]		1	0	1000	1.4.3.11
171	R00251	5-oxo-L-proline amidohydrolase (ATP-hydrolysing)	2 c00001[c] + c00002[c] + c01879[c] <=> c00008[c] + c00009[c] + c00025[c]	Glutathione metabolism	0	-1000	1000	3.5.2.9
172	R00253	L-Glutamate:ammonia ligase (ADP-forming)	c00002[c] + c00014[c] + c00025[c] <=> c00008[c] + c00009[c] + c00064[c]	Alanine, aspartate and glutamate metabolism	0	-1000	1000	6.3.1.2
173	R00254	N-carbamyl-L-glutamate amidohydrolase	c00011[c] + c00014[c] + c00025[c] -> c00001[c] + c05829[c]	Histidine metabolism	-1	-1000	0	3.5.1.87
174	R00256	L-Glutamine amidohydrolase	c00001[c] + c00064[c] <=> c00014[c] + c00025[c]	Alanine, aspartate and glutamate metabolism	0	-1000	1000	3.5.1.2
175	R00257	Deamido-NAD+:L-glutamine amido-ligase (AMP-forming)	c00001[c] + c00002[c] + c00064[c] + c00857[c] <=> c00003[c] + c00013[c] + c00020[c] + c00025[c]	Nicotinate and nicotinamide metabolism	0	-1000	1000	6.3.5.1
176	R00258	L-Alanine:2-oxoglutarate aminotransferase	c00026[c] + c00041[c] <=> c00022[c] + c00025[c]	Alanine, aspartate and glutamate metabolism	0	-1000	1000	2.6.1.2
177	R00259	acetyl-CoA:L-glutamate N-acetyltransferase	c00024[c] + c00025[c] <=> c00010[c] + c00624[c]	Arginine and proline metabolism	0	-1000	1000	2.3.1.1
178	R00260	glutamate racemase	c00025[c] <=> c00217[c]	D-Glutamine and D-glutamate metabolism	0	-1000	1000	5.1.1.3
179	R00261	L-glutamate 1-carboxy-lyase (4-aminobutanoate-forming)	c00025[c] -> c00011[c] + c00334[c]	Alanine, aspartate and glutamate metabolism	1	0	1000	4.1.1.15
180	R00262	L-threo-3-Methylaspartate carboxy-aminomethylmutase	c03618[c] <=> c00025[c]	C5-Branched dibasic acid metabolism	0	-1000	1000	5.4.99.1
181	R00264	2,5-dioxopentanoate:NADP+ 5-oxidoreductase	c00001[c] + c00006[c] + c00433[c] <=> c00005[c] + c00026[c] + c00080[c]	Pentose and glucuronate interconversions	0	-1000	1000	1.2.1.3
182	R00265	2-oxoglutarate:NADP+ 2-oxidoreductase (CoA-succinylating)	c00006[c] + c00010[c] + c00026[c] <=> c00005[c] + c00011[c] + c00080[c] + c00091[c]		0	-1000	1000	1.2.1.52
183	R00267	Isocitrate:NADP+ oxidoreductase (decarboxylating)	c00006[c] + c00311[c] <=> c00005[c] + c00011[c] + c00026[c] + c00080[c]	Glutathione metabolism	0	-1000	1000	1.1.1.42
184	R00268	oxalosuccinate carboxy-lyase (2-oxoglutarate-forming)	c05379[c] -> c00011[c] + c00026[c]	Citrate cycle (TCA cycle)	1	0	1000	1.1.1.42
185	R00269	2-oxoglutaramate amidohydrolase	c00001[c] + c00940[c] <=> c00014[c] + c00026[c]	Alanine, aspartate and glutamate metabolism	0	-1000	1000	3.5.1.3
186	R00270		c00014[c] + c00026[c] -> c00001[c] + c05572[c]	Histidine metabolism	-1	-1000	0
187	R00271	acetyl-CoA:2-oxoglutarate C-acetyltransferase (thioester-hydrolysing, carboxymethyl forming)	c00001[c] + c00024[c] + c00026[c] <=> c00010[c] + c01251[c]	Lysine biosynthesis	0	-1000	1000	2.3.3.14
188	R00272	2-Oxoglutarate carboxy-lyase	c00026[c] -> c00011[c] + c00232[c]		1	0	1000	4.1.1.71
189	R00273	oxalate:oxygen oxidoreductase	c00007[c] + c00209[c] -> 2 c00011[c] + c00027[c]	Glyoxylate and dicarboxylate metabolism	1	0	1000	1.2.3.4
190	R00274	glutathione:hydrogen-peroxide oxidoreductase	c00027[c] + 2 c00051[c] -> 2 c00001[c] + c00127[c]	Glutathione metabolism	1	0	1000	1.11.1.9
191	R00275	superoxide:superoxide oxidoreductase	2 c00080[c] + 2 c00704[c] <=> c00007[c] + c00027[c]		0	-1000	1000	1.15.1.1
192	R00276	Carbon-monoxide:oxygen oxidoreductase	c00011[c] + c00027[c] -> c00001[c] + c00007[c] + c00237[c]		-1	-1000	0	1.2.2.4
193	R00277	Pyridoxamine-5'-phosphate:oxygen oxidoreductase (deaminating)	c00001[c] + c00007[c] + c00647[c] -> c00014[c] + c00018[c] + c00027[c]	Vitamin B6 metabolism	1	0	1000	1.4.3.5
194	R00278	Pyridoxine 5-phosphate:oxygen oxidoreductase	c00007[c] + c00627[c] -> c00018[c] + c00027[c]	Vitamin B6 metabolism	1	0	1000	1.4.3.5
195	R00279	D-Glutamate:oxygen oxidoreductase (deaminating)	c00001[c] + c00007[c] + c00217[c] -> c00014[c] + c00026[c] + c00027[c]	D-Glutamine and D-glutamate metabolism	1	0	1000	1.4.3.7
196	R00280A	Nitric-oxide:acceptor oxidoreductase	2 c00001[c] + c00003[c] + 2 c00533[c] <=> c00004[c] + c00080[c] + 2 c00088[c]		0	-1000	1000	1.7.2.1
197	R00280B	Nitric-oxide:acceptor oxidoreductase	2 c00001[c] + c00006[c] + 2 c00533[c] <=> c00005[c] + c00080[c] + 2 c00088[c]		0	-1000	1000	1.7.2.1
198	R00281B	NADH:acceptor oxidoreductase	c00004[c] + c00006[c] <=> c00003[c] + c00005[c]		0	-1000	1000	1.6.99.3
199	R00282A	NADPH:acceptor oxidoreductase	c00003[c] + c00005[c] <=> c00004[c] + c00006[c]		0	-1000	1000	1.6.99.1
200	R00284A	ammonia:acceptor oxidoreductase	c00001[c] + c00003[c] + c00014[c] <=> c00004[c] + c00080[c] + c00192[c]		0	-1000	1000	1.7.99.1
201	R00284B	ammonia:acceptor oxidoreductase	c00001[c] + c00006[c] + c00014[c] <=> c00005[c] + c00080[c] + c00192[c]		0	-1000	1000	1.7.99.1
202	R00286	UDP-glucose:NAD+ 6-oxidoreductase	c00001[c] + 2 c00003[c] + c00029[c] <=> 2 c00004[c] + 2 c00080[c] + c00167[c]	Pentose and glucuronate interconversions	0	-1000	1000	1.1.1.22
203	R00287	UDP-glucose glucophosphohydrolase	c00001[c] + c00029[c] -> c00103[c] + c00105[c]	Pyrimidine metabolism	1	0	1000	3.6.1.8
204	R00289	UTP:alpha-D-glucose-1-phosphate uridylyltransferase	c00075[c] + c00103[c] <=> c00013[c] + c00029[c]	Pentose and glucuronate interconversions	0	-1000	1000	2.7.7.9
205	R00291	UDP-glucose 4-epimerase	c00029[c] <=> c00052[c]	Galactose metabolism	0	-1000	1000	5.1.3.2
206	R00293	UDP-glucose 4,6-hydro-lyase (UDP-4-dehydro-6-deoxy-D-glucose-forming)	c00029[c] -> c00001[c] + c04089[c]	Amino sugar and nucleotide sugar metabolism	1	0	1000	4.2.1.76
207	R00294A	nitrous-oxide:acceptor oxidoreductase (NO-forming)	c00004[c] + c00080[c] + 2 c00533[c] <=> c00001[c] + c00003[c] + c00887[c]		0	-1000	1000	1.7.99.7
208	R00294B	nitrous-oxide:acceptor oxidoreductase (NO-forming)	c00005[c] + c00080[c] + 2 c00533[c] <=> c00001[c] + c00006[c] + c00887[c]		0	-1000	1000	1.7.99.7
209	R00295A	Trithionate: (acceptor) oxidoreductase	2 c00001[c] + c00003[c] + c01328[c] + c01861[c] <=> c00004[c] + c00080[c] + 3 c11481[c]		0	-1000	1000	1.8.99.3
210	R00295B	Trithionate: (acceptor) oxidoreductase	2 c00001[c] + c00006[c] + c01328[c] + c01861[c] <=> c00005[c] + c00080[c] + 3 c11481[c]		0	-1000	1000	1.8.99.3
211	R00296A	carbon-monoxide:acceptor oxidoreductase	c00001[c] + c00003[c] + c00237[c] <=> c00004[c] + c00011[c] + c00080[c]	Methane metabolism	0	-1000	1000	1.2.99.2
212	R00296B	carbon-monoxide:acceptor oxidoreductase	c00001[c] + c00006[c] + c00237[c] <=> c00005[c] + c00011[c] + c00080[c]	Methane metabolism	0	-1000	1000	1.2.99.2
213	R00297A	(R)-2-hydroxy-acid:acceptor 2-oxidoreductase	c00003[c] + c00256[c] <=> c00004[c] + c00022[c] + c00080[c]		0	-1000	1000	1.1.99.6
214	R00297B	(R)-2-hydroxy-acid:acceptor 2-oxidoreductase	c00006[c] + c00256[c] <=> c00005[c] + c00022[c] + c00080[c]		0	-1000	1000	1.1.99.6
215	R00298A	(S)-2-hydroxyglutarate:acceptor 2-oxidoreductase	c00003[c] + c03196[c] <=> c00004[c] + c00026[c] + c00080[c]		0	-1000	1000	1.1.99.2
216	R00298B	(S)-2-hydroxyglutarate:acceptor 2-oxidoreductase	c00006[c] + c03196[c] <=> c00005[c] + c00026[c] + c00080[c]		0	-1000	1000	1.1.99.2
217	R00299	ATP:D-glucose 6-phosphotransferase	c00002[c] + c00031[c] <=> c00008[c] + c00092[c]	Streptomycin biosynthesis	0	-1000	1000	2.7.1.1
218	R00300	D-Glucose:NAD+ 1-oxidoreductase	c00003[c] + c00031[c] <=> c00004[c] + c00080[c] + c00198[c]		0	-1000	1000	1.1.1.118
219	R00301	D-Glucose:NADP+ 1-oxidoreductase	c00006[c] + c00031[c] <=> c00005[c] + c00080[c] + c03107[c]		0	-1000	1000	1.1.1.119
220	R00302	D-glucose:oxygen 2-oxidoreductase	c00007[c] + c00031[c] -> c00027[c] + c02779[c]		1	0	1000	1.1.3.10
221	R00303	D-Glucose-6-phosphate phosphohydrolase	c00001[c] + c00092[c] -> c00009[c] + c00031[c]		1	0	1000	3.1.3.9
222	R00304	D-Glucose-1-phosphate phosphohydrolase	c00001[c] + c00103[c] -> c00009[c] + c00031[c]		1	0	1000	3.1.3.10
223	R00305A	D-glucose:acceptor 1-oxidoreductase	c00003[c] + c00031[c] <=> c00004[c] + c00080[c] + c00198[c]	Pentose phosphate pathway	0	-1000	1000	1.1.99.10
224	R00305B	D-glucose:acceptor 1-oxidoreductase	c00006[c] + c00031[c] <=> c00005[c] + c00080[c] + c00198[c]	Pentose phosphate pathway	0	-1000	1000	1.1.99.10
225	R00306	cellobiose glucohydrolase	c00001[c] + c00185[c] -> 2 c00031[c]	Starch and sucrose metabolism	1	0	1000	3.2.1.21
226	R00307	D-glucose aldose-ketose-isomerase	c00031[c] <=> c00095[c]		0	-1000	1000	5.3.1.5
227	R00310	protoheme ferro-lyase (protoporphyrin-forming)	c02191[c] + c14818[c] <=> c00032[c] + 2 c00080[c]	Porphyrin and chlorophyll metabolism	0	-1000	1000	4.99.1.1
228	R00311A	Heme, hydrogen-donor:oxygen oxidoreductase (alpha-methylene-oxydizing, hydroxylating)	3 c00004[c] + 3 c00007[c] + c00032[c] + 5 c00080[c] <=> 3 c00001[c] + 3 c00003[c] + c00237[c] + c00500[c] + c14818[c]		0	-1000	1000	1.14.99.3
229	R00311B	Heme, hydrogen-donor:oxygen oxidoreductase (alpha-methylene-oxydizing, hydroxylating)	3 c00005[c] + 3 c00007[c] + c00032[c] + 5 c00080[c] <=> 3 c00001[c] + 3 c00006[c] + c00237[c] + c00500[c] + c14818[c]		0	-1000	1000	1.14.99.3
230	R00315	ATP:acetate phosphotransferase	c00002[c] + c00033[c] <=> c00008[c] + c00227[c]	Taurine and hypotaurine metabolism	0	-1000	1000	2.7.2.1
231	R00316	ATP:acetate adenylyltransferase	c00002[c] + c00033[c] <=> c00013[c] + c05993[c]	Pyruvate metabolism	0	-1000	1000	6.2.1.1
232	R00317	Acetyl phosphate phosphohydrolase	c00001[c] + c00227[c] -> c00009[c] + c00033[c]	Pyruvate metabolism	1	0	1000	3.6.1.7
233	R00318	Phosphonoacetate phosphonohydrolase	c00001[c] + c05682[c] -> c00009[c] + c00033[c]	Phosphonate and phosphinate metabolism	1	0	1000	3.11.1.2
234	R00319	(S)-lactate:oxygen 2-oxidoreductase (decarboxylating)	c00007[c] + c00186[c] -> c00001[c] + c00011[c] + c00033[c]	Pyruvate metabolism	1	0	1000	1.13.12.4
235	R00320	diphosphate:acetate phosphotransferase	c00013[c] + c00033[c] <=> c00009[c] + c00227[c]	Pyruvate metabolism	0	-1000	1000	2.7.2.12
236	R00321	Acetamide amidohydrolase	c00001[c] + c06244[c] -> c00014[c] + c00033[c]		1	0	1000	3.5.1.4
237	R00322	5'-acetylphosphoadenosine acetylhydrolase	c00001[c] + c05993[c] <=> c00020[c] + c00033[c]	Purine metabolism	0	-1000	1000	3.6.1.20
238	R00324	2,4-dioxopentanoate acetylhydrolase;	c00001[c] + c02132[c] -> c00022[c] + c00033[c]		1	0	1000	3.7.1.6
239	R00325	(2S)-2-hydroxy-2-methylbutanedioate pyruvate-lyase (acetate-forming);	c02614[c] <=> c00022[c] + c00033[c]	C5-Branched dibasic acid metabolism	0	-1000	1000	4.1.3.22
240	R00326A	acetaldehyde:acceptor oxidoreductase	c00001[c] + c00003[c] + c00084[c] -> c00004[c] + c00033[c] + c00080[c]	Pyruvate metabolism	1	0	1000	1.2.99.6
241	R00326B	acetaldehyde:acceptor oxidoreductase	c00001[c] + c00006[c] + c00084[c] -> c00005[c] + c00033[c] + c00080[c]	Pyruvate metabolism	1	0	1000	1.2.99.6
242	R00327	6-Acetyl-D-glucose acetylhydrolase	c00001[c] + c02655[c] -> c00031[c] + c00033[c]		1	0	1000	3.1.1.33
243	R00328	GDP phosphohydrolase	c00001[c] + c00035[c] -> c00009[c] + c00144[c]	Purine metabolism	1	0	1000	3.6.1.5
244	R00330	ATP:GDP phosphotransferase	c00002[c] + c00035[c] <=> c00008[c] + c00044[c]	Purine metabolism	0	-1000	1000	2.7.4.6
245	R00332	ATP:GMP phosphotransferase	c00002[c] + c00144[c] <=> c00008[c] + c00035[c]	Purine metabolism	0	-1000	1000	2.7.4.8
246	R00335	GTP phosphohydrolase	c00001[c] + c00044[c] -> c00009[c] + c00035[c]	Purine metabolism	1	0	1000	3.6.1.5
247	R00336	guanosine-3',5'-bis(diphosphate) 3'-diphosphohydrolase	c00001[c] + c01228[c] -> c00013[c] + c00035[c]	Purine metabolism	1	0	1000	3.1.7.2
248	R00337	GDP-glucose glucohydrolase	c00001[c] + c00394[c] -> c00031[c] + c00035[c]		1	0	1000	3.2.1.42
249	R00338	Oxaloacetate acetylhydrolase	c00001[c] + c00036[c] -> c00033[c] + c00209[c]		1	0	1000	3.7.1.1
250	R00339	(R,R)-tartrate hydro-lyase (oxaloacetate-forming)	c00898[c] <=> c00001[c] + c00036[c]	Glyoxylate and dicarboxylate metabolism	0	-1000	1000	4.2.1.32
251	R00340	(S,S)-tartrate hydro-lyase (oxaloacetate-forming)	c02107[c] <=> c00001[c] + c00036[c]		0	-1000	1000	4.2.1.81
252	R00341	ATP:oxaloacetate carboxy-lyase (transphosphorylating;phosphoenolpyruvate-forming)	c00002[c] + c00036[c] <=> c00008[c] + c00011[c] + c00074[c]	Glycolysis / Gluconeogenesis	0	-1000	1000	4.1.1.49
253	R00342	(S)-malate:NAD+ oxidoreductase	c00003[c] + c00149[c] <=> c00004[c] + c00036[c] + c00080[c]	Citrate cycle (TCA cycle)	0	-1000	1000	1.1.1.37
254	R00343	(S)-Malate:NADP+ oxidoreductase	c00006[c] + c00149[c] <=> c00005[c] + c00036[c] + c00080[c]	Pyruvate metabolism	0	-1000	1000	1.1.1.82
255	R00344	Pyruvate:carbon-dioxide ligase (ADP-forming)	c00002[c] + c00022[c] + c00080[c] + c00288[c] <=> c00008[c] + c00009[c] + c00036[c]	Citrate cycle (TCA cycle)	0	-1000	1000	6.4.1.1
256	R00345	phosphate:oxaloacetate carboxy-lyase (adding phosphate;phosphoenolpyruvate-forming);	c00009[c] + c00036[c] <=> c00001[c] + c00011[c] + c00074[c]	Pyruvate metabolism	0	-1000	1000	4.1.1.31
257	R00346	diphosphate:oxaloacetate carboxy-lyase (transphosphorylating;phosphoenolpyruvate-forming);	c00013[c] + c00036[c] <=> c00009[c] + c00011[c] + c00074[c]	Pyruvate metabolism	0	-1000	1000	4.1.1.38
258	R00347	erythro-3-hydroxy-Ls-aspartate ammonia-lyase (oxaloacetate-forming)	c03961[c] -> c00014[c] + c00036[c]		1	0	1000	4.3.1.20
259	R00348	2-oxosuccinamate amidohydrolase	c00001[c] + c02362[c] <=> c00014[c] + c00036[c]	Alanine, aspartate and glutamate metabolism	0	-1000	1000	3.5.1.3
260	R00350	4-carboxy-4-hydroxy-2-oxoadipate oxaloacetate-lyase (pyruvate-forming)	c04115[c] <=> c00022[c] + c00036[c]	Benzoate degradation	0	-1000	1000	4.1.3.17
261	R00351	acetyl-CoA:oxaloacetate C-acetyltransferase (thioester-hydrolysing)	c00010[c] + c00158[c] <=> c00001[c] + c00024[c] + c00036[c]	Citrate cycle (TCA cycle)	0	-1000	1000	2.3.3.1
262	R00352	acetyl-CoA:oxaloacetate C-acetyltransferase [(pro-S)-carboxymethyl-forming, ADP-phosphorylating]	c00002[c] + c00010[c] + c00158[c] <=> c00008[c] + c00009[c] + c00024[c] + c00036[c]	Citrate cycle (TCA cycle)	0	-1000	1000	2.3.3.8
263	R00353	Malonyl-CoA:pyruvate carboxytransferase	c00022[c] + c00083[c] <=> c00024[c] + c00036[c]	Propanoate metabolism	0	-1000	1000	2.1.3.1
264	R00354	(3S)-citryl-CoA oxaloacetate-lyase (acetyl-CoA-forming)	c00566[c] -> c00024[c] + c00036[c]		1	0	1000	4.1.3.34
265	R00355	L-Aspartate:2-oxoglutarate aminotransferase	c00026[c] + c00049[c] <=> c00025[c] + c00036[c]	Alanine, aspartate and glutamate metabolism	0	-1000	1000	2.6.1.1
266	R00357	L-Aspartic acid:oxygen oxidoreductase (deaminating)	c00001[c] + c00007[c] + c00049[c] -> c00014[c] + c00027[c] + c00036[c]	Alanine, aspartate and glutamate metabolism	1	0	1000	1.4.3.2
267	R00359	D-Aspartate:oxygen oxidoreductase (deaminating)	c00001[c] + c00007[c] + c00402[c] -> c00014[c] + c00027[c] + c00036[c]	Alanine, aspartate and glutamate metabolism	1	0	1000	1.4.3.1
268	R00360	(S)-Malate:oxygen oxidoreductase	c00007[c] + c00149[c] -> c00027[c] + c00036[c]	Pyruvate metabolism	1	0	1000	1.1.3.3
269	R00361A	(S)-malate:acceptor oxidoreductase	c00003[c] + c00149[c] <=> c00004[c] + c00036[c] + c00080[c]		0	-1000	1000	1.1.5.4
270	R00361B	(S)-malate:acceptor oxidoreductase	c00006[c] + c00149[c] <=> c00005[c] + c00036[c] + c00080[c]		0	-1000	1000	1.1.5.4
271	R00362	citrate oxaloacetate-lyase (forming acetate from the pro-S carboxymethyl group of citrate);	c00158[c] <=> c00033[c] + c00036[c]	Citrate cycle (TCA cycle)	0	-1000	1000	4.1.3.6
272	R00363	Oxaloacetate keto-enol-isomerase	c00036[c] <=> c03981[c]		0	-1000	1000	5.3.2.2
273	R00365	glycine:NAD+ oxidoreductase (deaminating)	c00001[c] + c00003[c] + c00037[c] <=> c00004[c] + c00014[c] + c00048[c] + c00080[c]		0	-1000	1000	1.4.1.1
274	R00366	glycine:oxygen oxidoreductase (deaminating);	c00001[c] + c00007[c] + c00037[c] -> c00014[c] + c00027[c] + c00048[c]	Glycine, serine and threonine metabolism	1	0	1000	1.4.3.3
275	R00367	S-Adenosyl-L-methionine:glycine N-methyltransferase	c00019[c] + c00037[c] <=> c00021[c] + c00213[c]	Glycine, serine and threonine metabolism	0	-1000	1000	2.1.1.20
276	R00368	N-(carboxymethyl)-D-alanine:NAD+ oxidoreductase (glycine-forming)	c00001[c] + c00003[c] + c03790[c] <=> c00004[c] + c00022[c] + c00037[c] + c00080[c]		0	-1000	1000	1.5.1.22
277	R00369	L-Alanine:glyoxylate aminotransferase	c00041[c] + c00048[c] <=> c00022[c] + c00037[c]	Alanine, aspartate and glutamate metabolism	0	-1000	1000	2.6.1.44
278	R00371	Acetyl-CoA:glycine C-acetyltransferase	c00024[c] + c00037[c] <=> c00010[c] + c03508[c]	Glycine, serine and threonine metabolism	0	-1000	1000	2.3.1.29
279	R00372	Glycine:2-oxoglutarate aminotransferase	c00026[c] + c00037[c] <=> c00025[c] + c00048[c]	Glycine, serine and threonine metabolism	0	-1000	1000	2.6.1.4
280	R00373	Glycine:oxaloacetate aminotransferase	c00036[c] + c00037[c] <=> c00048[c] + c00049[c]		0	-1000	1000	2.6.1.35
281	R00374A	glycine:acceptor oxidoreductase (cyanide-forming)	2 c00003[c] + c00037[c] <=> 2 c00004[c] + c00011[c] + 3 c00080[c] + c00177[c]	Cyanoamino acid metabolism	0	-1000	1000	1.4.99.5
282	R00374B	glycine:acceptor oxidoreductase (cyanide-forming)	2 c00006[c] + c00037[c] <=> 2 c00005[c] + c00011[c] + 3 c00080[c] + c00177[c]	Cyanoamino acid metabolism	0	-1000	1000	1.4.99.5
283	R00396	L-Alanine:NAD+ oxidoreductase (deaminating)	c00001[c] + c00003[c] + c00041[c] <=> c00004[c] + c00014[c] + c00022[c] + c00080[c]	Alanine, aspartate and glutamate metabolism	0	-1000	1000	1.4.1.1
284	R00397	L-aspartate 4-carboxy-lyase (L-alanine-forming)	c00049[c] <=> c00011[c] + c00041[c]	Alanine, aspartate and glutamate metabolism	0	-1000	1000	4.1.1.12
285	R00398	2,2'-iminodipropanoate:NAD+ oxidoreductase (L-alanine-forming)	c00001[c] + c00003[c] + c03210[c] <=> c00004[c] + c00022[c] + c00041[c] + c00080[c]		0	-1000	1000	1.5.1.17
286	R00399	2-amino-4-ketopentanoate thiolase;	c00024[c] + c00133[c] <=> c00010[c] + c03341[c]		0	-1000	1000	2.3.1.-
287	R00400	L-alanine:oxaloacetate aminotransferase	c00036[c] + c00041[c] <=> c00022[c] + c00049[c]	Alanine, aspartate and glutamate metabolism	0	-1000	1000	2.6.1.12
288	R00401	alanine racemase	c00041[c] <=> c00133[c]	D-Alanine metabolism	0	-1000	1000	5.1.1.1
289	R00402	succinate:NAD+ oxidoreductase	c00003[c] + c00042[c] -> c00004[c] + c00080[c] + c00122[c]		-1	-1000	0	1.3.1.6
290	R00405	Succinate:CoA ligase (ADP-forming)	c00002[c] + c00010[c] + c00042[c] <=> c00008[c] + c00009[c] + c00091[c]	Citrate cycle (TCA cycle)	0	-1000	1000	6.2.1.5
291	R00406	succinyl-CoA:malate CoA-transferase	c00091[c] + c00149[c] <=> c00042[c] + c04348[c]	Carbon fixation pathways in prokaryotes	0	-1000	1000	2.8.3.-
292	R00407	Succinyl-CoA hydrolase	c00001[c] + c00091[c] -> c00010[c] + c00042[c]		1	0	1000	3.1.2.3
293	R00408	Succinate:(acceptor) oxidoreductase	c00016[c] + c00042[c] <=> c00122[c] + c01352[c]	Butanoate metabolism	0	-1000	1000	1.3.99.1
294	R00409	(2S,3R)-3-hydroxybutane-1,2,3-tricarboxylate pyruvate-lyase (succinate-forming)	c04593[c] <=> c00022[c] + c00042[c]	Propanoate metabolism	0	-1000	1000	4.1.3.30
295	R00410	succinyl-CoA:acetoacetate CoA-transferase	c00091[c] + c00164[c] <=> c00042[c] + c00332[c]	Synthesis and degradation of ketone bodies	0	-1000	1000	2.8.3.5
296	R00411	N-succinyl-L-glutamate amidohydrolase	c00001[c] + c05931[c] <=> c00025[c] + c00042[c]	Arginine and proline metabolism	0	-1000	1000	3.5.1.96
297	R00412A	succinate:acceptor oxidoreductase	c00003[c] + c00042[c] -> c00004[c] + c00080[c] + c00122[c]	Citrate cycle (TCA cycle)	-1	-1000	0	1.3.99.1
298	R00412B	succinate:acceptor oxidoreductase	c00006[c] + c00042[c] -> c00005[c] + c00080[c] + c00122[c]	Citrate cycle (TCA cycle)	-1	-1000	0	1.3.99.1
299	R00414	UDP-N-acetyl-D-glucosamine 2-epimerase	c00001[c] + c00043[c] -> c00015[c] + c00645[c]	Amino sugar and nucleotide sugar metabolism	1	0	1000	5.1.3.14
300	R00416	UTP:N-acetyl-alpha-D-glucosamine-1-phosphate uridylyltransferase	c00075[c] + c04501[c] <=> c00013[c] + c00043[c]	Amino sugar and nucleotide sugar metabolism	0	-1000	1000	2.7.7.23
301	R00418	UDP-N-acetyl-D-glucosamine 4-epimerase	c00043[c] <=> c00203[c]	Amino sugar and nucleotide sugar metabolism	0	-1000	1000	5.1.3.2
302	R00420	UDP-N-acetyl-D-glucosamine 2-epimerase	c00043[c] <=> c01170[c]	Amino sugar and nucleotide sugar metabolism	0	-1000	1000	5.1.3.14
303	R00421	UDP-N-acetyl-D-glucosamine:NAD+ 6-oxidoreductase	c00001[c] + 2 c00003[c] + c00043[c] <=> 2 c00004[c] + 2 c00080[c] + c04573[c]	Amino sugar and nucleotide sugar metabolism	0	-1000	1000	1.1.1.136
304	R00424	GTP 7,8-8,9-dihydrolase	c00001[c] + c00044[c] -> c00058[c] + c04895[c]		1	0	1000	3.5.4.16
305	R00425	GTP 7,8-8,9-dihydrolase (diphosphate-forming)	3 c00001[c] + c00044[c] -> c00013[c] + c00058[c] + c01304[c]	Riboflavin metabolism	1	0	1000	3.5.4.25
306	R00426	GTP diphosphohydrolase (diphosphate-forming);	c00001[c] + c00044[c] -> c00013[c] + c00144[c]	Purine metabolism	1	0	1000	3.6.1.8
307	R00428	GTP 8,9-hydrolase	c00001[c] + c00044[c] <=> c05922[c]	Folate biosynthesis	0	-1000	1000	3.5.4.16
308	R00429	ATP:GTP 3'-diphosphotransferase	c00002[c] + c00044[c] <=> c00020[c] + c04494[c]	Purine metabolism	0	-1000	1000	2.7.6.5
309	R00430	GTP:pyruvate 2-O-phosphotransferase	c00022[c] + c00044[c] <=> c00035[c] + c00074[c]	Purine metabolism	0	-1000	1000	2.7.1.40
310	R00431	GTP:oxaloacetate carboxy-lyase (adding GTP;phosphoenolpyruvate-forming);	c00036[c] + c00044[c] <=> c00011[c] + c00035[c] + c00074[c]	Glycolysis / Gluconeogenesis	0	-1000	1000	4.1.1.32
311	R00432	Succinate:CoA ligase (GDP-forming)	c00010[c] + c00042[c] + c00044[c] <=> c00009[c] + c00035[c] + c00091[c]	Citrate cycle (TCA cycle)	0	-1000	1000	6.2.1.4
312	R00434	GTP diphosphate-lyase (cyclizing; 3',5'-cyclic-GMP-forming)	c00044[c] <=> c00013[c] + c00942[c]	Purine metabolism	0	-1000	1000	4.6.1.1
313	R00445	L-lysine:NAD+ oxidoreductase (deaminating, cyclizing)	c00003[c] + c00047[c] <=> c00004[c] + c00014[c] + c00080[c] + c04092[c]		0	-1000	1000	1.4.1.15
314	R00446	L-Lysine:NAD+ 6-oxidoreductase (deaminating)	c00001[c] + c00003[c] + c00047[c] <=> c00004[c] + c00014[c] + c00080[c] + c04076[c]	Tropane, piperidine and pyridine alkaloid biosynthesis	0	-1000	1000	1.4.1.18
315	R00447	L-lysine:oxygen 2-oxidoreductase (deaminating)	c00001[c] + c00007[c] + c00047[c] -> c00014[c] + c00027[c] + c03239[c]	Lysine degradation	1	0	1000	1.4.3.14
316	R00448	L-lysine,NADPH:oxygen oxidoreductase (6-hydroxylating)	c00005[c] + c00007[c] + c00047[c] + c00080[c] <=> c00001[c] + c00006[c] + c01028[c]	Lysine degradation	0	-1000	1000	1.14.13.59
317	R00449	L-Lysine:oxygen 2-oxidoreductase (decarboxylating)	c00007[c] + c00047[c] -> c00001[c] + c00011[c] + c00990[c]	Lysine degradation	1	0	1000	1.13.12.2
318	R00451	meso-2,6-diaminoheptanedioate carboxy-lyase (L-lysine-forming)	c00680[c] -> c00011[c] + c00047[c]	Lysine biosynthesis	1	0	1000	4.1.1.20
319	R00452	N2-(D-1-carboxylethyl)-L-lysine:NADP+ oxidoreductase (L-lysine-forming)	c00001[c] + c00006[c] + c04020[c] <=> c00005[c] + c00022[c] + c00047[c] + c00080[c]	Lysine degradation	0	-1000	1000	1.5.1.16
320	R00453	L-Lysine:pyruvate aminotransferase	c00022[c] + c00047[c] <=> c00041[c] + c04076[c]		0	-1000	1000	2.6.1.71
321	R00454	acetyl-CoA:L-lysine N6-acetyltransferase	c00024[c] + c00047[c] <=> c00010[c] + c02727[c]	Lysine degradation	0	-1000	1000	2.3.1.-
322	R00457	L-Lysine:2-oxoglutarate 6-aminotransferase	c00026[c] + c00047[c] <=> c00025[c] + c04076[c]	Lysine biosynthesis	0	-1000	1000	2.6.1.36
323	R00458	N6-acetyl-L-lysine amidohydrolase	c00001[c] + c02727[c] -> c00033[c] + c00047[c]	Lysine degradation	1	0	1000	3.5.1.17
324	R00460	lysine racemase	c00047[c] <=> c00739[c]	Lysine degradation	0	-1000	1000	5.1.1.5
325	R00461	L-Lysine 2,3-aminomutase	c00047[c] <=> c01142[c]	Lysine degradation	0	-1000	1000	5.4.3.2
326	R00462	L-lysine carboxy-lyase (cadaverine-forming)	c00047[c] -> c00011[c] + c01672[c]	Lysine degradation	1	0	1000	4.1.1.18
327	R00463	L-Lysine-1,6-lactam lactamhydrolase	c00001[c] + c02837[c] <=> c00047[c]		0	-1000	1000	3.5.2.11
328	R00465	glycolate:NADP+ oxidoreductase	c00006[c] + c00160[c] <=> c00005[c] + c00048[c] + c00080[c]	Glyoxylate and dicarboxylate metabolism	0	-1000	1000	1.1.1.79
329	R00466	Glyoxylate:oxygen oxidoreductase	c00001[c] + c00007[c] + c00048[c] -> c00027[c] + c00209[c]	Glyoxylate and dicarboxylate metabolism	1	0	1000	1.2.3.5
330	R00468	Glyoxylate:NADP+ oxidoreductase (CoA-oxalylating)	c00006[c] + c00010[c] + c00048[c] <=> c00005[c] + c00080[c] + c00313[c]	Glyoxylate and dicarboxylate metabolism	0	-1000	1000	1.2.1.17
331	R00469	(S)-ureidoglycolate amidohydrolase (decarboxylating)	c00001[c] + c00603[c] -> c00011[c] + 2 c00014[c] + c00048[c]	Purine metabolism	1	0	1000	3.5.3.19
332	R00470	4-hydroxy-2-oxoglutarate glyoxylate-lyase (pyruvate-forming)	c01127[c] <=> c00022[c] + c00048[c]	Glyoxylate and dicarboxylate metabolism	0	-1000	1000	4.1.3.16
333	R00471	D-4-Hydroxy-2-oxoglutarate glyoxylate-lyase	c05946[c] <=> c00022[c] + c00048[c]	Arginine and proline metabolism	0	-1000	1000	4.1.1.3
334	R00472	acetyl-CoA:glyoxylate C-acetyltransferase (thioester-hydrolysing, carboxymethyl-forming);	c00010[c] + c00149[c] <=> c00001[c] + c00024[c] + c00048[c]	Pyruvate metabolism	0	-1000	1000	2.3.3.9
335	R00473	(3S)-3-carboxy-3-hydroxypropanoyl-CoA glyoxylate-lyase (acetyl-CoA-forming)	c04348[c] <=> c00024[c] + c00048[c]	Glyoxylate and dicarboxylate metabolism	0	-1000	1000	4.1.3.24
336	R00474	2-oxoglutarate:glyoxylate succinaldehydetransferase (decarboxylating);	c00011[c] + c03217[c] <=> c00026[c] + c00048[c]	Glyoxylate and dicarboxylate metabolism	0	-1000	1000	2.2.1.5
337	R00475	Glycolate:oxygen 2-oxidoreductase	c00007[c] + c00160[c] -> c00027[c] + c00048[c]	Glyoxylate and dicarboxylate metabolism	1	0	1000	1.1.3.15
338	R00476A	glycolate:acceptor 2-oxidoreductase	c00003[c] + c00160[c] <=> c00004[c] + c00048[c] + c00080[c]	Glyoxylate and dicarboxylate metabolism	0	-1000	1000	1.1.99.14
339	R00476B	glycolate:acceptor 2-oxidoreductase	c00006[c] + c00160[c] <=> c00005[c] + c00048[c] + c00080[c]	Glyoxylate and dicarboxylate metabolism	0	-1000	1000	1.1.99.14
340	R00477	3-oxalomalate glyoxylate-lyase (oxaloacetate-forming)	c01990[c] <=> c00036[c] + c00048[c]	Glyoxylate and dicarboxylate metabolism	0	-1000	1000	4.1.3.13
341	R00478	erythro-3-hydroxy-Ls-aspartate glyoxylate-lyase (glycine-forming)	c03961[c] <=> c00037[c] + c00048[c]		0	-1000	1000	4.1.3.14
342	R00479	isocitrate glyoxylate-lyase (succinate-forming)	c00311[c] <=> c00042[c] + c00048[c]	Glyoxylate and dicarboxylate metabolism	0	-1000	1000	4.1.3.1
343	R00480	ATP:L-aspartate 4-phosphotransferase	c00002[c] + c00049[c] <=> c00008[c] + c03082[c]	Glycine, serine and threonine metabolism	0	-1000	1000	2.7.2.4
344	R00481	L-aspartate:oxygen oxidoreductase	c00007[c] + c00049[c] <=> c00027[c] + c05840[c]	Nicotinate and nicotinamide metabolism	0	-1000	1000	1.4.3.16
345	R00482	L-Aspartate:ammonia ligase (ADP-forming)	c00002[c] + c00014[c] + c00049[c] <=> c00008[c] + c00009[c] + c00152[c]	Nitrogen metabolism	0	-1000	1000	6.3.1.4
346	R00483	L-aspartate:ammonia ligase (AMP-forming)	c00002[c] + c00014[c] + c00049[c] <=> c00013[c] + c00020[c] + c00152[c]	Alanine, aspartate and glutamate metabolism	0	-1000	1000	6.3.1.1
347	R00484	N-Carbamoyl-L-aspartate amidohydrolase	c00001[c] + c00438[c] -> c00011[c] + c00014[c] + c00049[c]	Alanine, aspartate and glutamate metabolism	1	0	1000	3.5.1.7
348	R00485	L-Asparagine amidohydrolase	c00001[c] + c00152[c] <=> c00014[c] + c00049[c]	Alanine, aspartate and glutamate metabolism	0	-1000	1000	3.5.1.1
349	R00486	3-Cyano-L-alanine aminohydrolase	2 c00001[c] + c02512[c] <=> c00014[c] + c00049[c]	Cyanoamino acid metabolism	0	-1000	1000	3.5.5.4
350	R00487	Acetyl-CoA:L-aspartate N-acetyltransferase	c00024[c] + c00049[c] <=> c00010[c] + c01042[c]	Alanine, aspartate and glutamate metabolism	0	-1000	1000	2.3.1.17
351	R00488	N-Acetyl-L-aspartate amidohydrolase	c00001[c] + c01042[c] -> c00033[c] + c00049[c]	Alanine, aspartate and glutamate metabolism	1	0	1000	3.5.1.15
352	R00489	L-aspartate 1-carboxy-lyase (beta-alanine-forming)	c00049[c] <=> c00011[c] + c00099[c]	beta-Alanine metabolism	0	-1000	1000	4.1.1.11
353	R00490	L-Aspartate ammonia-lyase	c00049[c] <=> c00014[c] + c00122[c]	Alanine, aspartate and glutamate metabolism	0	-1000	1000	3.5.1.38
354	R00491	aspartate racemase	c00049[c] <=> c00402[c]	Alanine, aspartate and glutamate metabolism	0	-1000	1000	5.1.1.13
355	R00494	glutathione gamma-glutamylaminopeptidase	c00001[c] + c00051[c] <=> c00025[c] + c01419[c]	Glutathione metabolism	0	-1000	1000	2.3.2.2
356	R00497	gamma-L-glutamyl-L-cysteine:glycine ligase (ADP-forming)	c00002[c] + c00037[c] + c00669[c] <=> c00008[c] + c00009[c] + c00051[c]	Glutathione metabolism	0	-1000	1000	6.3.2.3
357	R00499	S-Succinylglutathione hydrolase	c00001[c] + c03174[c] <=> c00042[c] + c00051[c]		0	-1000	1000	3.1.2.13
358	R00501	UDP-D-galactose:NAD+ 6-oxidoreductase	c00001[c] + 2 c00003[c] + c00052[c] <=> 2 c00004[c] + 2 c00080[c] + c00617[c]	Amino sugar and nucleotide sugar metabolism	0	-1000	1000	1.1.1.-
359	R00502	UTP:alpha-D-galactose-1-phosphate uridylyltransferase	c00075[c] + c00446[c] <=> c00013[c] + c00052[c]	Galactose metabolism	0	-1000	1000	2.7.7.10
360	R00503	UDP-galactose:D-glucose 4-beta-D-galactosyltransferase	c00031[c] + c00052[c] <=> c00015[c] + c00243[c]	Galactose metabolism	0	-1000	1000	2.4.1.22
361	R00504	UDP-galactose:UDP-N-acetyl-D-glucosamine galactose phosphotransferase	c00043[c] + c00052[c] <=> c00105[c] + c04739[c]		0	-1000	1000	2.7.8.18
362	R00505	UDP-D-galactopyranose furanomutase	c00052[c] <=> c03733[c]		0	-1000	1000	5.4.99.9
363	R00507	3'-phosphoadenylyl-sulfate sulfohydrolase;	c00001[c] + c00053[c] -> c00054[c] + c00059[c]	Purine metabolism	1	0	1000	3.6.1.9
364	R00508	3'-Phospho-5'-adenylyl sulfate 3'-phosphohydrolase	c00001[c] + c00053[c] <=> c00009[c] + c00224[c]	Sulfur metabolism	0	-1000	1000	3.1.3.7
365	R00509	ATP:adenylylsulfate 3'-phosphotransferase	c00002[c] + c00224[c] <=> c00008[c] + c00053[c]	Purine metabolism	0	-1000	1000	2.7.1.25
366	R00510	Cytidine-5'-monophosphate phosphoribohydrolase	c00001[c] + c00055[c] <=> c00117[c] + c00380[c]	Pyrimidine metabolism	0	-1000	1000	3.2.2.10
367	R00511	Cytidine-5'-monophosphate phosphohydrolase	c00001[c] + c00055[c] <=> c00009[c] + c00475[c]	Pyrimidine metabolism	0	-1000	1000	3.1.3.5
368	R00512	ATP:CMP phosphotransferase	c00002[c] + c00055[c] <=> c00008[c] + c00112[c]	Pyrimidine metabolism	0	-1000	1000	2.7.4.14
369	R00513	ATP:cytidine 5'-phosphotransferase	c00002[c] + c00475[c] <=> c00008[c] + c00055[c]	Pyrimidine metabolism	0	-1000	1000	2.7.1.48
370	R00514	CDP phosphohydrolase	c00001[c] + c00112[c] -> c00009[c] + c00055[c]	Pyrimidine metabolism	1	0	1000	3.6.1.5
371	R00515	CTP diphosphohydrolase (diphosphate-forming);	c00001[c] + c00063[c] -> c00013[c] + c00055[c]	Pyrimidine metabolism	1	0	1000	3.6.1.8
372	R00516	UTP:cytidine 5'-phosphotransferase	c00075[c] + c00475[c] <=> c00015[c] + c00055[c]	Pyrimidine metabolism	0	-1000	1000	2.7.1.48
373	R00517	GTP:cytidine 5'-phosphotransferase	c00044[c] + c00475[c] <=> c00035[c] + c00055[c]	Pyrimidine metabolism	0	-1000	1000	2.7.1.48
374	R00518	ATP:formate phosphotransferase	c00002[c] + c00058[c] <=> c00008[c] + c02405[c]	Glyoxylate and dicarboxylate metabolism	0	-1000	1000	2.7.2.6
375	R00519	Formate:NAD+ oxidoreductase	c00003[c] + c00058[c] <=> c00004[c] + c00011[c] + c00080[c]	Glyoxylate and dicarboxylate metabolism	0	-1000	1000	1.2.1.2
376	R00521	Formyl-CoA hydrolase	c00001[c] + c00798[c] -> c00010[c] + c00058[c]	Glyoxylate and dicarboxylate metabolism	1	0	1000	3.1.2.10
377	R00522	Oxalate carboxy-lyase	c00209[c] <=> c00011[c] + c00058[c]	Glyoxylate and dicarboxylate metabolism	0	-1000	1000	4.1.1.2
378	R00524	Formamide amidohydrolase	c00001[c] + c00488[c] <=> c00014[c] + c00058[c]	Glyoxylate and dicarboxylate metabolism	0	-1000	1000	3.5.1.49
379	R00525	N-Formyl-L-glutamate amidohydrolase	c00001[c] + c01045[c] <=> c00025[c] + c00058[c]	Histidine metabolism	0	-1000	1000	3.5.1.68
380	R00526	N-Formyl-L-aspartate amidohydrolase	c00001[c] + c01044[c] <=> c00049[c] + c00058[c]	Histidine metabolism	0	-1000	1000	3.5.1.8
381	R00527	S-Formylglutathione hydrolase	c00001[c] + c01031[c] <=> c00051[c] + c00058[c]	Methane metabolism	0	-1000	1000	3.1.2.12
382	R00529	ATP:sulfate adenylyltransferase	c00002[c] + c00059[c] -> c00013[c] + c00224[c]	Purine metabolism	-1	-1000	0	2.7.7.4
383	R00530	ADP:sulfate adenylyltransferase	c00008[c] + c00059[c] -> c00009[c] + c00224[c]	Sulfur metabolism	-1	-1000	0	2.7.7.5
384	R00531	Adenylylsulfate sulfohydrolase	c00001[c] + c00224[c] -> c00020[c] + c00059[c]	Sulfur metabolism	1	0	1000	3.6.2.1
385	R00532	L-Serine-O-sulfate ammonia-lyase (pyruvate-forming)	c00001[c] + c02703[c] <=> c00014[c] + c00022[c] + c00059[c]		0	-1000	1000	4.3.1.10
386	R00533	Sulfite:oxygen oxidoreductase	c00001[c] + c00007[c] + c00094[c] -> c00027[c] + c00059[c]	Sulfur metabolism	1	0	1000	1.8.3.1
387	R00534	D-Glucose 6-sulfate sulfohydrolase	c00001[c] + c02827[c] <=> c00031[c] + c00059[c]		0	-1000	1000	3.1.6.3
388	R00535	3'-Phosphoadenylylsulfate:17beta-estradiol 3-sulfotransferase	c00053[c] + c00951[c] <=> c00054[c] + c08357[c]	Steroid hormone biosynthesis	0	-1000	1000	2.8.2.15
389	R00536	3'-Phosphoadenylylsulfate:phenolic-steroid sulfotransferase	c00053[c] + c05299[c] <=> c00054[c] + c08358[c]	Steroid hormone biosynthesis	0	-1000	1000	2.8.2.15
390	R00537	3'-Phosphoadenylylsulfate:phenolic-steroid sulfotransferase	c00053[c] + c05302[c] <=> c00054[c] + c08359[c]	Steroid hormone biosynthesis	0	-1000	1000	2.8.2.15
391	R00548	riboflavin-5-phosphate phosphohydrolase (acid optimum)	c00001[c] + c00061[c] -> c00009[c] + c00255[c]	Riboflavin metabolism	1	0	1000	3.1.3.2
392	R00549	ATP:riboflavin 5'-phosphotransferase	c00002[c] + c00255[c] <=> c00008[c] + c00061[c]	Riboflavin metabolism	0	-1000	1000	2.7.1.26
393	R00550	D-Glucose-1-phosphate:riboflavin 5'-phosphotransferase	c00103[c] + c00255[c] <=> c00031[c] + c00061[c]		0	-1000	1000	2.7.1.42
394	R00551	L-Arginine amidinohydrolase	c00001[c] + c00062[c] <=> c00077[c] + c00086[c]	Arginine and proline metabolism	0	-1000	1000	3.5.3.1
395	R00552	L-Arginine iminohydrolase	c00001[c] + c00062[c] -> c00014[c] + c00327[c]	Arginine and proline metabolism	1	0	1000	3.5.3.6
396	R00554	ATP:L-arginine Nomega-phosphotransferase	c00002[c] + c00062[c] <=> c00008[c] + c05945[c]	Arginine and proline metabolism	0	-1000	1000	2.7.3.3
397	R00557	L-Arginine,NADPH:oxygen oxidoreductase (nitric-oxide-forming)	3 c00005[c] + 4 c00007[c] + 2 c00062[c] + 3 c00080[c] <=> 4 c00001[c] + 3 c00006[c] + 2 c00327[c] + 2 c00533[c]	Arginine and proline metabolism	0	-1000	1000	1.14.13.39
398	R00558	L-Arginine,NADPH:oxygen oxidoreductase (N-(omega)-hydroxyarginine-forming)	c00005[c] + c00007[c] + c00062[c] + c00080[c] <=> c00001[c] + c00006[c] + c05933[c]	Arginine and proline metabolism	0	-1000	1000	1.14.13.39
399	R00559	L-Arginine:oxygen 2-oxidoreductase (decarboxylating)	c00007[c] + c00062[c] -> c00001[c] + c00011[c] + c03078[c]	Arginine and proline metabolism	1	0	1000	1.13.12.1
400	R00562	N2-(D-1-carboxyethyl)-L-arginine:NAD+ oxidoreductase (L-arginine-forming)	c00001[c] + c00003[c] + c04137[c] <=> c00004[c] + c00022[c] + c00062[c] + c00080[c]	Arginine and proline metabolism	0	-1000	1000	1.5.1.11
401	R00563	N2-(D-1,3-dicarboxypropyl)-L-arginine:NADP+ oxidoreductase (L-arginine-forming);	c00001[c] + c00006[c] + c01682[c] <=> c00005[c] + c00026[c] + c00062[c] + c00080[c]	Arginine and proline metabolism	0	-1000	1000	1.5.1.19
402	R00565	L-Arginine:glycine amidinotransferase	c00037[c] + c00062[c] <=> c00077[c] + c00581[c]	Glycine, serine and threonine metabolism	0	-1000	1000	2.1.4.1
403	R00566	L-arginine carboxy-lyase (agmatine-forming)	c00062[c] <=> c00011[c] + c00179[c]	Arginine and proline metabolism	0	-1000	1000	4.1.1.19
404	R00567	arginine racemase	c00062[c] <=> c00792[c]	D-Arginine and D-ornithine metabolism	0	-1000	1000	5.1.1.9
405	R00568	CTP aminohydrolase	c00001[c] + c00063[c] <=> c00014[c] + c00075[c]	Pyrimidine metabolism	0	-1000	1000	3.5.4.13
406	R00569	CTP phosphohydrolase	c00001[c] + c00063[c] -> c00009[c] + c00112[c]	Pyrimidine metabolism	1	0	1000	3.6.1.5
407	R00570	ATP:CDP phosphotransferase	c00002[c] + c00112[c] <=> c00008[c] + c00063[c]	Pyrimidine metabolism	0	-1000	1000	2.7.4.6
408	R00571	UTP:ammonia ligase (ADP-forming)	c00002[c] + c00014[c] + c00075[c] <=> c00008[c] + c00009[c] + c00063[c]	Pyrimidine metabolism	0	-1000	1000	6.3.4.2
409	R00572	CTP:pyruvate 2-O-phosphotransferase	c00022[c] + c00063[c] <=> c00074[c] + c00112[c]		0	-1000	1000	2.7.1.40
410	R00573	UTP:L-glutamine amido-ligase (ADP-forming)	c00001[c] + c00002[c] + c00064[c] + c00075[c] <=> c00008[c] + c00009[c] + c00025[c] + c00063[c]	Pyrimidine metabolism	0	-1000	1000	6.3.4.2
411	R00574	CTP diphosphate-lyase (cyclizing; 3',5'-cyclic-CMP-forming)	c00063[c] <=> c00013[c] + c00941[c]		0	-1000	1000	4.6.1.6
412	R00575	hydrogen-carbonate:L-glutamine amido-ligase (ADP-forming, carbamate-phosphorylating)	c00001[c] + 2 c00002[c] + c00064[c] + c00080[c] + c00288[c] <=> 2 c00008[c] + c00009[c] + c00025[c] + c00169[c]	Pyrimidine metabolism	0	-1000	1000	6.3.5.5
413	R00576	L-Glutamine:pyruvate aminotransferase	c00022[c] + c00064[c] <=> c00041[c] + c00940[c]	Alanine, aspartate and glutamate metabolism	0	-1000	1000	2.6.1.15
414	R00578	L-aspartate:L-glutamine amido-ligase (AMP-forming)	c00001[c] + c00002[c] + c00049[c] + c00064[c] <=> c00013[c] + c00020[c] + c00025[c] + c00152[c]	Alanine, aspartate and glutamate metabolism	0	-1000	1000	6.3.5.4
415	R00579	glutamine racemase	c00064[c] <=> c00819[c]	D-Glutamine and D-glutamate metabolism	0	-1000	1000	5.1.1.10
416	R00581	L-serine:NAD+ oxidoreductase (deaminating)	c00001[c] + c00003[c] + c00065[c] <=> c00004[c] + c00014[c] + c00080[c] + c00168[c]		0	-1000	1000	1.4.1.7
417	R00582	O-phospho-L-serine phosphohydrolase	c00001[c] + c01005[c] <=> c00009[c] + c00065[c]	Glycine, serine and threonine metabolism	0	-1000	1000	3.1.3.3
418	R00584	diphosphate:L-serine O-phosphotransferase	c00013[c] + c00065[c] <=> c00009[c] + c01005[c]		0	-1000	1000	2.7.1.80
419	R00585	L-Serine:pyruvate aminotransferase	c00022[c] + c00065[c] <=> c00041[c] + c00168[c]	Glycine, serine and threonine metabolism	0	-1000	1000	2.6.1.51
420	R00586	acetyl-CoA:L-serine O-acetyltransferase	c00024[c] + c00065[c] <=> c00010[c] + c00979[c]	Cysteine and methionine metabolism	0	-1000	1000	2.3.1.30
421	R00588	L-Serine:glyoxylate aminotransferase	c00048[c] + c00065[c] <=> c00037[c] + c00168[c]	Glycine, serine and threonine metabolism	0	-1000	1000	2.6.1.45
422	R00589	serine racemase;	c00065[c] <=> c00740[c]	Glycine, serine and threonine metabolism	0	-1000	1000	5.1.1.10
423	R00590	L-Serine hydro-lyase	c00065[c] <=> c00001[c] + c02218[c]	Cysteine and methionine metabolism	0	-1000	1000	4.3.1.17
424	R00602	methanol:hydrogen-peroxide oxidoreductase	c00027[c] + c00132[c] -> 2 c00001[c] + c00067[c]	Methane metabolism	1	0	1000	1.11.1.6
425	R00603	dichloromethane chloride-lyase (adding H2O; chloride-hydrolysing; formaldehyde-forming)	c00001[c] + c02271[c] <=> c00067[c] + 2 c01327[c]	Chloroalkane and chloroalkene degradation	0	-1000	1000	4.5.1.3
426	R00604	Formaldehyde:NAD+ oxidoreductase	c00001[c] + c00003[c] + c00067[c] <=> c00004[c] + c00058[c] + c00080[c]	Chloroalkane and chloroalkene degradation	0	-1000	1000	1.2.1.46
427	R00605	methanol:NAD+ oxidoreductase	c00003[c] + c00132[c] <=> c00004[c] + c00067[c] + c00080[c]	Methane metabolism	0	-1000	1000	1.1.1.244
428	R00606A	methylamine:acceptor oxidoreductase (deaminating)	c00001[c] + c00003[c] + c00218[c] <=> c00004[c] + c00014[c] + c00067[c] + c00080[c]	Methane metabolism	0	-1000	1000	1.4.99.3
429	R00606B	methylamine:acceptor oxidoreductase (deaminating)	c00001[c] + c00006[c] + c00218[c] <=> c00005[c] + c00014[c] + c00067[c] + c00080[c]	Methane metabolism	0	-1000	1000	1.4.99.3
430	R00608	Methanol:oxygen oxidereductase	c00007[c] + c00132[c] -> c00027[c] + c00067[c]	Methane metabolism	1	0	1000	1.1.3.13
431	R00609A	N-methyl-L-glutamate:acceptor oxidoreductase (demethylating)	c00001[c] + c00003[c] + c01046[c] <=> c00004[c] + c00025[c] + c00067[c] + c00080[c]	Methane metabolism	0	-1000	1000	1.5.99.5
432	R00609B	N-methyl-L-glutamate:acceptor oxidoreductase (demethylating)	c00001[c] + c00006[c] + c01046[c] <=> c00005[c] + c00025[c] + c00067[c] + c00080[c]	Methane metabolism	0	-1000	1000	1.5.99.5
433	R00610	sarcosine:oxygen oxidoreductase (demethylating)	c00001[c] + c00007[c] + c00213[c] -> c00027[c] + c00037[c] + c00067[c]	Glycine, serine and threonine metabolism	1	0	1000	1.5.3.1
434	R00611A	sarcosine:acceptor oxidoreductase (demethylating)	c00001[c] + c00003[c] + c00213[c] <=> c00004[c] + c00037[c] + c00067[c] + c00080[c]	Glycine, serine and threonine metabolism	0	-1000	1000	1.5.99.1
435	R00611B	sarcosine:acceptor oxidoreductase (demethylating)	c00001[c] + c00006[c] + c00213[c] <=> c00005[c] + c00037[c] + c00067[c] + c00080[c]	Glycine, serine and threonine metabolism	0	-1000	1000	1.5.99.1
436	R00612	N6-Methyl-L-lysine:oxygen oxidoreductase (demethylating)	c00001[c] + c00007[c] + c02728[c] -> c00027[c] + c00047[c] + c00067[c]		1	0	1000	1.5.3.4
437	R00614	Formaldehyde:formaldehyde oxidoreductase	c00001[c] + 2 c00067[c] -> c00058[c] + c00132[c]		1	0	1000	1.2.99.4
438	R00615	Thiamin diphosphate phosphohydrolase	c00001[c] + c00068[c] -> c00009[c] + c01081[c]	Thiamine metabolism	1	0	1000	3.6.1.15
439	R00616	ATP:thiamine-diphosphate phosphotransferase	c00002[c] + c00068[c] <=> c00008[c] + c03028[c]	Thiamine metabolism	0	-1000	1000	2.7.4.15
440	R00617	ATP:thiamin-phosphate phosphotransferase	c00002[c] + c01081[c] <=> c00008[c] + c00068[c]	Thiamine metabolism	0	-1000	1000	2.7.4.16
441	R00618	Thiamin-triphosphate phosphohydrolase	c00001[c] + c03028[c] -> c00009[c] + c00068[c]	Thiamine metabolism	1	0	1000	3.6.1.28
442	R00619	ATP:thiamine diphosphotransferase	c00002[c] + c00378[c] <=> c00020[c] + c00068[c]	Thiamine metabolism	0	-1000	1000	2.7.6.2
443	R00621		c00026[c] + c00068[c] <=> c00011[c] + c05381[c]	Citrate cycle (TCA cycle)	0	-1000	1000	1.2.4.2
444	R00643	L-Galactono-1,4-lactone:oxygen 3-oxidoreductase	c00007[c] + c01115[c] -> c00027[c] + c00072[c]	Ascorbate and aldarate metabolism	1	0	1000	1.3.3.12
445	R00644	L-ascorbate:hydrogen-peroxide oxidoreductase	c00027[c] + c00072[c] -> 2 c00001[c] + c05422[c]	Ascorbate and aldarate metabolism	1	0	1000	1.11.1.11
446	R00645A	ascorbate:acceptor oxidoreductase	c00003[c] + 2 c00072[c] -> c00004[c] + c00080[c] + 2 c01041[c]	Ascorbate and aldarate metabolism	-1	-1000	0	1.14.-.-
447	R00645B	ascorbate:acceptor oxidoreductase	c00006[c] + 2 c00072[c] -> c00005[c] + c00080[c] + 2 c01041[c]	Ascorbate and aldarate metabolism	-1	-1000	0	1.14.-.-
448	R00646	Ascorbate:oxygen 2,3-oxidoreductase (bond-cleaving)	c00001[c] + c00007[c] + c00072[c] -> c00209[c] + c01620[c]	Ascorbate and aldarate metabolism	1	0	1000	1.13.11.13
449	R00647		c00072[c] <=> c03289[c]	Ascorbate and aldarate metabolism	0	-1000	1000	1.1.3.8
450	R00648	L-Methionine:oxygen oxidoreductase (deaminating)	c00001[c] + c00007[c] + c00073[c] -> c00014[c] + c00027[c] + c01180[c]	Cysteine and methionine metabolism	1	0	1000	1.4.3.2
451	R00649	S-Adenosyl-L-methionine:L-methionine S-methyltransferase	c00019[c] + c00073[c] + c00080[c] <=> c00021[c] + c03172[c]		0	-1000	1000	2.1.1.12
452	R00650	S-Adenosyl-L-methionine:L-homocysteine S-methyltransferase	c00019[c] + c00155[c] <=> c00021[c] + c00073[c]	Cysteine and methionine metabolism	0	-1000	1000	2.1.1.10
453	R00651	O-acetyl-L-homoserine:methanethiol 3-amino-3-carboxypropyltransferase;	c00409[c] + c01077[c] -> c00033[c] + c00073[c]		1	0	1000	2.5.1.49
454	R00652	L-Methionine:glyoxylate aminotransferase	c00048[c] + c00073[c] <=> c00037[c] + c01180[c]		0	-1000	1000	2.6.1.73
455	R00653	N-Formyl-L-methionine amidohydrolase	c00001[c] + c03145[c] -> c00058[c] + c00073[c]	Cysteine and methionine metabolism	1	0	1000	3.5.1.31
456	R00654	L-methionine methanethiol-lyase (deaminating;2-oxobutanoate-forming)	c00001[c] + c00073[c] <=> c00014[c] + c00109[c] + c00409[c]	Cysteine and methionine metabolism	0	-1000	1000	4.4.1.11
457	R00655	methionine racemase	c00073[c] <=> c00855[c]		0	-1000	1000	5.1.1.2
458	R00656	L-methionine carboxy-lyase (3-methylthiopropanamine-forming)	c00073[c] <=> c00011[c] + c03354[c]		0	-1000	1000	4.1.1.57
459	R00658	2-phospho-D-glycerate hydro-lyase (phosphoenolpyruvate-forming)	c00631[c] <=> c00001[c] + c00074[c]	Glycolysis / Gluconeogenesis	0	-1000	1000	4.2.1.11
460	R00659	UTP:pyruvate 2-O-phosphotransferase	c00022[c] + c00075[c] <=> c00015[c] + c00074[c]		0	-1000	1000	2.7.1.40
461	R00660	Phosphoenolpyruvate:UDP-N-acetyl-D-glucosamine 1-carboxyvinyl-transferase	c00043[c] + c00074[c] <=> c00009[c] + c04631[c]	Amino sugar and nucleotide sugar metabolism	0	-1000	1000	2.5.1.7
462	R00661	phosphoenolpyruvate 2,3-phosphonomutase	c00074[c] <=> c02798[c]	Phosphonate and phosphinate metabolism	0	-1000	1000	5.4.2.9
463	R00662	Uridine triphosphate pyrophosphohydrolase	c00001[c] + c00075[c] -> c00013[c] + c00105[c]	Pyrimidine metabolism	1	0	1000	3.6.1.8
464	R00664	Bezoyl-CoA:L-ornithine N-benzoyltransferase	c00077[c] + 2 c00512[c] -> 2 c00010[c] + c03712[c]		1	0	1000	2.3.1.127
465	R00665	L-Citrulline N5-carbamoyldihydrolase	c00001[c] + c00327[c] -> c00011[c] + c00014[c] + c00077[c]		1	0	1000	3.5.1.20
466	R00666	N5-(L-1-carboxyethyl)-L-ornithine:NADP+ oxidoreductase (L-ornithine-dorming)	c00001[c] + c00006[c] + c04210[c] <=> c00005[c] + c00022[c] + c00077[c] + c00080[c]		0	-1000	1000	1.5.1.24
467	R00667	L-Ornithine:2-oxo-acid aminotransferase	c00026[c] + c00077[c] <=> c00025[c] + c01165[c]	Arginine and proline metabolism	0	-1000	1000	2.6.1.13
468	R00668	L-ornithine:2-oxoglutarate aminotransferase	c00026[c] + c00077[c] <=> c00001[c] + c00025[c] + c04322[c]		0	-1000	1000	2.6.1.13
469	R00669	N2-Acetyl-L-ornithine amidohydrolase	c00001[c] + c00437[c] <=> c00033[c] + c00077[c]	Arginine and proline metabolism	0	-1000	1000	3.5.1.14
470	R00670	L-ornithine carboxy-lyase (putrescine-forming)	c00077[c] -> c00011[c] + c00134[c]	Arginine and proline metabolism	1	0	1000	4.1.1.17
471	R00671	L-ornithine ammonia-lyase (cyclizing; L-proline-forming)	c00077[c] <=> c00014[c] + c00148[c]	Arginine and proline metabolism	0	-1000	1000	4.3.1.12
472	R00672	ornithine racemase	c00077[c] <=> c00515[c]	D-Arginine and D-ornithine metabolism	0	-1000	1000	5.1.1.9
473	R00673	L-tryptophan indole-lyase (deaminating; pyruvate-forming)	c00001[c] + c00078[c] <=> c00014[c] + c00022[c] + c00463[c]	Tryptophan metabolism	0	-1000	1000	4.1.99.1
474	R00674	L-serine hydro-lyase (adding indole; L-tryptophan-forming)	c00065[c] + c00463[c] <=> c00001[c] + c00078[c]	Phenylalanine, tyrosine and tryptophan biosynthesis	0	-1000	1000	4.2.1.20
475	R00675	L-Tryptophan:NAD+ oxidoreductase (deaminating)	c00001[c] + c00003[c] + c00078[c] <=> c00004[c] + c00014[c] + c00080[c] + c00331[c]		0	-1000	1000	1.4.1.19
476	R00676	L-Tryptophan:NADP+ oxidoreductase (deaminating)	c00001[c] + c00006[c] + c00078[c] <=> c00005[c] + c00014[c] + c00080[c] + c00331[c]		0	-1000	1000	1.4.1.19
477	R00677	L-Tryptophan:oxygen oxidoreductase (deaminating)	c00001[c] + c00007[c] + c00078[c] -> c00014[c] + c00027[c] + c00331[c]	Tryptophan metabolism	1	0	1000	1.4.3.2
478	R00678	L-tryptophan:oxygen 2,3-oxidoreductase (decyclizing)	c00007[c] + c00078[c] -> c02700[c]	Tryptophan metabolism	1	0	1000	1.13.11.11
479	R00679	L-tryptophan:oxygen 2-oxidoreductase (decarboxylating)	c00007[c] + c00078[c] -> c00001[c] + c00011[c] + c02693[c]	Tryptophan metabolism	1	0	1000	1.13.12.3
480	R00681	L-Tryptophan:oxygen 2'-oxidoreductase (side-chain-cleaving)	c00007[c] + c00078[c] -> c00011[c] + c00014[c] + c03230[c]	Tryptophan metabolism	1	0	1000	1.13.99.3
481	R00682	L-Tryptophanamide amidohydrolase	c00001[c] + c00977[c] <=> c00014[c] + c00078[c]		0	-1000	1000	3.5.1.57
482	R00683	S-Adenosyl-L-methionine:L-tryptophan N-methyltransferase	c00019[c] + c00078[c] <=> c00021[c] + c02983[c]		0	-1000	1000
483	R00684	L-Tryptophan:2-oxoglutarate aminotransferase	c00026[c] + c00078[c] <=> c00025[c] + c00331[c]	Tryptophan metabolism	0	-1000	1000	2.6.1.27
484	R00685	L-Tryptophan decarboxy-lyase	c00078[c] <=> c00011[c] + c00398[c]	Tryptophan metabolism	0	-1000	1000	4.1.1.28
485	R00686	L-Phenylalanine racemase (ATP-hydrolysing)	c00001[c] + c00002[c] + c00079[c] -> c00013[c] + c00020[c] + c02265[c]	Phenylalanine metabolism	1	0	1000	5.1.1.11
486	R00687	ATP:L-phenylalanine adenylyltransferase	c00002[c] + c00079[c] -> c00013[c] + c03709[c]		1	0	1000	2.7.7.54
487	R00688	L-phenylalanine:NAD+ oxidoreductase (deaminating)	c00001[c] + c00003[c] + c00079[c] <=> c00004[c] + c00014[c] + c00080[c] + c00166[c]	Phenylalanine metabolism	0	-1000	1000	1.4.1.20
488	R00689	L-Phenylalanine:oxygen oxidoreductase (deaminating)	c00001[c] + c00007[c] + c00079[c] -> c00014[c] + c00027[c] + c00166[c]	Phenylalanine metabolism	1	0	1000	1.4.3.2
489	R00690	L-Phenylalanine:oxygen 2-oxidoreductase (decarboxylating)	c00007[c] + c00079[c] -> c00001[c] + c00011[c] + c02505[c]	Phenylalanine metabolism	1	0	1000	1.13.12.9
490	R00691	L-arogenate hydro-lyase (decarboxylating; L-phenylalanine-forming)	c00826[c] -> c00001[c] + c00011[c] + c00079[c]	Phenylalanine, tyrosine and tryptophan biosynthesis	1	0	1000	4.2.1.51
491	R00692	L-phenylalanine:pyruvate aminotransferase	c00022[c] + c00079[c] <=> c00041[c] + c00166[c]	Phenylalanine metabolism	0	-1000	1000	2.6.1.58
492	R00693	Acetyl-CoA:L-phenylalanine N-acetyltransferase	c00024[c] + c00079[c] <=> c00010[c] + c03519[c]	Phenylalanine metabolism	0	-1000	1000	2.3.1.53
493	R00694	L-Phenylalanine:2-oxoglutarate aminotransferase	c00026[c] + c00079[c] <=> c00025[c] + c00166[c]	Phenylalanine metabolism	0	-1000	1000	2.6.1.1
494	R00695	L-Aspartate:phenylpyruvate aminotransferase	c00049[c] + c00166[c] <=> c00036[c] + c00079[c]		0	-1000	1000	2.6.1.70
495	R00697	L-phenylalanine ammonia-lyase (trans-cinnamate-forming)	c00079[c] <=> c00014[c] + c00423[c]	Phenylalanine metabolism	0	-1000	1000	4.3.1.24
496	R00698	L-phenylalanine:oxygen oxidoreductase (decarboxylating)	c00007[c] + c00079[c] -> c00001[c] + c00011[c] + c02505[c]	Phenylalanine metabolism	1	0	1000	1.11.1.7
497	R00699	L-phenylalanine carboxy-lyase (phenylethylamine-forming)	c00079[c] -> c00011[c] + c05332[c]	Phenylalanine metabolism	1	0	1000	4.1.1.28
498	R00700	Hydrogen:NAD+ oxidoreductase	c00003[c] + c00282[c] <=> c00004[c] + c00080[c]	Methane metabolism	0	-1000	1000	1.12.1.2
499	R00702	Farnesyl-diphosphate:farnesyl-diphosphate farnesyltransferase	2 c00448[c] -> c00013[c] + c03428[c]	Steroid biosynthesis	1	0	1000	2.5.1.21
500	R00703	(S)-Lactate:NAD+ oxidoreductase	c00003[c] + c00186[c] <=> c00004[c] + c00022[c] + c00080[c]	Glycolysis / Gluconeogenesis	0	-1000	1000	1.1.1.27
501	R00704	(R)-Lactate:NAD+ oxidoreductase	c00003[c] + c00256[c] <=> c00004[c] + c00022[c] + c00080[c]	Pyruvate metabolism	0	-1000	1000	1.1.1.28
502	R00705	3-Oxopropanoate:NAD+ oxidoreductase (decarboxylating, CoA-acetylating)	c00003[c] + c00010[c] + c00222[c] <=> c00004[c] + c00011[c] + c00024[c] + c00080[c]	beta-Alanine metabolism	0	-1000	1000	1.2.1.18
503	R00706	3-Oxopropanoate:NADP+ oxidoreductase (decarboxylating, CoA-acetylating)	c00006[c] + c00010[c] + c00222[c] <=> c00005[c] + c00011[c] + c00024[c] + c00080[c]	beta-Alanine metabolism	0	-1000	1000	1.2.1.18
504	R00707	(S)-1-pyrroline-5-carboxylate:NAD+ oxidoreductase	2 c00001[c] + c00003[c] + c03912[c] <=> c00004[c] + c00025[c] + c00080[c]	Alanine, aspartate and glutamate metabolism	0	-1000	1000	1.5.1.12
505	R00708	(S)-1-pyrroline-5-carboxylate:NADP+ oxidoreductase	2 c00001[c] + c00006[c] + c03912[c] <=> c00005[c] + c00025[c] + c00080[c]	Alanine, aspartate and glutamate metabolism	0	-1000	1000	1.5.1.12
506	R00709	Isocitrate:NAD+ oxidoreductase (decarboxylating)	c00003[c] + c00311[c] <=> c00004[c] + c00011[c] + c00026[c] + c00080[c]	Citrate cycle (TCA cycle)	0	-1000	1000	1.1.1.41
507	R00710	Acetaldehyde:NAD+ oxidoreductase	c00001[c] + c00003[c] + c00084[c] -> c00004[c] + c00033[c] + c00080[c]	Glycolysis / Gluconeogenesis	1	0	1000	1.2.1.3
508	R00711	Acetaldehyde:NADP+ oxidoreductase	c00001[c] + c00006[c] + c00084[c] -> c00005[c] + c00033[c] + c00080[c]	Glycolysis / Gluconeogenesis	1	0	1000	1.2.1.4
509	R00713	Succinate-semialdehyde:NAD+ oxidoreductase	c00001[c] + c00003[c] + c00232[c] <=> c00004[c] + c00042[c] + c00080[c]	Alanine, aspartate and glutamate metabolism	0	-1000	1000	1.2.1.16
510	R00714	Succinate-semialdehyde:NADP+ oxidoreductase	c00001[c] + c00006[c] + c00232[c] <=> c00005[c] + c00042[c] + c00080[c]	Alanine, aspartate and glutamate metabolism	0	-1000	1000	1.2.1.16
511	R00715	N6-(L-1,3-Dicarboxypropyl)-L-lysine:NAD+ oxidoreductase (L-lysine-forming)	c00001[c] + c00003[c] + c00449[c] <=> c00004[c] + c00026[c] + c00047[c] + c00080[c]	Lysine biosynthesis	0	-1000	1000	1.5.1.7
512	R00716	N6-(L-1,3-Dicarboxypropyl)-L-lysine:NADP+ oxidoreductase (L-lysine-forming)	c00001[c] + c00006[c] + c00449[c] <=> c00005[c] + c00026[c] + c00047[c] + c00080[c]	Lysine biosynthesis	0	-1000	1000	1.5.1.8
513	R00717	Glycolate:NAD+ oxidoreductase	c00003[c] + c00160[c] <=> c00004[c] + c00048[c] + c00080[c]	Glyoxylate and dicarboxylate metabolism	0	-1000	1000	1.1.1.26
514	R00719	ITP phosphohydrolase	c00001[c] + c00081[c] -> c00009[c] + c00104[c]	Purine metabolism	1	0	1000	3.6.1.5
515	R00720	Inosine 5'-triphosphate pyrophosphohydrolase	c00001[c] + c00081[c] -> c00013[c] + c00130[c]	Purine metabolism	1	0	1000	3.6.1.8
516	R00722	ATP:IDP phosphotransferase	c00002[c] + c00104[c] <=> c00008[c] + c00081[c]	Purine metabolism	0	-1000	1000	2.7.4.6
517	R00723	Inosine 5'-tetraphosphate phosphohydrolase	c00001[c] + c03614[c] -> c00009[c] + c00081[c]	Purine metabolism	1	0	1000	3.6.1.14
518	R00724	ITP:pyruvate 2-O-phosphotransferase	c00022[c] + c00081[c] <=> c00074[c] + c00104[c]		0	-1000	1000	2.7.1.40
519	R00725	ITP:D-glucose 6-phosphotransferase	c00031[c] + c00081[c] <=> c00092[c] + c00104[c]		0	-1000	1000	2.7.1.1
520	R00726	ITP:oxaloacetate carboxy-lyase (adding ITP; phosphoenolpyruvate-forming);	c00036[c] + c00081[c] <=> c00011[c] + c00074[c] + c00104[c]	Glycolysis / Gluconeogenesis	0	-1000	1000	4.1.1.32
521	R00727	Succinate:CoA ligase (IDP-forming)	c00010[c] + c00042[c] + c00081[c] <=> c00009[c] + c00091[c] + c00104[c]	Citrate cycle (TCA cycle)	0	-1000	1000	6.2.1.4
522	R00728	L-tyrosine phenol-lyase (deaminating; pyruvate-forming)	c00001[c] + c00082[c] <=> c00014[c] + c00022[c] + c00146[c]	Tyrosine metabolism	0	-1000	1000	4.1.99.2
523	R00729	L-Tyrosine:oxygen oxidoreductase (deaminating)	c00001[c] + c00007[c] + c00082[c] -> c00014[c] + c00027[c] + c01179[c]	Tyrosine metabolism	1	0	1000	1.4.3.2
524	R00730	L-tyrosine,NADPH:oxygen oxidoreductase (N-hydroxylating)	c00005[c] + c00007[c] + c00080[c] + c00082[c] <=> c00001[c] + c00006[c] + c03004[c]	Cyanoamino acid metabolism	0	-1000	1000	1.14.13.41
525	R00731	L-Tyrosine:oxygen oxidoreductase	c00007[c] + 2 c00080[c] + c00082[c] + 2 c00138[c] <=> c00001[c] + 2 c00139[c] + c00355[c]	Tyrosine metabolism	0	-1000	1000	1.14.18.1
526	R00732	L-arogenate:NAD+ oxidoreductase	c00003[c] + c00826[c] <=> c00004[c] + c00011[c] + c00080[c] + c00082[c]	Phenylalanine, tyrosine and tryptophan biosynthesis	0	-1000	1000	1.3.1.43
527	R00733	L-arogenate:NADP+ oxidoreductase	c00006[c] + c00826[c] <=> c00005[c] + c00011[c] + c00080[c] + c00082[c]	Phenylalanine, tyrosine and tryptophan biosynthesis	0	-1000	1000	1.3.1.78
528	R00734	L-tyrosine:2-oxoglutarate aminotransferase	c00026[c] + c00082[c] <=> c00025[c] + c01179[c]	Ubiquinone and other terpenoid-quinone biosynthesis	0	-1000	1000	2.6.1.1
529	R00735	L-Tyrosine:L-arginine ligase (AMP-forming)	c00002[c] + c00062[c] + c00082[c] <=> c00013[c] + c00020[c] + c02993[c]		0	-1000	1000	6.3.2.24
530	R00736	L-tyrosine carboxy-lyase (tyramine-forming)	c00082[c] -> c00011[c] + c00483[c]	Tyrosine metabolism	1	0	1000	4.1.1.25
531	R00737	L-tyrosine ammonia-lyase (trans-p-hydroxycinnamate-forming)	c00082[c] <=> c00014[c] + c00811[c]	Nitrogen metabolism	0	-1000	1000	4.3.1.23
532	R00739	L-Tyrosine 2,3-aminomutase	c00082[c] <=> c04368[c]	Tyrosine metabolism	0	-1000	1000	5.4.3.6
533	R00740	3-Oxopropanoate:NADP+ oxidoreductase (CoA-malonylating)	c00006[c] + c00010[c] + c00222[c] <=> c00005[c] + c00080[c] + c00083[c]	Propanoate metabolism	0	-1000	1000	1.2.1.18
534	R00742	Acetyl-CoA:carbon-dioxide ligase (ADP-forming)	c00002[c] + c00024[c] + c00080[c] + c00288[c] <=> c00008[c] + c00009[c] + c00083[c]	Tetracycline biosynthesis	0	-1000	1000	6.4.1.2
535	R00743	Acetyl-CoA:malonate CoA-transferase	c00024[c] + c00383[c] <=> c00033[c] + c00083[c]	beta-Alanine metabolism	0	-1000	1000	2.8.3.3
536	R00744	3-oxopropionyl-CoA:NAD+ oxidoreductase	c00005[c] + c00080[c] + c00083[c] -> c00001[c] + c00006[c] + c05989[c]	Propanoate metabolism	-1	-1000	0
537	R00746	Ethanol:NADP+ oxidoreductase	c00006[c] + c00469[c] <=> c00005[c] + c00080[c] + c00084[c]	Glycolysis / Gluconeogenesis	0	-1000	1000	1.1.1.2
538	R00747	2-Phosphonoacetaldehyde phosphonohydrolase	c00001[c] + c03167[c] -> c00009[c] + c00084[c]	Phosphonate and phosphinate metabolism	1	0	1000	3.11.1.1
539	R00748	ethanolamine-phosphate phosphate-lyase (deaminating; acetaldehyde-forming)	c00001[c] + c00346[c] -> c00009[c] + c00014[c] + c00084[c]		1	0	1000	4.2.3.2
540	R00749	ethanolamine ammonia-lyase (acetaldehyde-forming)	c00189[c] <=> c00014[c] + c00084[c]	Glycerophospholipid metabolism	0	-1000	1000	4.3.1.7
541	R00750	4-hydroxy-2-oxopentanoate pyruvate-lyase (acetaldehyde-forming)	c00022[c] + c00084[c] <=> c03589[c]	Phenylalanine metabolism	0	-1000	1000	4.1.3.39
542	R00751	L-threonine acetaldehyde-lyase (glycine-forming)	c00188[c] <=> c00037[c] + c00084[c]	Glycine, serine and threonine metabolism	0	-1000	1000	4.1.2.5
543	R00753	(S)-lactate acetaldehyde-lyase (formate-forming)	c00186[c] <=> c00058[c] + c00084[c]	Pyruvate metabolism	0	-1000	1000	4.1.2.36
544	R00754	ethanol:NAD+ oxidoreductase	c00003[c] + c00469[c] <=> c00004[c] + c00080[c] + c00084[c]	Glycolysis / Gluconeogenesis	0	-1000	1000	1.1.1.1
545	R00755		c00068[c] + c00084[c] <=> c05125[c]	Glycolysis / Gluconeogenesis	0	-1000	1000	4.1.1.1
546	R00756	ATP:D-fructose-6-phosphate 1-phosphotransferase	c00002[c] + c00085[c] <=> c00008[c] + c00354[c]		0	-1000	1000	2.7.1.11
547	R00758	D-Mannitol-1-phosphate:NAD+ 5-oxidoreductase	c00003[c] + c00644[c] <=> c00004[c] + c00080[c] + c00085[c]		0	-1000	1000	1.1.1.17
548	R00760	ATP:D-fructose 6-phosphotransferase	c00002[c] + c00095[c] <=> c00008[c] + c00085[c]		0	-1000	1000	2.7.1.1
549	R00761	D-fructose-6-phosphate D-erythrose-4-phosphate-lyase (adding phosphate; acetyl-phosphate-forming)	c00009[c] + c00085[c] -> c00001[c] + c00227[c] + c00279[c]	Carbon fixation in photosynthetic organisms	1	0	1000	4.1.2.22
550	R00762	D-Fructose-1,6-bisphosphate 1-phosphohydrolase	c00001[c] + c00354[c] <=> c00009[c] + c00085[c]	Methane metabolism	0	-1000	1000	3.1.3.11
551	R00763	beta-D-fructose-2,6-bisphosphate 2-phosphohydrolase	c00001[c] + c00665[c] -> c00009[c] + c00085[c]		1	0	1000	3.1.3.46
552	R00764	diphosphate:D-fructose-6-phosphate 1-phosphotransferase	c00013[c] + c00085[c] <=> c00009[c] + c00354[c]	Methane metabolism	0	-1000	1000	2.7.1.90
553	R00765	D-glucosamine-6-phosphate aminohydrolase (ketol isomerizing);	c00001[c] + c00352[c] <=> c00014[c] + c00085[c]	Amino sugar and nucleotide sugar metabolism	0	-1000	1000	3.5.99.6
554	R00766	UDP-glucose:D-fructose-6-phosphate 2-alpha-D-glucosyltransferase	c00029[c] + c00085[c] <=> c00015[c] + c02591[c]	Starch and sucrose metabolism	0	-1000	1000	2.4.1.14
555	R00767	CTP:D-fructose-6-phosphate 1-phosphotransferase	c00063[c] + c00085[c] <=> c00112[c] + c00354[c]		0	-1000	1000	2.7.1.11
556	R00768	L-glutamine:D-fructose-6-phosphate isomerase (deaminating);	c00064[c] + c00085[c] <=> c00025[c] + c00352[c]	Alanine, aspartate and glutamate metabolism	0	-1000	1000	2.6.1.16
557	R00769	UTP:D-fructose-6-phosphate 1-phosphotransferase	c00075[c] + c00085[c] <=> c00015[c] + c00354[c]		0	-1000	1000	2.7.1.11
558	R00770	ITP:D-fructose-6-phosphate 1-phosphotransferase	c00081[c] + c00085[c] <=> c00104[c] + c00354[c]		0	-1000	1000	2.7.1.11
559	R00771	D-glucose-6-phosphate aldose-ketose-isomerase	c00092[c] <=> c00085[c]		0	-1000	1000	5.3.1.9
560	R00772	D-mannose-6-phosphate aldose-ketose-isomerase	c00275[c] <=> c00085[c]		0	-1000	1000	5.3.1.8
561	R00774	Urea:carbon-dioxide ligase (ADP-forming)	c00002[c] + c00080[c] + c00086[c] + c00288[c] <=> c00008[c] + c00009[c] + c01010[c]	Arginine and proline metabolism	0	-1000	1000	6.3.4.6
562	R00775	Guanidinoacetate amidohydrolase	c00001[c] + c00581[c] <=> c00037[c] + c00086[c]		0	-1000	1000	3.5.3.2
563	R00776	(S)-ureidoglycolate urea-lyase (glyoxylate-forming)	c00603[c] <=> c00048[c] + c00086[c]	Purine metabolism	0	-1000	1000	4.3.2.3
564	R00778	urea hydro-lyase (cyanamide-forming)	c00086[c] <=> c00001[c] + c01566[c]	Atrazine degradation	0	-1000	1000	4.2.1.69
565	R00781	Sulfur:oxygen oxidoreductase	c00001[c] + c00007[c] + c00087[c] <=> c00094[c]	Sulfur metabolism	0	-1000	1000	1.13.11.18
566	R00782	L-Cysteine hydrogen-sulfide-lyase (deaminating; pyruvate-forming)	c00001[c] + c00097[c] <=> c00014[c] + c00022[c] + c00283[c]	Cysteine and methionine metabolism	0	-1000	1000	4.4.1.1
567	R00790	Ammonia:ferredoxin oxidoreductase	2 c00001[c] + c00014[c] + 6 c00139[c] <=> 6 c00080[c] + c00088[c] + 6 c00138[c]	Nitrogen metabolism	0	-1000	1000	1.7.7.1
568	R00791	nitrite:ferredoxin oxidoreductase	c00001[c] + c00088[c] + 2 c00139[c] <=> 2 c00080[c] + 2 c00138[c] + c00244[c]	Nitrogen metabolism	0	-1000	1000	1.7.7.2
569	R00793	Hydroxylamine:oxygen oxidoreductase	c00001[c] + c00088[c] <=> c00007[c] + c00192[c]	Nitrogen metabolism	0	-1000	1000	1.7.3.4
570	R00794	nitrite:NAD+ oxidoreductase;	c00001[c] + c00003[c] + c00088[c] -> c00004[c] + c00080[c] + c00244[c]	Nitrogen metabolism	-1	-1000	0	1.7.1.1
571	R00796	nitrite:NADP+ oxidoreductase;	c00001[c] + c00006[c] + c00088[c] -> c00005[c] + c00080[c] + c00244[c]	Nitrogen metabolism	-1	-1000	0	1.7.1.2
572	R00798A	nitrite:acceptor oxidoreductase	c00001[c] + c00003[c] + c00088[c] -> c00004[c] + c00080[c] + c00244[c]		-1	-1000	0	1.7.99.4
573	R00798B	nitrite:acceptor oxidoreductase	c00001[c] + c00006[c] + c00088[c] -> c00005[c] + c00080[c] + c00244[c]		-1	-1000	0	1.7.99.4
574	R00799	Nitroethane:oxygen oxidoreductase	c00027[c] + c00084[c] + c00088[c] <=> c00001[c] + c00007[c] + c01837[c]	Nitrogen metabolism	0	-1000	1000	1.7.3.1
575	R00800	nitrite oxidase	c00007[c] + 2 c00088[c] -> 2 c00244[c]	Nitrogen metabolism	1	0	1000
576	R00801	sucrose glucohydrolase	c00001[c] + c00089[c] -> c00031[c] + c00095[c]	Galactose metabolism	1	0	1000	3.2.1.20
577	R00802	sucrose alpha-glucohydrolase	c00001[c] + c00089[c] -> c00267[c] + c02336[c]	Starch and sucrose metabolism	1	0	1000	3.2.1.20
578	R00803	sucrose:phosphate alpha-D-glucosyltransferase	c00009[c] + c00089[c] <=> c00095[c] + c00103[c]	Starch and sucrose metabolism	0	-1000	1000	2.4.1.7
579	R00805	sucrose-6F-phosphate phosphohydrolase	c00001[c] + c02591[c] <=> c00009[c] + c00089[c]	Starch and sucrose metabolism	0	-1000	1000	3.1.3.24
580	R00806	UDP-glucose:D-fructose 2-alpha-D-glucosyltransferase	c00029[c] + c00095[c] <=> c00015[c] + c00089[c]	Starch and sucrose metabolism	0	-1000	1000	2.4.1.13
581	R00807	Sucrose:(acceptor) 3-oxidoreductase	c00016[c] + c00089[c] <=> c01352[c] + c05731[c]	Starch and sucrose metabolism	0	-1000	1000	1.1.99.13
582	R00808A	Sucrose:(acceptor) 3-oxidoreductase	c00003[c] + c00089[c] <=> c00004[c] + c00080[c] + c05731[c]		0	-1000	1000	1.1.99.13
583	R00808B	Sucrose:(acceptor) 3-oxidoreductase	c00006[c] + c00089[c] <=> c00005[c] + c00080[c] + c05731[c]		0	-1000	1000	1.1.99.13
584	R00809	UDP-galactose:sucrose 6F-alpha-D-galactosyltransferase	c00052[c] + c00089[c] <=> c00015[c] + c03848[c]		0	-1000	1000	2.4.1.167
585	R00810	Sucrose glucosylmutase	c00089[c] <=> c01742[c]		0	-1000	1000	5.4.99.11
586	R00812	cis-1,2-dihydrobenzene-1,2-diol:NAD+ oxidoreductase	c00003[c] + c04091[c] -> c00004[c] + c00080[c] + c00090[c]	Chlorocyclohexane and chlorobenzene degradation	1	0	1000	1.3.1.19
587	R00813	(1R,6S)-1,6-dihydroxycyclohexa-2,4-diene-1-carboxylate:NAD+ oxidoreductase (decarboxylating)	c00003[c] + c06321[c] -> c00004[c] + c00011[c] + c00080[c] + c00090[c]	Benzoate degradation	1	0	1000	1.3.1.25
588	R00814	trans-1,2-dihydrobenzene-1,2-diol:NADP+ oxidoreductase	c00006[c] + c04221[c] -> c00005[c] + c00080[c] + c00090[c]		1	0	1000	1.3.1.20
589	R00815	phenol,NADPH:oxogen oxidoreductase (2-hydroxylating)	c00005[c] + c00007[c] + c00080[c] + c00146[c] -> c00001[c] + c00006[c] + c00090[c]	Aminobenzoate degradation	1	0	1000	1.14.13.7
590	R00816	Catechol:oxygen 2,3-oxidoreductase (decyclizing)	c00007[c] + c00090[c] -> c00682[c]	Benzoate degradation	1	0	1000	1.13.11.2
591	R00817	Catechol:oxygen 1,2-oxidoreductase(decyclizing)	c00007[c] + c00090[c] -> c02480[c]	Benzoate degradation	1	0	1000	1.13.11.1
592	R00818	salicylate,NADH:oxygen oxidoreductase (1-hydroxylating, decarboxylating)	c00004[c] + c00007[c] + c00080[c] + c00805[c] -> c00001[c] + c00003[c] + c00011[c] + c00090[c]	Dioxin degradation	1	0	1000	1.14.13.1
593	R00821	2,3-dihydroxybenzoate carboxy-lyase	c00196[c] -> c00011[c] + c00090[c]	Benzoate degradation	1	0	1000	4.1.1.46
594	R00822	3,4-dihydroxybenzoate carboxy-lyase (catechol-forming);	c00230[c] -> c00011[c] + c00090[c]	Benzoate degradation	1	0	1000	4.1.1.63
595	R00823	Anthranilate,NADH:oxygen oxidoreductase (1,2-hydroxylating, deaminating, decarboxylating)	c00004[c] + c00007[c] + c00080[c] + c00108[c] -> c00003[c] + c00011[c] + c00014[c] + c00090[c]	Aminobenzoate degradation	1	0	1000	1.14.12.1
596	R00825	Anthranilate,NADPH:oxygen oxidoreductase (1,2-hydroxylating, deaminating, decarboxylating)	c00005[c] + c00007[c] + c00080[c] + c00108[c] -> c00006[c] + c00011[c] + c00014[c] + c00090[c]	Aminobenzoate degradation	1	0	1000	1.14.12.1
597	R00827	S-Adenosyl-L-methionine:catechol O-methyltransferase	c00019[c] + c00090[c] <=> c00021[c] + c01502[c]		0	-1000	1000	2.1.1.6
598	R00828	2-nitrophenol,NADPH:oxygen 2-oxidoreductase (2-hydroxylating, nitrite-forming)	2 c00005[c] + c00007[c] + 2 c00080[c] + c01988[c] <=> c00001[c] + 2 c00006[c] + c00088[c] + c00090[c]		0	-1000	1000	1.14.13.31
599	R00829	Succinyl-CoA:acetyl-CoA C-acyltransferase;	c00024[c] + c00091[c] <=> c00010[c] + 5 c00080[c] + c02232[c]	Benzoate degradation	0	-1000	1000	2.3.1.16
600	R00830	succinyl-CoA:glycine C-succinyltransferase (decarboxylating)	c00037[c] + c00091[c] <=> c00010[c] + c00011[c] + c00430[c]	Glycine, serine and threonine metabolism	0	-1000	1000	2.3.1.37
601	R00832	succinyl-CoA:L-arginine N2-succinyltransferase	c00062[c] + c00091[c] <=> c00010[c] + c03296[c]	Arginine and proline metabolism	0	-1000	1000	2.3.1.109
602	R00833	(R)-Methylmalonyl-CoA CoA-carbonylmutase	c01213[c] <=> c00091[c]	Valine, leucine and isoleucine degradation	0	-1000	1000	5.4.99.2
603	R00834	D-Sorbitol 6-phosphate:NADP+ 1-oxidoreductase	c00006[c] + c01096[c] <=> c00005[c] + c00080[c] + c00092[c]		0	-1000	1000	1.1.1.200
604	R00835	D-glucose-6-phosphate:NADP+ 1-oxidoreductase	c00006[c] + c00092[c] <=> c00005[c] + c00080[c] + c01236[c]		0	-1000	1000	1.1.1.49
605	R00836	UDP-glucose:D-glucose-6-phosphate 1-alpha-D-glucosyltransferase	c00029[c] + c00092[c] <=> c00015[c] + c00689[c]		0	-1000	1000	2.4.1.15
606	R00837	alpha,alpha-Trehalose-6-phosphate phosphoglucohydrolase	c00001[c] + c00689[c] <=> c00031[c] + c00092[c]	Starch and sucrose metabolism	0	-1000	1000	3.2.1.93
607	R00838	Maltose-6'-phosphate 6-phosphoglucohydrolase	c00001[c] + c02995[c] -> c00031[c] + c00092[c]	Starch and sucrose metabolism	1	0	1000	3.2.1.122
608	R00839	6-phospho-beta-D-glucosyl-(1->4)-D-glucose 6-phosphoglucohydrolase	c00001[c] + c04534[c] -> c00031[c] + c00092[c]		1	0	1000	3.2.1.86
609	R00841	sn-glycerol-3-phosphate phosphohydrolase	c00001[c] + c00093[c] <=> c00009[c] + c00116[c]	Glycerolipid metabolism	0	-1000	1000	3.1.3.21
610	R00842	sn-Glycerol-3-phosphate:NAD+ 2-oxidoreductase	c00003[c] + c00093[c] <=> c00004[c] + c00080[c] + c00111[c]	Glycerophospholipid metabolism	0	-1000	1000	1.1.1.8
611	R00844	sn-Glycerol-3-phosphate:NADP+ 2-oxidoreductase	c00006[c] + c00093[c] <=> c00005[c] + c00080[c] + c00111[c]	Glycerophospholipid metabolism	0	-1000	1000	1.1.1.94
612	R00845	sn-glycerol-3-phosphate:NADP+ 1-oxidoreductase	c00006[c] + c00093[c] <=> c00005[c] + c00080[c] + c00118[c]		0	-1000	1000	1.1.1.177
613	R00846	sn-Glycerol-3-phosphate:oxygen 2-oxidoreductase	c00007[c] + c00093[c] -> c00027[c] + c00111[c]	Glycerophospholipid metabolism	1	0	1000	1.1.3.21
614	R00847	ATP:glycerol 3-phosphotransferase	c00002[c] + c00116[c] <=> c00008[c] + c00093[c]	Glycerolipid metabolism	0	-1000	1000	2.7.1.30
615	R00848	sn-Glycerol-3-phosphate:(acceptor) 2-oxidoreductase	c00016[c] + c00093[c] <=> c00111[c] + c01352[c]	Glycerophospholipid metabolism	0	-1000	1000	1.1.5.3
616	R00850	sn-Glycerol-3-phosphate:D-glucose 6-phosphotransferase	c00031[c] + c00093[c] <=> c00092[c] + c00116[c]		0	-1000	1000	2.7.1.142
617	R00853	UDP-galactose:sn-glycerol-3-phosphate 2-alpha-D-galactosyltransferase	c00052[c] + c00093[c] <=> c00015[c] + c04641[c]		0	-1000	1000	2.4.1.137
618	R00854	UDP-galactose:sn-glycerol-3-phosphate 1-alpha-D-galactosyltransferase	c00052[c] + c00093[c] <=> c00015[c] + c04703[c]		0	-1000	1000	2.4.1.96
619	R00855	CDPglycerol phosphoglycerohydrolase	c00001[c] + c00513[c] -> c00055[c] + c00093[c]	Glycerophospholipid metabolism	1	0	1000	3.6.1.16
620	R00856	CTP:sn-glycerol-3-phosphate cytidylyltransferase	c00063[c] + c00093[c] <=> c00013[c] + c00513[c]	Glycerophospholipid metabolism	0	-1000	1000	2.7.7.39
621	R00858	hydrogen-sulfide:NADP+ oxidoreductase	3 c00001[c] + 3 c00006[c] + c00283[c] <=> 3 c00005[c] + 3 c00080[c] + c00094[c]	Sulfur metabolism	0	-1000	1000	1.8.1.2
622	R00859	Hydrogen-sulfide:ferredoxin oxidoreductase	3 c00001[c] + 6 c00139[c] + c00283[c] <=> 6 c00080[c] + c00094[c] + 6 c00138[c]	Sulfur metabolism	0	-1000	1000	1.8.7.1
623	R00860A	AMP,sulfite:acceptor oxidoreductase (adenosine-5'-phosphosulfate-forming)	c00003[c] + c00020[c] + c00094[c] <=> c00004[c] + c00080[c] + c00224[c]		0	-1000	1000	1.8.99.2
624	R00860B	AMP,sulfite:acceptor oxidoreductase (adenosine-5'-phosphosulfate-forming)	c00006[c] + c00020[c] + c00094[c] <=> c00005[c] + c00080[c] + c00224[c]		0	-1000	1000	1.8.99.2
625	R00861A	hydrogen-sulfide:acceptor oxidoreductase	3 c00001[c] + c00003[c] + 4 c00139[c] + c00283[c] <=> c00004[c] + 5 c00080[c] + c00094[c] + 4 c00138[c]	Sulfur metabolism	0	-1000	1000	1.8.99.1
626	R00861B	hydrogen-sulfide:acceptor oxidoreductase	3 c00001[c] + c00006[c] + 4 c00139[c] + c00283[c] <=> c00005[c] + 5 c00080[c] + c00094[c] + 4 c00138[c]	Sulfur metabolism	0	-1000	1000	1.8.99.1
627	R00863	3-Sulfino-L-alanine 4-carboxy-lyase	c00606[c] <=> c00041[c] + c09306[c]	Cysteine and methionine metabolism	0	-1000	1000	4.1.1.12
628	R00864		c00087[c] + c00094[c] <=> c00080[c] + c00320[c]	Sulfur metabolism	0	-1000	1000
629	R00866	ATP:D-fructose 1-phosphotransferase	c00002[c] + c00095[c] <=> c00008[c] + c01094[c]	Fructose and mannose metabolism	0	-1000	1000	2.7.1.3
630	R00867	ATP:D-fructose 6-phosphotransferase	c00002[c] + c00095[c] <=> c00008[c] + c05345[c]	Fructose and mannose metabolism	0	-1000	1000	2.7.1.1
631	R00868	D-Mannitol:NAD+ 2-oxidoreductase	c00003[c] + c00392[c] <=> c00004[c] + c00080[c] + c00095[c]	Fructose and mannose metabolism	0	-1000	1000	1.1.1.11
632	R00870	D-Mannitol:NADP+ 2-oxidoreductase	c00006[c] + c00392[c] <=> c00005[c] + c00080[c] + c00095[c]	Fructose and mannose metabolism	0	-1000	1000	1.1.1.138
633	R00871	D-Fructose:NADP+ 5-oxidoreductase	c00006[c] + c10906[c] <=> c00005[c] + c00080[c] + c00273[c]		0	-1000	1000	1.1.1.124
634	R00872	D-Fructose 2-phosphate phosphatase	c00001[c] + c03267[c] -> c00009[c] + c00095[c]	Fructose and mannose metabolism	1	0	1000	3.1.3.-
635	R00873A	D-fructose:acceptor 5-oxidoreductase	c00003[c] + c00095[c] <=> c00004[c] + c00080[c] + c00273[c]		0	-1000	1000	1.1.99.11
636	R00873B	D-fructose:acceptor 5-oxidoreductase	c00006[c] + c00095[c] <=> c00005[c] + c00080[c] + c00273[c]		0	-1000	1000	1.1.99.11
637	R00874	D-Glucose:D-fructose oxidoreductase	c00031[c] + c00095[c] <=> c00198[c] + c00794[c]		0	-1000	1000	1.1.99.28
638	R00875	D-Glucitol:NAD+ 2-oxidoreductase	c00003[c] + c00794[c] <=> c00004[c] + c00080[c] + c00095[c]	Fructose and mannose metabolism	0	-1000	1000	1.1.1.14
639	R00876	ITP:D-fructose 6-phosphotransferase	c00081[c] + c00095[c] <=> c00085[c] + c00104[c]		0	-1000	1000	2.7.1.1
640	R00877	D-mannose aldose-ketose-isomerase	c00159[c] <=> c00095[c]	Fructose and mannose metabolism	0	-1000	1000	5.3.1.7
641	R00878	alpha-D-Glucose aldose-ketose-isomerase	c00267[c] <=> c00095[c]	Fructose and mannose metabolism	0	-1000	1000	5.3.1.5
642	R00880	GDP-D-mannose:NAD+ 6-oxidoreductase	c00001[c] + 2 c00003[c] + c00096[c] <=> 2 c00004[c] + 2 c00080[c] + c00976[c]	Fructose and mannose metabolism	0	-1000	1000	1.1.1.132
643	R00881	GDP-mannose mannophosphohydrolase	c00001[c] + c00096[c] -> c00144[c] + c00636[c]	Fructose and mannose metabolism	1	0	1000	3.6.1.21
644	R00883	GDP:D-mannose-1-phosphate guanylyltransferase	c00035[c] + c00636[c] <=> c00009[c] + c00096[c]	Fructose and mannose metabolism	0	-1000	1000	2.7.7.22
645	R00885	GTP:alpha-D-mannose-1-phosphate guanylyltransferase	c00044[c] + c00636[c] <=> c00013[c] + c00096[c]	Fructose and mannose metabolism	0	-1000	1000	2.7.7.13
646	R00888	GDP-mannose 4,6-hydro-lyase (GDP-4-dehydro-6-deoxy-D-mannose-forming)	c00096[c] -> c00001[c] + c01222[c]	Fructose and mannose metabolism	1	0	1000	4.2.1.47
647	R00889	GDP-mannose 3,5-epimerase	c00096[c] <=> c02280[c]	Ascorbate and aldarate metabolism	0	-1000	1000	5.1.3.18
648	R00891	L-serine hydro-lyase (adding hydrogen sulfide, L-cysteine-forming)	c00065[c] + c00283[c] <=> c00001[c] + c00097[c]	Glycine, serine and threonine metabolism	0	-1000	1000	4.2.1.22
649	R00892	L-cysteine:NAD+ oxidoreductase;	c00003[c] + 2 c00097[c] <=> c00004[c] + c00080[c] + c00491[c]	Cysteine and methionine metabolism	0	-1000	1000	1.8.1.6
650	R00893	L-Cysteine:oxygen oxidoreductase	c00007[c] + c00097[c] <=> c00606[c]	Cysteine and methionine metabolism	0	-1000	1000	1.13.11.20
651	R00894	L-glutamate:L-cysteine gamma-ligase (ADP-forming)	c00002[c] + c00025[c] + c00097[c] <=> c00008[c] + c00009[c] + c00669[c]	Glutathione metabolism	0	-1000	1000	6.3.2.2
652	R00895	L-Cysteine:2-oxoglutarate aminotransferase	c00026[c] + c00097[c] <=> c00025[c] + c00957[c]	Cysteine and methionine metabolism	0	-1000	1000	2.6.1.1
653	R00896	L-cysteine:2-oxoglutarate aminotransferase	c00026[c] + c00097[c] <=> c00302[c] + c00957[c]	Cysteine and methionine metabolism	0	-1000	1000	2.6.1.1
654	R00897	O3-acetyl-L-serine:hydrogen-sulfide 2-amino-2-carboxyethyltransferase;	c00283[c] + c00979[c] <=> c00033[c] + c00097[c]	Cysteine and methionine metabolism	0	-1000	1000	2.5.1.47
655	R00899	L-cysteinylglycine dipeptidase	c00001[c] + c01419[c] <=> c00037[c] + c00097[c]	Glutathione metabolism	0	-1000	1000	3.4.11.1
656	R00900	L-cysteine,glutathione:NADP+ oxidoreductase (disulfide-forming);	c00006[c] + c00051[c] + c00097[c] <=> c00005[c] + c00080[c] + c05526[c]	Cysteine and methionine metabolism	0	-1000	1000	1.8.1.9
657	R00901	L-cysteine hydrogen-sulfide-lyase (adding sulfite; L-cysteate-forming)	c00094[c] + c00097[c] <=> c00283[c] + c00506[c]	Cysteine and methionine metabolism	0	-1000	1000	4.4.1.10
658	R00903	2-Amino-3-mercaptopropionic acid racemase;	c00097[c] <=> c00793[c]	Cysteine and methionine metabolism	0	-1000	1000	5.1.1.10
659	R00904	3-aminopropanal:NAD+ oxidoreductase	c00001[c] + c00003[c] + c05665[c] <=> c00004[c] + c00080[c] + c00099[c]	beta-Alanine metabolism	0	-1000	1000	1.2.1.3
660	R00905	N-Carbamoyl-beta-alanine amidohydrolase	c00001[c] + c02642[c] -> c00011[c] + c00014[c] + c00099[c]	Pyrimidine metabolism	1	0	1000	3.5.1.6
661	R00906	N-(D-1-carboxyethyl)-beta-alanine:NAD+ oxidoreductase (beta-alanine-forming)	c00001[c] + c00003[c] + c02207[c] <=> c00004[c] + c00022[c] + c00080[c] + c00099[c]		0	-1000	1000	1.5.1.26
662	R00907	L-Alanine:3-oxopropanoate aminotransferase	c00041[c] + c00222[c] <=> c00022[c] + c00099[c]	beta-Alanine metabolism	0	-1000	1000	2.6.1.18
663	R00908	beta-alanine:2-oxoglutarate aminotransferase	c00026[c] + c00099[c] <=> c00025[c] + c00222[c]	beta-Alanine metabolism	0	-1000	1000	2.6.1.19
664	R00909	N-Acetyl-beta-alanine amidohydrolase	c00001[c] + c01073[c] <=> c00033[c] + c00099[c]	beta-Alanine metabolism	0	-1000	1000	3.5.1.21
665	R00910	L-lysine:beta-alanine ligase (AMP-forming)	c00002[c] + c00047[c] + c00099[c] <=> c00013[c] + c00020[c] + c05341[c]	beta-Alanine metabolism	0	-1000	1000	6.3.2.11
666	R00911	beta-Alanyl-L-lysine hydrolase	c00001[c] + c05341[c] <=> c00047[c] + c00099[c]	beta-Alanine metabolism	0	-1000	1000	3.4.13.4
667	R00912	L-arginine:beta-alanine ligase (AMP-forming)	c00002[c] + c00062[c] + c00099[c] <=> c00013[c] + c00020[c] + c05340[c]	beta-Alanine metabolism	0	-1000	1000	6.3.2.11
668	R00913	3-Guanidinopropanoate amidinopropionase	c00001[c] + c03065[c] -> c00086[c] + c00099[c]		1	0	1000	3.5.3.17
669	R00917	beta-aminopropionitrile aminohydrolase	c00014[c] + c00099[c] <=> 2 c00001[c] + c05670[c]		0	-1000	1000
670	R00918	propanoyl-CoA:(2S)-methylmalonyl-CoA malonyltransferase (cyclizing);	6 c00005[c] + 6 c00080[c] + c00100[c] + 6 c00683[c] <=> c00001[c] + 6 c00006[c] + 7 c00010[c] + 6 c00011[c] + c03240[c]	Biosynthesis of 12-, 14- and 16-membered macrolides	0	-1000	1000	2.3.1.94
671	R00919	propanoyl-CoA:NADP+ 2-oxidoreductase;	c00006[c] + c00100[c] -> c00005[c] + c00080[c] + c00894[c]	Propanoate metabolism	-1	-1000	0	1.3.1.84
672	R00920	Propanoate:CoA ligase (ADP-forming)	c00002[c] + c00010[c] + c00163[c] <=> c00008[c] + c00009[c] + c00100[c]	Propanoate metabolism	0	-1000	1000	6.2.1.13
673	R00921	propanoyl-CoA:phosphate propanoyltransferase	c00009[c] + c00100[c] <=> c00010[c] + c02876[c]	Propanoate metabolism	0	-1000	1000	2.3.1.8
674	R00922	2-Methyl-3-oxopropanoate:NAD+ oxidoreductase (CoA-propanoylating)	c00003[c] + c00010[c] + c00349[c] <=> c00004[c] + c00011[c] + c00080[c] + c00100[c]		0	-1000	1000	1.2.1.27
675	R00923	(S)-methylmalonyl-CoA carboxy-lyase (propanoyl-CoA-forming)	c00683[c] -> c00011[c] + c00100[c]	Propanoate metabolism	1	0	1000	4.1.1.41
676	R00924	Propanoyl-CoA:(acceptor) 2,3-oxidoreductase	c00016[c] + c00100[c] -> c00894[c] + c01352[c]	beta-Alanine metabolism	-1	-1000	0	1.3.99.3
677	R00925	Propanoate:CoA ligase (AMP-forming)	c00002[c] + c00010[c] + c00163[c] <=> c00013[c] + c00020[c] + c00100[c]		0	-1000	1000	6.2.1.1
678	R00926	Propionyladenylate:CoA propionyltransferase	c00010[c] + c05983[c] <=> c00020[c] + c00100[c]	Propanoate metabolism	0	-1000	1000	6.2.1.1
679	R00927	acetyl-CoA:propanoyl-CoA 2-C-acetyltransferase;	c00024[c] + c00100[c] -> c00010[c] + c03344[c]	Valine, leucine and isoleucine degradation	-1	-1000	0	2.3.1.9
680	R00928	Acetyl-CoA:propanoate CoA-transferase	c00024[c] + c00163[c] <=> c00033[c] + c00100[c]	Pyruvate metabolism	0	-1000	1000	2.8.3.1
681	R00930	(S)-2-Methyl-3-oxopropanoyl-CoA:pyruvate carboxyltransferase	c00022[c] + c00683[c] <=> c00036[c] + c00100[c]	Propanoate metabolism	0	-1000	1000	2.1.3.1
682	R00931	propanoyl-CoA:oxaloacetate C-propanoyltransferase (thioester-hydrolysing, 1-carboxyethyl-forming);	c00010[c] + c02225[c] <=> c00001[c] + c00036[c] + c00100[c]	Propanoate metabolism	0	-1000	1000	2.3.3.5
683	R00932	propanoyl-CoA:glyoxylate C-propanoyltransferase (thioester-hydrolysing, 2-carboxyethyl-forming);	c00010[c] + c02630[c] <=> c00001[c] + c00048[c] + c00100[c]	C5-Branched dibasic acid metabolism	0	-1000	1000	2.3.3.11
684	R00934	L-erythro-3-Methylmalyl-CoA glyoxylate-lyase (propanoyl-CoA-forming)	c00048[c] + c00100[c] -> c06027[c]	Glyoxylate and dicarboxylate metabolism	-1	-1000	0	4.1.3.24
685	R00935	(S)-Methylmalonate semialdehyde:NAD+ oxidoreductase (CoA-propanoylating)	c00003[c] + c00010[c] + c06002[c] <=> c00004[c] + c00011[c] + c00080[c] + c00100[c]	Valine, leucine and isoleucine degradation	0	-1000	1000	1.2.1.27
686	R00936	5,6,7,8-tetrahydrofolate:NAD+ oxidoreductase	c00003[c] + c00101[c] <=> c00004[c] + c00080[c] + c00415[c]	One carbon pool by folate	0	-1000	1000	1.5.1.3
687	R00937	5,6,7,8-tetrahydrofolate:NAD+ oxidoreductase	2 c00003[c] + c00101[c] <=> 2 c00004[c] + 2 c00080[c] + c00504[c]	One carbon pool by folate	0	-1000	1000	1.5.1.3
688	R00939	5,6,7,8-tetrahydrofolate:NADP+ oxidoreductase	c00006[c] + c00101[c] <=> c00005[c] + c00080[c] + c00415[c]	One carbon pool by folate	0	-1000	1000	1.5.1.3
689	R00940	5,6,7,8-tetrahydrofolate:NADP+ oxidoreductase	2 c00006[c] + c00101[c] <=> 2 c00005[c] + 2 c00080[c] + c00504[c]	One carbon pool by folate	0	-1000	1000	1.5.1.3
690	R00941	10-formyltetrahydrofolate:NADP+ oxidoreductase	c00001[c] + c00006[c] + c00234[c] <=> c00005[c] + c00011[c] + c00080[c] + c00101[c]	One carbon pool by folate	0	-1000	1000	1.5.1.6
691	R00942	Tetrahydrofolate:L-glutamate gamma-ligase (ADP-forming)	c00002[c] + c00025[c] + c00101[c] <=> c00008[c] + c00009[c] + c09332[c]	Folate biosynthesis	0	-1000	1000	6.3.2.17
692	R00943	Formate:tetrahydrofolate ligase (ADP-forming)	c00002[c] + c00058[c] + c00101[c] <=> c00008[c] + c00009[c] + c00234[c]	One carbon pool by folate	0	-1000	1000	6.3.4.3
693	R00944	10-Formyltetrahydrofolate amidohydrolase	c00001[c] + c00234[c] -> c00058[c] + c00101[c]	Glyoxylate and dicarboxylate metabolism	1	0	1000	3.5.1.10
694	R00945	5,10-Methylenetetrahydrofolate:glycine hydroxymethyltransferase	c00001[c] + c00037[c] + c00143[c] <=> c00065[c] + c00101[c]	Glycine, serine and threonine metabolism	0	-1000	1000	2.1.2.1
695	R00946	5-Methyltetrahydrofolate:L-homocysteine S-methyltransferase	c00155[c] + c00440[c] <=> c00073[c] + c00101[c]	Cysteine and methionine metabolism	0	-1000	1000	2.1.1.13
696	R00947	alpha-D-glucose-1-phosphate phosphohydrolase	c00001[c] + c00103[c] -> c00009[c] + c00267[c]	Glycolysis / Gluconeogenesis	1	0	1000	3.1.3.10
697	R00948	ATP:alpha-D-glucose-1-phosphate adenyltransferase	c00002[c] + c00103[c] <=> c00013[c] + c00498[c]	Starch and sucrose metabolism	0	-1000	1000	2.7.7.27
698	R00949	ATP:D-glucose-1-phosphate 6-phosphotransferase	c00002[c] + c00103[c] <=> c00008[c] + c01231[c]	Starch and sucrose metabolism	0	-1000	1000	2.7.1.10
699	R00951	ADP-glucose Glucose-1-phosphohydrolase	c00001[c] + c00498[c] -> c00020[c] + c00103[c]	Starch and sucrose metabolism	1	0	1000	3.6.1.21
700	R00952	cellobiose:phosphate alpha-D-glucosyltransferase	c00009[c] + c00185[c] <=> c00031[c] + c00103[c]	Starch and sucrose metabolism	0	-1000	1000	2.4.1.20
701	R00953	3-beta-D-glucosyl-D-glucose:phosphate alpha-D-glucosyltransferase	c00009[c] + c02048[c] <=> c00031[c] + c00103[c]		0	-1000	1000	2.4.1.31
702	R00954	GTP:alpha-D-glucose-1-phosphate guanylyltransferase	c00044[c] + c00103[c] <=> c00013[c] + c00394[c]	Starch and sucrose metabolism	0	-1000	1000	2.7.7.34
703	R00955	UDP-glucose:alpha-D-galactose-1-phosphate uridylyltransferase	c00029[c] + c00446[c] <=> c00052[c] + c00103[c]	Galactose metabolism	0	-1000	1000	2.7.7.12
704	R00956	CTP:alpha-D-glucose-1-phosphate cytidylyltransferase	c00063[c] + c00103[c] <=> c00013[c] + c00501[c]	Starch and sucrose metabolism	0	-1000	1000	2.7.7.33
705	R00957	alpha-D-Glucose-1-phosphate:alpha-D-glucose-1-phosphate 4-alpha-D-glucosyltransferase (dephosphorylating)	c00001[c] + 2 c00103[c] <=> 2 c00009[c] + c00208[c]		0	-1000	1000	2.4.1.139
706	R00959	alpha-D-Glucose 1-phosphate 1,6-phosphomutase	c00103[c] <=> c00668[c]	Glycolysis / Gluconeogenesis	0	-1000	1000	5.4.2.2
707	R00960	D-Glucose-1-phosphate:D-glucose-1-phosphate 6-phosphotransferase	2 c00103[c] <=> c00267[c] + c01231[c]	Glycolysis / Gluconeogenesis	0	-1000	1000	2.7.1.41
708	R00961	IDP phosphohydrolase	c00001[c] + c00104[c] <=> c00009[c] + c00130[c]	Purine metabolism	0	-1000	1000	3.6.1.5
709	R00962	ITP:cytidine 5'-phosphotransferase	c00081[c] + c00475[c] <=> c00055[c] + c00104[c]	Pyrimidine metabolism	0	-1000	1000	2.7.1.48
710	R00963	Uridine 5'-monophosphate phosphohydrolase	c00001[c] + c00105[c] <=> c00009[c] + c00299[c]	Pyrimidine metabolism	0	-1000	1000	3.1.3.5
711	R00964	ATP:uridine 5'-phosphotransferase	c00002[c] + c00299[c] <=> c00008[c] + c00105[c]	Pyrimidine metabolism	0	-1000	1000	2.7.1.48
712	R00965	orotidine-5'-phosphate carboxy-lyase (UMP-forming)	c01103[c] <=> c00011[c] + c00105[c]	Pyrimidine metabolism	0	-1000	1000	4.1.1.23
713	R00966	UMP:diphosphate phospho-alpha-D-ribosyltransferase	c00013[c] + c00105[c] <=> c00106[c] + c00119[c]	Pyrimidine metabolism	0	-1000	1000	2.4.2.9
714	R00967	UTP:uridine 5'-phosphotransferase	c00075[c] + c00299[c] <=> c00015[c] + c00105[c]	Pyrimidine metabolism	0	-1000	1000	2.7.1.48
715	R00968	GTP:uridine 5'-phosphotransferase	c00044[c] + c00299[c] <=> c00035[c] + c00105[c]	Pyrimidine metabolism	0	-1000	1000	2.7.1.48
716	R00969	P1,P4-bis(5'-uridyl)-tetraphosphate uridylohydrolase	c00001[c] + c06198[c] -> c00075[c] + c00105[c]	Pyrimidine metabolism	1	0	1000	3.6.1.17
717	R00970	ITP:uridine 5'-phosphotransferase	c00081[c] + c00299[c] <=> c00104[c] + c00105[c]	Pyrimidine metabolism	0	-1000	1000	2.7.1.48
718	R00973	uracil-5-carboxylate carboxy-lyase (uracil-forming)	c03030[c] -> c00011[c] + c00106[c]		1	0	1000	4.1.1.66
719	R00974	Cytosine aminohydrolase	c00001[c] + c00380[c] -> c00014[c] + c00106[c]	Pyrimidine metabolism	1	0	1000	3.5.4.1
720	R00975	5,6-Dihydrouracil:oxygen oxidoreductase	c00007[c] + c00429[c] -> c00027[c] + c00106[c]		1	0	1000	1.3.3.7
721	R00976A	uracil:acceptor oxidoreductase	c00001[c] + c00003[c] + c00106[c] <=> c00004[c] + c00080[c] + c00813[c]	Pyrimidine metabolism	0	-1000	1000	1.17.99.4
722	R00976B	uracil:acceptor oxidoreductase	c00001[c] + c00006[c] + c00106[c] <=> c00005[c] + c00080[c] + c00813[c]	Pyrimidine metabolism	0	-1000	1000	1.17.99.4
723	R00977	5,6-Dihydrouracil:NAD+ oxidoreductase	c00003[c] + c00429[c] <=> c00004[c] + c00080[c] + c00106[c]	Pyrimidine metabolism	0	-1000	1000	1.3.1.1
724	R00978	5,6-Dihydrouracil:NADP+ oxidoreductase	c00006[c] + c00429[c] <=> c00005[c] + c00080[c] + c00106[c]	Pyrimidine metabolism	0	-1000	1000	1.3.1.2
725	R00979	ATP:anthranilate N-adenylyltransferase	c00002[c] + c00108[c] -> c00013[c] + c03293[c]		1	0	1000	2.7.7.55
726	R00980	Anthranilate,NADPH:oxygen oxidoreductase (3-hydroxylating, deaminating)	c00005[c] + c00007[c] + c00080[c] + c00108[c] -> c00006[c] + c00014[c] + c00196[c]	Aminobenzoate degradation	1	0	1000	1.14.13.35
727	R00982	Anthranilate:CoA ligase (AMP-forming)	c00002[c] + c00010[c] + c00108[c] <=> c00013[c] + c00020[c] + c02247[c]	Aminobenzoate degradation	0	-1000	1000	6.2.1.32
728	R00983	2,3-Dihydroxyindole:oxygen 2,3-oxidoreductase (decyclizing)	c00007[c] + c02775[c] -> c00011[c] + c00108[c]	Tryptophan metabolism	1	0	1000	1.13.11.23
729	R00984	S-Adenosyl-L-methionine:anthranilate N-methyltransferase	c00019[c] + c00108[c] <=> c00021[c] + c03005[c]	Acridone alkaloid biosynthesis	0	-1000	1000	2.1.1.111
730	R00985	chorismate pyruvate-lyase (amino-accepting; anthranilate-forming)	c00014[c] + c00251[c] -> c00001[c] + c00022[c] + c00108[c]	Phenylalanine, tyrosine and tryptophan biosynthesis	1	0	1000	4.1.3.27
731	R00986	Chorismate pyruvate-lyase (amino-accepting)	c00064[c] + c00251[c] -> c00022[c] + c00025[c] + c00108[c]	Phenylalanine, tyrosine and tryptophan biosynthesis	1	0	1000	4.1.3.27
732	R00987	L-Kynurenine hydrolase	c00001[c] + c00328[c] -> c00041[c] + c00108[c]	Tryptophan metabolism	1	0	1000	3.7.1.3
733	R00988	N-Formylanthranilate amidohydrolase	c00001[c] + c05653[c] <=> c00058[c] + c00108[c]	Tryptophan metabolism	0	-1000	1000	3.5.1.9
734	R00989	Malonyl-CoA:anthranilate N-malonyltransferase	c00083[c] + c00108[c] <=> c00010[c] + c03147[c]		0	-1000	1000	2.3.1.113
735	R00990	2-Aminobenzoate carboxy-lyase	c00108[c] -> c00011[c] + c00292[c]		1	0	1000	4.1.1.24
736	R00994	(2R,3S)-3-methylmalate:NAD+ oxidoreductase	c00004[c] + c00011[c] + c00080[c] + c00109[c] <=> c00003[c] + c06032[c]	Valine, leucine and isoleucine biosynthesis	0	-1000	1000	1.1.1.85
737	R00995	methyloxaloacetate carboxy-lyase (2-oxobutanoate-forming)	c00011[c] + c00109[c] -> c06030[c]	C5-Branched dibasic acid metabolism	-1	-1000	0	4.1.1.3
738	R00996	L-threonine ammonia-lyase (2-oxobutanoate-forming)	c00188[c] -> c00014[c] + c00109[c]	Glycine, serine and threonine metabolism	1	0	1000	4.3.1.19
739	R00997	1-aminocyclopropane-1-carboxylate aminohydrolase (isomerizing);	c00001[c] + c01234[c] <=> c00014[c] + c00109[c]	Propanoate metabolism	0	-1000	1000	3.5.99.7
740	R00998	acetyl-CoA:2-oxobutanoate C-acetyltransferase (thioester-hydrolysing, carboxymethyl-forming);	c00010[c] + c02488[c] <=> c00001[c] + c00024[c] + c00109[c]	Pyruvate metabolism	0	-1000	1000	2.3.3.6
741	R00999	O-Succinyl-L-homoserine succinate-lyase (deaminating; 2-oxobutanoate-forming)	c00001[c] + c01118[c] -> c00014[c] + c00042[c] + c00109[c]	Cysteine and methionine metabolism	1	0	1000	2.5.1.48
742	R01000	2-Hydroxybutyrate:NAD+ oxidoreductase	c00003[c] + c05984[c] <=> c00004[c] + c00080[c] + c00109[c]	Propanoate metabolism	0	-1000	1000	1.1.1.27
743	R01001	L-cystathionine cysteine-lyase (deaminating; 2-oxobutanoate-forming)	c00001[c] + c02291[c] <=> c00014[c] + c00097[c] + c00109[c]	Glycine, serine and threonine metabolism	0	-1000	1000	4.4.1.1
744	R01010	Glycerone phosphate phosphohydrolase	c00001[c] + c00111[c] <=> c00009[c] + c00184[c]		0	-1000	1000	3.1.3.1
745	R01011	ATP:glycerone phosphotransferase	c00002[c] + c00184[c] <=> c00008[c] + c00111[c]	Glycerolipid metabolism	0	-1000	1000	2.7.1.29
746	R01012	Phosphoenolpyruvate:glycerone phosphotransferase	c00074[c] + c00184[c] <=> c00022[c] + c00111[c]		0	-1000	1000	2.7.1.121
747	R01014	erythrulose-1-phosphate formaldehyde-lyase (glycerone-phosphate-forming)	c03394[c] <=> c00067[c] + c00111[c]		0	-1000	1000	4.1.2.2
748	R01015	D-glyceraldehyde-3-phosphate aldose-ketose-isomerase	c00118[c] <=> c00111[c]	Glycolysis / Gluconeogenesis	0	-1000	1000	5.3.1.1
749	R01016	glycerone-phosphate phosphate-lyase (methylglyoxal-forming)	c00111[c] -> c00009[c] + c00546[c]	Pyruvate metabolism	1	0	1000	4.2.3.3
750	R01019	acetaldehyde:pyrroloquinoline-quinone oxidoreductase	c00001[c] + c00084[c] + c00113[c] -> c00033[c] + c01359[c]	Pyruvate metabolism	1	0	1000	1.2.99.3
751	R01021	ATP:choline phosphotransferase	c00002[c] + c00114[c] <=> c00008[c] + c00588[c]	Glycerophospholipid metabolism	0	-1000	1000	2.7.1.32
752	R01022	Choline:oxygen 1-oxidoreductase	c00007[c] + c00114[c] -> c00027[c] + c00576[c]	Glycine, serine and threonine metabolism	1	0	1000	1.1.3.17
753	R01023	Acetyl-CoA:choline O-acetyltransferase	c00024[c] + c00114[c] <=> c00010[c] + c01996[c]	Glycerophospholipid metabolism	0	-1000	1000	2.3.1.6
754	R01025A	choline:acceptor 1-oxidoreductase	c00003[c] + c00114[c] <=> c00004[c] + c00080[c] + c00576[c]	Glycine, serine and threonine metabolism	0	-1000	1000	1.1.99.1
755	R01025B	choline:acceptor 1-oxidoreductase	c00006[c] + c00114[c] <=> c00005[c] + c00080[c] + c00576[c]	Glycine, serine and threonine metabolism	0	-1000	1000	1.1.99.1
756	R01026	Acetylcholine aectylhydrolase	c00001[c] + c01996[c] -> c00033[c] + c00114[c]	Glycerophospholipid metabolism	1	0	1000	3.1.1.7
757	R01027	3'-phosphoadenylyl-sulfate:choline sulfotransferase	c00053[c] + c00114[c] <=> c00054[c] + c00080[c] + c00919[c]	Sulfur metabolism	0	-1000	1000	2.8.2.6
758	R01028	Choline sulfate sulfohydrolase	c00001[c] + c00080[c] + c00919[c] <=> c00059[c] + c00114[c]		0	-1000	1000	3.1.6.6
759	R01030	sn-Glycero-3-phosphocholine glycerophosphohydrolase	c00001[c] + c00670[c] <=> c00093[c] + c00114[c]	Glycerophospholipid metabolism	0	-1000	1000	3.1.4.2
760	R01031	3-chloro-D-alanine chloride-lyase (deaminating; pyruvate-forming)	c00001[c] + c02634[c] <=> c00014[c] + c00022[c] + c01327[c]		0	-1000	1000	4.5.1.2
761	R01032	3-chloro-L-alanine chloride-lyase (deaminating; pyruvate-forming)	c00014[c] + c00022[c] + c00080[c] + c00698[c] <=> c00001[c] + c02635[c]		0	-1000	1000
762	R01033	2-chlorobenzoate,NADH:oxygen oxidoreductase (1,2-hydroxylating, dechlorinating, decarboxylating)	c00004[c] + c00007[c] + c02357[c] <=> c00003[c] + c00011[c] + c00090[c] + c00698[c]	Fluorobenzoate degradation	0	-1000	1000	1.14.12.13
763	R01034	glycerol:NAD+ 2-oxidoreductase	c00003[c] + c00116[c] <=> c00004[c] + c00080[c] + c00184[c]	Glycerolipid metabolism	0	-1000	1000	1.1.1.6
764	R01036	Glycerol:NAD+ oxidoreductase	c00003[c] + c00116[c] <=> c00004[c] + c00080[c] + c00577[c]	Glycerolipid metabolism	0	-1000	1000	1.1.1.21
765	R01039	glycerol:NADP+ 2-oxidoreductase (glycerone-forming)	c00006[c] + c00116[c] <=> c00005[c] + c00080[c] + c00184[c]	Glycerolipid metabolism	0	-1000	1000	1.1.1.156
766	R01041	Glycerol:NADP+ oxidoreductase	c00006[c] + c00116[c] <=> c00005[c] + c00080[c] + c00577[c]	Glycerolipid metabolism	0	-1000	1000	1.1.1.2
767	R01043	Glycerol-2-phosphate phosphohydrolase	c00001[c] + c02979[c] -> c00009[c] + c00116[c]		1	0	1000	3.1.3.19
768	R01044	diphosphate:glycerol 1-phosphotransferase	c00013[c] + c00116[c] <=> c00009[c] + c00623[c]		0	-1000	1000	2.7.1.79
769	R01045A	Glycerol:(acceptor) 1-oxidoreductase;	c00003[c] + c00116[c] <=> c00004[c] + c00080[c] + c00184[c]		0	-1000	1000	1.1.99.22
770	R01045B	Glycerol:(acceptor) 1-oxidoreductase;	c00006[c] + c00116[c] <=> c00005[c] + c00080[c] + c00184[c]		0	-1000	1000	1.1.99.22
771	R01047	glycerol hydro-lyase (3-hydroxypropanal-forming)	c00116[c] -> c00001[c] + c00969[c]	Glycerolipid metabolism	1	0	1000	4.2.1.30
772	R01048	Glycerol hydro-lyase	c00116[c] <=> c00001[c] + c05999[c]	Glycerolipid metabolism	0	-1000	1000	4.2.1.30
773	R01049	ATP:D-ribose-5-phosphate diphosphotransferase	c00002[c] + c00117[c] <=> c00020[c] + c00119[c]	Pentose phosphate pathway	0	-1000	1000	2.7.6.1
774	R01050	ATP:D-ribose-5-phosphate 1-phosphotransferase	c00002[c] + c00117[c] <=> c00008[c] + c01151[c]		0	-1000	1000	2.7.1.18
775	R01051	ATP:D-ribose 5-phosphotransferase	c00002[c] + c00121[c] <=> c00008[c] + c00117[c]	Pentose phosphate pathway	0	-1000	1000	2.7.1.15
776	R01052	ADP:D-ribose-5-phosphate adenylyltransferase	c00008[c] + c00117[c] <=> c00009[c] + c00301[c]		0	-1000	1000	2.7.7.35
777	R01053	Ribose-5-phosphate:ammonia ligase (ADP-forming)	c00002[c] + c00014[c] + c00117[c] <=> c00008[c] + c00009[c] + c03090[c]	Purine metabolism	0	-1000	1000	6.3.4.7
778	R01054	ADP-ribose ribophosphohydrolase	c00001[c] + c00301[c] <=> c00020[c] + c00117[c]	Purine metabolism	0	-1000	1000	3.6.1.13
779	R01055	uracil hydro-lyase (adding D-ribose 5-phosphate;pseudouridine-5'-phosphate-forming)	c00106[c] + c00117[c] <=> c00001[c] + c01168[c]	Pyrimidine metabolism	0	-1000	1000	4.2.1.70
780	R01056	D-ribose-5-phosphate aldose-ketose-isomerase	c00117[c] <=> c00199[c]	Pentose phosphate pathway	0	-1000	1000	5.3.1.6
781	R01057	D-Ribose 1,5-phosphomutase	c00620[c] <=> c00117[c]	Pentose phosphate pathway	0	-1000	1000	5.4.2.2
782	R01058	D-glyceraldehyde 3-phosphate:NADP+ oxidoreductase	c00001[c] + c00006[c] + c00118[c] <=> c00005[c] + c00080[c] + c00197[c]	Glycolysis / Gluconeogenesis	0	-1000	1000	1.2.1.9
783	R01059	ATP:D-glyceraldehyde 3-phosphotransferase	c00002[c] + c00577[c] <=> c00008[c] + c00118[c]	Fructose and mannose metabolism	0	-1000	1000	2.7.1.28
784	R01061	D-glyceraldehyde-3-phosphate:NAD+ oxidoreductase (phosphorylating)	c00003[c] + c00009[c] + c00118[c] <=> c00004[c] + c00080[c] + c00236[c]	Glycolysis / Gluconeogenesis	0	-1000	1000	1.2.1.12
785	R01063	D-glyceraldehyde-3-phosphate:NADP+ oxidoreductase (phosphorylating)	c00006[c] + c00009[c] + c00118[c] <=> c00005[c] + c00080[c] + c00236[c]	Glycolysis / Gluconeogenesis	0	-1000	1000	1.2.1.13
786	R01064	2-dehydro-3-deoxy-D-galactonate-6-phosphate D-glyceraldehyde-3-phosphate-lyase (pyruvate-forming)	c01286[c] <=> c00022[c] + c00118[c]	Galactose metabolism	0	-1000	1000	4.1.2.21
787	R01066	2-deoxy-D-ribose-5-phosphate acetaldehyde-lyase (D-glyceraldehyde-3-phosphate-forming)	c00673[c] <=> c00084[c] + c00118[c]	Pentose phosphate pathway	0	-1000	1000	4.1.2.4
788	R01067	D-Fructose 6-phosphate:D-glyceraldehyde-3-phosphate glycolaldehyde transferase	c00085[c] + c00118[c] <=> c00231[c] + c00279[c]	Carbon fixation in photosynthetic organisms	0	-1000	1000	2.2.1.1
789	R01068	D-fructose-1,6-bisphosphate D-glyceraldehyde-3-phosphate-lyase (glycerone-phosphate-forming)	c00354[c] <=> c00111[c] + c00118[c]	Methane metabolism	0	-1000	1000	4.1.2.13
790	R01069	D-tagatose 1,6-bisphosphate D-glyceraldehyde-3-phosphate-lyase (glycerone-phosphate-forming)	c03785[c] <=> c00111[c] + c00118[c]	Galactose metabolism	0	-1000	1000	4.1.2.40
791	R01070	beta-D-fructose-1,6-bisphosphate D-glyceraldehyde-3-phosphate-lyase (glycerone-phosphate-forming)	c05378[c] <=> c00111[c] + c00118[c]	Glycolysis / Gluconeogenesis	0	-1000	1000	4.1.2.13
792	R01071	1-(5-phospho-D-ribosyl)-ATP:diphosphate phospho-alpha-D-ribosyl-transferase	c00013[c] + c02739[c] <=> c00002[c] + c00119[c]	Histidine metabolism	0	-1000	1000	2.4.2.17
793	R01072	5-phosphoribosylamine:diphosphate phospho-alpha-D-ribosyltransferase (glutamate-amidating)	c00013[c] + c00025[c] + c03090[c] -> c00001[c] + c00064[c] + c00119[c]	Purine metabolism	-1	-1000	0	2.4.2.14
794	R01073	N-(5-Phospho-D-ribosyl)anthranilate:pyrophosphate phosphoribosyl-transferase	c00013[c] + c04302[c] <=> c00108[c] + c00119[c]	Phenylalanine, tyrosine and tryptophan biosynthesis	0	-1000	1000	2.4.2.18
795	R01074	biotin:CoA ligase (AMP-forming);	c00002[c] + c00120[c] -> c00013[c] + c05921[c]	Biotin metabolism	1	0	1000	6.2.1.11
796	R01075	biotin:CoA ligase (AMP-forming)	c00002[c] + c00010[c] + c00120[c] <=> c00013[c] + c00020[c] + c01894[c]		0	-1000	1000	6.2.1.11
797	R01076	Biotin-amide amidohydrolase	c00001[c] + c01893[c] <=> c00014[c] + c00120[c]		0	-1000	1000	3.5.1.12
798	R01077	N6-D-Biotinyl-L-lysine amidohydrolase	c00001[c] + c05552[c] <=> c00047[c] + c00120[c]	Biotin metabolism	0	-1000	1000	3.5.1.12
799	R01078	dethiobiotin:sulfur sulfurtransferase	2 c00019[c] + 2 c00080[c] + c00087[c] + 2 c00138[c] + c01909[c] <=> 2 c00073[c] + c00120[c] + 2 c00139[c] + 2 c05198[c]	Biotin metabolism	0	-1000	1000	2.8.1.6
800	R01079	D-Ribose:NADP+ 1-oxidoreductase	c00001[c] + c00006[c] + c00121[c] <=> c00005[c] + c00080[c] + c01685[c]		0	-1000	1000	1.1.1.115
801	R01080	Uridine ribohydrolase	c00001[c] + c00299[c] <=> c00106[c] + c00121[c]	Pyrimidine metabolism	0	-1000	1000	3.2.2.3
802	R01081	D-ribose aldose-ketose-isomerase	c00121[c] <=> c00309[c]		0	-1000	1000	5.3.1.20
803	R01082	(S)-malate hydro-lyase (fumarate-forming)	c00149[c] <=> c00001[c] + c00122[c]	Citrate cycle (TCA cycle)	0	-1000	1000	4.2.1.2
804	R01083	N6-(1,2-dicarboxyethyl)AMP AMP-lyase (fumarate-forming)	c03794[c] <=> c00020[c] + c00122[c]	Purine metabolism	0	-1000	1000	4.3.2.2
805	R01085	3-fumarylpyruvate fumarylhydrolase	c00001[c] + c02514[c] -> c00022[c] + c00122[c]	Tyrosine metabolism	1	0	1000	3.7.1.5
806	R01086	2-(Nomega-L-arginino)succinate arginine-lyase (fumarate-forming)	c03406[c] <=> c00062[c] + c00122[c]	Alanine, aspartate and glutamate metabolism	0	-1000	1000	4.3.2.1
807	R01087	Maleate cis-trans-isomerase	c01384[c] <=> c00122[c]	Butanoate metabolism	0	-1000	1000	5.2.1.1
808	R01088	L-leucine:NAD+ oxidoreductase (deaminating)	c00001[c] + c00003[c] + c00123[c] <=> c00004[c] + c00014[c] + c00080[c] + c00233[c]	Valine, leucine and isoleucine degradation	0	-1000	1000	1.4.1.9
809	R01089	Acetyl-CoA:L-leucine N-acetyltransferase	c00024[c] + c00123[c] <=> c00010[c] + c02710[c]		0	-1000	1000	2.3.1.66
810	R01090	L-Leucine:2-oxoglutarate aminotransferase	c00026[c] + c00123[c] <=> c00025[c] + c00233[c]	Valine, leucine and isoleucine degradation	0	-1000	1000	2.6.1.6
811	R01091	(2S)-alpha-leucine 2,3-aminomutase	c00123[c] <=> c02486[c]	Valine, leucine and isoleucine degradation	0	-1000	1000	5.4.3.7
812	R01092	ATP:D-galactose 1-phosphotransferase	c00002[c] + c00124[c] <=> c00008[c] + c00446[c]	Galactose metabolism	0	-1000	1000	2.7.1.6
813	R01093	galactitol:NAD+ 1-oxidoreductase	c00004[c] + c00080[c] + c00124[c] <=> c00003[c] + c01697[c]	Galactose metabolism	0	-1000	1000	1.1.1.21
814	R01094	D-Galactose:NAD+ 1-oxidoreductase	c00003[c] + c00124[c] <=> c00004[c] + c00080[c] + c03383[c]	Galactose metabolism	0	-1000	1000	1.1.1.48
815	R01095	galactitol:NADP+ 1-oxidoreductase	c00005[c] + c00080[c] + c00124[c] <=> c00006[c] + c01697[c]	Galactose metabolism	0	-1000	1000	1.1.1.21
816	R01096	D-Galactose:NADP+ 1-oxidoreductase	c00006[c] + c00124[c] <=> c00005[c] + c00080[c] + c02669[c]		0	-1000	1000	1.1.1.48
817	R01097	D-Galactose:NADP+ 1-oxidoreductase	c00006[c] + c00124[c] <=> c00005[c] + c00080[c] + c03383[c]	Galactose metabolism	0	-1000	1000	1.1.1.48
818	R01098	D-Galactose:oxygen 6-oxidoreductase	c00001[c] + c00007[c] + c00124[c] -> c00027[c] + c00880[c]	Galactose metabolism	1	0	1000	1.1.3.9
819	R01099	D-Galactose:oxygen 6-oxidoreductase	c00007[c] + c00124[c] -> c00027[c] + c03269[c]		1	0	1000	1.1.3.9
820	R01100	Lactose galactohydrolase	c00001[c] + c00243[c] <=> c00031[c] + c00124[c]		0	-1000	1000	3.2.1.23
821	R01101	melibiose galactohydrolase	c00001[c] + c05402[c] <=> c00031[c] + c00124[c]	Galactose metabolism	0	-1000	1000	3.2.1.22
822	R01103	Raffinose galactohydrolase	c00001[c] + c00492[c] <=> c00089[c] + c00124[c]	Galactose metabolism	0	-1000	1000	3.2.1.22
823	R01104	Galactosylglycerol galactohydrolase	c00001[c] + c05401[c] <=> c00116[c] + c00124[c]	Galactose metabolism	0	-1000	1000	3.2.1.22
824	R01108	glutathione:dehydroascorbate oxidoreductase	2 c00051[c] + c05422[c] <=> c00072[c] + c00127[c]	Ascorbate and aldarate metabolism	0	-1000	1000	1.8.5.1
825	R01109	Glutathione:cystine oxidoreductase	2 c00051[c] + c01420[c] <=> c00127[c] + 2 c00736[c]	Glutathione metabolism	0	-1000	1000	1.8.4.4
826	R01110	glutathione:homocystine oxidoreductase	2 c00051[c] + c01817[c] <=> c00127[c] + 2 c05330[c]	Glutathione metabolism	0	-1000	1000	1.8.4.1
827	R01111	coenzyme A:glutathione-disulfide oxidoreductase	c00010[c] + c00127[c] <=> c00051[c] + c00920[c]	Glutathione metabolism	0	-1000	1000	1.8.4.3
828	R01113	Glutathione:L-cystine oxidoreductase	2 c00051[c] + c00491[c] <=> 2 c00097[c] + c00127[c]	Cysteine and methionine metabolism	0	-1000	1000	1.8.4.4
829	R01117	CTP:N-acetylneuraminate cytidylyltransferase	c00063[c] + c00270[c] <=> c00013[c] + c00128[c]	Amino sugar and nucleotide sugar metabolism	0	-1000	1000	2.7.7.43
830	R01121	ATP:(R)-5-diphosphomevalonate carboxy-lyase (adding ATP; isopentenyl-diphosphate-forming);	c00002[c] + c01143[c] -> c00008[c] + c00009[c] + c00011[c] + c00129[c]	Terpenoid backbone biosynthesis	1	0	1000	4.1.1.33
831	R01123	Isopentenyl-diphosphate delta3-delta2-isomerase	c00129[c] <=> c00235[c]	Terpenoid backbone biosynthesis	0	-1000	1000	5.3.3.2
832	R01126	Inosine 5'-monophosphate phosphohydrolase	c00001[c] + c00130[c] <=> c00009[c] + c00294[c]	Purine metabolism	0	-1000	1000	3.1.3.5
833	R01127	IMP 1,2-hydrolase (decyclizing)	c00001[c] + c00130[c] <=> c04734[c]	Purine metabolism	0	-1000	1000	2.1.2.3
834	R01128	5'-Inosinate phosphoribohydrolase	c00001[c] + c00130[c] <=> c00117[c] + c00262[c]	Purine metabolism	0	-1000	1000	3.2.2.12
835	R01130	IMP:NAD+ oxidoreductase	c00001[c] + c00003[c] + c00130[c] <=> c00004[c] + c00080[c] + c00655[c]	Purine metabolism	0	-1000	1000	1.1.1.205
836	R01131	ATP:inosine 5'-phosphotransferase	c00002[c] + c00294[c] <=> c00008[c] + c00130[c]	Purine metabolism	0	-1000	1000	2.7.1.73
837	R01132	IMP:diphosphate phospho-D-ribosyltransferase	c00013[c] + c00130[c] <=> c00119[c] + c00262[c]	Purine metabolism	0	-1000	1000	2.4.2.8
838	R01134	inosine-5'-phosphate:NADP+ oxidoreductase (aminating);	c00006[c] + c00014[c] + c00130[c] <=> c00005[c] + c00080[c] + c00144[c]	Purine metabolism	0	-1000	1000	1.7.1.7
839	R01135	IMP:L-aspartate ligase (GDP-forming)	c00044[c] + c00049[c] + c00130[c] <=> c00009[c] + c00035[c] + c03794[c]	Purine metabolism	0	-1000	1000	6.3.4.4
840	R01137	ATP:dADP phosphotransferase	c00002[c] + c00206[c] <=> c00008[c] + c00131[c]	Purine metabolism	0	-1000	1000	2.7.4.6
841	R01138	dATP:pyruvate 2-O-phosphotransferase	c00022[c] + c00131[c] <=> c00074[c] + c00206[c]	Purine metabolism	0	-1000	1000	2.7.1.40
842	R01139	dATP:D-glucose 6-phosphotransferase	c00031[c] + c00131[c] <=> c00092[c] + c00206[c]		0	-1000	1000	2.7.1.1
843	R01140	dATP:D-fructose 6-phosphotransferase	c00095[c] + c00131[c] <=> c00085[c] + c00206[c]		0	-1000	1000	2.7.1.1
844	R01142	Methane,NADH:oxygen oxidoreductase (hydroxylating)	c00004[c] + c00007[c] + c00080[c] + c01438[c] -> c00001[c] + c00003[c] + c00132[c]	Methane metabolism	1	0	1000	1.14.13.25
845	R01143	methane,NADPH:oxygen oxidoreductase (hydroxylating)	c00005[c] + c00007[c] + c00080[c] + c01438[c] -> c00001[c] + c00006[c] + c00132[c]		1	0	1000	1.14.13.25
846	R01144	Oxaloacetate-4-methyl-ester oxaloacetohydrolase	c00001[c] + c03716[c] <=> c00036[c] + c00132[c]		0	-1000	1000	3.1.1.44
847	R01145	Monomethyl-sulfate sulfohydrolase	c00001[c] + c02704[c] <=> c00059[c] + c00132[c]		0	-1000	1000	3.1.6.16
848	R01147	Pyridoxamine-5'-phosphate:2-oxoglutarate aminotransferase	c00022[c] + c00647[c] <=> c00018[c] + c00133[c]	Vitamin B6 metabolism	0	-1000	1000	2.6.1.54
849	R01148	D-Alanine:2-oxoglutarate aminotransferase	c00026[c] + c00133[c] <=> c00022[c] + c00217[c]	D-Alanine metabolism	0	-1000	1000	2.6.1.21
850	R01149	L-Glutamine:D-alanine gamma-glutamyltransferase	c00064[c] + c00133[c] <=> c00014[c] + c03738[c]		0	-1000	1000	2.3.2.14
851	R01150	D-alanine:D-alanine ligase (ADP-forming)	c00002[c] + 2 c00133[c] <=> c00008[c] + c00009[c] + c00993[c]	D-Alanine metabolism	0	-1000	1000	6.3.2.4
852	R01151	Putrescine:oxygen oxidoreductase (deaminating)	c00001[c] + c00007[c] + c00134[c] -> c00014[c] + c00027[c] + c00555[c]	Arginine and proline metabolism	1	0	1000	1.4.3.10
853	R01152	N-Carbamoylputrescine amidohydrolase	c00001[c] + c00436[c] -> c00011[c] + c00014[c] + c00134[c]	Arginine and proline metabolism	1	0	1000	3.5.1.53
854	R01153	S-Adenosyl-L-methionine:putrescine N-methyltransferase	c00019[c] + c00134[c] <=> c00021[c] + c02723[c]	Tropane, piperidine and pyridine alkaloid biosynthesis	0	-1000	1000	2.1.1.53
855	R01154	acetyl-CoA:putrescine N-acetyltransferase	c00024[c] + c00134[c] <=> c00010[c] + c02714[c]	Arginine and proline metabolism	0	-1000	1000	2.3.1.57
856	R01155	putrescine:2-oxoglutarate aminotransferase	c00026[c] + c00134[c] <=> c00025[c] + c00555[c]	Arginine and proline metabolism	0	-1000	1000	2.6.1.29
857	R01156	N-Acetylputrescine acetylhydrolase	c00001[c] + c02714[c] -> c00033[c] + c00134[c]	Arginine and proline metabolism	1	0	1000	3.5.1.62
858	R01157	Agmatine amidinohydrolase	c00001[c] + c00179[c] -> c00086[c] + c00134[c]	Arginine and proline metabolism	1	0	1000	3.5.3.11
859	R01158	L-Histidinol:NAD+ oxidoreductase	c00001[c] + 2 c00003[c] + c00860[c] <=> 2 c00004[c] + 2 c00080[c] + c00135[c]	Metabolic pathways	0	-1000	1000	1.1.1.23
860	R01159	S-adenosyl-L-methionine:L-histidine N-methyltransferase	c00019[c] + c00135[c] <=> c00021[c] + c01152[c]	Histidine metabolism	0	-1000	1000	2.1.1.-
861	R01160	acetyl-CoA:L-histidine N-acetyltransferase	c00024[c] + c00135[c] <=> c00010[c] + c02997[c]		0	-1000	1000	2.3.1.33
862	R01161	L-histidine:2-oxoglutarate aminotransferase	c00026[c] + c00135[c] <=> c00025[c] + c03277[c]	Histidine metabolism	0	-1000	1000	2.6.1.38
863	R01163	L-histidinal:NAD+ oxidoreductase	c00001[c] + c00003[c] + c01929[c] <=> c00004[c] + c00080[c] + c00135[c]	Histidine metabolism	0	-1000	1000	1.1.1.23
864	R01164	L-histidine:beta-alanine ligase (AMP-forming)	c00002[c] + c00099[c] + c00135[c] <=> c00013[c] + c00020[c] + c00386[c]	Histidine metabolism	0	-1000	1000	6.3.2.11
865	R01166	Nalpha-(beta-alanyl)-L-histidine hydrolase	c00001[c] + c00386[c] <=> c00099[c] + c00135[c]	Histidine metabolism	0	-1000	1000	3.4.13.3
866	R01167	L-histidine carboxy-lyase (histamine-forming)	c00135[c] -> c00011[c] + c00388[c]	Histidine metabolism	1	0	1000	4.1.1.22
867	R01168	L-histidine ammonia-lyase (urocanate-forming)	c00135[c] <=> c00014[c] + c00785[c]	Histidine metabolism	0	-1000	1000	4.3.1.3
868	R01169	S-adenosyl-L-methionine:L-histidine Nalpha-methyltransferase	3 c00019[c] + c00080[c] + c00135[c] <=> 3 c00021[c] + c05575[c]	Histidine metabolism	0	-1000	1000	2.1.1.44
869	R01171	Butanoyl-CoA:(acceptor) 2,3-oxidoreductase;	c00003[c] + c00136[c] <=> c00004[c] + c00080[c] + c00877[c]	Butanoate metabolism	0	-1000	1000	1.3.1.44
870	R01172	butanal:NAD+ oxidoreductase (CoA-acylating)	c00003[c] + c00010[c] + c01412[c] <=> c00004[c] + c00080[c] + c00136[c]	Butanoate metabolism	0	-1000	1000	1.2.1.10
871	R01173	butanal:NADP+ oxidoreductase (CoA-acylating)	c00006[c] + c00010[c] + c01412[c] <=> c00005[c] + c00080[c] + c00136[c]	Butanoate metabolism	0	-1000	1000	1.2.1.57
872	R01174	butanoyl-CoA:phosphate butanoyltransferase	c00009[c] + c00136[c] <=> c00010[c] + c02527[c]	Butanoate metabolism	0	-1000	1000	2.3.1.19
873	R01175	Butanoyl-CoA:oxygen 2-oxidoreductase	c00016[c] + c00136[c] <=> c00877[c] + c01352[c]	Fatty acid metabolism	0	-1000	1000	1.3.3.6
874	R01176	Butanoate:CoA ligase (AMP-forming)	c00002[c] + c00010[c] + c00246[c] <=> c00013[c] + c00020[c] + c00136[c]	Butanoate metabolism	0	-1000	1000	6.2.1.2
875	R01177	butanoyl-CoA:acetyl-CoA C-butanoyltransferase	c00024[c] + c00136[c] <=> c00010[c] + c05269[c]	Fatty acid elongation in mitochondria	0	-1000	1000	2.3.1.9
876	R01178A	butanoyl-CoA:acceptor 2,3-oxidoreductase	c00003[c] + c00136[c] <=> c00004[c] + c00080[c] + c00877[c]		0	-1000	1000	1.3.99.2
877	R01178B	butanoyl-CoA:acceptor 2,3-oxidoreductase	c00006[c] + c00136[c] <=> c00005[c] + c00080[c] + c00877[c]		0	-1000	1000	1.3.99.2
878	R01179	Butanoyl-CoA:acetate CoA-transferase	c00033[c] + c00136[c] <=> c00024[c] + c00246[c]	Butanoate metabolism	0	-1000	1000	2.8.3.8
879	R01180	butanoyl-CoA:glyoxylate C-butanoyltransferase (thioester-hydrolysing, 1-carboxypropyl-forming);	c00010[c] + c01989[c] -> c00001[c] + c00048[c] + c00136[c]	Glyoxylate and dicarboxylate metabolism	-1	-1000	0	2.3.3.7
880	R01181	2-Methylpropanoyl-CoA CoA-carbonylmutase	c00630[c] <=> c00136[c]		0	-1000	1000	5.4.99.13
881	R01182	ATP:myo-inositol 1-phosphotransferase	c00002[c] + c00137[c] <=> c00008[c] + c01177[c]	Inositol phosphate metabolism	0	-1000	1000	2.7.1.64
882	R01183	myo-Inositol:NAD+ 2-oxidoreductase	c00003[c] + c00137[c] <=> c00004[c] + c00080[c] + c00691[c]	Streptomycin biosynthesis	0	-1000	1000	1.1.1.18
883	R01184	myo-Inositol:oxygen oxidoreductase	c00007[c] + c00137[c] -> c00001[c] + c00191[c]	Ascorbate and aldarate metabolism	1	0	1000	1.13.99.1
884	R01185	1D-myo-Inositol 1-phosphate phosphohydrolase	c00001[c] + c01177[c] -> c00009[c] + c00137[c]	Inositol phosphate metabolism	1	0	1000	3.1.3.25
885	R01186	1D-myo-Inositol 4-phosphate phosphohydrolase	c00001[c] + c03546[c] -> c00009[c] + c00137[c]	Inositol phosphate metabolism	1	0	1000	3.1.3.25
886	R01187	1D-myo-Inositol 3-phosphate phosphohydrolase	c00001[c] + c04006[c] -> c00009[c] + c00137[c]	Streptomycin biosynthesis	1	0	1000	3.1.3.25
887	R01188	S-adenosyl-L-methionine:1D-myo-inositol 1-O-methyltransferase	c00019[c] + c00137[c] <=> c00021[c] + c03659[c]	Inositol phosphate metabolism	0	-1000	1000	2.1.1.40
888	R01189	S-adenosyl-L-methionine:1D-myo-inositol 3-O-methyltransferase	c00019[c] + c00137[c] <=> c00021[c] + c03660[c]	Inositol phosphate metabolism	0	-1000	1000	2.1.1.39
889	R01190	S-adenosyl-L-methionine:1D-myo-inositol 4-methyltransferase	c00019[c] + c00137[c] <=> c00021[c] + c06352[c]		0	-1000	1000	2.1.1.129
890	R01192	UDP-galactose:myo-inositol 3-alpha-D-galactosyltransferase;	c00052[c] + c00137[c] <=> c00015[c] + c01235[c]	Galactose metabolism	0	-1000	1000	2.4.1.123
891	R01193	1-(sn-glycero-3-phospho)-1D-myo-inositol glycerophosphohydrolase	c00001[c] + c01225[c] <=> c00093[c] + c00137[c]		0	-1000	1000	3.1.4.44
892	R01194	3-O-alpha-D-Galactosyl-1D-myo-inositol galactohydrolase;	c00001[c] + c01235[c] <=> c00124[c] + c00137[c]	Galactose metabolism	0	-1000	1000	3.2.1.22
893	R01195	Ferredoxin:NADP+ oxidoreductase	c00006[c] + c00080[c] + 2 c00138[c] <=> c00005[c] + 2 c00139[c]		0	-1000	1000	1.18.1.2
894	R01196	pyruvate:ferredoxin 2-oxidoreductase (CoA-acetylating)	c00011[c] + c00024[c] + 2 c00080[c] + 2 c00138[c] <=> c00010[c] + c00022[c] + 2 c00139[c]	Glycolysis / Gluconeogenesis	0	-1000	1000	1.2.7.1
895	R01197	2-oxoglutarate:ferredoxin oxidoreductase (decarboxylating)	c00011[c] + 2 c00080[c] + c00091[c] + 2 c00138[c] <=> c00010[c] + c00026[c] + 2 c00139[c]	Citrate cycle (TCA cycle)	0	-1000	1000	1.2.7.3
896	R01199	2-oxobutanoate:ferredoxin 2-oxidoreductase (CoA-propanoylating)	c00010[c] + c00109[c] + 2 c00139[c] <=> c00011[c] + 2 c00080[c] + c00100[c] + 2 c00138[c]	Propanoate metabolism	0	-1000	1000	1.2.7.1
897	R01200	N-Acetyl-D-glucosamine amidohydrolase	c00001[c] + c00140[c] -> c00033[c] + c00329[c]	Amino sugar and nucleotide sugar metabolism	1	0	1000	3.5.1.33
898	R01201	ATP:N-acetyl-D-glucosamine 6-phosphotransferase	c00002[c] + c00140[c] <=> c00008[c] + c00357[c]	Amino sugar and nucleotide sugar metabolism	0	-1000	1000	2.7.1.59
899	R01202	N-Acetyl-D-glucosamine:NAD+ 1-oxidoreductase	c00001[c] + c00003[c] + c00140[c] <=> c00004[c] + c00080[c] + c01133[c]		0	-1000	1000	1.1.1.240
900	R01203	N-acetyl-D-glucosamine:oxygen 1-oxidoreductase	c00001[c] + c00007[c] + c00140[c] -> c00027[c] + c01133[c]		1	0	1000	1.1.3.29
901	R01204	Acetyl-CoA:D-glucosamine N-acetyltransferase	c00024[c] + c00329[c] <=> c00010[c] + c00140[c]	Amino sugar and nucleotide sugar metabolism	0	-1000	1000	2.3.1.3
902	R01205	UDP-galactose:N-acetyl-D-glucosamine 4-beta-D-galactosyltransferase	c00052[c] + c00140[c] <=> c00015[c] + c00611[c]		0	-1000	1000	2.4.1.90
903	R01207	N-acetyl-D-glucosamine 2-epimerase	c00140[c] <=> c00645[c]	Amino sugar and nucleotide sugar metabolism	0	-1000	1000	5.1.3.8
904	R01209	2,3-Dihydroxy-3-methylbutanoate hydro-lyase	c04039[c] -> c00001[c] + c00141[c]	Pantothenate and CoA biosynthesis	1	0	1000	4.2.1.9
905	R01210	3-methyl-2-oxobutanoate:NAD+ oxidoreductase (CoA-mehtylpropanoylating)	c00003[c] + c00010[c] + c00141[c] <=> c00004[c] + c00011[c] + c00080[c] + c00630[c]		0	-1000	1000	1.2.1.25
906	R01211	(R)-3,3-Dimethylmalate:NAD+ oxidoreductase (decarboxylating)	c00003[c] + c01088[c] <=> c00004[c] + c00011[c] + c00080[c] + c00141[c]	Pantothenate and CoA biosynthesis	0	-1000	1000	1.1.1.84
907	R01212	L-valine:NADP+ oxidoreductase (deaminating)	c00001[c] + c00006[c] + c00183[c] <=> c00005[c] + c00014[c] + c00080[c] + c00141[c]		0	-1000	1000	1.4.1.8
908	R01213	acetyl-CoA:3-methyl-2-oxobutanoate C-acetyltransferase (thioester-hydrolysing, carboxymethyl-forming);	c00010[c] + c02504[c] <=> c00001[c] + c00024[c] + c00141[c]	Valine, leucine and isoleucine biosynthesis	0	-1000	1000	2.3.3.13
909	R01214	L-Valine:2-oxoglutarate aminotransferase	c00026[c] + c00183[c] <=> c00025[c] + c00141[c]	Valine, leucine and isoleucine degradation	0	-1000	1000	2.6.1.6
910	R01215	L-Valine:pyruvate aminotransferase	c00022[c] + c00183[c] <=> c00041[c] + c00141[c]	Valine, leucine and isoleucine biosynthesis	0	-1000	1000	2.6.1.66
911	R01216	2-dehydropantoate formaldehyde-lyase (3-methyl-2-oxobutanoate-forming)	c00966[c] <=> c00067[c] + c00141[c]		0	-1000	1000	2.1.2.11
912	R01217	5-methyltetrahydrofolate:ferredoxin oxidoreductase	2 c00080[c] + 2 c00138[c] + c00143[c] <=> 2 c00139[c] + c00440[c]	One carbon pool by folate	0	-1000	1000	1.5.7.1
913	R01218	5,10-methylenetetrahydrofolate:NAD+ oxidoreductase	c00003[c] + c00143[c] <=> c00004[c] + c00445[c]	One carbon pool by folate	0	-1000	1000	1.5.1.15
914	R01220	5,10-methylenetetrahydrofolate:NADP+ oxidoreductase	c00006[c] + c00143[c] <=> c00005[c] + c00445[c]	One carbon pool by folate	0	-1000	1000	1.5.1.5
915	R01221	glycine synthase;	c00003[c] + c00037[c] + c00101[c] <=> c00004[c] + c00011[c] + c00014[c] + c00080[c] + c00143[c]	Nitrogen metabolism	0	-1000	1000	1.4.4.2
916	R01224	5-methyltetrahydrofolate:NADP+ oxidoreductase	c00006[c] + c00440[c] <=> c00005[c] + c00080[c] + c00143[c]	One carbon pool by folate	0	-1000	1000	1.5.1.20
917	R01225	5,10-Methylenetetrahydrofolate:D-alanine 2-hydroxymethyltransferase	c00001[c] + c00133[c] + c00143[c] <=> c00101[c] + c02115[c]	One carbon pool by folate	0	-1000	1000	2.1.2.7
918	R01226	5,10-Methylenetetrahydrofolate:3-methyl-2-oxobutanoate hydroxymethyltransferase	c00001[c] + c00141[c] + c00143[c] <=> c00101[c] + c00966[c]	Pantothenate and CoA biosynthesis	0	-1000	1000	2.1.2.11
919	R01227	Guanosine 5'-monophosphate phosphohydrolase	c00001[c] + c00144[c] <=> c00009[c] + c00387[c]	Purine metabolism	0	-1000	1000	3.1.3.5
920	R01228	ATP:guanosine 5'-phosphotransferase	c00002[c] + c00387[c] <=> c00008[c] + c00144[c]	Purine metabolism	0	-1000	1000	2.7.1.73
921	R01229	GMP:diphosphate 5-phospho-alpha-D-ribosyltransferase	c00013[c] + c00144[c] <=> c00119[c] + c00242[c]	Purine metabolism	0	-1000	1000	2.4.2.7
922	R01230	Xanthosine-5'-phosphate:ammonia ligase (AMP-forming)	c00002[c] + c00014[c] + c00655[c] <=> c00013[c] + c00020[c] + c00144[c]	Purine metabolism	0	-1000	1000	6.3.4.1
923	R01231	Xanthosine-5'-phosphate:L-glutamine amido-ligase (AMP-forming)	c00001[c] + c00002[c] + c00064[c] + c00655[c] <=> c00013[c] + c00020[c] + c00025[c] + c00144[c]	Purine metabolism	0	-1000	1000	6.3.5.2
924	R01232	P1,P4-bis(5'-guanosyl)-tetraphosphate guanylylhydrolase	c00001[c] + c01261[c] -> c00044[c] + c00144[c]	Purine metabolism	1	0	1000	3.6.1.17
925	R01233	GDPglucose sugarphosphohydrolase	c00001[c] + c00394[c] -> c00103[c] + c00144[c]	Starch and sucrose metabolism	1	0	1000	3.6.1.21
926	R01234	Guanosine 3',5'-cyclic phosphate 5'-nucleotidohydrolase	c00001[c] + c00942[c] -> c00144[c]	Purine metabolism	1	0	1000	3.1.4.17
927	R01238	4-hydroxybenzoate carboxy-lyase (phenol-forming)	c00156[c] -> c00011[c] + c00146[c]	Aminobenzoate degradation	1	0	1000	4.1.1.61
928	R01239	S-Adenosyl-L-methionine:phenol O-methyltransferase	c00019[c] + c00146[c] <=> c00021[c] + c01403[c]		0	-1000	1000	2.1.1.25
929	R01240	UDP-glucose:phenol beta-D-glucosyltransferase	c00029[c] + c15584[c] -> c00015[c] + c03097[c]		1	0	1000	2.4.1.35
930	R01241	phenyl acetate acetylhydrolase	c00033[c] + c00146[c] -> c00001[c] + c00548[c]		-1	-1000	0	3.1.1.2
931	R01242	3'-Phosphoadenylylsulfate:phenol sulfotransferase	c00053[c] + c15584[c] <=> c00054[c] + c00850[c]	Sulfur metabolism	0	-1000	1000	2.8.2.1
932	R01243	aryl-sulfate sulfohydrolase	c00001[c] + c00850[c] <=> c00059[c] + c15584[c]		0	-1000	1000	3.1.6.1
933	R01244	Adenine aminohydrolase	c00001[c] + c00147[c] <=> c00014[c] + c00262[c]	Purine metabolism	0	-1000	1000	3.5.4.2
934	R01245	Adenosine ribohydrolase	c00001[c] + c00212[c] <=> c00121[c] + c00147[c]	Purine metabolism	0	-1000	1000	3.2.2.1
935	R01246	L-proline:NAD+ 2-oxidoreductase	c00003[c] + c00148[c] <=> c00004[c] + c00080[c] + c03564[c]	Arginine and proline metabolism	0	-1000	1000	1.5.1.1
936	R01248	L-Proline:NAD+ 5-oxidoreductase	c00003[c] + c00148[c] <=> c00004[c] + c00080[c] + c03912[c]	Arginine and proline metabolism	0	-1000	1000	1.5.1.2
937	R01249	L-proline:NADP+ 2-oxidoreductase	c00006[c] + c00148[c] <=> c00005[c] + c00080[c] + c03564[c]	Arginine and proline metabolism	0	-1000	1000	1.5.1.1
938	R01251	L-Proline:NADP+ 5-oxidoreductase	c00006[c] + c00148[c] <=> c00005[c] + c00080[c] + c03912[c]	Arginine and proline metabolism	0	-1000	1000	1.5.1.2
939	R01252	L-Proline,2-oxoglutarate:oxygen oxidoreductase (4-hydroxylating)	c00007[c] + c00026[c] + c00148[c] -> c00011[c] + c00042[c] + c01157[c]	Arginine and proline metabolism	1	0	1000	1.14.11.2
940	R01253A	L-proline:(acceptor) oxidoreductase	c00003[c] + c00148[c] <=> c00004[c] + c00080[c] + c03912[c]	Arginine and proline metabolism	0	-1000	1000	1.5.99.8
941	R01253B	L-proline:(acceptor) oxidoreductase	c00006[c] + c00148[c] <=> c00005[c] + c00080[c] + c03912[c]	Arginine and proline metabolism	0	-1000	1000	1.5.99.8
942	R01255	proline racemase	c00148[c] <=> c00763[c]	Arginine and proline metabolism	0	-1000	1000	5.1.1.4
943	R01256	(S)-Malate:CoA ligase (ADP-forming)	c00002[c] + c00010[c] + c00149[c] <=> c00008[c] + c00009[c] + c04348[c]	Glyoxylate and dicarboxylate metabolism	0	-1000	1000	6.2.1.9
944	R01257	(S)-Malate:(acceptor) oxidoreductase	c00016[c] + c00149[c] <=> c00036[c] + c01352[c]	Pyruvate metabolism	0	-1000	1000	1.1.5.4
945	R01266	1-beta-Aspartyl-N-acetyl-D-glucosaminylamine L-asparaginohydrolase	c00001[c] + c04540[c] <=> c00140[c] + c00152[c]		0	-1000	1000	3.2.2.11
946	R01267	L-asparagine hydro-lyase (3-cyanoalanine-forming)	c00152[c] <=> c00001[c] + c02512[c]	Cyanoamino acid metabolism	0	-1000	1000	4.2.1.65
947	R01268	Nicotinamide amidohydrolase	c00001[c] + c00153[c] <=> c00014[c] + c00253[c]	Nicotinate and nicotinamide metabolism	0	-1000	1000	3.5.1.19
948	R01269	S-Adenosyl-L-methionine:nicotinamide N-methyltransferase	c00019[c] + c00080[c] + c00153[c] <=> c00021[c] + c02918[c]	Nicotinate and nicotinamide metabolism	0	-1000	1000	2.1.1.1
949	R01270	Nicotinamide D-ribonucleotide phosphoribohydrolase	c00001[c] + c00455[c] <=> c00117[c] + c00153[c]	Nicotinate and nicotinamide metabolism	0	-1000	1000	3.2.2.14
950	R01271	nicotinamide-D-ribonucleotide:diphosphate phospho-alpha-D-ribosyltransferase	c00013[c] + c00455[c] <=> c00119[c] + c00153[c]	Nicotinate and nicotinamide metabolism	0	-1000	1000	2.4.2.12
951	R01273	N-ribosylnicotinamide ribohydrolase	c00001[c] + c03150[c] -> c00080[c] + c00121[c] + c00153[c]	Nicotinate and nicotinamide metabolism	1	0	1000	3.2.2.1
952	R01274	Palmitoyl-CoA hydrolase	c00001[c] + c00154[c] <=> c00010[c] + c00249[c]	Fatty acid elongation in mitochondria	0	-1000	1000	3.1.2.2
953	R01277	hexadecanal:NAD+ oxidoreductase (CoA-acylating)	c00003[c] + c00010[c] + c00517[c] <=> c00004[c] + c00080[c] + c00154[c]		0	-1000	1000	1.2.1.42
954	R01278	hexadecanoyl-CoA:NADP+ trans-2-oxidoreductase;	c00006[c] + c00154[c] -> c00005[c] + c00080[c] + c05272[c]	Fatty acid elongation in mitochondria	-1	-1000	0	1.3.1.8
955	R01279	Palmitoyl-CoA:oxygen 2-oxidoreductase	c00016[c] + c00154[c] -> c01352[c] + c05272[c]	Fatty acid metabolism	-1	-1000	0	1.3.3.6
956	R01280	Palmitate:CoA ligase (AMP-forming)	c00002[c] + c00010[c] + c00249[c] <=> c00013[c] + c00020[c] + c00154[c]	Fatty acid metabolism	0	-1000	1000	6.2.1.3
957	R01281	Palmitoyl-CoA:L-serine C-palmitoyltransferase (decarboxylating)	c00065[c] + c00154[c] <=> c00010[c] + c00011[c] + c02934[c]	Sphingolipid metabolism	0	-1000	1000	2.3.1.50
958	R01282A		c00003[c] + c00154[c] -> c00004[c] + c00080[c] + c05272[c]		-1	-1000	0
959	R01282B		c00006[c] + c00154[c] -> c00005[c] + c00080[c] + c05272[c]		-1	-1000	0
960	R01283	L-homocysteine hydrogen-sulfide-lyase (deaminating; 2-oxobutanoate-forming)	c00001[c] + c00155[c] <=> c00014[c] + c00109[c] + c00283[c]	Nitrogen metabolism	0	-1000	1000	4.4.1.2
961	R01285	Cystathionine L-homocysteine-lyase (deaminating)	c00001[c] + c00542[c] <=> c00014[c] + c00022[c] + c00155[c]	Nitrogen metabolism	0	-1000	1000	4.4.1.8
962	R01286	L-cystathionine L-homocysteine-lyase (deaminating; pyruvate-forming)	c00001[c] + c02291[c] <=> c00014[c] + c00022[c] + c00155[c]	Cysteine and methionine metabolism	0	-1000	1000	4.4.1.8
963	R01287	O-acetyl-L-homoserine:hydrogen sulfide S-(3-amino-3-carboxypropyl)transferase;	c00283[c] + c01077[c] -> c00033[c] + c00155[c]	Cysteine and methionine metabolism	1	0	1000	2.5.1.49
964	R01288	O4-succinyl-L-homoserine:hydrogen sulfide S-(3-amino-3-carboxypropyl)transferase;	c00283[c] + c01118[c] <=> c00042[c] + c00155[c]	Cysteine and methionine metabolism	0	-1000	1000	2.5.1.48
965	R01289	L-Serine hydro-lyase (adding homocysteine)	c00065[c] + c00155[c] <=> c00001[c] + c00542[c]		0	-1000	1000	4.2.1.22
966	R01290	L-serine hydro-lyase (adding homocysteine; L-cystathionine-forming)	c00065[c] + c00155[c] <=> c00001[c] + c02291[c]	Glycine, serine and threonine metabolism	0	-1000	1000	4.2.1.22
967	R01291	S-(5-deoxy-D-ribos-5-yl)-L-homocysteine homocysteine-lyase [(4S)-4,5-dihydroxypentan-2,3-dione-forming]	c03539[c] <=> c00155[c] + c11838[c]	Cysteine and methionine metabolism	0	-1000	1000	4.4.1.21
968	R01292	Glutathione:homocystine oxidoreductase	2 c00051[c] + c01817[c] <=> c00127[c] + 2 c00155[c]	Cysteine and methionine metabolism	0	-1000	1000	1.8.4.1
969	R01293	4-hydroxybenzaldehyde:NAD+ oxidoreductase	c00001[c] + c00003[c] + c00633[c] <=> c00004[c] + c00080[c] + c00156[c]	Toluene degradation	0	-1000	1000	1.2.1.28
970	R01294	4-Hydroxybenzaldehyde:NADP+ oxidoreductase	c00001[c] + c00006[c] + c00633[c] <=> c00005[c] + c00080[c] + c00156[c]	Toluene degradation	0	-1000	1000	1.2.1.7
971	R01295	benzoate,NADPH:oxygen oxidoreductase (4-hydroxylating)	c00005[c] + c00007[c] + c00080[c] + c00180[c] -> c00001[c] + c00006[c] + c00156[c]	Benzoate degradation	1	0	1000	1.14.13.12
972	R01296	4-hydroxybenzoate,NADH:oxygen oxidoreductase (3-hydroxylating)	c00004[c] + c00007[c] + c00080[c] + c00156[c] -> c00001[c] + c00003[c] + c00230[c]	Benzoate degradation	1	0	1000	1.14.13.33
973	R01297	4-hydroxybenzoate,NADH:oxygen oxidoreductase (1-hydroxylating, decarboxylating)	c00004[c] + c00007[c] + c00080[c] + c00156[c] -> c00001[c] + c00003[c] + c00011[c] + c00530[c]	Benzoate degradation	1	0	1000	1.14.13.64
974	R01298	4-hydroxybenzoate,NADPH:oxygen oxidoreductase (3-hydroxylating)	c00005[c] + c00007[c] + c00080[c] + c00156[c] -> c00001[c] + c00006[c] + c00230[c]	Benzoate degradation	1	0	1000	1.14.13.2
975	R01299	4-hydroxybenzoate,NADPH:oxygen oxidoreductase (1-hydroxylating, decarboxylating)	c00005[c] + c00007[c] + c00080[c] + c00156[c] -> c00001[c] + c00006[c] + c00011[c] + c00530[c]	Benzoate degradation	1	0	1000	1.14.13.64
976	R01300	4-Hydroxybenzoate:CoA ligase (AMP-forming)	c00002[c] + c00010[c] + c00156[c] <=> c00013[c] + c00020[c] + c02949[c]	Benzoate degradation	0	-1000	1000	6.2.1.27
977	R01301	4-Hydroxybenzoyl-CoA hydrolase	c00001[c] + c02949[c] -> c00010[c] + c00156[c]	Ubiquinone and other terpenoid-quinone biosynthesis	1	0	1000	3.1.2.23
978	R01302	chorismate pyruvate-lyase (4-hydroxybenzoate-forming)	c00022[c] + c00156[c] -> c00251[c]	Ubiquinone and other terpenoid-quinone biosynthesis	-1	-1000	0	4.1.3.40
979	R01303A		c00001[c] + c00003[c] + c00156[c] -> c00004[c] + c00007[c] + c00080[c] + c00633[c]		-1	-1000	0	1.14.99.-
980	R01303B		c00001[c] + c00006[c] + c00156[c] -> c00005[c] + c00007[c] + c00080[c] + c00633[c]		-1	-1000	0	1.14.99.-
981	R01304	UDP-glucose:4-hydroxybenzoate 4-O-beta-D-glucosyltransferase	c00029[c] + c00156[c] -> c00015[c] + c03993[c]	Ubiquinone and other terpenoid-quinone biosynthesis	1	0	1000	2.4.1.194
982	R01305	2,4'-dihydroxyacetophenone oxidoreductase (C-C-bond-cleaving)	c00007[c] + c13635[c] -> c00058[c] + c00156[c]	Bisphenol degradation	1	0	1000	1.13.11.41
983	R01306A	4-Methoxybenzoate,hydrogen-donor:oxygen oxidoreductase (O-demethylating)	c00004[c] + c00007[c] + c00080[c] + c02519[c] -> c00001[c] + c00003[c] + c00067[c] + c00156[c]	Benzoate degradation	1	0	1000	1.14.99.15
984	R01306B	4-Methoxybenzoate,hydrogen-donor:oxygen oxidoreductase (O-demethylating)	c00005[c] + c00007[c] + c00080[c] + c02519[c] -> c00001[c] + c00006[c] + c00067[c] + c00156[c]	Benzoate degradation	1	0	1000	1.14.99.15
985	R01307	4-Chlorobenzoate chlorohydrolase	c00001[c] + c02370[c] <=> c00080[c] + c00156[c] + c00698[c]		0	-1000	1000	3.8.1.6
986	R01308		c00004[c] + c00033[c] + c00080[c] + c00156[c] -> 2 c00001[c] + c00003[c] + c00811[c]	Phenylalanine metabolism	-1	-1000	0
987	R01322	Citrate:CoA ligase (ADP-forming)	c00002[c] + c00010[c] + c00158[c] <=> c00008[c] + c00009[c] + c00566[c]		0	-1000	1000	6.2.1.18
988	R01323	Acetyl-CoA:citrate CoA-transferase	c00024[c] + c00158[c] <=> c00033[c] + c00566[c]		0	-1000	1000	2.8.3.10
989	R01324	citrate hydroxymutase	c00158[c] <=> c00311[c]	Metabolic pathways	0	-1000	1000	4.2.1.3
990	R01325	citrate hydro-lyase (cis-aconitate-forming)	c00158[c] <=> c00001[c] + c00417[c]	Citrate cycle (TCA cycle)	0	-1000	1000	4.2.1.3
991	R01326	ATP:D-mannose 6-phosphotransferase	c00002[c] + c00159[c] <=> c00008[c] + c00275[c]	Fructose and mannose metabolism	0	-1000	1000	2.7.1.1
992	R01327	ITP:D-mannose 6-phosphotransferase	c00081[c] + c00159[c] <=> c00104[c] + c00275[c]		0	-1000	1000	2.7.1.1
993	R01329	Epimelibiose galactohydrolase	c00001[c] + c05400[c] <=> c00124[c] + c00159[c]	Galactose metabolism	0	-1000	1000	3.2.1.22
994	R01330	dATP:D-mannose 6-phosphotransferase	c00131[c] + c00159[c] <=> c00206[c] + c00275[c]		0	-1000	1000	2.7.1.1
995	R01333	glycolaldehyde:NAD+ oxidoreductase	c00001[c] + c00003[c] + c00266[c] -> c00004[c] + c00080[c] + c00160[c]	Glyoxylate and dicarboxylate metabolism	1	0	1000	1.2.1.21
996	R01334	2-Phosphoglycolate phosphohydrolase	c00001[c] + c00988[c] -> c00009[c] + c00160[c]	Glyoxylate and dicarboxylate metabolism	1	0	1000	3.1.3.18
997	R01335	5-hydroxy-2,4-dioxopentanoate glycolylhydrolase	c00022[c] + c00160[c] -> c00001[c] + c05406[c]	Ascorbate and aldarate metabolism	-1	-1000	0	3.7.1.-
998	R01336	carboxymethyloxysuccinate glycolate-lyase (fumarate-forming)	c03600[c] -> c00122[c] + c00160[c]		1	0	1000	4.2.99.12
999	R01353	ATP:propanoate phosphotransferase	c00002[c] + c00163[c] <=> c00008[c] + c02876[c]	Propanoate metabolism	0	-1000	1000	2.7.2.1
1000	R01354	ATP:propanoate adenyltransferase	c00002[c] + c00163[c] <=> c00013[c] + c05983[c]	Propanoate metabolism	0	-1000	1000	6.2.1.1
1001	R01355	2,3-Dimethylmalate pyruvate-lyase	c03652[c] <=> c00022[c] + c00163[c]	Nicotinate and nicotinamide metabolism	0	-1000	1000	4.1.3.32
1002	R01357	Acetoacetate:CoA ligase (AMP-forming)	c00002[c] + c00010[c] + c00164[c] <=> c00013[c] + c00020[c] + c00332[c]	Butanoate metabolism	0	-1000	1000	6.2.1.16
1003	R01358	Acetoacetyl-CoA hydrolase	c00001[c] + c00332[c] -> c00010[c] + c00164[c]	Butanoate metabolism	1	0	1000	3.1.2.11
1004	R01359	Acetoacetyl-CoA:acetate CoA-transferase	c00033[c] + c00332[c] <=> c00024[c] + c00164[c]	Propanoate metabolism	0	-1000	1000	2.8.3.8
1005	R01360	(S)-3-hydroxy-3-methylglutaryl-CoA acetoacetate-lyase (acetyl-CoA-forming)	c00356[c] -> c00024[c] + c00164[c]	Synthesis and degradation of ketone bodies	1	0	1000	4.1.3.4
1006	R01361	(R)-3-Hydroxybutanoate:NAD+ oxidoreductase	c00003[c] + c01089[c] <=> c00004[c] + c00080[c] + c00164[c]	Synthesis and degradation of ketone bodies	0	-1000	1000	1.1.1.30
1007	R01364	4-fumarylacetoacetate fumarylhydrolase	c00122[c] + c00164[c] -> c00001[c] + c01061[c]	Tyrosine metabolism	-1	-1000	0	3.7.1.2
1008	R01365	Butanoyl-CoA:acetoacetate CoA-transferase	c00136[c] + c00164[c] <=> c00246[c] + c00332[c]		0	-1000	1000	2.8.3.9
1009	R01366	Acetoacetate carboxy-lyase (acetone-forming)	c00164[c] <=> c00011[c] + c00207[c]	Synthesis and degradation of ketone bodies	0	-1000	1000	4.1.1.4
1010	R01367	Acetoacetate hydro-lyase (3-butynoate-forming)	c00164[c] <=> c00001[c] + c06144[c]	Butanoate metabolism	0	-1000	1000	4.2.1.27
1011	R01370	Phenyllactate:NAD+ oxidoreductase	c00003[c] + c05607[c] <=> c00004[c] + c00080[c] + c00166[c]	Phenylalanine metabolism	0	-1000	1000	1.1.1.222
1012	R01371	Phenyllactate:NADP+ oxidoreductase	c00006[c] + c05607[c] <=> c00005[c] + c00080[c] + c00166[c]	Phenylalanine metabolism	0	-1000	1000	1.1.1.222
1013	R01372	Phenylpyruvate:oxygen oxidoreductase (hydroxylating,decarboxylating)	c00007[c] + c00166[c] -> c00011[c] + c05852[c]	Phenylalanine metabolism	1	0	1000	1.13.11.27
1014	R01373	prephenate hydro-lyase (decarboxylating; phenylpyruvate-forming)	c00254[c] -> c00001[c] + c00011[c] + c00166[c]	Phenylalanine, tyrosine and tryptophan biosynthesis	1	0	1000	4.2.1.51
1015	R01374A	D-phenylalanine:acceptor oxidoreductase (deaminating)	c00001[c] + c00003[c] + c02265[c] <=> c00004[c] + c00014[c] + c00080[c] + c00166[c]	Phenylalanine metabolism	0	-1000	1000	1.4.99.1
1016	R01374B	D-phenylalanine:acceptor oxidoreductase (deaminating)	c00001[c] + c00006[c] + c02265[c] <=> c00005[c] + c00014[c] + c00080[c] + c00166[c]	Phenylalanine metabolism	0	-1000	1000	1.4.99.1
1017	R01375	L-Glutamine:phenylpyruvate aminotransferase	c00064[c] + c00166[c] <=> c00079[c] + c00940[c]		0	-1000	1000	2.6.1.64
1018	R01376	L-Tryptophan:phenylpyruvate aminotransferase	c00078[c] + c00166[c] <=> c00079[c] + c00331[c]		0	-1000	1000	2.6.1.28
1019	R01377	phenylpyruvate carboxy-lyase (phenylacetaldehyde-forming)	c00166[c] <=> c00011[c] + c00601[c]	Phenylalanine metabolism	0	-1000	1000	4.1.1.43
1020	R01378	Phenylpyruvate keto-enol-isomerase	c00166[c] <=> c02763[c]	Phenylalanine metabolism	0	-1000	1000	5.3.2.1
1021	R01381	UTP:1-phospho-alpha-D-glucuronate uridylyltransferase	c00075[c] + c05385[c] <=> c00013[c] + c00167[c]	Pentose and glucuronate interconversions	0	-1000	1000	2.7.7.44
1022	R01384	UDP-D-glucuronate carboxy-lyase (UDP-D-xylose-forming)	c00167[c] <=> c00011[c] + c00190[c]	Starch and sucrose metabolism	0	-1000	1000	4.1.1.35
1023	R01385	UDP-glucuronate 4-epimerase	c00167[c] <=> c00617[c]	Starch and sucrose metabolism	0	-1000	1000	5.1.3.6
1024	R01386	UDP-D-glucuronate carboxy-lyase (UDP-D-apiose-forming)	c00167[c] <=> c00011[c] + c01623[c]	Amino sugar and nucleotide sugar metabolism	0	-1000	1000
1025	R01387	UDP-glucuronate 5'-epimerase	c00167[c] <=> c02330[c]	Amino sugar and nucleotide sugar metabolism	0	-1000	1000	5.1.3.12
1026	R01388	D-Glycerate:NAD+ 2-oxidoreductase	c00003[c] + c00258[c] <=> c00004[c] + c00080[c] + c00168[c]	Glycine, serine and threonine metabolism	0	-1000	1000	1.1.1.26
1027	R01390		c00011[c] + c00168[c] <=> c00975[c]	Glyoxylate and dicarboxylate metabolism	0	-1000	1000
1028	R01392	D-Glycerate:NADP+ 2-oxidoreductase	c00006[c] + c00258[c] <=> c00005[c] + c00080[c] + c00168[c]	Glycine, serine and threonine metabolism	0	-1000	1000	1.1.1.79
1029	R01393	hydroxypyruvate carboxy-lyase (glycolaldehyde-forming)	c00168[c] <=> c00011[c] + c00266[c]	Glyoxylate and dicarboxylate metabolism	0	-1000	1000	4.1.1.40
1030	R01394	hydroxypyruvate aldose-ketose-isomerase	c00168[c] <=> c01146[c]	Glyoxylate and dicarboxylate metabolism	0	-1000	1000	5.3.1.22
1031	R01395	ATP:carbamate phosphotransferase	c00002[c] + c01563[c] <=> c00008[c] + c00169[c]	Nitrogen metabolism	0	-1000	1000	2.7.2.2
1032	R01396	Carbamoyl-phosphate:L-lysine carbamoyltransferase	c00047[c] + c00169[c] <=> c00009[c] + c02427[c]		0	-1000	1000	2.1.3.8
1033	R01397	carbamoyl-phosphate:L-aspartate carbamoyltransferase	c00049[c] + c00169[c] <=> c00009[c] + c00438[c]	Pyrimidine metabolism	0	-1000	1000	2.1.3.2
1034	R01398	Carbamoyl-phosphate:L-ornithine carbamoyltransferase	c00077[c] + c00169[c] <=> c00009[c] + c00327[c]	Arginine and proline metabolism	0	-1000	1000	2.1.3.3
1035	R01399	Carbamoyl-phosphate:putrescine carbamoyltransferase	c00134[c] + c00169[c] <=> c00009[c] + c00436[c]		0	-1000	1000	2.1.3.6
1036	R01401	Methylthioadenosine methylthioribohydrolase	c00001[c] + c00170[c] <=> c00147[c] + c03089[c]	Cysteine and methionine metabolism	0	-1000	1000	3.2.2.9
1037	R01402	S-methyl-5'-thioadenosine:phosphate S-methyl-5-thio-alpha-D-ribosyl-transferase	c00009[c] + c00170[c] <=> c00147[c] + c04188[c]	Cysteine and methionine metabolism	0	-1000	1000	2.4.2.28
1038	R01408	formamide hydro-lyase (cyanide-forming)	c00488[c] -> c00001[c] + c01326[c]	Cyanoamino acid metabolism	-1	-1000	0	4.2.1.66
1039	R01410		c00014[c] + c00080[c] + c00084[c] + c00177[c] <=> c00001[c] + c05714[c]	Cyanoamino acid metabolism	0	-1000	1000
1040	R01411	5-Methylcytosine aminohydrolase	c00001[c] + c02376[c] <=> c00014[c] + c00178[c]	Pyrimidine metabolism	0	-1000	1000	3.5.4.1
1041	R01412	Thymine,2-oxoglutarate:oxygen oxidoreductase (7-hydroxylating)	c00007[c] + c00026[c] + c00178[c] -> c00011[c] + c00042[c] + c03088[c]		1	0	1000	1.14.11.6
1042	R01413A	thymine:acceptor oxidoreductase	c00001[c] + c00003[c] + c00178[c] <=> c00004[c] + c00080[c] + c05281[c]	Pyrimidine metabolism	0	-1000	1000	1.17.99.4
1043	R01413B	thymine:acceptor oxidoreductase	c00001[c] + c00006[c] + c00178[c] <=> c00005[c] + c00080[c] + c05281[c]	Pyrimidine metabolism	0	-1000	1000	1.17.99.4
1044	R01414	5,6-Dihydrothymine:NAD+ oxidoreductase	c00003[c] + c00906[c] <=> c00004[c] + c00080[c] + c00178[c]	Pyrimidine metabolism	0	-1000	1000	1.3.1.1
1045	R01415	5,6-Dihydrothymine:NADP+ oxidoreductase	c00006[c] + c00906[c] <=> c00005[c] + c00080[c] + c00178[c]	Pyrimidine metabolism	0	-1000	1000	1.3.1.2
1046	R01416	Agmatine iminohydrolase	c00001[c] + c00179[c] -> c00014[c] + c00436[c]	Arginine and proline metabolism	1	0	1000	3.5.3.12
1047	R01417	ATP:agmatine N4-phosphotransferase	c00002[c] + c00179[c] <=> c00008[c] + c02726[c]		0	-1000	1000	2.7.3.10
1048	R01418	1,4-diguanidinobutane amidinohydrolase	c00086[c] + c00179[c] -> c00001[c] + c03047[c]		-1	-1000	0	3.5.3.20
1049	R01419	Benzaldehyde:NAD+ oxidoreductase	c00001[c] + c00003[c] + c00261[c] <=> c00004[c] + c00080[c] + c00180[c]	Toluene degradation	0	-1000	1000	1.2.1.28
1050	R01420	benzaldehyde:NADP+ oxidoreductase	c00001[c] + c00006[c] + c00261[c] <=> c00005[c] + c00080[c] + c00180[c]	Toluene degradation	0	-1000	1000	1.2.1.7
1051	R01421	Benzoyl phosphate phosphohydrolase	c00001[c] + c06206[c] -> c00009[c] + c00180[c]	Aminobenzoate degradation	1	0	1000	3.6.1.7
1052	R01422	Benzoate:CoA ligase (AMP-forming)	c00002[c] + c00010[c] + c00180[c] <=> c00013[c] + c00020[c] + c00512[c]	Benzoate degradation	0	-1000	1000	6.2.1.25
1053	R01423	5'-Benzoylphosphoadenosine benzoylhydrolase	c00001[c] + c06433[c] <=> c00020[c] + c00180[c]	Purine metabolism	0	-1000	1000	3.6.1.20
1054	R01424	N-Benzoylglycine amidohydrolase	c00001[c] + c01586[c] <=> c00037[c] + c00180[c]	Phenylalanine metabolism	0	-1000	1000	3.5.1.32
1055	R01425	Benzoylagmatine amidohydrolase	c00001[c] + c02253[c] <=> c00179[c] + c00180[c]		0	-1000	1000	3.5.1.40
1056	R01426		c00004[c] + c00033[c] + c00080[c] + c00180[c] <=> 2 c00001[c] + c00003[c] + c00423[c]	Phenylalanine metabolism	0	-1000	1000
1057	R01429	D-xylose:NAD+ 1-oxidoreductase	c00003[c] + c00181[c] <=> c00004[c] + c00080[c] + c02266[c]	Pentose and glucuronate interconversions	0	-1000	1000	1.1.1.121
1058	R01430	D-xylose:NADP+ 1-oxidoreductase	c00006[c] + c00181[c] <=> c00005[c] + c00080[c] + c02266[c]	Pentose and glucuronate interconversions	0	-1000	1000	1.1.1.179
1059	R01431	Xylitol:NADP+ oxidoreductase	c00006[c] + c00379[c] <=> c00005[c] + c00080[c] + c00181[c]	Pentose and glucuronate interconversions	0	-1000	1000	1.1.1.21
1060	R01432	D-xylose aldose-ketose-isomerase	c00181[c] <=> c00310[c]	Pentose and glucuronate interconversions	0	-1000	1000	5.3.1.5
1061	R01434	L-Valine:NAD+ oxidoreductase(deaminating)	c00001[c] + c00003[c] + c00183[c] <=> c00004[c] + c00014[c] + c00080[c] + c00141[c]	Valine, leucine and isoleucine biosynthesis	0	-1000	1000	1.4.1.9
1062	R01437	L-valine carboxy-lyase (2-methylpropanamine-forming)	c00183[c] <=> c00011[c] + c02787[c]		0	-1000	1000	4.1.1.14
1063	R01440	D-Xylulose-5-phosphate:formaldehyde glycolaldehydetransferase	c00067[c] + c00231[c] <=> c00118[c] + c00184[c]	Methane metabolism	0	-1000	1000	2.2.1.3
1064	R01441	ATP:cellobiose 6-phosphotransferase	c00002[c] + c00185[c] <=> c00008[c] + c04534[c]		0	-1000	1000	2.7.1.85
1065	R01442	Cellobiose:oxygen 1-oxidoreductase	c00007[c] + c00185[c] -> c00027[c] + c01093[c]		1	0	1000	1.1.99.18
1066	R01443A	Cellobiose:(acceptor) 1-oxidoreductase	c00003[c] + c00185[c] <=> c00004[c] + c00080[c] + c01093[c]		0	-1000	1000	1.1.99.18
1067	R01443B	Cellobiose:(acceptor) 1-oxidoreductase	c00006[c] + c00185[c] <=> c00005[c] + c00080[c] + c01093[c]		0	-1000	1000	1.1.99.18
1068	R01444	cellotriose glucohydrolase	c00001[c] + c06219[c] <=> c00031[c] + c00185[c]	Starch and sucrose metabolism	0	-1000	1000	3.2.1.74
1069	R01445	Cellobiose 2-epimerase	c00185[c] <=> c02964[c]		0	-1000	1000	5.1.3.11
1070	R01446	(S)-lactaldehyde:NAD+ oxidoreductase	c00001[c] + c00003[c] + c00424[c] -> c00004[c] + c00080[c] + c00186[c]	Pyruvate metabolism	1	0	1000	1.2.1.22
1071	R01447	(S)-Lactate:oxaloacetate oxidoreductase	c00036[c] + c00186[c] <=> c00022[c] + c00149[c]	Pyruvate metabolism	0	-1000	1000	1.1.99.7
1072	R01448	(R)-2-O-sulfolactate 2-sulfohydrolase	c00001[c] + c17205[c] <=> c00059[c] + c00256[c]		0	-1000	1000	3.1.6.17
1073	R01449	lactoyl-CoA:propanoate CoA-transferase	c00163[c] + c00827[c] <=> c00100[c] + c00186[c]	Propanoate metabolism	0	-1000	1000	2.8.3.1
1074	R01450	lactate racemase	c00186[c] <=> c00256[c]	Pyruvate metabolism	0	-1000	1000	5.1.2.1
1075	R01451	Cholesterol:NAD+ delta7-oxidoreductase	c00003[c] + c00187[c] <=> c00004[c] + c00080[c] + c01164[c]	Steroid biosynthesis	0	-1000	1000	1.3.1.21
1076	R01452	cholesterol,NADPH:oxygen oxidoreductase (5alpha,6alpha-epoxidizing)	c00005[c] + c00007[c] + c00080[c] + c00187[c] <=> c00001[c] + c00006[c] + c15992[c]		0	-1000	1000	1.14.13.-
1077	R01453	cholesterol,NADPH:oxygen oxidoreductase (5beta,6beta-epoxidizing)	c00005[c] + c00007[c] + c00080[c] + c00187[c] <=> c00001[c] + c00006[c] + c05418[c]		0	-1000	1000	1.14.13.-
1078	R01454	Cholesterol:oxygen oxidoreductase (side-chain-cleaving)	c00007[c] + 2 c00080[c] + 2 c00138[c] + c00187[c] <=> c00001[c] + 2 c00139[c] + c05500[c]	Steroid hormone biosynthesis	0	-1000	1000	1.14.15.6
1079	R01456	Cholesterol:NADP+ delta7-oxidoreductase	c00006[c] + c00187[c] <=> c00005[c] + c00080[c] + c01164[c]	Steroid biosynthesis	0	-1000	1000	1.3.1.21
1080	R01457	cholesterol:NADP+ Delta24-oxidoreductase	c00006[c] + c00187[c] -> c00005[c] + c00080[c] + c01802[c]	Steroid biosynthesis	-1	-1000	0	1.3.1.72
1081	R01459	Cholesterol:oxygen oxidoreductase	c00007[c] + c00187[c] -> c00027[c] + c00599[c]	Steroid biosynthesis	1	0	1000	1.1.3.6
1082	R01460	Cholesteryl-beta-D-glucoside glucohydrolase	c00001[c] + c03855[c] <=> c00031[c] + c00187[c]		0	-1000	1000	3.2.1.104
1083	R01463	Cholesterol,NADPH:oxygen oxidoreductase (7alpha-hydroxylating)	c00005[c] + c00007[c] + c00080[c] + c00187[c] -> c00001[c] + c00006[c] + c03594[c]	Primary bile acid biosynthesis	1	0	1000	1.14.13.17
1084	R01465	L-Threonine:NAD+ oxidoreductase	c00003[c] + c00188[c] <=> c00004[c] + c00080[c] + c03508[c]	Glycine, serine and threonine metabolism	0	-1000	1000	1.1.1.103
1085	R01466	O-phospho-L-homoserine phosphate-lyase (adding water;L-threonine-forming)	c00001[c] + c01102[c] -> c00009[c] + c00188[c]	Glycine, serine and threonine metabolism	1	0	1000	4.2.3.1
1086	R01467	Threonine racemase	c00188[c] <=> c00820[c]		0	-1000	1000	5.1.1.6
1087	R01468	ATP:ethanolamine O-phosphotransferase	c00002[c] + c00189[c] <=> c00008[c] + c00346[c]	Glycerophospholipid metabolism	0	-1000	1000	2.7.1.82
1088	R01469	Ethanolamine:oxygen oxidoreductase (deaminating)	c00001[c] + c00007[c] + c00189[c] -> c00014[c] + c00027[c] + c00266[c]		1	0	1000	1.4.3.8
1089	R01470	sn-Glycero-3-phosphoethanolamine glycerophosphohydrolase	c00001[c] + c01233[c] <=> c00093[c] + c00189[c]	Glycerophospholipid metabolism	0	-1000	1000	3.1.4.2
1090	R01471	UTP:alpha-D-xylose-1-phosphate uridylyltransferase	c00075[c] + c03737[c] <=> c00013[c] + c00190[c]	Amino sugar and nucleotide sugar metabolism	0	-1000	1000	2.7.7.11
1091	R01473	UDP-L-arabinose 4-epimerase	c00935[c] <=> c00190[c]	Amino sugar and nucleotide sugar metabolism	0	-1000	1000	5.1.3.5
1092	R01476	ATP:D-glucuronate 1-phosphotransferase	c00002[c] + c00191[c] <=> c00008[c] + c05385[c]	Pentose and glucuronate interconversions	0	-1000	1000	2.7.1.43
1093	R01481	L-Gulonate:NADP+ 6-oxidoreductase	c00006[c] + c00800[c] <=> c00005[c] + c00080[c] + c00191[c]	Pentose and glucuronate interconversions	0	-1000	1000	1.1.1.19
1094	R01482	D-glucuronate aldose-ketose-isomerase	c00191[c] <=> c00905[c]	Pentose and glucuronate interconversions	0	-1000	1000	5.3.1.12
1095	R01483	D-Glucuronolactone lactonohydrolase	c00001[c] + c02670[c] -> c00191[c]	Ascorbate and aldarate metabolism	1	0	1000	3.1.1.19
1096	R01484	D-Glucurono-6,2-lactone lactonohydrolase	c00001[c] + c03387[c] <=> c00191[c]		0	-1000	1000	3.1.1.19
1097	R01485	L-Asparagine:hydroxylamine gamma-aspartyltransferase	c00152[c] + c00192[c] <=> c00014[c] + c03124[c]		0	-1000	1000	2.3.2.7
1098	R01486	aromatic aldehyde:NAD+ oxidoreductase	c00001[c] + c00003[c] + c00193[c] <=> c00004[c] + c00080[c] + c00539[c]		0	-1000	1000	1.2.1.29
1099	R01487	Aromatic alcohol:NAD+ oxidoreductase	c00003[c] + c03485[c] <=> c00004[c] + c00080[c] + c00193[c]		0	-1000	1000	1.1.1.90
1100	R01488	Aromatic alcohol:NADP+ oxidoreductase	c00006[c] + c03485[c] <=> c00005[c] + c00080[c] + c00193[c]		0	-1000	1000	1.1.1.91
1101	R01489	aromatic aldehyde:oxygen oxidoreductase	c00001[c] + c00007[c] + c00193[c] -> c00027[c] + c00539[c]		1	0	1000	1.2.3.9
1102	R01490	aromatic aldehyde:NADP+ oxidoreductase (ATP-forming)	c00006[c] + c00013[c] + c00020[c] + c00193[c] <=> c00002[c] + c00005[c] + c00080[c] + c00539[c]		0	-1000	1000	1.2.1.30
1103	R01491	aromatic alcohol:oxygen oxidoreductase	c00007[c] + c03485[c] -> c00027[c] + c00193[c]		1	0	1000	1.1.3.7
1104	R01492	ATP:cob(I)alamin Co-beta-adenosyltransferase	c00002[c] + c00853[c] <=> c00194[c] + c00536[c]	Porphyrin and chlorophyll metabolism	0	-1000	1000	2.5.1.17
1105	R01504	ATP:2,3-dihydroxybenzoate adenylyltransferase	c00002[c] + c00196[c] -> c00013[c] + c04030[c]		1	0	1000	2.7.7.58
1106	R01505	2,3-dihydro-2,3-dihydroxybenzoate:NAD+ oxidoreductase	c00003[c] + c04171[c] <=> c00004[c] + c00080[c] + c00196[c]	Biosynthesis of siderophore group nonribosomal peptides	0	-1000	1000	1.3.1.28
1107	R01506	2,3-Dihydroxybenzoate:oxygen 2,3-oxidoreductase (decyclizing)	c00007[c] + c00196[c] -> c03666[c]		1	0	1000	1.13.11.28
1108	R01507	2,3-Dihydroxybenzoate:oxygen 3,4-oxidoreductase (decyclizing)	c00007[c] + c00196[c] -> c04480[c]	Benzoate degradation	1	0	1000	1.13.11.14
1109	R01508A	3-Hydroxybenzoate, hydrogen-donor:oxygen oxidoreduxtase (2-hydroxylating)	c00004[c] + c00007[c] + c00080[c] + c00587[c] -> c00001[c] + c00003[c] + c00196[c]	Benzoate degradation	1	0	1000	1.14.99.23
1110	R01508B	3-Hydroxybenzoate, hydrogen-donor:oxygen oxidoreduxtase (2-hydroxylating)	c00005[c] + c00007[c] + c00080[c] + c00587[c] -> c00001[c] + c00006[c] + c00196[c]	Benzoate degradation	1	0	1000	1.14.99.23
1111	R01511	D-Glycerate-3-phosphate phosphohydrolase	c00001[c] + c00197[c] -> c00009[c] + c00258[c]	Glycine, serine and threonine metabolism	1	0	1000	3.1.3.38
1112	R01512	ATP:3-phospho-D-glycerate 1-phosphotransferase	c00002[c] + c00197[c] <=> c00008[c] + c00236[c]	Glycolysis / Gluconeogenesis	0	-1000	1000	2.7.2.3
1113	R01513	3-Phospho-D-glycerate:NAD+ 2-oxidoreductase	c00003[c] + c00197[c] <=> c00004[c] + c00080[c] + c03232[c]	Glycine, serine and threonine metabolism	0	-1000	1000	1.1.1.95
1114	R01514	ATP:(R)-glycerate 3-phosphotransferase	c00002[c] + c00258[c] <=> c00008[c] + c00197[c]	Glycine, serine and threonine metabolism	0	-1000	1000	2.7.1.31
1115	R01515	3-Phospho-D-glyceroyl phosphate phosphohydrolase	c00001[c] + c00236[c] -> c00009[c] + c00197[c]		1	0	1000	3.6.1.7
1116	R01516	2,3-bisphospho-D-glycerate 2-phosphohydrolase	c00001[c] + c01159[c] -> c00009[c] + c00197[c]	Glycolysis / Gluconeogenesis	1	0	1000	3.1.3.13
1117	R01517	GTP:3-phospho-D-glycerate 1-phosphotransferase	c00044[c] + c00197[c] <=> c00035[c] + c00236[c]		0	-1000	1000	2.7.2.10
1118	R01518	2-Phospho-D-glycerate 2,3-phosphomutase	c00631[c] <=> c00197[c]	Glycolysis / Gluconeogenesis	0	-1000	1000	5.4.2.1
1119	R01519	D-Glucono-1,5-lactone lactonohydrolase	c00001[c] + c00198[c] <=> c00257[c]	Pentose phosphate pathway	0	-1000	1000	3.1.1.17
1120	R01520	beta-D-Glucose:NAD+ 1-oxoreductase	c00003[c] + c00221[c] <=> c00004[c] + c00080[c] + c00198[c]	Pentose phosphate pathway	0	-1000	1000	1.1.1.47
1121	R01521	beta-D-Glucose:NADP+ 1-oxoreductase	c00006[c] + c00221[c] <=> c00005[c] + c00080[c] + c00198[c]	Pentose phosphate pathway	0	-1000	1000	1.1.1.47
1122	R01522	beta-D-Glucose:oxygen 1-oxidoreductase	c00007[c] + c00221[c] -> c00027[c] + c00198[c]	Pentose phosphate pathway	1	0	1000	1.1.3.4
1123	R01523	ATP:D-ribulose-5-phosphate 1-phosphotransferase	c00002[c] + c00199[c] <=> c00008[c] + c01182[c]	Carbon fixation in photosynthetic organisms	0	-1000	1000	2.7.1.19
1124	R01524	D-Ribitol-5-phosphate:NAD+ 2-oxidoreductase	c00003[c] + c01068[c] <=> c00004[c] + c00080[c] + c00199[c]	Pentose and glucuronate interconversions	0	-1000	1000	1.1.1.137
1125	R01525	D-Ribitol-5-phosphate:NADP+ 2-oxidoreductase	c00006[c] + c01068[c] <=> c00005[c] + c00080[c] + c00199[c]	Pentose and glucuronate interconversions	0	-1000	1000	1.1.1.137
1126	R01526	ATP:D-ribulose 5-phosphotransferase	c00002[c] + c00309[c] <=> c00008[c] + c00199[c]	Pentose and glucuronate interconversions	0	-1000	1000	2.7.1.16
1127	R01528	6-phospho-D-gluconate:NADP+ 2-oxidoreductase (decarboxylating)	c00006[c] + c00345[c] <=> c00005[c] + c00011[c] + c00080[c] + c00199[c]	Pentose phosphate pathway	0	-1000	1000	1.1.1.44
1128	R01529	D-Ribulose-5-phosphate 3-epimerase	c00199[c] <=> c00231[c]	Pentose phosphate pathway	0	-1000	1000	5.1.3.1
1129	R01530	D-arabinose-5-phosphate aldose-ketose-isomerase	c01112[c] <=> c00199[c]		0	-1000	1000	5.3.1.13
1130	R01533	Diisopropyl-fluorophosphate fluorohydrolase	c00001[c] + c00202[c] <=> c03113[c] + c16487[c]		0	-1000	1000	3.1.8.2
1131	R01538	D-gluconate hydro-lyase (2-dehydro-3-deoxy-D-gluconate-forming)	c00257[c] -> c00001[c] + c00204[c]	Pentose phosphate pathway	1	0	1000	4.2.1.39
1132	R01540	D-altronate hydro-lyase (2-dehydro-3-deoxy-D-gluconate-forming)	c00817[c] -> c00001[c] + c00204[c]	Pentose and glucuronate interconversions	1	0	1000	4.2.1.7
1133	R01541	ATP:2-dehydro-3-deoxy-D-gluconate 6-phosphotransferase	c00002[c] + c00204[c] <=> c00008[c] + c04442[c]	Pentose phosphate pathway	0	-1000	1000	2.7.1.45
1134	R01542	2-Dehydro-3-deoxy-D-gluconate:NAD+ 5-oxidoreductase	c00003[c] + c00204[c] <=> c00004[c] + c00080[c] + c04349[c]	Pentose and glucuronate interconversions	0	-1000	1000	1.1.1.125
1135	R01543	2-Dehydro-3-deoxy-D-gluconate:NADP+ 6-oxidoreductase	c00006[c] + c00204[c] <=> c00005[c] + c00080[c] + c04471[c]		0	-1000	1000	1.1.1.126
1136	R01544	2-amino-2-deoxy-D-gluconate ammonia-lyase;	c03752[c] -> c00014[c] + c00204[c]	Pentose phosphate pathway	1	0	1000	4.3.1.9
1137	R01547	ATP:dAMP phosphotransferase	c00002[c] + c00360[c] <=> c00008[c] + c00206[c]	Purine metabolism	0	-1000	1000	2.7.4.3
1138	R01548	dATP:cytidine 5'-phosphotransferase	c00131[c] + c00475[c] <=> c00055[c] + c00206[c]	Pyrimidine metabolism	0	-1000	1000	2.7.1.48
1139	R01549	dATP:uridine 5'-phosphotransferase	c00131[c] + c00299[c] <=> c00105[c] + c00206[c]	Pyrimidine metabolism	0	-1000	1000	2.7.1.48
1140	R01550	Propan-2-ol:NADP+ oxidoreductase	c00005[c] + c00080[c] + c00207[c] <=> c00006[c] + c01845[c]	Propanoate metabolism	0	-1000	1000	1.1.1.80
1141	R01553	Acetone-cyanohydrin acetone-lyase (cyanide-forming)	c02659[c] <=> c00080[c] + c00177[c] + c00207[c]	Cyanoamino acid metabolism	0	-1000	1000	4.1.2.46
1142	R01555	Maltose:phosphate 1-beta-D-glucosyltransferase	c00009[c] + c00208[c] <=> c00031[c] + c00663[c]	Starch and sucrose metabolism	0	-1000	1000	2.4.1.8
1143	R01556	Acetyl-CoA:maltose O-acetyltransferase	c00024[c] + c00208[c] <=> c00010[c] + c02130[c]		0	-1000	1000	2.3.1.79
1144	R01557	Maltose alpha-D-glucosylmutase	c00208[c] <=> c01083[c]	Starch and sucrose metabolism	0	-1000	1000	5.4.99.16
1145	R01558	Oxalate:CoA ligase (AMP-forming)	c00002[c] + c00010[c] + c00209[c] <=> c00013[c] + c00020[c] + c00313[c]	Glyoxylate and dicarboxylate metabolism	0	-1000	1000	6.2.1.8
1146	R01559	Succinyl-CoA:oxalate CoA-transferase	c00091[c] + c00209[c] <=> c00042[c] + c00313[c]	Glyoxylate and dicarboxylate metabolism	0	-1000	1000	2.8.3.2
1147	R01560	Adenosine aminohydrolase	c00001[c] + c00212[c] <=> c00014[c] + c00294[c]	Purine metabolism	0	-1000	1000	3.5.4.4
1148	R01561	Adenosine:phosphate alpha-D-ribosyltransferase	c00009[c] + c00212[c] <=> c00147[c] + c00620[c]	Purine metabolism	0	-1000	1000	2.4.2.1
1149	R01562	adenosine 3'-phosphate phosphohydrolase	c00001[c] + c01367[c] <=> c00009[c] + c00212[c]	Purine metabolism	0	-1000	1000	3.1.3.6
1150	R01563	N-Carbamoylsarcosine amidohydrolase	c00001[c] + c01043[c] -> c00011[c] + c00014[c] + c00213[c]	Arginine and proline metabolism	1	0	1000	3.5.1.59
1151	R01564	N,N-Dimethylglycine:oxygen oxidoreductase (demethylating)	c00001[c] + c00007[c] + c01026[c] -> c00027[c] + c00067[c] + c00213[c]		1	0	1000	1.5.3.10
1152	R01565A	N,N-Dimethylglycine:acceptor oxidoreductase (demethylating)	c00001[c] + c00003[c] + c01026[c] <=> c00004[c] + c00067[c] + c00080[c] + c00213[c]	Glycine, serine and threonine metabolism	0	-1000	1000	1.5.99.2
1153	R01565B	N,N-Dimethylglycine:acceptor oxidoreductase (demethylating)	c00001[c] + c00006[c] + c01026[c] <=> c00005[c] + c00067[c] + c00080[c] + c00213[c]	Glycine, serine and threonine metabolism	0	-1000	1000	1.5.99.2
1154	R01566	Creatine amidinohydrolase	c00001[c] + c00300[c] -> c00086[c] + c00213[c]	Glycine, serine and threonine metabolism	1	0	1000	3.5.3.3
1155	R01567	ATP:thymidine 5'-phosphotransferase	c00002[c] + c00214[c] <=> c00008[c] + c00364[c]	Pyrimidine metabolism	0	-1000	1000	2.7.1.21
1156	R01568	ADP:thymidine 5'-phosphotransferase	c00008[c] + c00214[c] <=> c00020[c] + c00364[c]		0	-1000	1000	2.7.1.118
1157	R01569	Thymidylate 5'-phosphohydrolase	c00001[c] + c00364[c] <=> c00009[c] + c00214[c]	Pyrimidine metabolism	0	-1000	1000	3.1.3.5
1158	R01570	thymidine:phosphate deoxy-alpha-D-ribosyltransferase	c00009[c] + c00214[c] <=> c00178[c] + c00672[c]	Pyrimidine metabolism	0	-1000	1000	2.4.2.4
1159	R01571	AMP:thymidine 5'-phosphotransferase	c00020[c] + c00214[c] <=> c00212[c] + c00364[c]		0	-1000	1000	2.7.1.114
1160	R01573	ATP:D-arabinose 5-phosphotransferase	c00002[c] + c00216[c] <=> c00008[c] + c01112[c]		0	-1000	1000	2.7.1.54
1161	R01574	D-Arabinose:NAD+ 1-oxidoreductase	c00003[c] + c00216[c] <=> c00004[c] + c00080[c] + c00652[c]		0	-1000	1000	1.1.1.116
1162	R01575	D-Arabinose:NADP+ 1-oxidoreductase	c00006[c] + c00216[c] <=> c00005[c] + c00080[c] + c00652[c]		0	-1000	1000	1.1.1.117
1163	R01576	3-deoxy-D-manno-octulosonate D-arabinose-lyase (pyruvate-forming)	c01187[c] <=> c00022[c] + c00216[c]		0	-1000	1000	4.1.2.23
1164	R01577	D-arabinose aldose-ketose-isomerase	c00216[c] <=> c00309[c]		0	-1000	1000	5.3.1.3
1165	R01579	D-Glutamine amidohydrolase	c00001[c] + c00819[c] <=> c00014[c] + c00217[c]	D-Glutamine and D-glutamate metabolism	0	-1000	1000	3.5.1.2
1166	R01580	Pyridoxamine-5'-phosphate:2-oxoglutarate aminotransferase (D-glutamate-forming)	c00026[c] + c00647[c] <=> c00018[c] + c00217[c]	Vitamin B6 metabolism	0	-1000	1000	2.6.1.54
1167	R01582	D-Phenylalanine:2-oxoglutarate aminotransferase	c00026[c] + c02265[c] <=> c00166[c] + c00217[c]	Phenylalanine metabolism	0	-1000	1000	2.6.1.21
1168	R01583	D-glutamate hydro-lyase (cyclizing; 5-oxo-D-proline-forming)	c00217[c] <=> c00001[c] + c02237[c]	D-Glutamine and D-glutamate metabolism	0	-1000	1000	4.2.1.48
1169	R01584	N-methyl-L-alanine:NADP+ oxidoreductase (demethylating, deaminating)	c00001[c] + c00006[c] + c02721[c] <=> c00005[c] + c00022[c] + c00080[c] + c00218[c]		0	-1000	1000	1.4.1.17
1170	R01585	L-Glutamate:methylamine ligase (ADP-forming)	c00002[c] + c00025[c] + c00218[c] <=> c00008[c] + c00009[c] + c03153[c]		0	-1000	1000	6.3.4.12
1171	R01586	Methylamine:L-glutamate N-methyltransferase	c00025[c] + c00218[c] <=> c00014[c] + c01046[c]	Methane metabolism	0	-1000	1000	2.1.1.21
1172	R01587	N-Methyl-2-oxoglutaramate methylamidohydrolase	c00001[c] + c03623[c] <=> c00026[c] + c00218[c]		0	-1000	1000	3.5.1.36
1173	R01588A	dimethylamine:electron-transferring flavoprotein oxidoreductase	c00001[c] + c00061[c] + c00543[c] <=> c00067[c] + c00218[c] + c01847[c]	Methane metabolism	0	-1000	1000	1.5.8.1
1174	R01588B	dimethylamine:electron-transferring flavoprotein oxidoreductase	c00001[c] + c00016[c] + c00543[c] <=> c00067[c] + c00218[c] + c01352[c]	Methane metabolism	0	-1000	1000	1.5.8.1
1175	R01589	Methylguanidine amidinohydrolase	c00001[c] + c02294[c] -> c00086[c] + c00218[c]		1	0	1000	3.5.3.16
1176	R01590	Arachidonate:oxygen oxidoreductase	2 c00007[c] + c00219[c] <=> c05956[c]	Arachidonic acid metabolism	0	-1000	1000	1.14.99.1
1177	R01593	Arachidonate:oxygen 15-oxidoreductase	c00007[c] + c00219[c] <=> c05966[c]	Arachidonic acid metabolism	0	-1000	1000	1.13.11.33
1178	R01594	Arachidonate:oxygen 8-oxidoreductase	c00007[c] + c00219[c] <=> c04822[c]	Arachidonic acid metabolism	0	-1000	1000	1.13.11.40
1179	R01595	Arachidonate:oxygen 5-oxidoreductase	c00007[c] + c00219[c] <=> c05356[c]	Arachidonic acid metabolism	0	-1000	1000	1.13.11.34
1180	R01596	arachidonate:oxygen 12-oxidoreductase	c00007[c] + c00219[c] <=> c05965[c]	Arachidonic acid metabolism	0	-1000	1000	1.13.11.31
1181	R01598	Arachidonate:CoA ligase (AMP-forming)	c00002[c] + c00010[c] + c00219[c] <=> c00013[c] + c00020[c] + c02249[c]		0	-1000	1000	6.2.1.15
1182	R01599A	Arachidonate,reduced acceptor:oxygen oxidoreductase	c00004[c] + 2 c00007[c] + c00080[c] + c00219[c] <=> c00001[c] + c00003[c] + c00427[c]		0	-1000	1000	1.14.99.1
1183	R01599B	Arachidonate,reduced acceptor:oxygen oxidoreductase	c00005[c] + 2 c00007[c] + c00080[c] + c00219[c] <=> c00001[c] + c00006[c] + c00427[c]		0	-1000	1000	1.14.99.1
1184	R01600	ATP:beta-D-glucose 6-phosphotransferase	c00002[c] + c00221[c] <=> c00008[c] + c01172[c]	Glycolysis / Gluconeogenesis	0	-1000	1000	2.7.1.1
1185	R01602	D-Glucose 1-epimerase	c00267[c] <=> c00221[c]	Glycolysis / Gluconeogenesis	0	-1000	1000	5.1.3.3
1186	R01604	3-Oxopropanoate:NAD+ oxidoreductase	c00001[c] + c00003[c] + c00222[c] <=> c00004[c] + c00080[c] + c00383[c]	beta-Alanine metabolism	0	-1000	1000	1.2.1.15
1187	R01607	3-Oxopropanoate:NADP+ oxidoreductase	c00001[c] + c00006[c] + c00222[c] <=> c00005[c] + c00080[c] + c00383[c]	beta-Alanine metabolism	0	-1000	1000	1.2.1.15
1188	R01608	3-hydroxypropanoate:NAD+ oxidoreductase	c00003[c] + c01013[c] <=> c00004[c] + c00080[c] + c00222[c]	beta-Alanine metabolism	0	-1000	1000	1.1.1.59
1189	R01609	3-aci-Nitropropanoate:oxygen oxidoreductase	c00027[c] + c00088[c] + c00222[c] <=> c00001[c] + c00007[c] + c03071[c]		0	-1000	1000	1.7.3.5
1190	R01611	3-Oxopropanoate hydro-lyase	c00222[c] <=> c00001[c] + c00804[c]	beta-Alanine metabolism	0	-1000	1000	4.2.1.27
1191	R01613	Malonyl-CoA:4-Coumaroyl-CoA malonyltransferase(cyclizing)	3 c00083[c] + c00223[c] -> 4 c00010[c] + 3 c00011[c] + c06561[c]	Flavonoid biosynthesis	1	0	1000	2.3.1.74
1192	R01614	Malonyl-CoA:4-coumaroyl-CoA malonyltransferase (cyclizing)	3 c00083[c] + c00223[c] -> 4 c00010[c] + 4 c00011[c] + c03582[c]	Stilbenoid, diarylheptanoid and gingerol biosynthesis	1	0	1000	2.3.1.95
1193	R01615	4-Hydroxycinnamyl aldehyde:NADP+ oxidoreductase (CoA-hydroxycinnamoylating)	c00006[c] + c00010[c] + c05608[c] <=> c00005[c] + c00080[c] + c00223[c]	Phenylpropanoid biosynthesis	0	-1000	1000	1.2.1.44
1194	R01616	4-Coumarate:CoA ligase (AMP-forming)	c00002[c] + c00010[c] + c00811[c] <=> c00013[c] + c00020[c] + c00223[c]	Ubiquinone and other terpenoid-quinone biosynthesis	0	-1000	1000	6.2.1.12
1195	R01617	4-Coumaroyl-CoA:agmatine N4-coumaroyltransferase	c00179[c] + c00223[c] -> c00010[c] + c04498[c]	Arginine and proline metabolism	1	0	1000	2.3.1.64
1196	R01618	APS:ATP adenylyltransferase	c00002[c] + c00224[c] -> c00059[c] + c01260[c]	Purine metabolism	1	0	1000	2.7.7.53
1197	R01619	Adenylyl-sulfate:ammonia adenylyltransferase	c00014[c] + c00224[c] <=> c00059[c] + c03851[c]		0	-1000	1000	2.7.7.51
1198	R01620	Acetyl-phosphate:L-lysine N6-acetyltransferase	c00047[c] + c00227[c] <=> c00009[c] + c02727[c]	Lysine degradation	0	-1000	1000	2.3.1.32
1199	R01621	D-Xylulose 5-phosphate D-glyceraldehyde-3-phosphate-lyase (adding phosphate; acetyl-phosphate-forming)	c00009[c] + c00231[c] -> c00001[c] + c00118[c] + c00227[c]	Pentose phosphate pathway	1	0	1000	4.1.2.9
1200	R01627	3-Dehydroshikimate hydro-lyase	c02637[c] -> c00001[c] + c00230[c]	Phenylalanine, tyrosine and tryptophan biosynthesis	1	0	1000	4.2.1.-
1201	R01628	3-hydroxybenzoate,NADPH:oxygen oxidoreductase (4-hydroxylating)	c00005[c] + c00007[c] + c00080[c] + c00587[c] -> c00001[c] + c00006[c] + c00230[c]	Benzoate degradation	1	0	1000	1.14.13.23
1202	R01629	protocatechuate,NADH:oxygen oxidoreductase (1-hydroxylating, decarboxylating)	c00004[c] + c00007[c] + c00080[c] + c00230[c] -> c00001[c] + c00003[c] + c00011[c] + c02814[c]	Benzoate degradation	1	0	1000	1.13.11.-
1203	R01630	protocatechuate,NADPH:oxygen oxidoreductase (1-hydroxylating, decarboxylating)	c00005[c] + c00007[c] + c00080[c] + c00230[c] -> c00001[c] + c00006[c] + c00011[c] + c02814[c]	Benzoate degradation	1	0	1000	1.13.11.-
1204	R01631	Protocatechuate:oxygen 3,4-oxidoreductase (decyclizing)	c00007[c] + c00230[c] -> c01163[c]	Benzoate degradation	1	0	1000	1.13.11.3
1205	R01632	Protocatechuate:oxygen 4,5-oxidoreductase (decyclizing)	c00007[c] + c00230[c] -> c04484[c]	Benzoate degradation	1	0	1000	1.13.11.8
1206	R01633	(3S,4R)-3,4-dihydroxycyclohexa-1,5-diene-1,4-dicarboxylate:NAD+ oxidoreductase	c00003[c] + c06318[c] -> c00004[c] + c00011[c] + c00080[c] + c00230[c]	Polycyclic aromatic hydrocarbon degradation	1	0	1000	1.3.1.53
1207	R01634	3,4-Dihydroxyphthalate carboxy-lyase (3,4-dihydroxybenzoate-forming)	c03223[c] -> c00011[c] + c00230[c]	Polycyclic aromatic hydrocarbon degradation	1	0	1000	4.1.1.69
1208	R01635	4,5-Dihydroxyphthalate carboxy-lyase (3,4-dihydroxybenzoate-forming)	c03233[c] -> c00011[c] + c00230[c]	Polycyclic aromatic hydrocarbon degradation	1	0	1000	4.1.1.55
1209	R01636	4-sulfobenzoate,NADH:oxygen oxidoreductase (3,4-hydroxylating, sulfite-forming)	c00004[c] + c00007[c] + c00080[c] + c02236[c] <=> c00003[c] + c00094[c] + c00230[c]	Toluene degradation	0	-1000	1000	1.14.12.8
1210	R01639	ATP:D-xylulose 5-phosphotransferase	c00002[c] + c00310[c] <=> c00008[c] + c00231[c]	Pentose and glucuronate interconversions	0	-1000	1000	2.7.1.17
1211	R01641	Sedoheptulose-7-phosphate:D-glyceraldehyde-3-phosphate glycolaldehyde transferase	c00118[c] + c05382[c] <=> c00117[c] + c00231[c]	Pentose phosphate pathway	0	-1000	1000	2.2.1.1
1212	R01644	4-Hydroxybutanoate:NAD+ oxidoreductase	c00003[c] + c00989[c] <=> c00004[c] + c00080[c] + c00232[c]	Butanoate metabolism	0	-1000	1000	1.1.1.61
1213	R01645	4-hydroxy-2-oxo-heptandioate succinate semialdehyde-lyase (pyruvate-forming)	c05601[c] <=> c00022[c] + c00232[c]		0	-1000	1000	4.1.2.-
1214	R01647		c00022[c] + c00232[c] <=> c06201[c]	Tyrosine metabolism	0	-1000	1000	4.1.2.-
1215	R01648	4-aminobutanoate:2-oxoglutarate aminotransferase	c00026[c] + c00334[c] <=> c00025[c] + c00232[c]	Alanine, aspartate and glutamate metabolism	0	-1000	1000	2.6.1.19
1216	R01649	2-(Acetamidomethylene)succinate amidohydrolase (deaminating, decarboxylating)	2 c00001[c] + c01215[c] -> c00011[c] + c00014[c] + c00033[c] + c00232[c]	Vitamin B6 metabolism	1	0	1000	3.5.1.29
1217	R01650		c00014[c] + c00080[c] + c00177[c] + c00232[c] <=> c00001[c] + c05715[c]		0	-1000	1000
1218	R01651	4-methyl-2-oxopentanoate:NAD+ oxidoreductase (CoA-mehtylpropanoylating)	c00003[c] + c00010[c] + c00233[c] <=> c00004[c] + c00011[c] + c00080[c] + c02939[c]		0	-1000	1000	1.2.1.25
1219	R01652		c00011[c] + c00233[c] -> c04236[c]	Valine, leucine and isoleucine biosynthesis	-1	-1000	0
1220	R01654	10-Formyltetrahydrofolate:L-glutamate ligase (ADP-forming)	c00002[c] + c00025[c] + c00234[c] <=> c00008[c] + c00009[c] + c05928[c]		0	-1000	1000	6.3.2.12
1221	R01655	5,10-Methenyltetrahydrofolate 5-hydrolase (decyclizing)	c00001[c] + c00445[c] <=> c00080[c] + c00234[c]	One carbon pool by folate	0	-1000	1000	3.5.4.9
1222	R01657	Dimethylallyl-diphosphate:L-tryptophan dimethylallyltransferase	c00078[c] + c00235[c] <=> c00013[c] + c04290[c]		0	-1000	1000	2.5.1.34
1223	R01658	Dimethylallyl-diphosphate:isopentenyl-diphosphate dimethylallyltranstransferase	c00129[c] + c00235[c] -> c00013[c] + c00341[c]	Terpenoid backbone biosynthesis	1	0	1000	2.5.1.1
1224	R01659	Dimethylallyl-diphosphate:isopentenyl-diphosphate dimethylallylcistransferase	c00129[c] + c00235[c] -> c00013[c] + c02569[c]		1	0	1000	2.5.1.28
1225	R01660	3-phospho-D-glyceroyl-phosphate:alpha-D-glucose-1-phosphate 6-phosphotransferase	c00103[c] + c00236[c] <=> c00197[c] + c01231[c]	Starch and sucrose metabolism	0	-1000	1000	2.7.1.106
1226	R01662	3-phospho-D-glycerate 1,2-phosphomutase	c00236[c] <=> c01159[c]	Glycolysis / Gluconeogenesis	0	-1000	1000	5.4.2.1
1227	R01663	dCMP aminohydrolase	c00001[c] + c00239[c] <=> c00014[c] + c00365[c]	Pyrimidine metabolism	0	-1000	1000	3.5.4.12
1228	R01664	2'-Deoxycytidine 5'-monophosphate phosphohydrolase	c00001[c] + c00239[c] <=> c00009[c] + c00881[c]	Pyrimidine metabolism	0	-1000	1000	3.1.3.5
1229	R01665	ATP:dCMP phosphotransferase	c00002[c] + c00239[c] <=> c00008[c] + c00705[c]	Pyrimidine metabolism	0	-1000	1000	2.7.4.14
1230	R01666	ATP:deoxycitidine 5'-phosphotransferase	c00002[c] + c00881[c] <=> c00008[c] + c00239[c]	Pyrimidine metabolism	0	-1000	1000	2.7.1.74
1231	R01667	dCDP nucleotidohydrolase	c00001[c] + c00705[c] -> c00009[c] + c00239[c]	Pyrimidine metabolism	1	0	1000	3.6.1.12
1232	R01668	dCTP nucleotidohydrolase	c00001[c] + c00458[c] -> c00013[c] + c00239[c]	Pyrimidine metabolism	1	0	1000	3.6.1.12
1233	R01669	5,10-Methylenetetrahydrofolate:deoxycytidylate 5-hydroxymethyltransferase	c00001[c] + c00143[c] + c00239[c] <=> c00101[c] + c03997[c]	Pyrimidine metabolism	0	-1000	1000	2.1.2.8
1234	R01670	5,10-Methylenetetrahydrofolate:dCMP C-methyltransferase	c00143[c] + c00239[c] <=> c00415[c] + c03495[c]		0	-1000	1000	2.1.1.54
1235	R01676	Guanine aminohydrolase	c00001[c] + c00242[c] <=> c00014[c] + c00385[c]	Purine metabolism	0	-1000	1000	3.5.4.3
1236	R01677	Guanosine ribohydrolase	c00001[c] + c00387[c] <=> c00121[c] + c00242[c]	Purine metabolism	0	-1000	1000	3.2.2.1
1237	R01678	Lactose galactohydrolase	c00001[c] + c00243[c] <=> c00124[c] + c00267[c]	Galactose metabolism	0	-1000	1000	3.2.1.23
1238	R01680A	Lactose:(acceptor) 3-oxidoreductase	c00003[c] + c00243[c] <=> c00004[c] + c00080[c] + c05403[c]		0	-1000	1000	1.1.99.13
1239	R01680B	Lactose:(acceptor) 3-oxidoreductase	c00006[c] + c00243[c] <=> c00005[c] + c00080[c] + c05403[c]		0	-1000	1000	1.1.99.13
1240	R01681	hypotaurine:NAD+ oxidoreductase	c00001[c] + c00003[c] + c00519[c] <=> c00004[c] + c00080[c] + c00245[c]	Taurine and hypotaurine metabolism	0	-1000	1000	1.8.1.3
1241	R01682	3-Sulfo-L-alanine carboxy-lyase (taurine-forming)	c00506[c] -> c00011[c] + c00245[c]	Taurine and hypotaurine metabolism	1	0	1000	4.1.1.15
1242	R01683	tauropine:NAD+ oxidoreductase (taurine-forming)	c00001[c] + c00003[c] + c01616[c] <=> c00004[c] + c00022[c] + c00080[c] + c00245[c]		0	-1000	1000	1.5.1.23
1243	R01684	Taurine:2-oxoglutarate aminotransferase	c00026[c] + c00245[c] <=> c00025[c] + c00593[c]		0	-1000	1000	2.6.1.55
1244	R01686	L-arginine:taurine amidinotransferase	c00062[c] + c00245[c] <=> c00077[c] + c01959[c]	Taurine and hypotaurine metabolism	0	-1000	1000	2.1.4.1
1245	R01688	ATP:butanoate 1-phosphotransferase	c00002[c] + c00246[c] <=> c00008[c] + c02527[c]	Butanoate metabolism	0	-1000	1000	2.7.2.7
1246	R01689	butanoate:NAD+ delta2-oxidoreductase	c00003[c] + c00246[c] -> c00004[c] + c00080[c] + c01771[c]		-1	-1000	0	1.3.1.31
1247	R01690	5'-butyrylphosphoinosine butyrylhydrolase	c00001[c] + c06435[c] <=> c00130[c] + c00246[c]	Purine metabolism	0	-1000	1000	3.6.1.20
1248	R01694	L-Sorbose:NADP+ 5-oxidoreductase	c00006[c] + c00247[c] <=> c00005[c] + c00080[c] + c00273[c]		0	-1000	1000	1.1.1.123
1249	R01695	L-Sorbose:oxygen 5-oxidoreductase	c00007[c] + c00247[c] -> c00027[c] + c00273[c]		1	0	1000	1.1.3.11
1250	R01696A	L-Sorbose:acceptor 5-oxidoreductase	c00003[c] + c00247[c] <=> c00004[c] + c00080[c] + c00273[c]		0	-1000	1000	1.1.99.12
1251	R01696B	L-Sorbose:acceptor 5-oxidoreductase	c00006[c] + c00247[c] <=> c00005[c] + c00080[c] + c00273[c]		0	-1000	1000	1.1.99.12
1252	R01697A	D-Sorbitol:(acceptor) 1-oxidoreductase	c00003[c] + c00794[c] <=> c00004[c] + c00080[c] + c00247[c]		0	-1000	1000	1.1.99.21
1253	R01697B	D-Sorbitol:(acceptor) 1-oxidoreductase	c00006[c] + c00794[c] <=> c00005[c] + c00080[c] + c00247[c]		0	-1000	1000	1.1.99.21
1254	R01698	Dihydrolipoamide:NAD+ oxidoreductase	c00003[c] + c00579[c] <=> c00004[c] + c00080[c] + c00248[c]		0	-1000	1000	1.8.1.4
1255	R01703	Hexadecanoate:hydrogen-peroxide oxidoreductase	2 c00027[c] + c00249[c] -> 3 c00001[c] + c00011[c] + c01948[c]		1	0	1000	1.11.1.3
1256	R01704	Palmitaldehyde:NAD+ oxidoreductase	c00001[c] + c00003[c] + c00517[c] <=> c00004[c] + c00080[c] + c00249[c]	Fatty acid metabolism	0	-1000	1000	1.2.1.48
1257	R01707	Pyridoxal:NAD+ 4-oxidoreductase	c00003[c] + c00250[c] <=> c00004[c] + c00080[c] + c00971[c]	Vitamin B6 metabolism	0	-1000	1000	1.1.1.107
1258	R01708	Pyridoxine:NADP+ 4-oxidoreductase	c00006[c] + c00314[c] <=> c00005[c] + c00080[c] + c00250[c]	Vitamin B6 metabolism	0	-1000	1000	1.1.1.65
1259	R01709	Pyridoxal:oxygen 4-oxidoreductase	c00001[c] + c00007[c] + c00250[c] -> c00027[c] + c00847[c]	Vitamin B6 metabolism	1	0	1000	1.2.3.1
1260	R01710	Pyridoxamine:oxygen oxidoreductase (deaminating)	c00001[c] + c00007[c] + c00534[c] -> c00014[c] + c00027[c] + c00250[c]	Vitamin B6 metabolism	1	0	1000	1.4.3.5
1261	R01711	Pyridoxine:oxygen oxidoreductase (deaminating)	c00007[c] + c00314[c] -> c00027[c] + c00250[c]	Vitamin B6 metabolism	1	0	1000	1.1.3.12
1262	R01712	Pyridoxamine:pyruvate aminotransferase	c00022[c] + c00534[c] <=> c00041[c] + c00250[c]	Vitamin B6 metabolism	0	-1000	1000	2.6.1.30
1263	R01713	Pyridoxamine:oxaloacetate aminotransferase	c00036[c] + c00534[c] <=> c00049[c] + c00250[c]	Vitamin B6 metabolism	0	-1000	1000	2.6.1.31
1264	R01714	5-O-(1-Carboxyvinyl)-3-phosphoshikimate phosphate-lyase (chorismate-forming)	c01269[c] -> c00009[c] + c00251[c]	Phenylalanine, tyrosine and tryptophan biosynthesis	1	0	1000	4.2.3.5
1265	R01715	Chorismate pyruvatemutase	c00251[c] -> c00254[c]	Phenylalanine, tyrosine and tryptophan biosynthesis	1	0	1000	5.4.99.5
1266	R01716	chorismate:L-glutamine aminotransferase	c00064[c] + c00251[c] <=> c00025[c] + c11355[c]	Folate biosynthesis	0	-1000	1000	2.6.1.85
1267	R01717	chorismate hydroxymutase	c00251[c] <=> c00885[c]	Ubiquinone and other terpenoid-quinone biosynthesis	0	-1000	1000	5.4.4.2
1268	R01718	Isomaltose 6-alpha-D-glucanohydrolase	c00001[c] + c00252[c] <=> c00031[c] + c00267[c]	Starch and sucrose metabolism	0	-1000	1000	3.2.1.10
1269	R01720	nicotinate:NADP+ 6-oxidoreductase (hydroxylating)	c00001[c] + c00006[c] + c00253[c] <=> c00005[c] + c00080[c] + c01020[c]	Nicotinate and nicotinamide metabolism	0	-1000	1000	1.17.1.5
1270	R01721	S-Adenosyl-L-methionine:nicotinate N-methyltransferase	c00019[c] + c00253[c] <=> c00021[c] + c01004[c]	Nicotinate and nicotinamide metabolism	0	-1000	1000	2.1.1.7
1271	R01722	UDP-glucose:nicotinate N-glucosyltransferase	c00029[c] + c00080[c] + c00253[c] <=> c00015[c] + c03003[c]		0	-1000	1000	2.4.1.196
1272	R01723		c00002[c] + c00037[c] + c00253[c] <=> c00013[c] + c00020[c] + c05380[c]		0	-1000	1000
1273	R01724	Nicotinate D-ribonucleotide:diphosphate phosphoribosyltransferase	c00013[c] + c01185[c] <=> c00080[c] + c00119[c] + c00253[c]	Nicotinate and nicotinamide metabolism	0	-1000	1000	2.4.2.11
1274	R01728	Prephenate:NAD+ oxidoreductase(decarboxylating)	c00003[c] + c00254[c] <=> c00004[c] + c00011[c] + c00080[c] + c01179[c]	Phenylalanine, tyrosine and tryptophan biosynthesis	0	-1000	1000	1.3.1.12
1275	R01730	Prephenate:NADP+ oxidoreductase(decarboxylating)	c00006[c] + c00254[c] <=> c00005[c] + c00011[c] + c00080[c] + c01179[c]	Phenylalanine, tyrosine and tryptophan biosynthesis	0	-1000	1000	1.3.1.13
1276	R01731	L-arogenate:2-oxoglutarate aminotransferase	c00036[c] + c00826[c] <=> c00049[c] + c00254[c]	Phenylalanine, tyrosine and tryptophan biosynthesis	0	-1000	1000	2.6.1.57
1277	R01732	Riboflavin hydrolase	c00001[c] + c00255[c] <=> c00474[c] + c01727[c]	Riboflavin metabolism	0	-1000	1000	3.5.99.1
1278	R01735	(R)-Lactaldehyde:NAD+ 2-oxidoreductase	c00001[c] + c00003[c] + c00937[c] -> c00004[c] + c00080[c] + c00256[c]	Pyruvate metabolism	1	0	1000	1.2.1.23
1279	R01736	(R)-S-Lactoylglutathione hydrolase	c00001[c] + c03451[c] -> c00051[c] + c00256[c]	Pyruvate metabolism	1	0	1000	3.1.2.6
1280	R01737	ATP:D-Gluconate 6-phosphotransferase	c00002[c] + c00257[c] <=> c00008[c] + c00345[c]	Pentose phosphate pathway	0	-1000	1000	2.7.1.12
1281	R01738	D-Gluconate:NAD+ 5-oxidoreductase	c00003[c] + c00257[c] <=> c00004[c] + c00080[c] + c01062[c]		0	-1000	1000	1.1.1.69
1282	R01739	D-gluconate:NADP+ 2-oxidoreductase	c00006[c] + c00257[c] <=> c00005[c] + c00080[c] + c06473[c]	Pentose phosphate pathway	0	-1000	1000	1.1.1.215
1283	R01740	D-Gluconate:NADP+ 5-oxidoreductase	c00006[c] + c00257[c] <=> c00005[c] + c00080[c] + c01062[c]		0	-1000	1000	1.1.1.69
1284	R01741	D-Gluconate:(acceptor) 2-oxidoreductase	c00016[c] + c00257[c] <=> c01352[c] + c06473[c]	Pentose phosphate pathway	0	-1000	1000	1.1.99.3
1285	R01742A	D-Gluconate:acceptor 2-oxidoreductase	c00003[c] + c00257[c] <=> c00004[c] + c00080[c] + c06473[c]		0	-1000	1000	1.1.99.3
1286	R01742B	D-Gluconate:acceptor 2-oxidoreductase	c00006[c] + c00257[c] <=> c00005[c] + c00080[c] + c06473[c]		0	-1000	1000	1.1.99.3
1287	R01745	(R)-Glycerate:NAD+ oxidoreductase	c00003[c] + c00258[c] <=> c00004[c] + c00080[c] + c01146[c]	Glyoxylate and dicarboxylate metabolism	0	-1000	1000	1.1.1.60
1288	R01747	(R)-Glycerate:NADP+ oxidoreductase	c00006[c] + c00258[c] <=> c00005[c] + c00080[c] + c01146[c]	Glyoxylate and dicarboxylate metabolism	0	-1000	1000	1.1.1.60
1289	R01748	D-Glycerate-2-phosphate phosphohydrolase	c00001[c] + c00631[c] -> c00009[c] + c00258[c]		1	0	1000	3.1.3.20
1290	R01749	D-Glycerate:NAD+ oxidoreductase (carboxylating)	c00003[c] + c00011[c] + c00258[c] <=> c00004[c] + c00080[c] + c03459[c]	Glyoxylate and dicarboxylate metabolism	0	-1000	1000	1.1.1.92
1291	R01750	D-Glycerate:NADP+ oxidoreductase (carboxylating)	c00006[c] + c00011[c] + c00258[c] <=> c00005[c] + c00080[c] + c03459[c]	Glyoxylate and dicarboxylate metabolism	0	-1000	1000	1.1.1.92
1292	R01751	(R,R)-tartrate carboxy-lyase (D-glycerate-forming)	c00898[c] <=> c00011[c] + c00258[c]		0	-1000	1000	4.1.1.73
1293	R01752	D-Glyceraldehyde:NAD+ oxidoreductase	c00001[c] + c00003[c] + c00577[c] -> c00004[c] + c00080[c] + c00258[c]	Glycerolipid metabolism	1	0	1000	1.2.1.3
1294	R01754	ATP:L-arabinose 1-phosphotransferase	c00002[c] + c00259[c] <=> c00008[c] + c03906[c]	Amino sugar and nucleotide sugar metabolism	0	-1000	1000	2.7.1.46
1295	R01757	L-Arabinose:NAD+ 1-oxidoreductase	c00003[c] + c00259[c] <=> c00004[c] + c00080[c] + c01114[c]	Ascorbate and aldarate metabolism	0	-1000	1000	1.1.1.46
1296	R01758	L-Arabitol:NAD+ 1-oxidoreductase	c00003[c] + c00532[c] <=> c00004[c] + c00080[c] + c00259[c]	Pentose and glucuronate interconversions	0	-1000	1000	1.1.1.21
1297	R01759	L-Arabitol:NADP+ 1-oxidoreductase	c00006[c] + c00532[c] <=> c00005[c] + c00080[c] + c00259[c]	Pentose and glucuronate interconversions	0	-1000	1000	1.1.1.21
1298	R01761	L-Arabinose aldose-ketose-isomerase	c00259[c] <=> c00508[c]	Pentose and glucuronate interconversions	0	-1000	1000	5.3.1.4
1299	R01763	Benzyl alcohol:NAD+ oxidoreductase	c00003[c] + c00556[c] <=> c00004[c] + c00080[c] + c00261[c]	Toluene degradation	0	-1000	1000	1.1.1.90
1300	R01764	benzoylformate carboxy-lyase (benzaldehyde-forming)	c02137[c] <=> c00011[c] + c00261[c]	Aminobenzoate degradation	0	-1000	1000	4.1.1.7
1301	R01766	L-threo-3-Phenylserine benzaldehyde-lyase (glycine-forming)	c03290[c] <=> c00037[c] + c00261[c]		0	-1000	1000	4.1.2.26
1302	R01767	Mandelonitrile benzaldehyde-lyase (cyanide-forming)	c00561[c] <=> c00080[c] + c00177[c] + c00261[c]	Cyanoamino acid metabolism	0	-1000	1000	4.1.2.10
1303	R01768	hypoxanthine:NAD+ oxidoreductase	c00001[c] + c00003[c] + c00262[c] <=> c00004[c] + c00080[c] + c00385[c]	Purine metabolism	0	-1000	1000	1.17.1.4
1304	R01769	Hypoxanthine:oxygen oxidoreductase	c00001[c] + c00007[c] + c00262[c] -> c00027[c] + c00385[c]	Purine metabolism	1	0	1000	1.17.3.2
1305	R01770	Inosine ribohydrolase	c00001[c] + c00294[c] <=> c00121[c] + c00262[c]	Purine metabolism	0	-1000	1000	3.2.2.1
1306	R01771	ATP:L-homoserine O-phosphotransferase	c00002[c] + c00263[c] <=> c00008[c] + c01102[c]	Glycine, serine and threonine metabolism	0	-1000	1000	2.7.1.39
1307	R01773	L-Homoserine:NAD+ oxidoreductase	c00003[c] + c00263[c] <=> c00004[c] + c00080[c] + c00441[c]	Glycine, serine and threonine metabolism	0	-1000	1000	1.1.1.3
1308	R01775	L-homoserine:NADP+ oxidoreductase	c00006[c] + c00263[c] <=> c00005[c] + c00080[c] + c00441[c]	Glycine, serine and threonine metabolism	0	-1000	1000	1.1.1.3
1309	R01776	Acetyl-CoA:L-homoserine O-acetyltransferase	c00024[c] + c00263[c] <=> c00010[c] + c01077[c]	Cysteine and methionine metabolism	0	-1000	1000	2.3.1.31
1310	R01777	Succinyl-CoA:L-homoserine O-succinyltransferase	c00091[c] + c00263[c] <=> c00010[c] + c01118[c]	Cysteine and methionine metabolism	0	-1000	1000	2.3.1.46
1311	R01781	1,2-Ethanediol:NAD+ oxidoreductase	c00003[c] + c01380[c] <=> c00004[c] + c00080[c] + c00266[c]	Glyoxylate and dicarboxylate metabolism	0	-1000	1000	1.1.1.77
1312	R01782	2-dehydro-3-deoxy-D-pentonate glycolaldehyde-lyase (pyruvate-forming)	c03826[c] <=> c00022[c] + c00266[c]	Pentose and glucuronate interconversions	0	-1000	1000	4.1.2.28
1313	R01784	2-dehydro-3-deoxy-L-pentonate glycolaldehyde-lyase (pyruvate-forming)	c00684[c] <=> c00022[c] + c00266[c]	Ascorbate and aldarate metabolism	0	-1000	1000	4.1.2.18
1314	R01785	L-xylulose 1-phosphate glycolaldehyde-lyase (glycerone-phosphate-forming)	c06441[c] <=> c00111[c] + c00266[c]	Pentose and glucuronate interconversions	0	-1000	1000	4.1.2.19
1315	R01786	ATP:alpha-D-glucose 6-phosphotransferase	c00002[c] + c00267[c] <=> c00008[c] + c00668[c]	Glycolysis / Gluconeogenesis	0	-1000	1000	2.7.1.1
1316	R01787	D-Glucitol:NADP+ 1-oxidoreductase	c00006[c] + c00794[c] <=> c00005[c] + c00080[c] + c00267[c]	Fructose and mannose metabolism	0	-1000	1000	1.1.1.21
1317	R01788	alpha-D-Glucose 6-phosphate phosphohydrolase	c00001[c] + c00668[c] -> c00009[c] + c00267[c]	Glycolysis / Gluconeogenesis	1	0	1000	3.1.3.9
1318	R01793	5,6,7,8-tetrahydrobiopterin:NAD+ oxidoreductase	c00004[c] + c00080[c] + c00268[c] <=> c00003[c] + c00272[c]	Folate biosynthesis	0	-1000	1000	1.5.1.34
1319	R01794	5,6,7,8-tetrahydrobiopterin:NADP+ oxidoreductase	c00005[c] + c00080[c] + c00268[c] <=> c00006[c] + c00272[c]	Folate biosynthesis	0	-1000	1000	1.5.1.34
1320	R01795	L-Phenylalanine,tetrahydrobiopterin:oxygen oxidoreductase (4-hydroxylating)	c00007[c] + c00079[c] + c00272[c] <=> c00001[c] + c00082[c] + c00268[c]	Phenylalanine metabolism	0	-1000	1000	1.14.16.1
1321	R01804	phosphoenolpyruvate:N-acetyl-D-mannosamine C-(1-carboxyvinyl)transferase (phosphate-hydrolysing, 2-carboxy-2-oxoethyl-forming)	c00009[c] + c00270[c] -> c00001[c] + c00074[c] + c00645[c]	Amino sugar and nucleotide sugar metabolism	-1	-1000	0	2.5.1.56
1322	R01805	N-Acetylneuraminate 9-phosphate phosphohydrolase	c00001[c] + c06241[c] -> c00009[c] + c00270[c]	Amino sugar and nucleotide sugar metabolism	1	0	1000	3.1.3.29
1323	R01806	Acetyl-CoA:N-acetylneuraminate 4-O-acetyltransferase	c00024[c] + c00270[c] <=> c00010[c] + c04015[c]		0	-1000	1000	2.3.1.44
1324	R01807	Acetyl-CoA:N-acetylneuraminate 7-O-acetyltransferase	c00024[c] + c00270[c] <=> c00010[c] + c04016[c]		0	-1000	1000	2.3.1.45
1325	R01808	Acetyl-CoA:N-acetylneuraminate 9-O-acetyltransferase	c00024[c] + c00270[c] <=> c00010[c] + c04017[c]		0	-1000	1000	2.3.1.45
1326	R01811	N-Acetylneuraminate pyruvate-lyase (N-acetyl-D-mannosamine-forming)	c00270[c] <=> c00022[c] + c00645[c]	Amino sugar and nucleotide sugar metabolism	0	-1000	1000	4.1.3.3
1327	R01812	5,6,7,8-Tetrahydrobiopterin:NADP+ oxidoreductase	2 c00006[c] + c00272[c] <=> 2 c00005[c] + 2 c00080[c] + c06313[c]		0	-1000	1000	1.5.1.33
1328	R01813	Tetrahydrobiopterin:NADP+ oxidoreductase	c00006[c] + c00272[c] <=> c00005[c] + c00080[c] + c04244[c]	Folate biosynthesis	0	-1000	1000	1.1.1.153
1329	R01814	L-Tryptophan,tetrahydrobiopterin:oxygen oxidoreductase (5-hydroxylating)	c00007[c] + c00078[c] + c00272[c] <=> c00001[c] + c00268[c] + c00643[c]	Tryptophan metabolism	0	-1000	1000	1.14.16.4
1330	R01815	L-Tyrosine,tetrahydrobiopterin:oxygen oxidoreductase (3-hydroxylating)	c00007[c] + c00082[c] + c00272[c] <=> c00001[c] + c00268[c] + c00355[c]	Tyrosine metabolism	0	-1000	1000	1.14.16.2
1331	R01816	Anthranilate,tetrahydrobiopterin:oxygen oxidoreductase (3-hydroxylating)	c00007[c] + c00108[c] + c00272[c] <=> c00001[c] + c00268[c] + c00632[c]	Tryptophan metabolism	0	-1000	1000	1.14.16.3
1332	R01817	D-mannitol-1-phosphate:NADP+ 6-oxidoreductase	c00006[c] + c00644[c] <=> c00005[c] + c00080[c] + c00275[c]		0	-1000	1000	1.1.1.224
1333	R01818	D-Mannose 6-phosphate 1,6-phosphomutase	c00275[c] <=> c00636[c]	Fructose and mannose metabolism	0	-1000	1000	5.4.2.8
1334	R01819	D-mannose-6-phosphate aldose-ketose-isomerase	c00275[c] <=> c05345[c]	Fructose and mannose metabolism	0	-1000	1000	5.3.1.8
1335	R01825	D-erythrose 4-phosphate:NAD+ oxidoreductase	c00001[c] + c00003[c] + c00279[c] <=> c00004[c] + c00080[c] + c03393[c]	Vitamin B6 metabolism	0	-1000	1000	1.2.1.72
1336	R01826	Phosphoenolpyruvate:D-erythrose-4-phosphate C-(1-carboxyvinyl)transferase (phosphate hydrolysing, 2-carboxy-2-oxoethyl-forming)	c00001[c] + c00074[c] + c00279[c] -> c00009[c] + c04691[c]	Phenylalanine, tyrosine and tryptophan biosynthesis	1	0	1000	2.5.1.54
1337	R01827	sedoheptulose-7-phosphate:D-glyceraldehyde-3-phosphate glyceronetransferase	c00118[c] + c05382[c] <=> c00279[c] + c05345[c]	Pentose phosphate pathway	0	-1000	1000	2.2.1.2
1338	R01829	Sedoheptulose 1,7-bisphosphate D-glyceraldehyde-3-phosphate-lyase	c00447[c] <=> c00111[c] + c00279[c]	Carbon fixation in photosynthetic organisms	0	-1000	1000	4.1.2.13
1339	R01830	beta-D-Fructose 6-phosphate:D-glyceraldehyde-3-phosphate glycolaldehyde transferase	c00118[c] + c05345[c] <=> c00231[c] + c00279[c]	Pentose phosphate pathway	0	-1000	1000	2.2.1.1
1340	R01833A	Androst-4-ene-3,17-dione,hydrogen-donor:oxygen oxidoreductase (13-hydroxylating, lactonizing)	c00004[c] + c00007[c] + c00080[c] + c00280[c] -> c00001[c] + c00003[c] + c04676[c]	Steroid hormone biosynthesis	1	0	1000	1.14.99.12
1341	R01833B	Androst-4-ene-3,17-dione,hydrogen-donor:oxygen oxidoreductase (13-hydroxylating, lactonizing)	c00005[c] + c00007[c] + c00080[c] + c00280[c] -> c00001[c] + c00006[c] + c04676[c]	Steroid hormone biosynthesis	1	0	1000	1.14.99.12
1342	R01834A	3-Oxo-5alpha-steroid:(acceptor) delta4-oxidoreductase	c00003[c] + c00674[c] <=> c00004[c] + c00080[c] + c00280[c]	Steroid hormone biosynthesis	0	-1000	1000	1.3.99.5
1343	R01834B	3-Oxo-5alpha-steroid:(acceptor) delta4-oxidoreductase	c00006[c] + c00674[c] <=> c00005[c] + c00080[c] + c00280[c]	Steroid hormone biosynthesis	0	-1000	1000	1.3.99.5
1344	R01835	5beta-androstane-3,17-dione:NADP+ 4,5-oxidoreductase	c00006[c] + c03772[c] <=> c00005[c] + c00080[c] + c00280[c]	Steroid hormone biosynthesis	0	-1000	1000	1.3.1.3
1345	R01836	Testosterone:NAD+ 17-oxidoreductase	c00003[c] + c00535[c] <=> c00004[c] + c00080[c] + c00280[c]	Steroid hormone biosynthesis	0	-1000	1000	1.1.1.51
1346	R01837	3beta-Hydroxyandrost-5-en-17-one:NAD+ 3-oxidoreductase/delta5-delta-4 isomerase	c00003[c] + c01227[c] <=> c00004[c] + c00080[c] + c00280[c]	Steroid hormone biosynthesis	0	-1000	1000	1.1.1.145
1347	R01838	Testosterone:NADP+ 17-oxidoreductase	c00006[c] + c00535[c] <=> c00005[c] + c00080[c] + c00280[c]	Steroid hormone biosynthesis	0	-1000	1000	1.1.1.51
1348	R01840A	Aromatase	c00007[c] + c00280[c] + c01847[c] -> c00001[c] + c00061[c] + c05290[c]	Steroid hormone biosynthesis	1	0	1000	1.14.14.1
1349	R01840B	Aromatase	c00007[c] + c00280[c] + c01352[c] -> c00001[c] + c00016[c] + c05290[c]	Steroid hormone biosynthesis	1	0	1000	1.14.14.1
1350	R01841	17alpha-Hydroxyprogesterone acetaldehyde-lyase	c01176[c] <=> c00084[c] + c00280[c]	Steroid hormone biosynthesis	0	-1000	1000	4.1.2.30
1351	R01842A	Androstenedione 7alpha-hydroxylase	c00007[c] + c00280[c] + c01847[c] -> c00001[c] + c00061[c] + c05296[c]	Steroid hormone biosynthesis	1	0	1000	1.14.14.1
1352	R01842B	Androstenedione 7alpha-hydroxylase	c00007[c] + c00280[c] + c01352[c] -> c00001[c] + c00016[c] + c05296[c]	Steroid hormone biosynthesis	1	0	1000	1.14.14.1
1353	R01843	ATP:Sedoheptulose 7-phosphate 1-phosphotransferase	c00002[c] + c05382[c] <=> c00008[c] + c00447[c]		0	-1000	1000	2.7.1.11
1354	R01844	ATP:sedoheptulose 7-phosphate	c00002[c] + c02076[c] <=> c00008[c] + c05382[c]	Carbon fixation in photosynthetic organisms	0	-1000	1000	2.7.1.14
1355	R01845	Sedoheptulose 1,7-bisphosphate 1-phosphohydrolase	c00001[c] + c00447[c] -> c00009[c] + c05382[c]	Carbon fixation in photosynthetic organisms	1	0	1000	3.1.3.11
1356	R01850	acetyl-CoA:hydrogen-sulfide S-acetyltransferase	c00024[c] + c00283[c] <=> c00010[c] + c01857[c]		0	-1000	1000	2.3.1.10
1357	R01851	Methanethiol:oxygen oxidoreductase	c00001[c] + c00007[c] + c00409[c] -> c00027[c] + c00067[c] + c00283[c]		1	0	1000	1.8.3.4
1358	R01855	2'-Deoxyguanosine 5'-triphosphate diphosphohydrolase	c00001[c] + c00286[c] -> c00013[c] + c00362[c]	Purine metabolism	1	0	1000	3.6.1.19
1359	R01856	dGTP triphosphohydrolase	c00001[c] + c00286[c] <=> c00330[c] + c00536[c]	Purine metabolism	0	-1000	1000	3.1.5.1
1360	R01857	ATP:dGDP phosphotransferase	c00002[c] + c00361[c] <=> c00008[c] + c00286[c]	Purine metabolism	0	-1000	1000	2.7.4.6
1361	R01858	dGTP:pyruvate 2-O-phosphotransferase	c00022[c] + c00286[c] <=> c00074[c] + c00361[c]	Purine metabolism	0	-1000	1000	2.7.1.40
1362	R01859	Propanoyl-CoA:carbon-dioxide ligase (ADP-forming)	c00002[c] + c00080[c] + c00100[c] + c00288[c] <=> c00008[c] + c00009[c] + c00683[c]	Valine, leucine and isoleucine degradation	0	-1000	1000	6.4.1.3
1363	R01860	4-Aminobenzoate carboxy-lyase	c00568[c] -> c00011[c] + c00292[c]		1	0	1000	4.1.1.24
1364	R01861	3'-Phosphoadenylyl-sulfate:benzenamine N-sulfotransferase	c00053[c] + c00292[c] <=> c00054[c] + c00080[c] + c06011[c]	Sulfur metabolism	0	-1000	1000	2.8.2.3
1365	R01863	inosine:phosphate alpha-D-ribosyltransferase	c00009[c] + c00294[c] <=> c00262[c] + c00620[c]	Purine metabolism	0	-1000	1000	2.4.2.1
1366	R01866	(S)-dihydroorotate:NADP+ oxidoreductase	c00006[c] + c00337[c] <=> c00005[c] + c00080[c] + c00295[c]		0	-1000	1000	1.3.1.15
1367	R01867	(S)-Dihydroorotate:oxygen oxidoreductase	c00007[c] + c00337[c] -> c00027[c] + c00295[c]	Pyrimidine metabolism	1	0	1000	1.3.3.1
1368	R01869	(S)-dihydroorotate:NAD+ oxidoreductase	c00003[c] + c00337[c] <=> c00004[c] + c00080[c] + c00295[c]	Pyrimidine metabolism	0	-1000	1000	1.3.1.14
1369	R01870	Orotidine-5'-phosphate:diphosphate phospho-alpha-D-ribosyl-transferase	c00013[c] + c01103[c] <=> c00119[c] + c00295[c]	Pyrimidine metabolism	0	-1000	1000	2.4.2.10
1370	R01872	L-quinate:NAD+ 3-oxidoreductase;	c00003[c] + c00296[c] <=> c00004[c] + c00080[c] + c00944[c]	Phenylalanine, tyrosine and tryptophan biosynthesis	0	-1000	1000	1.1.1.24
1371	R01873	Quinate:pyrroloquinoline-quinone 3-oxidoreductase;	c00113[c] + c00296[c] <=> c00944[c] + c01359[c]	Phenylalanine, tyrosine and tryptophan biosynthesis	0	-1000	1000	1.1.5.8
1372	R01874	D-cysteine sulfide-lyase (deaminating; pyruvate-forming)	c00001[c] + c00793[c] <=> c00014[c] + c00022[c] + c00283[c]	Cysteine and methionine metabolism	0	-1000	1000	4.4.1.15
1373	R01875	Thiosulfate:thiol sulfurtransferase	2 c00051[c] + c00080[c] + c00320[c] <=> c00094[c] + c00127[c] + c00283[c]	Glutathione metabolism	0	-1000	1000	2.8.1.3
1374	R01876	Uridine:phosphate alpha-D-ribosyltransferase	c00009[c] + c00299[c] <=> c00106[c] + c00620[c]	Pyrimidine metabolism	0	-1000	1000	2.4.2.3
1375	R01877	Uridine 3'-monophosphate phosphohydrolase	c00001[c] + c01368[c] -> c00009[c] + c00299[c]	Pyrimidine metabolism	1	0	1000	3.1.3.6
1376	R01878	Cytidine aminohydrolase	c00001[c] + c00475[c] <=> c00014[c] + c00299[c]	Pyrimidine metabolism	0	-1000	1000	3.5.4.5
1377	R01879	2-Deoxyuridine,2-oxoglutarate:oxygen oxidoreductase (2'-hydroxylating)	c00007[c] + c00026[c] + c00526[c] -> c00011[c] + c00042[c] + c00299[c]		1	0	1000	1.14.11.3
1378	R01880	dGTP:uridine 5'-phosphotransferase	c00286[c] + c00299[c] <=> c00105[c] + c00361[c]	Pyrimidine metabolism	0	-1000	1000	2.7.1.48
1379	R01881	ATP:creatine N-phosphotransferase	c00002[c] + c00300[c] <=> c00008[c] + c02305[c]	Arginine and proline metabolism	0	-1000	1000	2.7.3.2
1380	R01882	N-Phosphocreatine hydrolase	c00001[c] + c02305[c] -> c00009[c] + c00300[c]		1	0	1000	3.9.1.1
1381	R01883	S-Adenosyl-L-methionine:guanidinoacetate N-methyltransferase	c00019[c] + c00581[c] <=> c00021[c] + c00300[c]	Glycine, serine and threonine metabolism	0	-1000	1000	2.1.1.2
1382	R01884	Creatinine amidohydrolase	c00001[c] + c00791[c] <=> c00300[c]	Arginine and proline metabolism	0	-1000	1000	3.5.2.10
1383	R01885		c00001[c] + c00301[c] <=> c00020[c] + c00620[c]	Purine metabolism	0	-1000	1000	3.6.1.21
1384	R01886	Nomega-(ADP-D-ribosyl)-L-arginine ADP-ribosylhydrolase	c00001[c] + c01201[c] <=> c00062[c] + c00301[c]		0	-1000	1000	3.2.2.19
1385	R01887	gamma-Amino-gamma-cyanobutanoate aminohydrolase	2 c00001[c] + c05715[c] <=> c00014[c] + c00302[c]	Cyanoamino acid metabolism	0	-1000	1000	3.5.5.1
1386	R01888	ATP:kanamycin 3'-O-phosphotransferase	c00002[c] + c01822[c] <=> c00008[c] + c03281[c]		0	-1000	1000	2.7.1.95
1387	R01889	Acetyl-CoA:kanamycin-B N6'-acetyltransferase	c00024[c] + c00825[c] <=> c00010[c] + c03154[c]		0	-1000	1000	2.3.1.82
1388	R01890	CTP:choline-phosphate cytidylyltransferase	c00063[c] + c00588[c] <=> c00013[c] + c00080[c] + c00307[c]	Glycerophospholipid metabolism	0	-1000	1000	2.7.7.15
1389	R01895	Ribitol:NAD+ 2-oxidoreductase	c00003[c] + c00474[c] <=> c00004[c] + c00080[c] + c00309[c]	Pentose and glucuronate interconversions	0	-1000	1000	1.1.1.56
1390	R01896	Xylitol:NAD+ 2-oxidoreductase (D-xylulose-forming)	c00003[c] + c00379[c] <=> c00004[c] + c00080[c] + c00310[c]	Pentose and glucuronate interconversions	0	-1000	1000	1.1.1.9
1391	R01898	D-Lyxose aldose-ketose-isomerase	c00310[c] <=> c00476[c]	Pentose and glucuronate interconversions	0	-1000	1000	5.3.1.15
1392	R01899	Isocitrate:NADP+ oxidoreductase	c00006[c] + c00311[c] <=> c00005[c] + c00080[c] + c05379[c]	Citrate cycle (TCA cycle)	0	-1000	1000	1.1.1.42
1393	R01900	isocitrate hydro-lyase (cis-aconitate-forming)	c00311[c] <=> c00001[c] + c00417[c]	Citrate cycle (TCA cycle)	0	-1000	1000	4.2.1.3
1394	R01901	ATP:L-xylulose 5-phosphotransferase	c00002[c] + c00312[c] <=> c00008[c] + c03291[c]	Pentose and glucuronate interconversions	0	-1000	1000	2.7.1.53
1395	R01902	ATP:L-xylulose 1-phosphotransferase	c00002[c] + c00312[c] <=> c00008[c] + c06441[c]	Pentose and glucuronate interconversions	0	-1000	1000	2.7.1.5
1396	R01903	L-arabinitol:NAD+ 4-oxidoreductase (L-xylulose-forming)	c00003[c] + c00532[c] <=> c00004[c] + c00080[c] + c00312[c]	Pentose and glucuronate interconversions	0	-1000	1000	1.1.1.12
1397	R01904	Xylitol:NADP+ 4-oxidoreductase (L-xylulose-forming)	c00006[c] + c00379[c] <=> c00005[c] + c00080[c] + c00312[c]	Pentose and glucuronate interconversions	0	-1000	1000	1.1.1.10
1398	R01905	3-Dehydro-L-gulonate carboxy-lyase	c00618[c] <=> c00011[c] + c00312[c]	Pentose and glucuronate interconversions	0	-1000	1000	4.1.1.34
1399	R01906	L-lyxose aldose-ketose-isomerase	c00312[c] <=> c01508[c]	Pentose and glucuronate interconversions	0	-1000	1000	5.3.1.-
1400	R01908	oxalyl-CoA carboxy-lyase (formyl-CoA-forming)	c00313[c] <=> c00011[c] + c00798[c]	Glyoxylate and dicarboxylate metabolism	0	-1000	1000	4.1.1.8
1401	R01909	ATP:pyridoxine 5'-phosphotransferase	c00002[c] + c00314[c] <=> c00008[c] + c00627[c]	Vitamin B6 metabolism	0	-1000	1000	2.7.1.35
1402	R01910	Primary alcohol:(acceptor) oxidoreductase	c00007[c] + c00314[c] -> c00027[c] + c06051[c]	Vitamin B6 metabolism	1	0	1000	1.1.99.9
1403	R01911	pyridoxine-5'-phosphate phosphohydrolase	c00009[c] + c00314[c] -> c00001[c] + c00627[c]	Vitamin B6 metabolism	-1	-1000	0	3.1.3.74
1404	R01912	UDP-glucose:pyridoxine 5'-O-beta-D-glucosyltransferase	c00029[c] + c00314[c] <=> c00015[c] + c03996[c]		0	-1000	1000	2.4.1.160
1405	R01914	Spermidine:(acceptor) oxidoreductase	c00001[c] + c00007[c] + c00315[c] -> c00027[c] + c00555[c] + c00986[c]	beta-Alanine metabolism	1	0	1000	1.5.99.6
1406	R01915A	Spermidine:(acceptor) oxidoreductase	c00001[c] + c00003[c] + c00315[c] <=> c00004[c] + c00080[c] + c00555[c] + c00986[c]	Arginine and proline metabolism	0	-1000	1000	1.5.99.6
1407	R01915B	Spermidine:(acceptor) oxidoreductase	c00001[c] + c00006[c] + c00315[c] <=> c00005[c] + c00080[c] + c00555[c] + c00986[c]	Arginine and proline metabolism	0	-1000	1000	1.5.99.6
1408	R01917	gamma-L-glutamyl-L-cysteinyl-glycine:spermidine ligase (ADP-forming)	c00002[c] + c00051[c] + c00315[c] <=> c00008[c] + c00009[c] + c05730[c]	Glutathione metabolism	0	-1000	1000	6.3.1.8
1409	R01918	gamma-L-glutamyl-L-cysteinyl-glycine:spermidine amidase	c00001[c] + c05730[c] <=> c00051[c] + c00315[c]	Glutathione metabolism	0	-1000	1000	3.5.1.78
1410	R01919	Spermidine:putrescine 4-aminobutyltransferase (propane-1,3-diamine-forming)	c00134[c] + c00315[c] <=> c00986[c] + c06366[c]		0	-1000	1000	2.5.1.44
1411	R01920	S-adenosylmethioninamine:putrescine 3-aminopropyltransferase	c00134[c] + c01137[c] <=> c00080[c] + c00170[c] + c00315[c]	Cysteine and methionine metabolism	0	-1000	1000	2.5.1.16
1412	R01921	(S)-Carnitine:NAD+ oxidoreductase	c00003[c] + c15025[c] <=> c00004[c] + c02636[c]		0	-1000	1000	1.1.1.254
1413	R01922	L-Carnitinamide amidohydrolase	c00001[c] + c02290[c] <=> c00014[c] + c00080[c] + c00318[c]		0	-1000	1000	3.5.1.73
1414	R01923	Palmitoyl-CoA:L-carnitine O-palmitoyltransferase	c00154[c] + c00318[c] <=> c00010[c] + c02990[c]	Fatty acid metabolism	0	-1000	1000	2.3.1.21
1415	R01925	L-carnitine hydro-lyase [4-(trimethylammonio)but-2-enoate-forming]	c00318[c] <=> c00001[c] + c04114[c]		0	-1000	1000	4.2.1.89
1416	R01926	ATP:sphingosine 1-phosphotransferase;	c00002[c] + c00319[c] <=> c00008[c] + c06124[c]	Sphingolipid metabolism	0	-1000	1000	2.7.1.91
1417	R01928	UDP-galactose:sphingosine 1-beta-galactosyltransferase	c00052[c] + c00319[c] <=> c00015[c] + c01747[c]	Sphingolipid metabolism	0	-1000	1000	2.4.1.23
1418	R01929	CDP-choline:sphingosine cholinephosphotransferase	c00080[c] + c00307[c] + c00319[c] <=> c00055[c] + c03640[c]	Sphingolipid metabolism	0	-1000	1000	2.7.8.10
1419	R01930	Trithionate thiosulfohydrolase	c00001[c] + c00080[c] + c01861[c] <=> c00059[c] + c00320[c]	Sulfur metabolism	0	-1000	1000	3.12.1.1
1420	R01931	thiosulfate:cyanide sulfurtranserase	2 c00080[c] + c00177[c] + c00320[c] <=> c00094[c] + c01755[c]		0	-1000	1000	2.8.1.1
1421	R01932	2-hydroxyadipate:NAD+ 2-oxidoreductase	c00004[c] + c00080[c] + c00322[c] <=> c00003[c] + c02360[c]		0	-1000	1000	1.1.1.172
1422	R01933	2-oxoadipate dehydrogenase complex	c00003[c] + c00010[c] + c00322[c] <=> c00004[c] + c00011[c] + c00080[c] + c00527[c]	Tryptophan metabolism	0	-1000	1000	1.2.4.2
1423	R01934	(1R,2S)-1-hydroxybutane-1,2,4-tricarboxylate:NAD+ oxidoreductase (decarboxylating)	c00003[c] + c05662[c] <=> c00004[c] + c00011[c] + c00080[c] + c00322[c]		0	-1000	1000	1.1.1.87
1424	R01936	(1R,2S)-1-hydroxybutane-1,2,4-tricarboxylate:NAD+ oxidoreductase (decarboxylating)	c05533[c] -> c00011[c] + c00322[c]	Lysine biosynthesis	1	0	1000	1.1.1.87
1425	R01937		c00003[c] + c00014[c] + c00322[c] -> c00001[c] + c00004[c] + c00080[c] + c02220[c]	Tryptophan metabolism	-1	-1000	0	1.5.1.-
1426	R01938		c00006[c] + c00014[c] + c00322[c] -> c00001[c] + c00005[c] + c00080[c] + c02220[c]	Tryptophan metabolism	-1	-1000	0	1.5.1.-
1427	R01939	L-2-aminoadipate:2-oxoglutarate aminotransferase	c00026[c] + c00956[c] <=> c00025[c] + c00322[c]	Lysine biosynthesis	0	-1000	1000	2.6.1.39
1428	R01941	Caffeic aldehyde:NADP+ oxidoreductase (CoA-caffeoylating)	c00006[c] + c00010[c] + c10945[c] <=> c00005[c] + c00080[c] + c00323[c]	Phenylpropanoid biosynthesis	0	-1000	1000	1.2.1.44
1429	R01942	S-Adenosyl-L-methionine:caffeoyl-CoA 3-O-methyltransferase	c00019[c] + c00323[c] <=> c00021[c] + c00406[c]	Phenylalanine metabolism	0	-1000	1000	2.1.1.104
1430	R01943	Caffeate:CoA ligase (AMP-forming);	c00002[c] + c00010[c] + c01197[c] <=> c00013[c] + c00020[c] + c00323[c]	Phenylpropanoid biosynthesis	0	-1000	1000	6.2.1.12
1431	R01944	Caffeoyl-CoA:putrescine N-(3,4-dihydroxycinnamoyl)transferase	c00134[c] + c00323[c] -> c00010[c] + c03002[c]		1	0	1000	2.3.1.138
1432	R01945	Caffeoyl-CoA:quinate O-(3,4-dihydroxycinnamoyl)transferase	c00296[c] + c00323[c] <=> c00010[c] + c00852[c]	Phenylpropanoid biosynthesis	0	-1000	1000	2.3.1.99
1433	R01946	Caffeoyl-CoA:isocitrate 3-O-(3,4-dihydroxycinnamoyl)transferase	c00311[c] + c00323[c] <=> c00010[c] + c02927[c]		0	-1000	1000	2.3.1.126
1434	R01951	GTP:beta-L-fucose-1-phosphate guanylyltransferase	c00044[c] + c02985[c] <=> c00013[c] + c00325[c]	Fructose and mannose metabolism	0	-1000	1000	2.7.7.30
1435	R01954	L-Citrulline:L-aspartate ligase (AMP-forming)	c00002[c] + c00049[c] + c00327[c] <=> c00013[c] + c00020[c] + c03406[c]	Alanine, aspartate and glutamate metabolism	0	-1000	1000	6.3.4.5
1436	R01956	L-Kynurenine:2-oxoglutarate aminotransferase	c00026[c] + c00328[c] <=> c00025[c] + c01252[c]	Tryptophan metabolism	0	-1000	1000	2.6.1.7
1437	R01957	L-Kynurenine:glyoxylote aminotransferase (cyclizing)	c00048[c] + c00328[c] <=> c00037[c] + c01252[c]		0	-1000	1000	2.6.1.63
1438	R01959	N-Formyl-L-kynurenine amidohydrolase	c00001[c] + c02700[c] <=> c00058[c] + c00328[c]	Tryptophan metabolism	0	-1000	1000	3.5.1.9
1439	R01960	L-Kynurenine,NADPH:oxygen oxidoreductase (3-hydroxylating)	c00005[c] + c00007[c] + c00080[c] + c00328[c] -> c00001[c] + c00006[c] + c03227[c]	Tryptophan metabolism	1	0	1000	1.14.13.9
1440	R01961	ATP:D-glucosamine 6-phosphotransferase	c00002[c] + c00329[c] <=> c00008[c] + c00352[c]	Amino sugar and nucleotide sugar metabolism	0	-1000	1000	2.7.1.1
1441	R01962	D-glucosamine:oxygen 1-oxidoreductase	c00001[c] + c00007[c] + c00329[c] -> c00027[c] + c03752[c]		1	0	1000	1.1.3.-
1442	R01963	N-Sulfo-D-glucosamine sulfohydrolase	c00001[c] + c01075[c] <=> c00059[c] + c00329[c]		0	-1000	1000	3.10.1.1
1443	R01964	ITP:D-glucosamine 6-phosphotransferase	c00081[c] + c00329[c] <=> c00104[c] + c00352[c]		0	-1000	1000	2.7.1.1
1444	R01965	dATP:D-glucosamine 6-phosphotransferase	c00131[c] + c00329[c] <=> c00206[c] + c00352[c]		0	-1000	1000	2.7.1.1
1445	R01967	ATP:deoxyguanosine 5'-phosphotransferase	c00002[c] + c00330[c] <=> c00008[c] + c00362[c]	Purine metabolism	0	-1000	1000	2.7.1.113
1446	R01968	2'-Deoxyguanosine 5'-monophosphate phosphohydrolase	c00001[c] + c00362[c] <=> c00009[c] + c00330[c]	Purine metabolism	0	-1000	1000	3.1.3.5
1447	R01969	Deoxyguanosine:orthophosphate ribosyltransferase	c00009[c] + c00330[c] <=> c00242[c] + c00672[c]	Purine metabolism	0	-1000	1000	2.4.2.1
1448	R01971	Indolelactate:NAD+ oxidoreductase	c00003[c] + c02043[c] <=> c00004[c] + c00080[c] + c00331[c]	Tryptophan metabolism	0	-1000	1000	1.1.1.110
1449	R01972	S-Adenosyl-L-methionine:indolepyruvate C-methyltransferase	c00019[c] + c00331[c] <=> c00021[c] + c03914[c]		0	-1000	1000	2.1.1.47
1450	R01973	S-Adenosyl-L-methionine:(indol-3-yl)pyruvate C-methyltransferase	c00019[c] + c00331[c] <=> c00021[c] + c05644[c]	Tryptophan metabolism	0	-1000	1000	2.1.1.47
1451	R01974	3-(indol-3-yl)pyruvate carboxy-lyase [(2-indol-3-yl)acetaldehyde-forming]	c00331[c] <=> c00011[c] + c00637[c]	Tryptophan metabolism	0	-1000	1000	4.1.1.43
1452	R01975	(S)-3-Hydroxybutanoyl-CoA:NAD+ oxidoreductase	c00003[c] + c01144[c] <=> c00004[c] + c00080[c] + c00332[c]	Fatty acid metabolism	0	-1000	1000	1.1.1.35
1453	R01976	(S)-3-Hydroxybutanoyl-CoA:NADP+ oxidoreductase	c00006[c] + c01144[c] <=> c00005[c] + c00080[c] + c00332[c]	Benzoate degradation	0	-1000	1000	1.1.1.157
1454	R01977	(R)-3-Hydroxybutanoyl-CoA:NADP+ oxidoreductase	c00006[c] + c03561[c] <=> c00005[c] + c00080[c] + c00332[c]	Glyoxylate and dicarboxylate metabolism	0	-1000	1000	1.1.1.36
1455	R01978	acetyl-CoA:acetoacetyl-CoA C-acetyltransferase (thioester-hydrolysing, carboxymethyl-forming)	c00010[c] + c00356[c] <=> c00001[c] + c00024[c] + c00332[c]	Synthesis and degradation of ketone bodies	0	-1000	1000	2.3.3.10
1456	R01980	ATP:D-galacturonate 1-phosphotransferase	c00002[c] + c00333[c] <=> c00008[c] + c04037[c]	Amino sugar and nucleotide sugar metabolism	0	-1000	1000	2.7.1.44
1457	R01981	uronate:NAD+ 1-oxidoreductase;	c00001[c] + c00003[c] + c00333[c] <=> c00004[c] + c00080[c] + c00879[c]		0	-1000	1000	1.1.1.203
1458	R01983	D-Galacturonate aldose-ketose-isomerase	c00333[c] <=> c00558[c]	Pentose and glucuronate interconversions	0	-1000	1000	5.3.1.12
1459	R01984		c00333[c] -> c00001[c] + c06430[c]		-1	-1000	0
1460	R01986	4-Aminobutyraldehyde:NAD+ oxidoreductase	c00001[c] + c00006[c] + c00555[c] <=> c00005[c] + c00080[c] + c00334[c]	Arginine and proline metabolism	0	-1000	1000	1.2.1.3
1461	R01987	4-acetamidobutanoate amidohydrolase	c00033[c] + c00334[c] -> c00001[c] + c02946[c]	Arginine and proline metabolism	-1	-1000	0	3.5.1.63
1462	R01989	L-Arginine:4-aminobutanoate amidinotransferase	c00062[c] + c00334[c] <=> c00077[c] + c01035[c]	Arginine and proline metabolism	0	-1000	1000	2.1.4.1
1463	R01990	4-Guanidinobutanoate amidinohydrolase	c00001[c] + c01035[c] -> c00086[c] + c00334[c]	Arginine and proline metabolism	1	0	1000	3.5.3.7
1464	R01991	L-histidine:4-aminobutanoate ligase (AMP-forming)	c00002[c] + c00135[c] + c00334[c] <=> c00013[c] + c00020[c] + c00884[c]	Arginine and proline metabolism	0	-1000	1000	6.3.2.11
1465	R01992	alpha-Aminobutyryl histidine hydrolase	c00001[c] + c00884[c] <=> c00135[c] + c00334[c]	Arginine and proline metabolism	0	-1000	1000	3.4.13.3
1466	R01993	(S)-dihydroorotate amidohydrolase	c00001[c] + c00337[c] <=> c00438[c]	Pyrimidine metabolism	0	-1000	1000	3.5.2.3
1467	R02000	rubredoxin:NAD+ oxidoreductase	c00003[c] + c00080[c] + c00138[c] + c00340[c] <=> c00004[c] + c00139[c] + c00435[c]	Fatty acid metabolism	0	-1000	1000	1.18.1.1
1468	R02002	Reduced rubredoxin:NADP+ oxidoreductase	c00006[c] + c00080[c] + c00138[c] + c00340[c] <=> c00005[c] + c00139[c] + c00435[c]	Fatty acid metabolism	0	-1000	1000	1.18.1.4
1469	R02003	Geranyl-diphosphate:isopentenyl-diphosphate geranyltrans-transferase	c00129[c] + c00341[c] -> c00013[c] + c00448[c]	Terpenoid backbone biosynthesis	1	0	1000	2.5.1.10
1470	R02004	geranyl-diphosphate diphosphate-lyase [cyclizing, (-)-endo-fenchol-forming]	c00001[c] + c00341[c] <=> c00013[c] + c02344[c]	Monoterpenoid biosynthesis	0	-1000	1000	4.2.3.10
1471	R02006	Geranyl-diphosphate diphosphate-lyase (cyclizing, sabinene-hydrate-forming)	c00001[c] + c00341[c] <=> c00013[c] + c02462[c]	Monoterpenoid biosynthesis	0	-1000	1000	4.2.3.11
1472	R02007	(+)-Bornyl-diphosphate lyase (decyclizing)	c03190[c] <=> c00341[c]	Monoterpenoid biosynthesis	0	-1000	1000	5.5.1.8
1473	R02008		2 c00080[c] + 2 c00138[c] + c17622[c] <=> 2 c00139[c] + c06069[c]	Monoterpenoid biosynthesis	0	-1000	1000
1474	R02009	geranyldiphosphate diphosphate-lyase (myrcene-forming)	c00341[c] -> c00013[c] + c06074[c]	Monoterpenoid biosynthesis	1	0	1000	4.2.3.15
1475	R02010	geranyl-diphosphate diphosphate-lyase (cyclizing, terpinolene-forming)	c00341[c] -> c00013[c] + c06075[c]		1	0	1000	4.2.3.-
1476	R02011	geranyl-diphosphate diphosphate-lyase (cyclizing, Comphene-forming)	c00341[c] <=> c00013[c] + c06076[c]	Monoterpenoid biosynthesis	0	-1000	1000	4.2.3.-
1477	R02013	geranyl-diphosphate diphosphate-lyase [cyclizing; (4S)-limonene-forming]	c00341[c] -> c00013[c] + c00521[c]	Monoterpenoid biosynthesis	1	0	1000	4.2.3.16
1478	R02032	6-Phospho-2-dehydro-D-gluconate:NAD+ 2-oxidoreductase	c00003[c] + c00345[c] <=> c00004[c] + c00080[c] + c01218[c]	Pentose phosphate pathway	0	-1000	1000	1.1.1.43
1479	R02034	6-phospho-D-gluconate:NADP+ 2-oxidoreductase	c00006[c] + c00345[c] <=> c00005[c] + c00080[c] + c01218[c]	Pentose phosphate pathway	0	-1000	1000	1.1.1.43
1480	R02035	6-Phospho-D-glucono-1,5-lactone lactonohydrolase	c00001[c] + c01236[c] <=> c00345[c]	Pentose phosphate pathway	0	-1000	1000	3.1.1.31
1481	R02036	6-Phospho-D-gluconate hydro-lyase(2-dehydro-3-deoxy-6-phospho-D-gluconate-forming)	c00345[c] -> c00001[c] + c04442[c]	Pentose phosphate pathway	1	0	1000	4.2.1.12
1482	R02037	S-Adenosyl-L-methionine:ethanolamine-phosphate N-methyltransferase	c00019[c] + c00346[c] <=> c00021[c] + c01210[c]	Glycerophospholipid metabolism	0	-1000	1000	2.1.1.103
1483	R02038	CTP:ethanolamine-phosphate cytidylyltransferase	c00063[c] + c00346[c] <=> c00013[c] + c00570[c]	Glycerophospholipid metabolism	0	-1000	1000	2.7.7.14
1484	R02047	3-Hydroxy-2-methylpropanoate:NAD+ oxidoreductase	c00003[c] + c01188[c] <=> c00004[c] + c00080[c] + c00349[c]		0	-1000	1000	1.1.1.31
1485	R02050	(R)-3-Amino-2-methylpropanoate:pyruvate aminotransferase	c00022[c] + c01205[c] <=> c00041[c] + c00349[c]		0	-1000	1000	2.6.1.40
1486	R02058	acetyl-CoA:D-glucosamine-6-phosphate N-acetyltransferase	c00024[c] + c00352[c] <=> c00010[c] + c00357[c]	Amino sugar and nucleotide sugar metabolism	0	-1000	1000	2.3.1.4
1487	R02059	N-Acetyl-D-glucosamine-6-phosphate amidohydrolase	c00001[c] + c00357[c] <=> c00033[c] + c00352[c]	Amino sugar and nucleotide sugar metabolism	0	-1000	1000	3.5.1.25
1488	R02060	D-Glucosamine 1-phosphate 1,6-phosphomutase;	c06156[c] <=> c00352[c]	Amino sugar and nucleotide sugar metabolism	0	-1000	1000	5.4.2.10
1489	R02061	trans,trans-Farnesyl-diphosphate:isopentenyl-diphosphate farnesyltranstransferase	c00129[c] + c00448[c] -> c00013[c] + c00353[c]	Terpenoid backbone biosynthesis	1	0	1000	2.5.1.29
1490	R02063	geranylgeranyl reductase	3 c00005[c] + 3 c00080[c] + c00353[c] -> 3 c00006[c] + c05427[c]	Terpenoid backbone biosynthesis	1	0	1000	1.3.1.83
1491	R02064	Geranylgeranyl-diphosphate diphosphate-lyase (cyclizing)	c00353[c] <=> c00013[c] + c01414[c]	Diterpenoid biosynthesis	0	-1000	1000	4.2.3.8
1492	R02065	Geranylgeranyl-diphosphate:geranylgeranyl-diphosphate geranylgeranyltransferase	2 c00353[c] -> c00013[c] + c03427[c]		1	0	1000	2.5.1.32
1493	R02068	ent-Copalyl-diphosphate lyase	c00353[c] <=> c06089[c]	Diterpenoid biosynthesis	0	-1000	1000	5.5.1.13
1494	R02071	ATP:D-fructose-1-phosphate 6-phosphotransferase	c00002[c] + c01094[c] <=> c00008[c] + c05378[c]	Fructose and mannose metabolism	0	-1000	1000	2.7.1.56
1495	R02073	diphosphate:beta-D-fructose-6-phosphate 1-phosphotransferase	c00013[c] + c05345[c] <=> c00009[c] + c05378[c]	Fructose and mannose metabolism	0	-1000	1000	2.7.1.90
1496	R02075	3,4-Dihydroxy-L-phenylalanine:oxygen 4,5-oxidoreductase (recyclizing)	c00007[c] + c00355[c] -> c04796[c]	Tyrosine metabolism	1	0	1000	1.13.11.29
1497	R02076	3,4-Dihydroxy-L-phenylalanine:oxygen 2,3-oxidoreductase (recyclizing)	c00007[c] + c00355[c] -> c04797[c]	Tyrosine metabolism	1	0	1000	1.13.11.30
1498	R02077	3,4-Dihydroxy-L-phenylalanine:2-oxoglutarate aminotransferase	c00026[c] + c00355[c] <=> c00025[c] + c04045[c]	Tyrosine metabolism	0	-1000	1000	2.6.1.49
1499	R02080	3,4-Dihydroxy-L-phenylalanine carboxy-lyase	c00355[c] -> c00011[c] + c03758[c]	Tyrosine metabolism	1	0	1000	4.1.1.25
1500	R02081	(R)-Mevalonate:NAD+ oxidoreductase (CoA-acetylating)	2 c00003[c] + c00010[c] + c00418[c] <=> 2 c00004[c] + 2 c00080[c] + c00356[c]	Terpenoid backbone biosynthesis	0	-1000	1000	1.1.1.88
1501	R02082	(R)-Mevalonate:NADP+ oxidoreductase (CoA acylating)	2 c00006[c] + c00010[c] + c00418[c] <=> 2 c00005[c] + 2 c00080[c] + c00356[c]	Terpenoid backbone biosynthesis	0	-1000	1000	1.1.1.34
1502	R02083	(S)-3-Hydroxy-3-methylglutaryl-CoA hydrolase	c00001[c] + c00356[c] -> c00010[c] + c03761[c]		1	0	1000	3.1.2.5
1503	R02084	succinyl-CoA:3-hydroxy-3-methylglutarate CoA-transferase	c00091[c] + c03761[c] <=> c00042[c] + c00356[c]		0	-1000	1000	2.8.3.13
1504	R02085	(S)-3-Hydroxy-3-methylglutaryl-CoA hydro-lyase (trans-3-methylglutaconyl-CoA-forming)	c00356[c] <=> c00001[c] + c03231[c]	Valine, leucine and isoleucine degradation	0	-1000	1000	4.2.1.18
1505	R02087	N-Acetyl-D-glucosamine 6-phosphate 2-epimerase	c00357[c] <=> c04257[c]	Amino sugar and nucleotide sugar metabolism	0	-1000	1000	5.1.3.9
1506	R02088	2'-Deoxyadenosine 5'-monophosphate phosphohydrolase	c00001[c] + c00360[c] <=> c00009[c] + c00559[c]	Purine metabolism	0	-1000	1000	3.1.3.5
1507	R02089	ATP:deoxyadenosine 5'-phosphotransferase	c00002[c] + c00559[c] <=> c00008[c] + c00360[c]	Purine metabolism	0	-1000	1000	2.7.1.76
1508	R02090	ATP:dGMP phosphotransferase	c00002[c] + c00362[c] <=> c00008[c] + c00361[c]	Purine metabolism	0	-1000	1000	2.7.4.8
1509	R02091	dGTP:cytidine 5'-phosphotransferase	c00286[c] + c00475[c] <=> c00055[c] + c00361[c]	Pyrimidine metabolism	0	-1000	1000	2.7.1.48
1510	R02092	dTDP phosphohydrolase	c00001[c] + c00363[c] -> c00009[c] + c00364[c]	Pyrimidine metabolism	1	0	1000	3.6.1.5
1511	R02093	ATP:dTDP phosphotransferase	c00002[c] + c00363[c] <=> c00008[c] + c00459[c]	Pyrimidine metabolism	0	-1000	1000	2.7.4.6
1512	R02094	ATP:dTMP phosphotransferase	c00002[c] + c00364[c] <=> c00008[c] + c00363[c]	Pyrimidine metabolism	0	-1000	1000	2.7.4.9
1513	R02095	dTTP nucleotidohydrolase	c00001[c] + c00459[c] -> c00009[c] + c00363[c]	Pyrimidine metabolism	1	0	1000	3.6.1.5
1514	R02096	dTTP:cytidine 5'-phosphotransferase	c00459[c] + c00475[c] <=> c00055[c] + c00363[c]	Pyrimidine metabolism	0	-1000	1000	2.7.1.48
1515	R02097	dTTP:uridine 5'-phosphotransferase	c00299[c] + c00459[c] <=> c00105[c] + c00363[c]	Pyrimidine metabolism	0	-1000	1000	2.7.1.48
1516	R02098	ATP:dUMP phosphotransferase	c00002[c] + c00365[c] <=> c00008[c] + c01346[c]	Pyrimidine metabolism	0	-1000	1000	2.7.4.4
1517	R02099	ATP:deoxyuridine 5'-phosphotransferase	c00002[c] + c00526[c] <=> c00008[c] + c00365[c]	Pyrimidine metabolism	0	-1000	1000	2.7.1.21
1518	R02100	dUTP nucleotidohydrolase	c00001[c] + c00460[c] -> c00013[c] + c00365[c]	Pyrimidine metabolism	1	0	1000	3.6.1.19
1519	R02101	5,10-Methylenetetrahydrofolate:dUMP C-methyltransferase	c00143[c] + c00365[c] <=> c00364[c] + c00415[c]	Pyrimidine metabolism	0	-1000	1000	2.1.1.45
1520	R02102	2'-Deoxyuridine 5'-monophosphate phosphohydrolase	c00001[c] + c00365[c] -> c00009[c] + c00526[c]	Pyrimidine metabolism	1	0	1000	3.1.3.5
1521	R02103	xanthine:NAD+ oxidoreductase	c00001[c] + c00003[c] + c00385[c] <=> c00004[c] + c00080[c] + c00366[c]	Purine metabolism	0	-1000	1000	1.17.1.4
1522	R02106	Urate:oxygen oxidoreductase	c00001[c] + c00007[c] + c00366[c] <=> c00027[c] + c11821[c]	Purine metabolism	0	-1000	1000	1.7.3.3
1523	R02107	Xanthine:oxygen oxidoreductase	c00001[c] + c00007[c] + c00385[c] -> c00027[c] + c00366[c]	Purine metabolism	1	0	1000	1.17.3.2
1524	R02113	UDPglucose:sterol 3-O-beta-D-glucosyltransferase	c00029[c] + c00370[c] <=> c00015[c] + c03641[c]		0	-1000	1000	2.4.1.173
1525	R02118	UDPglucose:zeatin O-beta-D-glucosyltransferase	c00029[c] + c00371[c] <=> c00015[c] + c03423[c]	Zeatin biosynthesis	0	-1000	1000	2.4.1.203
1526	R02119	UDP-D-xylose:zeatin O-beta-D-xylosyltransferase	c00190[c] + c00371[c] <=> c00015[c] + c03300[c]	Zeatin biosynthesis	0	-1000	1000	2.4.2.40
1527	R02123	retinal:NAD+ oxidoreductase	c00001[c] + c00003[c] + c00376[c] <=> c00004[c] + c00080[c] + c00777[c]	Retinol metabolism	0	-1000	1000	1.2.1.36
1528	R02124	retinol:NAD+ oxidoreductase	c00003[c] + c00473[c] <=> c00004[c] + c00080[c] + c00376[c]	Retinol metabolism	0	-1000	1000	1.1.1.1
1529	R02125	Retinal:oxygen oxidoreductase	c00001[c] + c00007[c] + c00376[c] -> c00027[c] + c00777[c]	Retinol metabolism	1	0	1000	1.2.3.11
1530	R02126	all-trans-Retinal 11-cis-trans-isomerase	c00376[c] <=> c02110[c]	Retinol metabolism	0	-1000	1000	5.2.1.3
1531	R02129		2 c00139[c] + c00376[c] <=> 2 c00080[c] + 2 c00138[c] + c05918[c]		0	-1000	1000
1532	R02132	Thiamin:oxygen 5-oxidoreductase	c00001[c] + 2 c00007[c] + c00378[c] -> 2 c00027[c] + c02892[c]		1	0	1000	1.1.3.23
1533	R02133	Thiamin hydrolase	c00001[c] + c00378[c] <=> c00080[c] + c01279[c] + c04294[c]	Thiamine metabolism	0	-1000	1000	3.5.99.2
1534	R02134	ATP:thiamine phosphotransferase	c00002[c] + c00378[c] <=> c00008[c] + c01081[c]	Thiamine metabolism	0	-1000	1000	2.7.1.89
1535	R02135	thiamin monophosphate phosphohydrolase	c00009[c] + c00378[c] -> c00001[c] + c01081[c]	Thiamine metabolism	-1	-1000	0	3.1.3.-
1536	R02136	ATP:xylitol 5-phosphotransferase	c00002[c] + c00379[c] <=> c00008[c] + c02895[c]		0	-1000	1000	2.7.1.122
1537	R02137	Cytidine ribohydrolase	c00001[c] + c00475[c] <=> c00121[c] + c00380[c]	Pyrimidine metabolism	0	-1000	1000	3.2.2.8
1538	R02139	Barbiturate amidohydrolase	c00001[c] + c00813[c] <=> c15607[c]	Pyrimidine metabolism	0	-1000	1000	3.5.2.1
1539	R02141		c00001[c] + c00385[c] <=> c05515[c]	Purine metabolism	0	-1000	1000	3.5.2.-
1540	R02142	XMP:pyrophosphate phosphoribosyltransferase	c00013[c] + c00655[c] <=> c00119[c] + c00385[c]	Purine metabolism	0	-1000	1000	2.4.2.8
1541	R02143	Xanthosine ribohydrolase	c00001[c] + c01762[c] <=> c00121[c] + c00385[c]	Purine metabolism	0	-1000	1000	3.2.2.1
1542	R02144	S-Adenosyl-L-methionine:carnosine N-methyltransferase	c00019[c] + c00386[c] <=> c00021[c] + c01262[c]	Histidine metabolism	0	-1000	1000	2.1.1.22
1543	R02145	Guanosine aminohydrolase	c00001[c] + c00387[c] <=> c00014[c] + c01762[c]		0	-1000	1000	3.5.4.15
1544	R02147	guanosine:phosphate alpha-D-ribosyltransferase	c00009[c] + c00387[c] <=> c00242[c] + c00620[c]	Purine metabolism	0	-1000	1000	2.4.2.1
1545	R02148	Guanosine 3'-phosphate phosphohydrolase	c00001[c] + c06193[c] <=> c00009[c] + c00387[c]	Purine metabolism	0	-1000	1000	3.1.3.6
1546	R02150	1H-Imidazole-4-ethanamine:oxygen oxidoreductase (deaminating) (copper-containing)	c00001[c] + c00007[c] + c00388[c] -> c00014[c] + c00027[c] + c05130[c]	Histidine metabolism	1	0	1000	1.4.3.22
1547	R02152		c00024[c] + c00388[c] <=> c00010[c] + c05135[c]	Histidine metabolism	0	-1000	1000	2.3.1.-
1548	R02155	S-Adenosyl-L-methionine:histamine N-tele-methyltransferase	c00019[c] + c00388[c] <=> c00021[c] + c05127[c]	Histidine metabolism	0	-1000	1000	2.1.1.8
1549	R02156	quercetin:oxygen 2,3-oxidoreductase (decyclizing)	c00007[c] + c00389[c] <=> c00237[c] + c04524[c]		0	-1000	1000	1.13.11.24
1550	R02157	S-Adenosyl-L-methionine:3,5,7,3',4'-pentahydroxyfavone 3-O-methyltransferase	c00019[c] + c00389[c] <=> c00021[c] + c04443[c]	Flavone and flavonol biosynthesis	0	-1000	1000	2.1.1.76
1551	R02158	UDPglucose:flavonol 3-O-D-glucosyltransferase	c00029[c] + c00389[c] -> c00015[c] + c05623[c]	Flavone and flavonol biosynthesis	1	0	1000	2.4.1.91
1552	R02159	3'-Phosphoadenylylsulfate:quercetin 3-sulfotransferase	c00053[c] + c00389[c] <=> c00054[c] + c00616[c]	Flavone and flavonol biosynthesis	0	-1000	1000	2.8.2.25
1553	R02160	dihydroflavonol,2-oxoglutarate:oxygen oxidoreductase	c00007[c] + c00026[c] + c01617[c] <=> c00001[c] + c00011[c] + c00042[c] + c00389[c]	Flavonoid biosynthesis	0	-1000	1000	1.14.11.23
1554	R02167	D-Mannitol-1-phosphate phosphohydrolase	c00001[c] + c00644[c] <=> c00009[c] + c00392[c]	Fructose and mannose metabolism	0	-1000	1000	3.1.3.22
1555	R02168	GDPglucose:D-glucose-6-phosphate 1-alpha-D-glucosyltransferase	c00092[c] + c00394[c] <=> c00035[c] + c00689[c]		0	-1000	1000	2.4.1.36
1556	R02171	Pyrimidine-5'-nucleotide phosphoribo(deoxyribo)hydrolase	c00001[c] + c03536[c] <=> c00080[c] + c00117[c] + c00396[c]		0	-1000	1000	3.2.2.10
1557	R02172	pyrimidine-nucleoside ribohydrolase	c00001[c] + c03169[c] <=> c00080[c] + c00121[c] + c00396[c]		0	-1000	1000	3.2.2.8
1558	R02173	Tryptamine:oxygen oxidoreductase(deaminating)	c00001[c] + c00007[c] + c00398[c] -> c00014[c] + c00027[c] + c00637[c]	Tryptophan metabolism	1	0	1000	1.4.3.4
1559	R02174	S-Adenosyl-L-methionine:amine N-methyltransferase	c00019[c] + c00398[c] <=> c00021[c] + c06213[c]	Tryptophan metabolism	0	-1000	1000	2.1.1.49
1560	R02177	(-)-menthol:NADP+ oxidoreductase	c00006[c] + c00400[c] <=> c00005[c] + c00080[c] + c00843[c]	Monoterpenoid biosynthesis	0	-1000	1000	1.1.1.207
1561	R02178	(-)-menthol,NADPH:oxygen oxidoreductase (8-hydroxylating)	c00005[c] + c00007[c] + c00080[c] + c00400[c] -> c00001[c] + c00006[c] + c02904[c]		1	0	1000	1.14.13.46
1562	R02179	UDPglucose:(-)-menthol O-beta-D-glucosyltransferase	c00029[c] + c00400[c] <=> c00015[c] + c03962[c]		0	-1000	1000	2.4.1.127
1563	R02193	Coniferyl aldehyde:NADP+ oxidoreductase (CoA-feruloylating)	c00006[c] + c00010[c] + c02666[c] <=> c00005[c] + c00080[c] + c00406[c]	Phenylpropanoid biosynthesis	0	-1000	1000	1.2.1.44
1564	R02194	Ferulate:CoA ligase (AMP-forming)	c00002[c] + c00010[c] + c01494[c] <=> c00013[c] + c00020[c] + c00406[c]	Phenylpropanoid biosynthesis	0	-1000	1000	6.2.1.12
1565	R02195	Feruloyl-CoA:quinate O-(hydroxycinnamoyl)transferase	c00296[c] + c00406[c] <=> c00010[c] + c02572[c]		0	-1000	1000	2.3.1.99
1566	R02196	L-Isoleucine:NAD+ oxidoreductase(deaminating)	c00001[c] + c00003[c] + c00407[c] <=> c00004[c] + c00014[c] + c00080[c] + c00671[c]	Valine, leucine and isoleucine biosynthesis	0	-1000	1000	1.4.1.9
1567	R02197	L-Isoleucine:oxygen oxidoreductase (deaminating)	c00001[c] + c00007[c] + c00407[c] -> c00014[c] + c00027[c] + c00671[c]	Valine, leucine and isoleucine degradation	1	0	1000	1.4.3.2
1568	R02199	L-Isoleucine:2-oxoglutarate aminotransferase	c00026[c] + c00407[c] <=> c00025[c] + c00671[c]	Valine, leucine and isoleucine degradation	0	-1000	1000	2.6.1.42
1569	R02200	Valine:(S)-3-methyl-2-oxopentanoate aminotransferase	c00183[c] + c00671[c] <=> c00141[c] + c00407[c]		0	-1000	1000	2.6.1.32
1570	R02201	L-Pipecolate:NAD+ 2-oxidoreductase	c00003[c] + c00408[c] <=> c00004[c] + c00080[c] + c04092[c]	Lysine degradation	0	-1000	1000	1.5.1.1
1571	R02203	L-Pipecolate:NADP+ 2-oxidoreductase	c00006[c] + c00408[c] <=> c00005[c] + c00080[c] + c04092[c]	Lysine degradation	0	-1000	1000	1.5.1.1
1572	R02204	L-Pipecolate:oxygen 1,6-oxidoreductase	c00007[c] + c00408[c] -> c00027[c] + c00450[c]	Lysine degradation	1	0	1000	1.5.3.7
1573	R02205	L-Pipecolate:(acceptor) 1,6-oxidoreductase	c00016[c] + c00408[c] <=> c00450[c] + c01352[c]	Lysine degradation	0	-1000	1000	1.5.99.3
1574	R02206A	L-Pipecolate:(acceptor) 1,6-oxidoreductase	c00003[c] + c00408[c] <=> c00004[c] + c00080[c] + c00450[c]		0	-1000	1000	1.5.99.3
1575	R02206B	L-Pipecolate:(acceptor) 1,6-oxidoreductase	c00006[c] + c00408[c] <=> c00005[c] + c00080[c] + c00450[c]		0	-1000	1000	1.5.99.3
1576	R02207	20alpha-Hydroxy-4-pregnen-3-one:NAD+ 20-oxidoreductase	c00003[c] + c04042[c] <=> c00004[c] + c00080[c] + c00410[c]	Steroid hormone biosynthesis	0	-1000	1000	1.1.1.149
1577	R02208	5alpha-pregnane-3,20-dione:NADP+ 5-oxidoreductase	c00006[c] + c03681[c] <=> c00005[c] + c00080[c] + c00410[c]	Steroid hormone biosynthesis	0	-1000	1000	1.3.1.30
1578	R02209	20alpha-Hydroxy-4-pregnen-3-one:NADP+ 20-oxidoreductase	c00006[c] + c04042[c] <=> c00005[c] + c00080[c] + c00410[c]	Steroid hormone biosynthesis	0	-1000	1000	1.1.1.149
1579	R02210	Ketosteroid,NADPH:oxygen oxidoreductase (20-hydroxylating, ester-producing/20-hydroxylating, side-chain cleaving/17-hydroxylating, lactonizing)	c00005[c] + c00007[c] + c00080[c] + c00410[c] -> c00001[c] + c00006[c] + c03027[c]		1	0	1000	1.14.13.54
1580	R02211A	Progesterone,hydrogen-donor:oxygen oxidoreductase (17-alpha-hydroxylating)	c00004[c] + c00007[c] + c00080[c] + c00410[c] -> c00001[c] + c00003[c] + c01176[c]	Steroid hormone biosynthesis	1	0	1000	1.14.99.9
1581	R02211B	Progesterone,hydrogen-donor:oxygen oxidoreductase (17-alpha-hydroxylating)	c00005[c] + c00007[c] + c00080[c] + c00410[c] -> c00001[c] + c00006[c] + c01176[c]	Steroid hormone biosynthesis	1	0	1000	1.14.99.9
1582	R02212A	Progesterone,hydrogen-donor:oxygen oxidoreductase (hydroxylating)	c00004[c] + c00007[c] + c00080[c] + c00410[c] -> c00001[c] + c00003[c] + c03027[c]		1	0	1000	1.14.99.4
1583	R02212B	Progesterone,hydrogen-donor:oxygen oxidoreductase (hydroxylating)	c00005[c] + c00007[c] + c00080[c] + c00410[c] -> c00001[c] + c00006[c] + c03027[c]		1	0	1000	1.14.99.4
1584	R02213A	Progesterone,hydrogen-donor:oxygen oxidoreductase (21-hydroxylating)	c00004[c] + c00007[c] + c00080[c] + c00410[c] -> c00001[c] + c00003[c] + c03205[c]	Steroid hormone biosynthesis	1	0	1000	1.14.99.10
1585	R02213B	Progesterone,hydrogen-donor:oxygen oxidoreductase (21-hydroxylating)	c00005[c] + c00007[c] + c00080[c] + c00410[c] -> c00001[c] + c00006[c] + c03205[c]	Steroid hormone biosynthesis	1	0	1000	1.14.99.10
1586	R02214A	Progesterone,hydrogen-donor:oxygen oxidoreductase (11alpha-hydroxylating)	c00004[c] + c00007[c] + c00080[c] + c00410[c] -> c00001[c] + c00003[c] + c03747[c]	Steroid hormone biosynthesis	1	0	1000	1.14.99.14
1587	R02214B	Progesterone,hydrogen-donor:oxygen oxidoreductase (11alpha-hydroxylating)	c00005[c] + c00007[c] + c00080[c] + c00410[c] -> c00001[c] + c00006[c] + c03747[c]	Steroid hormone biosynthesis	1	0	1000	1.14.99.14
1588	R02215A	5beta-Pregnane-3,20-dione:(acceptor) delta4-oxidoreductase	c00003[c] + c05479[c] <=> c00004[c] + c00080[c] + c00410[c]	Steroid hormone biosynthesis	0	-1000	1000	1.3.99.6
1589	R02215B	5beta-Pregnane-3,20-dione:(acceptor) delta4-oxidoreductase	c00006[c] + c05479[c] <=> c00005[c] + c00080[c] + c00410[c]	Steroid hormone biosynthesis	0	-1000	1000	1.3.99.6
1590	R02216	Pregnenolone:NAD+ 3-oxidoreductase	c00003[c] + c01953[c] <=> c00004[c] + c00080[c] + c00410[c]	Steroid hormone biosynthesis	0	-1000	1000	1.1.1.145
1591	R02218	Progesterone,reduced ferredoxin:oxygen oxidoreductase (11-hydroxylating)	c00007[c] + 2 c00080[c] + 2 c00138[c] + c00410[c] <=> c00001[c] + 2 c00139[c] + c05498[c]	Steroid hormone biosynthesis	0	-1000	1000	1.14.15.4
1592	R02219	3-Oxo-5beta-steroid:NADP+ delta4-oxidoreductase;	c00005[c] + c00080[c] + c00410[c] <=> c00006[c] + c05479[c]	Steroid hormone biosynthesis	0	-1000	1000	1.3.1.3
1593	R02220	sinapoyl aldehyde:NADP+ oxidoreductase (CoA-sinapoylating)	c00006[c] + c00010[c] + c05610[c] <=> c00005[c] + c00080[c] + c00411[c]	Phenylpropanoid biosynthesis	0	-1000	1000	1.2.1.44
1594	R02221	Sinapate:CoA ligase (AMP-forming)	c00002[c] + c00010[c] + c00482[c] <=> c00013[c] + c00020[c] + c00411[c]	Phenylpropanoid biosynthesis	0	-1000	1000	6.2.1.12
1595	R02223	Stearoyl-CoA:malonyl-CoA C-acyltransferase (decarboxylating, oxoacyl- and enoyl-reducing)	2 c00004[c] + 2 c00080[c] + c00083[c] + c00412[c] <=> c00001[c] + 2 c00003[c] + c00010[c] + c00011[c] + c02041[c]		0	-1000	1000	2.3.1.119
1596	R02224	Stearoyl-CoA:malonyl-CoA C-acyltransferase (decarboxylating, oxoacyl- and enoyl-reducing)	2 c00005[c] + 2 c00080[c] + c00083[c] + c00412[c] <=> c00001[c] + 2 c00006[c] + c00010[c] + c00011[c] + c02041[c]		0	-1000	1000	2.3.1.119
1597	R02225	ATP:streptomycin 6-phosphotransferase	c00002[c] + c00413[c] <=> c00008[c] + c01138[c]	Streptomycin biosynthesis	0	-1000	1000	2.7.1.72
1598	R02226	ATP:streptomycin 3''-adenylyltransferase	c00002[c] + c00413[c] <=> c00013[c] + c03462[c]		0	-1000	1000	2.7.7.47
1599	R02227	ATP:streptomycin 3''-phosphotransferase	c00002[c] + c00413[c] <=> c00008[c] + c03731[c]		0	-1000	1000	2.7.1.87
1600	R02228	Streptomycin-6-phosphate phosphohydrolase	c00001[c] + c01138[c] -> c00009[c] + c00413[c]	Streptomycin biosynthesis	1	0	1000	3.1.3.39
1601	R02229	cyclohexanol:NAD+ oxidoreductase	c00004[c] + c00080[c] + c00414[c] <=> c00003[c] + c00854[c]	Caprolactam degradation	0	-1000	1000	1.1.1.90
1602	R02231	Cyclohexanone,NADPH:oxygen oxidoreductase (6-hydroxylating 1,2-lactonizing)	c00005[c] + c00007[c] + c00080[c] + c00414[c] -> c00001[c] + c00006[c] + c01880[c]	Caprolactam degradation	1	0	1000	1.14.13.22
1603	R02232	(1-Hydroxycyclohexan-1-yl)acetyl-CoA cyclohexanone-lyase	c04316[c] -> c00024[c] + c00414[c]		1	0	1000	4.1.3.35
1604	R02233	Cyclohexylamine:oxygen oxidoreductase (deaminating)	c00001[c] + c00007[c] + c00571[c] -> c00014[c] + c00027[c] + c00414[c]	Caprolactam degradation	1	0	1000	1.4.3.12
1605	R02234A	Cyclohexanone:(acceptor) 2-oxidoreductase	c00003[c] + c00414[c] <=> c00004[c] + c00080[c] + c02395[c]		0	-1000	1000	1.3.99.14
1606	R02234B	Cyclohexanone:(acceptor) 2-oxidoreductase	c00006[c] + c00414[c] <=> c00005[c] + c00080[c] + c02395[c]		0	-1000	1000	1.3.99.14
1607	R02235	dihydrofolate:NAD+ oxidoreductase	c00003[c] + c00415[c] <=> c00004[c] + c00080[c] + c00504[c]	One carbon pool by folate	0	-1000	1000	1.5.1.3
1608	R02236	dihydrofolate:NADP+ oxidoreductase	c00006[c] + c00415[c] <=> c00005[c] + c00080[c] + c00504[c]	One carbon pool by folate	0	-1000	1000	1.5.1.3
1609	R02237	7,8-dihydropteroate:L-glutamate ligase (ADP-forming)	c00002[c] + c00025[c] + c00921[c] <=> c00008[c] + c00009[c] + c00415[c]	Folate biosynthesis	0	-1000	1000	6.3.2.12
1610	R02238	Formate:dihydrofolate ligase (ADP-forming)	c00002[c] + c00058[c] + c00415[c] <=> c00008[c] + c00009[c] + c03204[c]		0	-1000	1000	6.3.4.17
1611	R02243	cis-Aconitate carboxy-lyase	c00417[c] <=> c00011[c] + c00490[c]	C5-Branched dibasic acid metabolism	0	-1000	1000	4.1.1.6
1612	R02244	trans-Aconitate delta2-delta3-isomerase	c02341[c] <=> c00417[c]		0	-1000	1000	5.3.3.7
1613	R02245	ATP:(R)-mevalonate 5-phosphotransferase	c00002[c] + c00418[c] <=> c00008[c] + c01107[c]	Terpenoid backbone biosynthesis	0	-1000	1000	2.7.1.36
1614	R02246	(R)-Mevalonate:NAD+ oxidoreductase	c00003[c] + c00418[c] -> c00004[c] + c00080[c] + c00772[c]		-1	-1000	0	1.1.1.32
1615	R02247	(R)-Mevalonate:NADP+ oxidoreductase	c00006[c] + c00418[c] -> c00005[c] + c00080[c] + c00772[c]		-1	-1000	0	1.1.1.33
1616	R02252	phenylpropanoate:NAD+ delta2-oxidoreductase	c00003[c] + c05629[c] <=> c00004[c] + c00080[c] + c00423[c]	Phenylalanine metabolism	0	-1000	1000	1.3.1.31
1617	R02253	trans-cinnamate,NADPH:oxygen oxidoreductase (4-hydroxylating)	c00005[c] + c00007[c] + c00080[c] + c00423[c] -> c00001[c] + c00006[c] + c00811[c]	Phenylalanine metabolism	1	0	1000	1.14.13.11
1618	R02254	trans-Cinnamate,NADPH:oxygen oxidoreductase (2-hydroxylating)	c00005[c] + c00007[c] + c00080[c] + c00423[c] -> c00001[c] + c00006[c] + c01772[c]	Phenylalanine metabolism	1	0	1000	1.14.13.14
1619	R02255	trans-Cinnamate:CoA ligase (AMP-forming)	c00002[c] + c00010[c] + c00423[c] <=> c00013[c] + c00020[c] + c00540[c]	Phenylpropanoid biosynthesis	0	-1000	1000	6.2.1.12
1620	R02256	UDPglucose:trans-cinnamate beta-D-glucosyltransferase	c00029[c] + c00423[c] <=> c00015[c] + c04164[c]		0	-1000	1000	2.4.1.177
1621	R02257	Propane-1,2-diol:NAD+ oxidoreductase	c00003[c] + c00583[c] <=> c00004[c] + c00080[c] + c00424[c]	Pyruvate metabolism	0	-1000	1000	1.1.1.77
1622	R02258	(S)-Propane-1,2-diol:NAD+ oxidoreductase	c00003[c] + c02917[c] <=> c00004[c] + c00080[c] + c00424[c]		0	-1000	1000	1.1.1.77
1623	R02259	Propane-1,2-diol:NADP+ oxidoreductase	c00006[c] + c00583[c] <=> c00005[c] + c00080[c] + c00424[c]		0	-1000	1000	1.1.1.55
1624	R02260	(S)-Lactaldehyde:NADP+ oxidoreductase	c00006[c] + c00424[c] <=> c00005[c] + c00080[c] + c00546[c]	Pyruvate metabolism	0	-1000	1000	1.2.1.49
1625	R02261		c03979[c] <=> c00022[c] + c00424[c]	Fructose and mannose metabolism	0	-1000	1000	4.1.2.-
1626	R02262	L-Fuculose-1-phosphate lactaldehyde-lyase	c01099[c] <=> c00111[c] + c00424[c]	Fructose and mannose metabolism	0	-1000	1000	4.1.2.17
1627	R02263	L-Rhamnulose-1-phosphate lactaldehyde-lyase	c01131[c] <=> c00111[c] + c00424[c]	Fructose and mannose metabolism	0	-1000	1000	4.1.2.19
1628	R02264A		c00004[c] + c00080[c] + c00427[c] <=> c00003[c] + c00639[c]	Arachidonic acid metabolism	0	-1000	1000
1629	R02264B		c00005[c] + c00080[c] + c00427[c] <=> c00006[c] + c00639[c]	Arachidonic acid metabolism	0	-1000	1000
1630	R02265	(5Z,13E)-(15S)-9alpha,11alpha-Epidioxy-15-hydroxyprosta-5,13- dienoate E-isomerase	c00427[c] <=> c00584[c]	Arachidonic acid metabolism	0	-1000	1000	5.3.99.3
1631	R02266	(5Z,13E)-(15S)-9alpha,11alpha-Epidioxy-15-hydroxyprosta-5,13- dienoate D-isomerase	c00427[c] <=> c00696[c]	Arachidonic acid metabolism	0	-1000	1000	5.3.99.2
1632	R02267	(5Z,13E)-(15S)-9alpha,11alpha-Epidioxy-15-hydroxyprosta-5,13- dienoate 6-isomerase	c00427[c] <=> c01312[c]	Arachidonic acid metabolism	0	-1000	1000	5.3.99.4
1633	R02268	(5Z,13E)-(15S)-9alpha,11alpha-Epidioxy-15-hydroxyprosta-5,13-thromboxane-A2-isomerase	c00427[c] <=> c02198[c]	Arachidonic acid metabolism	0	-1000	1000	5.3.99.5
1634	R02269	5,6-Dihydrouracil amidohydrolase	c00001[c] + c00429[c] <=> c02642[c]	Pyrimidine metabolism	0	-1000	1000	3.5.2.2
1635	R02271	5-Aminolevulinate:pyruvate aminotransferase	c00022[c] + c00430[c] <=> c00041[c] + c02800[c]	Porphyrin and chlorophyll metabolism	0	-1000	1000	2.6.1.43
1636	R02272	(S)-4-Amino-5-oxopentanoate 4,5-aminomutase	c00430[c] <=> c03741[c]	Porphyrin and chlorophyll metabolism	0	-1000	1000	5.4.3.8
1637	R02273	5-Aminopentanamide amidohydrolase	c00001[c] + c00990[c] <=> c00014[c] + c00431[c]	Lysine degradation	0	-1000	1000	3.5.1.30
1638	R02274	5-Aminopentanoate:2-oxoglutarate aminotransferase	c00026[c] + c00431[c] <=> c00025[c] + c03273[c]	Lysine degradation	0	-1000	1000	2.6.1.48
1639	R02276	5-Acetamidopentanoate amidohydrolase	c00001[c] + c03087[c] -> c00033[c] + c00431[c]	Lysine degradation	1	0	1000	3.5.1.63
1640	R02278	2-Dehydro-3-deoxy-L-arabinonate hydro-lyase	c00684[c] -> c00001[c] + c00433[c]	Ascorbate and aldarate metabolism	1	0	1000	4.2.1.43
1641	R02279	5-Dehydro-4-deoxy-D-glucarate hydro-lyase (decarboxylating)	c00679[c] -> c00001[c] + c00011[c] + c00433[c]	Ascorbate and aldarate metabolism	1	0	1000	4.2.1.41
1642	R02280	1-Pyrroline-4-hydroxy-2-carboxylate aminohydrolase (decyclizing)	c00001[c] + c04282[c] <=> c00014[c] + c00433[c]	Arginine and proline metabolism	0	-1000	1000	3.5.4.22
1643	R02282	N2-Acetyl-L-ornithine:L-glutamate N-acetyltransferase	c00025[c] + c00437[c] <=> c00077[c] + c00624[c]	Arginine and proline metabolism	0	-1000	1000	2.3.1.35
1644	R02283	N2-Acetyl-L-ornithine:2-oxoglutarate aminotransferase	c00026[c] + c00437[c] <=> c00025[c] + c01250[c]	Arginine and proline metabolism	0	-1000	1000	2.6.1.11
1645	R02284	L-5-Carboxymethylhydantoin amidohydrolase	c00001[c] + c03703[c] <=> c00438[c]		0	-1000	1000	3.5.2.4
1646	R02285	N-Formimino-L-glutamate formiminohydrolase	c00001[c] + c00439[c] <=> c00025[c] + c00488[c]	Histidine metabolism	0	-1000	1000	3.5.3.8
1647	R02286	N-Formimino-L-glutamate iminohydrolase	c00001[c] + c00439[c] <=> c00014[c] + c01045[c]	Histidine metabolism	0	-1000	1000	3.5.3.13
1648	R02287	5-Formiminotetrahydrofolate:L-glutamate N-formiminotransferase	c00025[c] + c00664[c] <=> c00101[c] + c00439[c]	Histidine metabolism	0	-1000	1000	2.1.2.5
1649	R02288	4-imidazolone-5-propanoate amidohydrolase	c00001[c] + c03680[c] <=> c00439[c]	Histidine metabolism	0	-1000	1000	3.5.2.7
1650	R02291	L-Aspartate-4-semialdehyde:NADP+ oxidoreductase (phosphorylating)	c00006[c] + c00009[c] + c00441[c] <=> c00005[c] + c00080[c] + c03082[c]	Glycine, serine and threonine metabolism	0	-1000	1000	1.2.1.11
1651	R02292	L-Aspartate-4-semialdehyde hydro-lyase (adding pyruvate and cyclizing)	c00022[c] + c00441[c] -> 2 c00001[c] + c03340[c]	Lysine biosynthesis	1	0	1000	4.2.1.52
1652	R02293	L-2,4-Diaminobutanoate:pyruvate aminotransferase	c00022[c] + c03283[c] <=> c00041[c] + c00441[c]		0	-1000	1000	2.6.1.46
1653	R02294	N-Ribosylnicotinamide:orthophosphate ribosyltransferase	c00009[c] + c03150[c] <=> c00080[c] + c00153[c] + c00620[c]	Nicotinate and nicotinamide metabolism	0	-1000	1000	2.4.2.1
1654	R02295	Nicotinate D-ribonucleoside:orthophosphate ribosyltransferase	c00009[c] + c05841[c] <=> c00080[c] + c00253[c] + c00620[c]	Nicotinate and nicotinamide metabolism	0	-1000	1000	2.4.2.1
1655	R02296	Cytidine:orthophosphate alpha-D-ribosyltransferase	c00009[c] + c00475[c] <=> c00380[c] + c00620[c]	Pyrimidine metabolism	0	-1000	1000	2.4.2.2
1656	R02297	Xanthosine:orthophosphate ribosyltransferase	c00009[c] + c01762[c] <=> c00385[c] + c00620[c]	Purine metabolism	0	-1000	1000	2.4.2.1
1657	R02298	Pyrimidine-nucleoside:orthophosphate alpha-D-ribosyltransferase	c00009[c] + c03169[c] <=> c00080[c] + c00396[c] + c00620[c]		0	-1000	1000	2.4.2.2
1658	R02300	S-Aminomethyldihydrolipoylprotein:(6S)-tetrahydrofolate aminomethyltransferase (ammonia-forming)	c00080[c] + c03479[c] <=> c00001[c] + c00445[c]	One carbon pool by folate	0	-1000	1000	2.1.2.10
1659	R02301	5-Formyltetrahydrofolate cyclo-ligase (ADP-forming)	c00002[c] + c00080[c] + c03479[c] <=> c00008[c] + c00009[c] + c00445[c]	One carbon pool by folate	0	-1000	1000	6.3.3.2
1660	R02302	5-Formiminotetrahydrofolate ammonia-lyase (cyclizing)	c00080[c] + c00664[c] <=> c00014[c] + c00445[c]	One carbon pool by folate	0	-1000	1000	4.3.1.4
1661	R02303	ATP:farnesyl-diphosphate phosphotransferase	c00002[c] + c00448[c] <=> c00008[c] + c03115[c]		0	-1000	1000	2.7.4.18
1662	R02305	2-trans,6-trans-farnesyldiphosphate diphosphate-lyase (cyclizing, pentalenene-forming)	c00448[c] <=> c00013[c] + c01841[c]	Sesquiterpenoid biosynthesis	0	-1000	1000	4.2.3.7
1663	R02306	trans,trans-farnesyl-diphosphate diphosphate-lyase (cyclizing, trichodiene-forming)	c00448[c] -> c00013[c] + c01860[c]	Sesquiterpenoid biosynthesis	1	0	1000	4.2.3.6
1664	R02307	trans,trans-Farnesyl-diphosphate farnesyltransferase (bicyclizing)	c00448[c] <=> c00013[c] + c02004[c]	Sesquiterpenoid biosynthesis	0	-1000	1000	4.2.3.9
1665	R02310	trans,trans-Farnesyl-diphosphate sesquiterpenoid-lyase (isomerizing)	c00448[c] <=> c06111[c]	Sesquiterpenoid biosynthesis	0	-1000	1000	5.5.1.-
1666	R02311	2-trans,6-trans-Farnesyl-diphosphate diphosphate-lyase (cyclizing, (+)-delta-cadinene-forming)	c00448[c] <=> c00013[c] + c06394[c]	Sesquiterpenoid biosynthesis	0	-1000	1000	4.2.3.13
1667	R02313	N6-(L-1,3-Dicarboxypropyl)-L-lysine:NAD+ oxidoreductase;	c00001[c] + c00003[c] + c00449[c] <=> c00004[c] + c00025[c] + c00080[c] + c04076[c]	Lysine degradation	0	-1000	1000	1.5.1.9
1668	R02315	N6-(L-1,3-Dicarboxypropyl)-L-lysine:NADP+ oxidoreductase	c00001[c] + c00006[c] + c00449[c] <=> c00005[c] + c00025[c] + c00080[c] + c04076[c]	Lysine biosynthesis	0	-1000	1000	1.5.1.10
1669	R02317	(S)-2-Amino-6-oxohexanoate hydro-lyase (spontaneous)	c00001[c] + c00450[c] <=> c04076[c]	Tropane, piperidine and pyridine alkaloid biosynthesis	0	-1000	1000	1.4.1.18
1670	R02318	(1R,2S)-1-Hydroxypropane-1,2,3-tricarboxylate 1-epimerase	c00451[c] <=> c04617[c]		0	-1000	1000	5.1.2.6
1671	R02322	Nicotinamide-D-ribonucleotide amidohydrolase	c00001[c] + c00080[c] + c00455[c] <=> c00014[c] + c01185[c]	Nicotinate and nicotinamide metabolism	0	-1000	1000	3.5.1.42
1672	R02323	Nicotinamide ribonucleotide phosphohydrolase	c00001[c] + c00080[c] + c00455[c] <=> c00009[c] + c03150[c]	Nicotinate and nicotinamide metabolism	0	-1000	1000	3.1.3.5
1673	R02324	ATP:N-ribosylnicotinamide 5'-phosphotransferase	c00002[c] + c03150[c] <=> c00008[c] + c00080[c] + c00455[c]	Nicotinate and nicotinamide metabolism	0	-1000	1000	2.7.1.22
1674	R02325	dCTP aminohydrolase	c00001[c] + c00458[c] <=> c00014[c] + c00460[c]	Pyrimidine metabolism	0	-1000	1000	3.5.4.13
1675	R02326	ATP:dCDP phosphotransferase	c00002[c] + c00705[c] <=> c00008[c] + c00458[c]	Pyrimidine metabolism	0	-1000	1000	2.7.4.6
1676	R02327	dCTP:uridine 5'-phosphotransferase	c00299[c] + c00458[c] <=> c00105[c] + c00705[c]	Pyrimidine metabolism	0	-1000	1000	2.7.1.48
1677	R02328	dTTP:alpha-D-glucose-1-phosphate thymidylyltransferase	c00103[c] + c00459[c] <=> c00013[c] + c00842[c]	Streptomycin biosynthesis	0	-1000	1000	2.7.7.24
1678	R02329	dTTP:alpha-D-galactose-1-phosphate thymidylyltransferase	c00446[c] + c00459[c] <=> c00013[c] + c02097[c]		0	-1000	1000	2.7.7.32
1679	R02330	dUTP nucleotidohydrolase	c00001[c] + c00460[c] -> c00009[c] + c01346[c]	Pyrimidine metabolism	1	0	1000	3.6.1.39
1680	R02331	ATP:dUDP phosphotransferase	c00002[c] + c01346[c] <=> c00008[c] + c00460[c]	Pyrimidine metabolism	0	-1000	1000	2.7.4.6
1681	R02332	dUTP:uridine 5'-phosphotransferase	c00299[c] + c00460[c] <=> c00105[c] + c01346[c]	Pyrimidine metabolism	0	-1000	1000	2.7.1.48
1682	R02338	Indole:oxygen 2,3-oxidoreductase (decyclizing)	c00007[c] + c00463[c] -> c03574[c]	Tryptophan metabolism	1	0	1000	1.13.11.17
1683	R02339		c00005[c] + c00007[c] + c00080[c] + c00463[c] -> c00001[c] + c00006[c] + c05658[c]	Tryptophan metabolism	1	0	1000	1.14.16.-
1684	R02340	(1S,2R)-1-C-(indol-3-yl)glycerol 3-phosphate D-glyceraldehyde-3-phosphate-lyase	c03506[c] <=> c00118[c] + c00463[c]	Phenylalanine, tyrosine and tryptophan biosynthesis	0	-1000	1000	4.1.2.8
1685	R02341	N-D-ribosylpurine ribohydrolase	c00001[c] + c15586[c] <=> c00121[c] + c15587[c]		0	-1000	1000	3.2.2.1
1686	R02343	Acetoin:NAD+ oxidoreductase	c00003[c] + c00466[c] <=> c00004[c] + c00080[c] + c00741[c]		0	-1000	1000
1687	R02344	(S,S)-butane-2,3-diol:NAD+ oxidoreductase	c00003[c] + c03046[c] <=> c00004[c] + c00080[c] + c00466[c]		0	-1000	1000
1688	R02345	3-Hydroxybutan-2-one:D-ribose-5-phosphate aldehydetransferase	c00117[c] + c00466[c] <=> c00084[c] + c04359[c]		0	-1000	1000	2.2.1.4
1689	R02347	Estradiol-17alpha:NAD+ 17-oxidoreductase	c00003[c] + c02537[c] <=> c00004[c] + c00080[c] + c00468[c]	Steroid hormone biosynthesis	0	-1000	1000	1.1.1.148
1690	R02349	Estradiol-17alpha:NADP+ 16-oxidoreductase	c00006[c] + c02537[c] <=> c00005[c] + c00080[c] + c00468[c]	Steroid hormone biosynthesis	0	-1000	1000	1.1.1.148
1691	R02350	3'-Phosphoadenylylsulfate:estrone 3-sulfotransferase	c00053[c] + c00468[c] <=> c00054[c] + c02538[c]	Steroid hormone biosynthesis	0	-1000	1000	2.8.2.4
1692	R02351A	Aromatase	c00001[c] + c00058[c] + c00061[c] + c00468[c] <=> c00007[c] + c01847[c] + c05297[c]	Steroid hormone biosynthesis	0	-1000	1000	1.14.14.1
1693	R02351B	Aromatase	c00001[c] + c00016[c] + c00058[c] + c00468[c] <=> c00007[c] + c01352[c] + c05297[c]	Steroid hormone biosynthesis	0	-1000	1000	1.14.14.1
1694	R02352	Estradiol-17beta:NAD+ 17-oxidoreductase	c00003[c] + c00951[c] <=> c00004[c] + c00080[c] + c00468[c]	Steroid hormone biosynthesis	0	-1000	1000	1.1.1.51
1695	R02353	Estradiol-17beta:NADP+ 17-oxidoreductase	c00006[c] + c00951[c] <=> c00005[c] + c00080[c] + c00468[c]	Steroid hormone biosynthesis	0	-1000	1000	1.1.1.51
1696	R02354		c00004[c] + c00007[c] + c00080[c] + c00468[c] <=> c00001[c] + c00003[c] + c05298[c]	Steroid hormone biosynthesis	0	-1000	1000	1.14.14.1
1697	R02355		c00005[c] + c00007[c] + c00080[c] + c00468[c] <=> c00001[c] + c00006[c] + c05298[c]	Steroid hormone biosynthesis	0	-1000	1000	1.14.14.1
1698	R02356		c00005[c] + c00007[c] + c00080[c] + c00468[c] <=> c00001[c] + c00006[c] + c05300[c]	Steroid hormone biosynthesis	0	-1000	1000	1.14.14.1
1699	R02358	UDPglucuronate beta-D-glucuronosyltransferase(acceptor-unspecific)	c00167[c] + c00468[c] <=> c00015[c] + c11133[c]	Steroid hormone biosynthesis	0	-1000	1000	2.4.1.17
1700	R02359	Urethane amidohydrolase (decarboxylating)	c00001[c] + c01537[c] <=> c00011[c] + c00014[c] + c00469[c]		0	-1000	1000	3.5.1.75
1701	R02363	Hydroquinone:oxygen oxidoreductase	c00007[c] + 2 c00530[c] -> 2 c00001[c] + 2 c00472[c]	Riboflavin metabolism	1	0	1000	1.14.18.1
1702	R02367	Palmitoyl-CoA:retinol O-acyltransferase	c00154[c] + c00473[c] <=> c00010[c] + c02588[c]	Retinol metabolism	0	-1000	1000	2.3.1.76
1703	R02368	Retinyl-palmitate palmitohydrolase	c00001[c] + c02588[c] <=> c00249[c] + c00473[c]	Retinol metabolism	0	-1000	1000	3.1.1.21
1704	R02369	all-trans-Retinol 11-cis-trans-isomerase	c00473[c] <=> c00899[c]	Retinol metabolism	0	-1000	1000	5.2.1.7
1705	R02370	Cytidine 3'-phosphate phosphohydrolase	c00001[c] + c05822[c] -> c00009[c] + c00475[c]	Pyrimidine metabolism	1	0	1000	3.1.3.6
1706	R02371	dCTP:cytidine 5'-phosphotransferase	c00458[c] + c00475[c] <=> c00055[c] + c00705[c]	Pyrimidine metabolism	0	-1000	1000	2.7.1.48
1707	R02372	dUTP:cytidine 5'-phosphotransferase	c00460[c] + c00475[c] <=> c00055[c] + c01346[c]	Pyrimidine metabolism	0	-1000	1000	2.7.1.48
1708	R02373	ecdysone:oxygen 3-oxidoreductase	c00007[c] + c00477[c] -> c00027[c] + c02513[c]	Insect hormone biosynthesis	1	0	1000	1.1.3.16
1709	R02374A	Ecdysone, hydrogen-donor:oxygen oxidoreductase (20-hydroxylating)	c00004[c] + c00007[c] + c00080[c] + c00477[c] -> c00001[c] + c00003[c] + c02633[c]	Insect hormone biosynthesis	1	0	1000	1.14.99.22
1710	R02374B	Ecdysone, hydrogen-donor:oxygen oxidoreductase (20-hydroxylating)	c00005[c] + c00007[c] + c00080[c] + c00477[c] -> c00001[c] + c00006[c] + c02633[c]	Insect hormone biosynthesis	1	0	1000	1.14.99.22
1711	R02375	Palmitoyl-CoA:ecdysone O-palmitoyltransferase	c00154[c] + c00477[c] <=> c00010[c] + c02681[c]		0	-1000	1000	2.3.1.139
1712	R02376	propane-1,2-diol hydro-lyase	c00583[c] -> c00001[c] + c00479[c]	Glycerolipid metabolism	1	0	1000	4.2.1.28
1713	R02377	Propane-1,3-diol:NAD+ 1-oxidoreductase	c00003[c] + c05979[c] <=> c00004[c] + c00080[c] + c00479[c]	Glycerolipid metabolism	0	-1000	1000	1.1.1.202
1714	R02378	L-Serine hydro-lyase (adding pyrazole)	c00065[c] + c00481[c] <=> c00001[c] + c01162[c]		0	-1000	1000	4.2.1.50
1715	R02379	S-Adenosyl-L-methionine:3,4-dihydroxy-trans-cinnamate 3-O-methyltransferase	c00019[c] + c05619[c] <=> c00021[c] + c00482[c]	Phenylpropanoid biosynthesis	0	-1000	1000	2.1.1.68
1716	R02380	UDPglucose:sinapate D-glucosyltransferase	c00029[c] + c00482[c] <=> c00015[c] + c01175[c]	Phenylpropanoid biosynthesis	0	-1000	1000	2.4.1.120
1717	R02381	Sinapoylcholine sinapohydrolase	c00001[c] + c00933[c] <=> c00114[c] + c00482[c]	Phenylpropanoid biosynthesis	0	-1000	1000	3.1.1.49
1718	R02382	Tyramine:oxygen oxidoreductase(deaminating)(flavin-containing)	c00001[c] + c00007[c] + c00483[c] -> c00014[c] + c00027[c] + c03765[c]	Tyrosine metabolism	1	0	1000	1.4.3.4
1719	R02383	Monophenol,L-dopa:oxygen oxidoreductase	c00004[c] + c00007[c] + c00080[c] + c00483[c] -> c00001[c] + c00003[c] + c03758[c]	Isoquinoline alkaloid biosynthesis	1	0	1000	1.14.13.-
1720	R02384	S-Adenosyl-L-methionine:tyramine N-methyltransferase	c00019[c] + c00483[c] <=> c00021[c] + c02442[c]	Tyrosine metabolism	0	-1000	1000	2.1.1.27
1721	R02385	Feruloyl-CoA:tyramine N-(hydroxycinnamoyl)transferase	c00406[c] + c00483[c] -> c00010[c] + c02717[c]		1	0	1000	2.3.1.110
1722	R02387	Acetyl-CoA:arylamine N-acetyltransferase	c00024[c] + c00292[c] <=> c00010[c] + c07565[c]		0	-1000	1000	2.3.1.5
1723	R02388	UDPglucose:arylamine N-D-glucosyltransferase	c00029[c] + c00292[c] <=> c00015[c] + c03142[c]		0	-1000	1000	2.4.1.71
1724	R02389	UDPglucuronate beta-D-glucuronosyltransferase(acceptor-unspecific)	2 c00167[c] + c00486[c] <=> 2 c00015[c] + c05787[c]	Porphyrin and chlorophyll metabolism	0	-1000	1000	2.4.1.17
1725	R02391	Bilirubin:NAD+ oxidoreductase	c00003[c] + c00486[c] <=> c00004[c] + c00080[c] + c00500[c]	Porphyrin and chlorophyll metabolism	0	-1000	1000	1.3.1.24
1726	R02393	Bilirubin:NADP+ oxidoreductase	c00006[c] + c00486[c] <=> c00005[c] + c00080[c] + c00500[c]	Porphyrin and chlorophyll metabolism	0	-1000	1000	1.3.1.24
1727	R02394	Bilirubin:oxygen oxidoreductase	c00007[c] + 2 c00486[c] -> 2 c00001[c] + 2 c00500[c]	Porphyrin and chlorophyll metabolism	1	0	1000	1.3.3.5
1728	R02395	Carnitine:NAD+ 3-oxidoreductase	c00003[c] + c00487[c] <=> c00004[c] + c00080[c] + c02636[c]		0	-1000	1000	1.1.1.108
1729	R02396	Acetyl-CoA:carnitine O-acetyltransferase	c00024[c] + c00487[c] <=> c00010[c] + c02571[c]		0	-1000	1000	2.3.1.7
1730	R02397	4-Trimethylammoniobutanoate,2-oxoglutarate:oxygen oxidoreductase (3-hydroxylating)	c00007[c] + c00026[c] + c01181[c] -> c00011[c] + c00042[c] + c00487[c]	Lysine degradation	1	0	1000	1.14.11.1
1731	R02398	Carnitine carboxy-lyase	c00487[c] -> c00011[c] + c02224[c]		1	0	1000	4.1.1.42
1732	R02401	glutarate-semialdehyde:NAD+ oxidoreductase	c00001[c] + c00003[c] + c03273[c] <=> c00004[c] + c00080[c] + c00489[c]	Lysine degradation	0	-1000	1000	1.2.1.20
1733	R02402	Glutarate:CoA ligase (ADP-forming)	c00002[c] + c00010[c] + c00489[c] <=> c00008[c] + c00009[c] + c00527[c]	Fatty acid metabolism	0	-1000	1000	6.2.1.6
1734	R02404	Itaconate:CoA ligase (ADP-forming)	c00002[c] + c00010[c] + c00490[c] <=> c00008[c] + c00009[c] + c00531[c]	C5-Branched dibasic acid metabolism	0	-1000	1000	6.2.1.5
1735	R02405	Itaconate:CoA ligase (GDP-forming)	c00010[c] + c00044[c] + c00490[c] <=> c00009[c] + c00035[c] + c00531[c]		0	-1000	1000	6.2.1.4
1736	R02406	Itaconate:CoA ligase (IDP-forming)	c00010[c] + c00081[c] + c00490[c] <=> c00009[c] + c00104[c] + c00531[c]		0	-1000	1000	6.2.1.4
1737	R02407	Succinyl-CoA:citramalate CoA-transferase	c00091[c] + c00490[c] <=> c00042[c] + c00531[c]	C5-Branched dibasic acid metabolism	0	-1000	1000	2.8.3.7
1738	R02408	L-Cystine L-Cysteine-lyase (deaminating)	c00001[c] + c00491[c] <=> c00014[c] + c00022[c] + c01962[c]	Cysteine and methionine metabolism	0	-1000	1000	4.4.1.1
1739	R02410	Raffinose fructohydrolase	c00001[c] + c00492[c] <=> c00095[c] + c05402[c]	Galactose metabolism	0	-1000	1000	3.2.1.26
1740	R02411	1-alpha-D-Galactosyl-myo-inositol:sucrose 6-alpha-D-galactosyltransferase	c00089[c] + c01235[c] <=> c00137[c] + c00492[c]	Galactose metabolism	0	-1000	1000	2.4.1.82
1741	R02412	ATP:shikimate 3-phosphotransferase	c00002[c] + c00493[c] <=> c00008[c] + c03175[c]	Phenylalanine, tyrosine and tryptophan biosynthesis	0	-1000	1000	2.7.1.71
1742	R02413	Shikimate:NADP+ 3-oxidoreductase	c00006[c] + c00493[c] -> c00005[c] + c00080[c] + c02637[c]	Phenylalanine, tyrosine and tryptophan biosynthesis	-1	-1000	0	1.1.1.25
1743	R02415	Shikimate:pyrroloquinoline-quinone 3-oxidoreductase	c00113[c] + c00493[c] <=> c01359[c] + c02637[c]	Phenylalanine, tyrosine and tryptophan biosynthesis	0	-1000	1000	1.1.5.8
1744	R02416	4-Coumaroyl-CoA:shikimate O-(hydroxycinnamoyl)transferase	c00223[c] + c00493[c] <=> c00010[c] + c02947[c]	Phenylpropanoid biosynthesis	0	-1000	1000	2.3.1.133
1745	R02417	questin,NADPH:oxygen oxidoreductase (hydroxylating, anthraquinone-ring-opening)	c00005[c] + c00007[c] + c00080[c] + c01448[c] -> c00006[c] + c15504[c]		1	0	1000	1.14.13.43
1746	R02419	(R)-Malate hydro-lyase	c00497[c] <=> c00001[c] + c01384[c]	Butanoate metabolism	0	-1000	1000	4.2.1.31
1747	R02422	Allantoate amidinohydrolase	c00001[c] + c00499[c] <=> c00086[c] + c00603[c]	Purine metabolism	0	-1000	1000	3.5.3.4
1748	R02423	allantoate amidinohydrolase (decarboxylating)	c00001[c] + c00499[c] <=> c00011[c] + c00014[c] + c02091[c]	Purine metabolism	0	-1000	1000	3.5.3.9
1749	R02424	Allantoin amidohydrolase	c00001[c] + c01551[c] -> c00499[c]		1	0	1000	3.5.2.5
1750	R02425	(S)(+)-Allantoin amidohydrolase	c00001[c] + c02350[c] -> c00499[c]	Purine metabolism	1	0	1000	3.5.2.5
1751	R02426	CDPglucose 4,6-hydro-lyase	c00501[c] -> c00001[c] + c01219[c]	Amino sugar and nucleotide sugar metabolism	1	0	1000	4.2.1.45
1752	R02427	D-Xylonolactone lactonohydrolase	c00001[c] + c02266[c] <=> c00502[c]	Pentose and glucuronate interconversions	0	-1000	1000	3.1.1.68
1753	R02428	D-Xylono-1,4-lactone lactonohydrolase	c00001[c] + c02753[c] <=> c00502[c]		0	-1000	1000	3.1.1.68
1754	R02429	D-Xylonate hydro-lyase	c00502[c] -> c00001[c] + c03826[c]	Pentose and glucuronate interconversions	1	0	1000	4.2.1.82
1755	R02430	ATP:erythritol 4-phosphotransferase	c00002[c] + c00503[c] <=> c00008[c] + c03494[c]		0	-1000	1000	2.7.1.27
1756	R02433	L-cysteate:2-oxoglutarate aminotransferase	c00026[c] + c00506[c] <=> c00025[c] + c05528[c]	Cysteine and methionine metabolism	0	-1000	1000	2.6.1.1
1757	R02434		c00004[c] + c00080[c] + c00506[c] <=> c00001[c] + c00003[c] + c00606[c]	Taurine and hypotaurine metabolism	0	-1000	1000
1758	R02436	Quercitrin 3-L-rhamnohydrolase	c00001[c] + c01750[c] <=> c00389[c] + c00507[c]		0	-1000	1000	3.2.1.66
1759	R02437	L-Rhamnose ketol-isomerase	c00507[c] <=> c00861[c]	Fructose and mannose metabolism	0	-1000	1000	5.3.1.14
1760	R02438		c00507[c] <=> c02431[c]	Fructose and mannose metabolism	0	-1000	1000
1761	R02439	ATP:L-ribulose 5-phosphotransferase	c00002[c] + c00508[c] <=> c00008[c] + c01101[c]	Pentose and glucuronate interconversions	0	-1000	1000	2.7.1.16
1762	R02441	L-Arabitol:NAD+ 2-oxidoreductase (L-ribulose-forming)	c00003[c] + c00532[c] <=> c00004[c] + c00080[c] + c00508[c]	Pentose and glucuronate interconversions	0	-1000	1000	1.1.1.13
1763	R02442	flavonoid,NADPH:oxygen oxidoreductase (3'-hydroxylating);	c00005[c] + c00007[c] + c00080[c] + c00509[c] -> c00001[c] + c00006[c] + c05631[c]	Flavonoid biosynthesis	1	0	1000	1.14.13.21
1764	R02443	flavanone,NADPH:oxygen oxidoreductase	2 c00005[c] + 2 c00007[c] + 2 c00080[c] + c00509[c] -> 2 c00001[c] + 2 c00006[c] + c05911[c]	Flavonoid biosynthesis	1	0	1000	1.14.13.88
1765	R02444	flavanone,2-oxoglutarate:oxygen oxidoreductase (3-hydroxylating)	c00007[c] + c00026[c] + c00509[c] -> c00011[c] + c00042[c] + c00974[c]	Flavonoid biosynthesis	1	0	1000	1.14.11.9
1766	R02445	flavanone,2-oxoglutarate:oxygen oxidoreductase (dehydrating)	c00007[c] + c00026[c] + c00509[c] <=> c00001[c] + c00011[c] + c00042[c] + c01477[c]	Flavonoid biosynthesis	0	-1000	1000	1.14.11.22
1767	R02446	flavanone lyase (decyclizing)	c00509[c] -> c06561[c]	Flavonoid biosynthesis	-1	-1000	0	5.5.1.6
1768	R02447	Malonyl-CoA:3-hydroxybenzoyl-CoA malonyltransferase	3 c00083[c] + c00512[c] -> 4 c00010[c] + 3 c00011[c] + c06356[c]		1	0	1000	2.3.1.151
1769	R02449	benzoyl-CoA,NADPH:oxygen oxidoreductase (3-hydroxylating)	c00005[c] + c00007[c] + c00080[c] + c00512[c] -> c00001[c] + c00006[c] + c05195[c]		1	0	1000	1.14.13.58
1770	R02450	Phenylglyoxylate:NAD+ oxidoreductase (CoA benzoylating)	c00003[c] + c00010[c] + c02137[c] <=> c00004[c] + c00011[c] + c00080[c] + c00512[c]	Phenylalanine metabolism	0	-1000	1000	1.2.1.58
1771	R02451A	Cyclohexa-1,5-diene-1-carbonyl-CoA:acceptor oxidoreductase (aromatizing, ATP-forming)	2 c00001[c] + 2 c00002[c] + c00004[c] + c00080[c] + c00512[c] <=> c00003[c] + 2 c00008[c] + 2 c00009[c] + c06322[c]	Benzoate degradation	0	-1000	1000	1.3.99.15
1772	R02451B	Cyclohexa-1,5-diene-1-carbonyl-CoA:acceptor oxidoreductase (aromatizing, ATP-forming)	2 c00001[c] + 2 c00002[c] + c00005[c] + c00080[c] + c00512[c] <=> c00006[c] + 2 c00008[c] + 2 c00009[c] + c06322[c]	Benzoate degradation	0	-1000	1000	1.3.99.15
1773	R02452	Benzoyl-CoA:glycine N-benzoyltransferase	c00037[c] + c00512[c] -> c00010[c] + c01586[c]	Phenylalanine metabolism	1	0	1000	2.3.1.71
1774	R02453	Benzoyl-CoA:anthranilate N-benzoyltransferase	c00108[c] + c00512[c] -> c00010[c] + c03141[c]		1	0	1000	2.3.1.144
1775	R02454	D-Mannonate:NAD+ 5-oxidoreductase	c00003[c] + c00514[c] <=> c00004[c] + c00080[c] + c00905[c]	Pentose and glucuronate interconversions	0	-1000	1000	1.1.1.57
1776	R02455	D-Mannonate:NAD+ 6-oxidoreductase	c00003[c] + c00514[c] <=> c00004[c] + c00080[c] + c02024[c]		0	-1000	1000	1.1.1.131
1777	R02456	D-Mannonate:NADP+ 6-oxidoreductase	c00006[c] + c00514[c] <=> c00005[c] + c00080[c] + c02024[c]		0	-1000	1000	1.1.1.131
1778	R02457	D-Ornithine:oxygen oxidoreductase (deaminating)	c00001[c] + c00007[c] + c00515[c] -> c00014[c] + c00027[c] + c01110[c]	D-Arginine and D-ornithine metabolism	1	0	1000	1.4.3.3
1779	R02458	D-Arginine amidinohydrolase	c00001[c] + c00792[c] -> c00086[c] + c00515[c]	D-Arginine and D-ornithine metabolism	1	0	1000	3.5.3.10
1780	R02461	D-Ornithine 4,5-aminomutase	c00515[c] <=> c03943[c]	D-Arginine and D-ornithine metabolism	0	-1000	1000	5.4.3.5
1781	R02462	Hexadecanol:NAD+ oxidoreductase	c00003[c] + c00823[c] <=> c00004[c] + c00080[c] + c00517[c]	Fatty acid metabolism	0	-1000	1000	1.1.1.164
1782	R02463	hexadecanal:NADP+ delta2-oxidoreductase	c00006[c] + c00517[c] -> c00005[c] + c00080[c] + c06123[c]		-1	-1000	0	1.3.1.27
1783	R02464	Sphinganine-1-phosphate pamlmitaldehyde-lyase	c01120[c] <=> c00346[c] + c00517[c]	Sphingolipid metabolism	0	-1000	1000	4.1.2.27
1784	R02466	3-Sulfino-L-alanine carboxy-lyase	c00606[c] -> c00011[c] + c00519[c]	Taurine and hypotaurine metabolism	1	0	1000	4.1.1.15
1785	R02467	Cysteamine:oxygen oxidoreductase	c00007[c] + c01678[c] <=> c00519[c]	Taurine and hypotaurine metabolism	0	-1000	1000	1.13.11.19
1786	R02468	(-)-Limonene,NADPH:oxygen oxidoreductase (6-hydroxylating)	c00005[c] + c00007[c] + c00080[c] + c00521[c] -> c00001[c] + c00006[c] + c00964[c]	Monoterpenoid biosynthesis	1	0	1000	1.14.13.48
1787	R02469	(-)-limonene,NADPH:oxygen oxidoreductase (3-hydroxylating)	c00005[c] + c00007[c] + c00080[c] + c00521[c] -> c00001[c] + c00006[c] + c01123[c]	Monoterpenoid biosynthesis	1	0	1000	1.14.13.47
1788	R02470	(-)-Limonene,NADPH:oxygen oxidoreductase (7-hydroxylating)	c00005[c] + c00007[c] + c00080[c] + c00521[c] -> c00001[c] + c00006[c] + c02452[c]	Monoterpenoid biosynthesis	1	0	1000	1.14.13.49
1789	R02471		c00003[c] + c00522[c] <=> c00004[c] + c00080[c] + c01053[c]	Pantothenate and CoA biosynthesis	0	-1000	1000	1.1.1.106
1790	R02472	(R)-Pantoate:NADP+ 2-oxidoreductase	c00006[c] + c00522[c] <=> c00005[c] + c00080[c] + c00966[c]	Pantothenate and CoA biosynthesis	0	-1000	1000	1.1.1.169
1791	R02473	(R)-Pantoate:beta-alanine ligase (AMP-forming)	c00002[c] + c00099[c] + c00522[c] <=> c00013[c] + c00020[c] + c00864[c]	beta-Alanine metabolism	0	-1000	1000	6.3.2.1
1792	R02474	Pantothenate amidohydrolase	c00001[c] + c00864[c] <=> c00099[c] + c00522[c]	Pantothenate and CoA biosynthesis	0	-1000	1000	3.5.1.22
1793	R02476	Androsterone:NAD+ oxidoreductase	c00003[c] + c00523[c] <=> c00004[c] + c00080[c] + c00674[c]	Steroid hormone biosynthesis	0	-1000	1000	1.1.1.50
1794	R02477	Androsterone:NADP+ oxidoreductase	c00006[c] + c00523[c] <=> c00005[c] + c00080[c] + c00674[c]	Steroid hormone biosynthesis	0	-1000	1000	1.1.1.50
1795	R02478	UDPglucuronate beta-D-glucuronosyltransferase(acceptor-unspecific)	c00167[c] + c00523[c] <=> c00015[c] + c11135[c]	Steroid hormone biosynthesis	0	-1000	1000	2.4.1.17
1796	R02481	Acetyl-CoA:D-tryptophan N-acetyltransferase	c00024[c] + c00525[c] <=> c00010[c] + c03137[c]		0	-1000	1000	2.3.1.34
1797	R02482	Malonyl-CoA:D-tryptophan N-malonyltransferase	c00083[c] + c00525[c] <=> c00010[c] + c03414[c]		0	-1000	1000	2.3.1.112
1798	R02484	deoxyuridine:orthophosphate 2-deoxy-D-ribosyltransferase;	c00009[c] + c00526[c] <=> c00106[c] + c00672[c]	Pyrimidine metabolism	0	-1000	1000	2.4.2.1
1799	R02485	Deoxycytidine aminohydrolase	c00001[c] + c00881[c] <=> c00014[c] + c00526[c]	Pyrimidine metabolism	0	-1000	1000	3.5.4.5
1800	R02486	2-Deoxyuridine,2-Oxoglutarate:oxygen oxidoreductase (1'-hydroxylating)	c00007[c] + c00026[c] + c00526[c] -> c00011[c] + c00042[c] + c00106[c] + c02674[c]		1	0	1000	1.14.11.10
1801	R02487	Glutaryl-CoA:(acceptor) 2,3-oxidoreductase (decarboxylating)	c00016[c] + c00527[c] <=> c00011[c] + c00877[c] + c01352[c]	Fatty acid metabolism	0	-1000	1000	1.3.99.7
1802	R02488A	Glutaryl-CoA:(acceptor) 2,3-oxidoreductase (decarboxylating)	c00003[c] + c00527[c] <=> c00004[c] + c00011[c] + c00080[c] + c00877[c]	Lysine degradation	0	-1000	1000	1.3.99.7
1803	R02488B	Glutaryl-CoA:(acceptor) 2,3-oxidoreductase (decarboxylating)	c00006[c] + c00527[c] <=> c00005[c] + c00011[c] + c00080[c] + c00877[c]	Lysine degradation	0	-1000	1000	1.3.99.7
1804	R02489	Gentisate carboxy-lyase	c00628[c] -> c00011[c] + c00530[c]	Tyrosine metabolism	1	0	1000	4.1.1.62
1805	R02490	Citramalyl-CoA hydro-lyase	c00904[c] <=> c00001[c] + c00531[c]		0	-1000	1000	4.2.1.56
1806	R02491	(3S)-citramalyl-CoA hydro-lyase (itaconyl-CoA-forming)	c01011[c] <=> c00001[c] + c00531[c]	C5-Branched dibasic acid metabolism	0	-1000	1000	4.2.1.56
1807	R02492	Nitrous-oxide:(acceptor) oxidoreductase (NO-forming)	c00004[c] + c00080[c] + 2 c00533[c] <=> c00001[c] + c00003[c] + c00887[c]	Nitrogen metabolism	0	-1000	1000	1.7.99.7
1808	R02493	ATP:pyridoxal 5'-phosphotransferase	c00002[c] + c00534[c] <=> c00008[c] + c00647[c]	Vitamin B6 metabolism	0	-1000	1000	2.7.1.35
1809	R02494	pyridoxamine-5'-phosphate phosphohydrolase	c00009[c] + c00534[c] <=> c00001[c] + c00647[c]	Vitamin B6 metabolism	0	-1000	1000	3.1.3.74
1810	R02497A	17beta-Hydroxyandrostan-3-one:(acceptor) delta4-oxidoreductase	c00003[c] + c03917[c] <=> c00004[c] + c00080[c] + c00535[c]	Steroid hormone biosynthesis	0	-1000	1000	1.3.99.5
1811	R02497B	17beta-Hydroxyandrostan-3-one:(acceptor) delta4-oxidoreductase	c00006[c] + c03917[c] <=> c00005[c] + c00080[c] + c00535[c]	Steroid hormone biosynthesis	0	-1000	1000	1.3.99.5
1812	R02498	5beta-dihydrotestosterone:NADP+ 4,5-oxidoreductase	c00006[c] + c05293[c] <=> c00005[c] + c00080[c] + c00535[c]	Steroid hormone biosynthesis	0	-1000	1000	1.3.1.3
1813	R02499	Testosterone delta5-delat4-isomerase;	c00004[c] + c00080[c] + c00535[c] <=> c00003[c] + c04295[c]	Steroid hormone biosynthesis	0	-1000	1000	1.1.1.145
1814	R02501A	Aromatase	c00007[c] + c00535[c] + c01847[c] -> c00001[c] + c00061[c] + c05294[c]	Steroid hormone biosynthesis	1	0	1000	1.14.14.1
1815	R02501B	Aromatase	c00007[c] + c00535[c] + c01352[c] -> c00001[c] + c00016[c] + c05294[c]	Steroid hormone biosynthesis	1	0	1000	1.14.14.1
1816	R02502	17beta-hydroxysteroid UDP-glucuronosyltransferase	c00167[c] + c00535[c] <=> c00015[c] + c11134[c]	Steroid hormone biosynthesis	0	-1000	1000	2.4.1.17
1817	R02503A	testosterone 7alpha-hydroxylase	c00007[c] + c00535[c] + c01847[c] -> c00001[c] + c00061[c] + c05291[c]	Steroid hormone biosynthesis	1	0	1000	1.14.14.1
1818	R02503B	testosterone 7alpha-hydroxylase	c00007[c] + c00535[c] + c01352[c] -> c00001[c] + c00016[c] + c05291[c]	Steroid hormone biosynthesis	1	0	1000	1.14.14.1
1819	R02504	Trimetaphosphate hydrolase	c00001[c] + c02466[c] <=> c00536[c]		0	-1000	1000	3.6.1.2
1820	R02505	Malonyl-CoA:cinnamoyl-CoA malonyltransferase (cyclizing)	3 c00083[c] + c00540[c] -> 4 c00010[c] + 4 c00011[c] + c01745[c]	Stilbenoid, diarylheptanoid and gingerol biosynthesis	1	0	1000	2.3.1.146
1821	R02506	cinnamaldehyde:NADP+ oxidoreductase (CoA-cinnamoylating)	c00006[c] + c00010[c] + c00903[c] <=> c00005[c] + c00080[c] + c00540[c]	Phenylpropanoid biosynthesis	0	-1000	1000	1.2.1.44
1822	R02508		c00042[c] + c00542[c] <=> c00097[c] + c01118[c]	Sulfur metabolism	0	-1000	1000	2.5.1.48
1823	R02509	N,N-Dimethylformamide amidohydrolase	c00001[c] + c03134[c] <=> c00058[c] + c00543[c]	Glyoxylate and dicarboxylate metabolism	0	-1000	1000	3.5.1.56
1824	R02511A	trimethylamine:electron-transferring flavoprotein oxidoreductase(demethylating)	c00001[c] + c00061[c] + c00565[c] <=> c00067[c] + c00543[c] + c01847[c]	Methane metabolism	0	-1000	1000	1.5.8.2
1825	R02511B	trimethylamine:electron-transferring flavoprotein oxidoreductase(demethylating)	c00001[c] + c00016[c] + c00565[c] <=> c00067[c] + c00543[c] + c01352[c]	Methane metabolism	0	-1000	1000	1.5.8.2
1826	R02512	Trimethylamine-N-oxide formaldehyde-lyase	c01104[c] -> c00067[c] + c00543[c]	Methane metabolism	1	0	1000	4.1.2.32
1827	R02513	Nomega,Nomega'-dimethyl-L-arginine dimethylamidohydrolase	c00001[c] + c03626[c] <=> c00327[c] + c00543[c]		0	-1000	1000	3.5.3.18
1828	R02514	4-hydroxyphenylacetate,NADH:oxygen oxidoreductase (1-hydroxylating)	c00004[c] + c00007[c] + c00080[c] + c00642[c] -> c00001[c] + c00003[c] + c00544[c]	Tyrosine metabolism	1	0	1000	1.14.13.18
1829	R02515	3-hydroxyphenylacetate,NADH:oxygen oxidoreductase (6-hydroxylating)	c00004[c] + c00007[c] + c00080[c] + c05593[c] -> c00001[c] + c00003[c] + c00544[c]		1	0	1000	1.14.13.63
1830	R02516	4-hydroxyphenylacetate,NADPH:oxygen oxidoreductase (1-hydroxylating)	c00005[c] + c00007[c] + c00080[c] + c00642[c] -> c00001[c] + c00006[c] + c00544[c]	Tyrosine metabolism	1	0	1000	1.14.13.18
1831	R02517	3-hydroxyphenylacetate,NADPH:oxygen oxidoreductase (6-hydroxylating)	c00005[c] + c00007[c] + c00080[c] + c05593[c] -> c00001[c] + c00006[c] + c00544[c]	Styrene degradation	1	0	1000	1.14.13.63
1832	R02518		c00005[c] + c00007[c] + 2 c00139[c] + c00544[c] <=> c00001[c] + c00006[c] + c00011[c] + c00080[c] + 2 c00138[c] + c05585[c]	Tyrosine metabolism	0	-1000	1000	4.1.1.-
1833	R02519	Homogentisate:oxygen 1,2-oxidoreductase (decyclizing)	c00007[c] + c00544[c] -> c01036[c]	Tyrosine metabolism	1	0	1000	1.13.11.5
1834	R02520		c00007[c] + c00544[c] -> c00001[c] + c00011[c] + c05585[c]	Tyrosine metabolism	1	0	1000	1.13.12.-
1835	R02521	4-Hydroxyphenylpyruvate:oxygen oxidoreductase (hydroxylating,decarboxylating)	c00007[c] + c01179[c] -> c00011[c] + c00544[c]	Ubiquinone and other terpenoid-quinone biosynthesis	1	0	1000	1.13.11.27
1836	R02522	L-Arabinonate hydro-lyase	c00545[c] -> c00001[c] + c00684[c]	Ascorbate and aldarate metabolism	1	0	1000	4.2.1.25
1837	R02526	L-Arabinono-1,4-lactone lactonohydrolase	c00001[c] + c01114[c] <=> c00545[c]	Ascorbate and aldarate metabolism	0	-1000	1000	3.1.1.15
1838	R02527	(R)-Lactaldehyde:NAD+ oxidoreductase	c00003[c] + c00937[c] <=> c00004[c] + c00080[c] + c00546[c]	Pyruvate metabolism	0	-1000	1000	1.1.1.78
1839	R02528		c00005[c] + c00080[c] + c00546[c] <=> c00006[c] + c05235[c]	Glycine, serine and threonine metabolism	0	-1000	1000	1.1.1.-
1840	R02529	aminoacetone:oxygen oxidoreductase(deaminating)	c00001[c] + c00007[c] + c01888[c] -> c00014[c] + c00027[c] + c00546[c]	Glycine, serine and threonine metabolism	1	0	1000	1.4.3.4
1841	R02530	(R)-S-Lactoylglutathione methylglyoxal-lyase (isomerizing)	c03451[c] <=> c00051[c] + c00546[c]	Pyruvate metabolism	0	-1000	1000	4.4.1.5
1842	R02531	Lactaldehyde:NAD+ 1-oxidoreductase	c00003[c] + c05999[c] <=> c00004[c] + c00080[c] + c00546[c]	Pyruvate metabolism	0	-1000	1000	1.1.1.21
1843	R02532	4-[(1R)-2-Amino-1-hydroxyethyl]-1,2-benzenediol:oxygen oxidoreductase(deaminating)(flavin-containing)	c00001[c] + c00007[c] + c00547[c] -> c00014[c] + c00027[c] + c05577[c]	Tyrosine metabolism	1	0	1000	1.4.3.4
1844	R02533	S-Adenosyl-L-methionine:phenylethanolamine N-methyltransferase	c00019[c] + c00547[c] <=> c00021[c] + c00788[c]	Tyrosine metabolism	0	-1000	1000	2.1.1.28
1845	R02534	S-Adenosyl-L-methionine:catechol O-methyltransferase	c00019[c] + c00547[c] <=> c00021[c] + c05589[c]	Tyrosine metabolism	0	-1000	1000	2.1.1.6
1846	R02535	3,4-dihydroxyphenetylamine,ascorbate:oxygen oxidoreductase (beta-hydroxylating)	c00007[c] + c00072[c] + c03758[c] -> c00001[c] + c00547[c] + c05422[c]	Tyrosine metabolism	1	0	1000	1.14.17.1
1847	R02536	Phenylacetaldehyde:NAD+ oxidoreductase	c00001[c] + c00003[c] + c00601[c] <=> c00004[c] + c00080[c] + c07086[c]	Phenylalanine metabolism	0	-1000	1000	1.2.1.5
1848	R02537	Aldehyde:NADP+ oxidoreductase	c00001[c] + c00006[c] + c00601[c] <=> c00005[c] + c00080[c] + c07086[c]	Phenylalanine metabolism	0	-1000	1000	1.2.1.5
1849	R02539	Phenylacetate:CoA ligase	c00002[c] + c00010[c] + c07086[c] <=> c00013[c] + c00020[c] + c00582[c]	Phenylalanine metabolism	0	-1000	1000	6.2.1.30
1850	R02540	2-phenylacetamide amidohydrolase	c00001[c] + c02505[c] <=> c00014[c] + c07086[c]	Phenylalanine metabolism	0	-1000	1000	3.5.1.4
1851	R02544	meso-tartrate:NAD+ oxidoreductase	c00003[c] + c00552[c] <=> c00004[c] + c00080[c] + c00975[c]	Glyoxylate and dicarboxylate metabolism	0	-1000	1000	1.3.1.7
1852	R02545	meso-tartaric acid:NAD+ oxidoreductase	c00003[c] + c00552[c] <=> c00004[c] + c00080[c] + c03459[c]	Glyoxylate and dicarboxylate metabolism	0	-1000	1000	1.1.1.93
1853	R02546	(R,R)-Tartrate epimerase	c00898[c] <=> c00552[c]	Glyoxylate and dicarboxylate metabolism	0	-1000	1000	5.1.2.5
1854	R02547	trans-2,3-Epoxysuccinate hydrolase	c00001[c] + c03548[c] <=> c00552[c]	Glyoxylate and dicarboxylate metabolism	0	-1000	1000	3.3.2.4
1855	R02548	(+)-neomenthol:NADP+ oxidoreductase	c00006[c] + c00553[c] <=> c00005[c] + c00080[c] + c00843[c]	Monoterpenoid biosynthesis	0	-1000	1000	1.1.1.208
1856	R02549	4-aminobutanal:NAD+ 1-oxidoreductase;	c00001[c] + c00003[c] + c00555[c] <=> c00004[c] + c00080[c] + c00334[c]	Arginine and proline metabolism	0	-1000	1000	1.2.1.3
1857	R02550	toluene, ferredoxin:oxygen oxidoreductase;	c00001[c] + 2 c00139[c] + c00556[c] <=> c00007[c] + 2 c00080[c] + 2 c00138[c] + c01455[c]	Toluene degradation	0	-1000	1000	1.14.15.-
1858	R02551	N-Benzyloxycarbonylglycine urethanehydrolase	c00001[c] + c03710[c] <=> c00011[c] + c00037[c] + c00556[c]		0	-1000	1000	3.5.1.58
1859	R02552	N(alpha)-Benzyloxycarbonyl-L-leucine urethanehydrolase	c00001[c] + c04335[c] <=> c00011[c] + c00123[c] + c00556[c]		0	-1000	1000	3.5.1.64
1860	R02553	Cyclopentanol:NAD+ oxidoreductase	c00003[c] + c02020[c] <=> c00004[c] + c00080[c] + c00557[c]		0	-1000	1000	1.1.1.163
1861	R02554	cyclopentanone,NADPH:oxygen oxidoreductase (5-hydroxylating, lactonizing)	c00005[c] + c00007[c] + c00080[c] + c00557[c] -> c00001[c] + c00006[c] + c02240[c]		1	0	1000	1.14.13.16
1862	R02555	D-Altronate:NAD+ 3-oxidoreductase	c00003[c] + c00817[c] <=> c00004[c] + c00080[c] + c00558[c]	Pentose and glucuronate interconversions	0	-1000	1000	1.1.1.58
1863	R02556	Deoxyadenosine aminohydrolase	c00001[c] + c00559[c] <=> c00014[c] + c05512[c]	Purine metabolism	0	-1000	1000	3.5.4.4
1864	R02557	Deoxyadenosine:orthophosphate ribosyltransferase	c00009[c] + c00559[c] <=> c00147[c] + c00672[c]	Purine metabolism	0	-1000	1000	2.4.2.1
1865	R02558	(R)-Prunasin beta-D-glucohydrolase	c00001[c] + c00844[c] <=> c00031[c] + c00561[c]	Cyanoamino acid metabolism	0	-1000	1000	3.2.1.118
1866	R02559	NADH:trimethylamine-N-oxide oxidoreductase	c00001[c] + c00003[c] + c00565[c] -> c00004[c] + c00080[c] + c01104[c]		-1	-1000	0	1.6.6.9
1867	R02560	NADH:trimethylamine-N-oxide oxidoreductase	c00001[c] + c00016[c] + c00565[c] -> c01104[c] + c01352[c]	Methane metabolism	-1	-1000	0	1.6.6.9
1868	R02561	4-aminobenzoate,NADH:oxygen oxidoreductase (1-hydroxylating, decarboxylating)	c00004[c] + c00007[c] + c00080[c] + c00568[c] -> c00001[c] + c00003[c] + c00011[c] + c02372[c]	Aminobenzoate degradation	1	0	1000	1.14.13.27
1869	R02562	4-aminobenzoate,NADPH:oxygen oxidoreductase (1-hydroxylating, decarboxylating)	c00005[c] + c00007[c] + c00080[c] + c00568[c] -> c00001[c] + c00006[c] + c00011[c] + c02372[c]	Aminobenzoate degradation	1	0	1000	1.14.13.27
1870	R02563	CDPethanolamine:L-serine ethanolaminephosphotransferase	c00065[c] + c00570[c] <=> c00055[c] + c03872[c]	Glycerophospholipid metabolism	0	-1000	1000	2.7.8.4
1871	R02564	Cyclohexylsulfamate sulfohydrolase	c00001[c] + c02824[c] <=> c00059[c] + c00571[c]	Caprolactam degradation	0	-1000	1000	3.10.1.2
1872	R02565	p-cumic alcohol:NAD+ oxidoreductase	c00001[c] + c00003[c] + c00576[c] <=> c00004[c] + 2 c00080[c] + c00719[c]	Glycine, serine and threonine metabolism	0	-1000	1000	1.2.1.8
1873	R02566	p-Cumic alcohol:NADP+ oxidoreductase	c00001[c] + c00006[c] + c00576[c] <=> c00005[c] + 2 c00080[c] + c00719[c]	Glycine, serine and threonine metabolism	0	-1000	1000	1.2.1.8
1874	R02568	D-Fructose 1-phosphate D-glyceraldehyde-3-phosphate-lyase	c01094[c] <=> c00111[c] + c00577[c]	Fructose and mannose metabolism	0	-1000	1000	4.1.2.13
1875	R02572	S-Adenosyl-L-methionine:dimethyl-sulfide S-methyltransferase	c00019[c] + c00080[c] + c00580[c] <=> c00021[c] + c01008[c]		0	-1000	1000	2.1.1.96
1876	R02573	Trimethylsulfonium:tetrahydrofolate N-methyltransferase	c00101[c] + c01008[c] <=> c00080[c] + c00440[c] + c00580[c]	One carbon pool by folate	0	-1000	1000	2.1.1.19
1877	R02574	S,S-Dimethyl-beta-propiothetin dimethyl-sulfide-lyase	c04022[c] <=> c00511[c] + c00580[c]		0	-1000	1000	4.4.1.3
1878	R02575	ATP:guanidoacetate N-phosphotransferase	c00002[c] + c00581[c] <=> c00008[c] + c03166[c]	Arginine and proline metabolism	0	-1000	1000	2.7.3.1
1879	R02576	Phenylacetyl-CoA:L-glutamine alpha-N-phenylacetyltransferase	c00064[c] + c00582[c] -> c00010[c] + c04148[c]	Phenylalanine metabolism	1	0	1000	2.3.1.14
1880	R02577	Propane-1,2-diol:NAD+ 1-oxidoreductase	c00006[c] + c00583[c] <=> c00005[c] + c00080[c] + c05999[c]	Glycerolipid metabolism	0	-1000	1000	1.1.1.21
1881	R02580	(5Z,13E)-(15S)-11alpha,15-Dihydroxy-9-oxoprost-13-enoate:NAD+15-oxidoreductase	c00003[c] + c00584[c] <=> c00004[c] + c00080[c] + c04707[c]		0	-1000	1000	1.1.1.141
1882	R02581	(5Z,13E)-(15S)-9alpha,11alpha,15-trihydroxyprosta-5,13-dienoate:NADP+ 9-oxidoreductase;	c00006[c] + c00639[c] <=> c00005[c] + c00080[c] + c00584[c]	Arachidonic acid metabolism	0	-1000	1000	1.1.1.184
1883	R02583		c00584[c] <=> c00001[c] + c05953[c]	Arachidonic acid metabolism	0	-1000	1000
1884	R02587	2-Deoxy-D-glucose 6-phosphate phosphohydrolase	c00001[c] + c06369[c] -> c00009[c] + c00586[c]		1	0	1000	3.1.3.68
1885	R02589	3-hydroxybenzoate,NADH:oxygen oxidoreductase (6-hydroxylating)	c00004[c] + c00007[c] + c00080[c] + c00587[c] -> c00001[c] + c00003[c] + c00628[c]	Benzoate degradation	1	0	1000	1.14.13.24
1886	R02590	CTP:choline-phosphate cytidylyltransferase	c00063[c] + c06459[c] <=> c00013[c] + c05674[c]	Phosphonate and phosphinate metabolism	0	-1000	1000	2.7.7.15
1887	R02591	sn-Glycero-3-phosphocholine cholinephosphohydrolase	c00001[c] + c00670[c] <=> c00116[c] + c00588[c]		0	-1000	1000	3.1.4.38
1888	R02593	coniferyl alcohol:NADP+ oxidoreductase	c00006[c] + c00590[c] <=> c00005[c] + c00080[c] + c02666[c]	Phenylpropanoid biosynthesis	0	-1000	1000	1.1.1.194
1889	R02594	UDPglucose:coniferyl-alcohol 4'-beta-D-glucosyltransferase	c00029[c] + c00590[c] -> c00015[c] + c00761[c]	Phenylpropanoid biosynthesis	1	0	1000	2.4.1.111
1890	R02595	Coniferin beta-D-glucosidase	c00001[c] + c00761[c] <=> c00031[c] + c00590[c]	Phenylpropanoid biosynthesis	0	-1000	1000	3.2.1.126
1891	R02600A		c00004[c] + c00080[c] + c00593[c] <=> c00003[c] + c05123[c]	Taurine and hypotaurine metabolism	0	-1000	1000
1892	R02600B		c00005[c] + c00080[c] + c00593[c] <=> c00006[c] + c05123[c]	Taurine and hypotaurine metabolism	0	-1000	1000
1893	R02601		c00001[c] + c00596[c] <=> c03589[c]	Phenylalanine metabolism	0	-1000	1000	4.2.1.80
1894	R02602	4-Oxalocrotonate carboxy-lyase	c03453[c] <=> c00011[c] + c00596[c]	Benzoate degradation	0	-1000	1000	4.1.1.77
1895	R02603	2-Hydroxy-6-oxonona-2,4-diene-1,9-dioate succinylhydrolase	c00042[c] + c00596[c] -> c00001[c] + c04479[c]	Phenylalanine metabolism	-1	-1000	0	3.7.1.-
1896	R02604	2-hydroxymuconate-semialdehyde formylhydrolase	c00058[c] + c00596[c] -> c00001[c] + c00682[c]	Benzoate degradation	-1	-1000	0	3.7.1.9
1897	R02605	L-2-Amino-4-chloropent-4-enoate chloride-lyase (deaminating)	c00001[c] + c04075[c] <=> c00014[c] + c00080[c] + c00596[c] + c00698[c]		0	-1000	1000	4.5.1.4
1898	R02606	2,6-dioxo-6-phenylhexa-3-enoate benzoylhydrolase	c00001[c] + c01273[c] -> c00180[c] + c00596[c]	Dioxin degradation	1	0	1000	3.7.1.8
1899	R02609	5beta-Cholestan-3-one:NADP+ 4,5-oxidoreductase	c00006[c] + c03091[c] <=> c00005[c] + c00080[c] + c00599[c]		0	-1000	1000	1.3.1.3
1900	R02610	5alpha-cholestan-3-one:NADP+ delta4-oxidoreductase	c00006[c] + c03238[c] <=> c00005[c] + c00080[c] + c00599[c]		0	-1000	1000	1.3.1.22
1901	R02611	Phenylethylalcohol:NAD+ oxidoreductase	c00003[c] + c05853[c] <=> c00004[c] + c00080[c] + c00601[c]	Phenylalanine metabolism	0	-1000	1000	1.1.1.90
1902	R02612A	Phenethylamine:(acceptor) oxidoreductase (deaminating)	c00001[c] + c00003[c] + c05332[c] <=> c00004[c] + c00014[c] + c00080[c] + c00601[c]	Phenylalanine metabolism	0	-1000	1000	1.4.99.4
1903	R02612B	Phenethylamine:(acceptor) oxidoreductase (deaminating)	c00001[c] + c00006[c] + c05332[c] <=> c00005[c] + c00014[c] + c00080[c] + c00601[c]	Phenylalanine metabolism	0	-1000	1000	1.4.99.4
1904	R02613	Phenethylamine:oxygen oxidoreductase (deaminating)	c00001[c] + c00007[c] + c05332[c] -> c00014[c] + c00027[c] + c00601[c]	Phenylalanine metabolism	1	0	1000	1.4.3.4
1905	R02615	Styrene-oxide isomerase	c02083[c] -> c00601[c]	Styrene degradation	1	0	1000	5.3.99.7
1906	R02618		c00001[c] + c00003[c] + c00606[c] <=> c00004[c] + c00014[c] + c00080[c] + c05527[c]	Cysteine and methionine metabolism	0	-1000	1000	1.4.1.-
1907	R02619	3-sulfino-L-alanine:2-oxoglutarate aminotransferase	c00026[c] + c00606[c] <=> c00025[c] + c05527[c]	Cysteine and methionine metabolism	0	-1000	1000	2.6.1.1
1908	R02632	3'-Phosphoadenylylsulfate:quercetin-3-sulfate 3'-sulfotransferase	c00053[c] + c00616[c] <=> c00054[c] + c01155[c]	Flavone and flavonol biosynthesis	0	-1000	1000	2.8.2.26
1909	R02633	3'-Phosphoadenylylsulfate:quercetin-3-sulfate 4'-sulfotransferase	c00053[c] + c00616[c] <=> c00054[c] + c01156[c]	Flavone and flavonol biosynthesis	0	-1000	1000	2.8.2.27
1910	R02634	UTP:1-Phospho-alpha-D-galacturonate uridylyltransferase;	c00013[c] + c00617[c] <=> c00075[c] + c04037[c]	Amino sugar and nucleotide sugar metabolism	0	-1000	1000	2.7.7.-
1911	R02636	UDP-D-galacturonate carboxy-lyase	c00617[c] <=> c00011[c] + c00935[c]	Amino sugar and nucleotide sugar metabolism	0	-1000	1000	4.1.1.67
1912	R02637	3-Dehydro-L-gulonate:NAD+ 2-oxidoreductase	c00003[c] + c00618[c] <=> c00004[c] + c00080[c] + c04575[c]	Pentose and glucuronate interconversions	0	-1000	1000	1.1.1.130
1913	R02639	3-Dehydro-L-gulonate:NADP+ 2-oxidoreductase	c00006[c] + c00618[c] <=> c00005[c] + c00080[c] + c04575[c]	Pentose and glucuronate interconversions	0	-1000	1000	1.1.1.130
1914	R02640	L-Gulonate:NAD+ 3-oxidoreductase	c00003[c] + c00800[c] <=> c00004[c] + c00080[c] + c00618[c]	Pentose and glucuronate interconversions	0	-1000	1000	1.1.1.45
1915	R02642A	3-Oxo-5beta-steroid:(acceptor) delta4-oxidoreductase	c00003[c] + c02797[c] <=> c00004[c] + c00080[c] + c00619[c]		0	-1000	1000	1.3.99.6
1916	R02642B	3-Oxo-5beta-steroid:(acceptor) delta4-oxidoreductase	c00006[c] + c02797[c] <=> c00005[c] + c00080[c] + c00619[c]		0	-1000	1000	1.3.99.6
1917	R02643A	3-Oxo-5alpha-steroid:(acceptor) delta4-oxidoreductase	c00003[c] + c02940[c] <=> c00004[c] + c00080[c] + c00619[c]		0	-1000	1000	1.3.99.5
1918	R02643B	3-Oxo-5alpha-steroid:(acceptor) delta4-oxidoreductase	c00006[c] + c02940[c] <=> c00005[c] + c00080[c] + c00619[c]		0	-1000	1000	1.3.99.5
1919	R02644	3-Oxo-delta5-steroid delta5-delat4-isomerase	c01034[c] <=> c00619[c]		0	-1000	1000	5.3.3.1
1920	R02646	urate-3-ribonucleoside:phosphate D-ribosyltransferase	c00009[c] + c05513[c] <=> c00366[c] + c00620[c]	Purine metabolism	0	-1000	1000	2.4.2.16
1921	R02648	Glycerol 1,2-cyclic phosphate 2-glycerophosphohydrolase	c00001[c] + c03947[c] <=> c03189[c]		0	-1000	1000	3.1.4.42
1922	R02649	ATP:N-acetyl-L-glutamate 5-phosphotransferase	c00002[c] + c00624[c] <=> c00008[c] + c04133[c]	Arginine and proline metabolism	0	-1000	1000	2.7.2.8
1923	R02655	Gentisate aldehyde:NAD+ oxidoreductase	c00001[c] + c00003[c] + c05585[c] <=> c00004[c] + c00080[c] + c00628[c]	Tyrosine metabolism	0	-1000	1000	1.2.1.29
1924	R02656	Gentisate:oxygen 1,2-oxidoreductase (decyclizing)	c00007[c] + c00628[c] -> c02167[c]	Tyrosine metabolism	1	0	1000	1.13.11.4
1925	R02657		c00027[c] + c00628[c] -> c00001[c] + c00007[c] + c05585[c]	Tyrosine metabolism	-1	-1000	0	1.2.3.1
1926	R02658	ATP:2-dehydro-D-gluconate 6-phosphate	c00002[c] + c06473[c] <=> c00008[c] + c01218[c]	Pentose phosphate pathway	0	-1000	1000	2.7.1.13
1927	R02659		c06473[c] <=> c00001[c] + c06440[c]		0	-1000	1000
1928	R02661A	2-methylpropanoyl-CoA:(acceptor) 2,3-oxidoreductase	c00003[c] + c00630[c] <=> c00004[c] + c00080[c] + c03460[c]	Valine, leucine and isoleucine degradation	0	-1000	1000	1.3.99.2
1929	R02661B	2-methylpropanoyl-CoA:(acceptor) 2,3-oxidoreductase	c00006[c] + c00630[c] <=> c00005[c] + c00080[c] + c03460[c]	Valine, leucine and isoleucine degradation	0	-1000	1000	1.3.99.2
1930	R02664		c00002[c] + c00631[c] <=> c00008[c] + c01159[c]		0	-1000	1000	2.7.2.-
1931	R02665	3-Hydroxyanthranilate:oxygen 3,4-oxidoreductase (decyclizing)	c00007[c] + c00632[c] -> c04409[c]	Tryptophan metabolism	1	0	1000	1.13.11.6
1932	R02666	3-Hydroxyanthranilate:oxygen oxidoreductase	c00007[c] + c00632[c] <=> c00027[c] + c04584[c]		0	-1000	1000	1.10.3.5
1933	R02667	S-Adenosyl-L-methionine:3-hydroxyanthranilate 4-C-methyltransferase	c00019[c] + c00632[c] <=> c00021[c] + c03986[c]		0	-1000	1000	2.1.1.97
1934	R02668	3-Hydroxy-L-kynurenine hydrolase	c00001[c] + c03227[c] -> c00041[c] + c00632[c]	Tryptophan metabolism	1	0	1000	3.7.1.3
1935	R02669		c00632[c] -> c00011[c] + c01987[c]		1	0	1000	4.1.1.-
1936	R02670		4 c00007[c] + 2 c00632[c] <=> 2 c00027[c] + 2 c00080[c] + 2 c00704[c] + c05640[c]	Tryptophan metabolism	0	-1000	1000	1.11.1.6
1937	R02672	4-Hydroxybenzoylformate carboxy-lyase	c03590[c] -> c00011[c] + c00633[c]	Aminobenzoate degradation	1	0	1000	4.1.1.7
1938	R02673	(S)-2-Hydroxy-2-(4-hydroxyphenyl)acetate:oxygen 1-oxidoreductase	c00007[c] + c03198[c] -> c00011[c] + c00027[c] + c00633[c]	Aminobenzoate degradation	1	0	1000	1.1.3.19
1939	R02675	4-cresol:acceptor oxidoreductase (methyl-hydroxylating)	c00001[c] + 4 c00139[c] + c01468[c] <=> 4 c00080[c] + 4 c00138[c] + c00633[c]	Toluene degradation	0	-1000	1000	1.17.99.1
1940	R02676	4-Hydroxymandelonitrile hydroxybenzaldehyde-lyase	c03742[c] <=> c00080[c] + c00177[c] + c00633[c]	Cyanoamino acid metabolism	0	-1000	1000	4.1.2.11
1941	R02677	ADPmannose sugarphosphohydrolase	c00001[c] + c06192[c] -> c00020[c] + c00636[c]	Fructose and mannose metabolism	1	0	1000	3.6.1.21
1942	R02678	Indole-3-acetaldehyde:NAD+ oxidoreductase	c00001[c] + c00003[c] + c00637[c] <=> c00004[c] + c00080[c] + c00954[c]	Tryptophan metabolism	0	-1000	1000	1.2.1.3
1943	R02679	indole-3-ethanol:NAD+ oxidoreductase	c00003[c] + c00955[c] <=> c00004[c] + c00080[c] + c00637[c]	Tryptophan metabolism	0	-1000	1000	1.1.1.190
1944	R02680	indole-3-ethanol:NADP+ oxidoreductase	c00006[c] + c00955[c] <=> c00005[c] + c00080[c] + c00637[c]	Tryptophan metabolism	0	-1000	1000	1.1.1.191
1945	R02681	indole-3-acetaldehyde:oxygen oxidoreductase	c00001[c] + c00007[c] + c00637[c] -> c00027[c] + c00954[c]	Tryptophan metabolism	1	0	1000	1.2.3.7
1946	R02683	(5Z,13E)-(15S)-9alpha,11alpha,15-Trihydroxyprosta-5,13-dienoate:NAD+ 15-oxidoreductase	c00003[c] + c00639[c] <=> c00004[c] + c00080[c] + c05960[c]	Arachidonic acid metabolism	0	-1000	1000	1.1.1.141
1947	R02684	(5Z,13E)-(15S)-9alpha,11alpha,15-trihydroxyprosta-5,13-dienoate:NADP+ 11-oxidoreductase	c00006[c] + c00639[c] <=> c00005[c] + c00080[c] + c00696[c]		0	-1000	1000	1.1.1.188
1948	R02695	4-Hydroxyphenylacetaldehyde:NAD+ oxidoreductase	c00001[c] + c00003[c] + c03765[c] <=> c00004[c] + c00080[c] + c00642[c]	Tyrosine metabolism	0	-1000	1000	1.2.1.5
1949	R02697	4-Hydroxyphenylacetaldehyde:NADP+ oxidoreductase	c00001[c] + c00006[c] + c03765[c] <=> c00005[c] + c00080[c] + c00642[c]	Tyrosine metabolism	0	-1000	1000	1.2.1.5
1950	R02698	4-hydroxyphenylacetate,NADH:oxygen oxidoreductase (3-hydroxylating)	c00004[c] + c00007[c] + c00080[c] + c00642[c] -> c00001[c] + c00003[c] + c01161[c]	Tyrosine metabolism	1	0	1000	1.14.13.3
1951	R02699	4-Hydroxyphenylacetate:CoA ligase (AMP-forming)	c00002[c] + c00010[c] + c00642[c] <=> c00013[c] + c00020[c] + c05338[c]	Tyrosine metabolism	0	-1000	1000	6.2.1.-
1952	R02700	5-Hydroxy-L-tryptophan:2-oxoglutarate aminotransferase	c00026[c] + c00643[c] <=> c00025[c] + c05646[c]	Tryptophan metabolism	0	-1000	1000	2.6.1.27
1953	R02701	5-Hydroxy-L-tryptophan decarboxy-lyase	c00643[c] -> c00011[c] + c00780[c]	Tryptophan metabolism	1	0	1000	4.1.1.28
1954	R02702	5-hydroxy-L-tryptophan:oxygen 2,3-dioxygenase (indole-decyclizing)	c00007[c] + c00643[c] -> c05648[c]	Tryptophan metabolism	1	0	1000	1.13.11.52
1955	R02703	D-Mannitol-1-phosphate:NAD+ 5-oxidoreductase	c00003[c] + c00644[c] <=> c00004[c] + c00080[c] + c05345[c]	Fructose and mannose metabolism	0	-1000	1000	1.1.1.17
1956	R02705	ATP:N-acyl-D-mannosamine 6-phosphotransferase	c00002[c] + c00645[c] <=> c00008[c] + c04257[c]	Amino sugar and nucleotide sugar metabolism	0	-1000	1000	2.7.1.60
1957	R02706		c00009[c] + c00645[c] <=> c00001[c] + c04257[c]		0	-1000	1000	3.1.3.-
1958	R02707	N-acetyl-D-mannosamine N-acetylmannosaminohydrolase	c00015[c] + c00645[c] -> c00001[c] + c01170[c]	Amino sugar and nucleotide sugar metabolism	-1	-1000	0	3.2.1.-
1959	R02708	4-hydroxyphenylacetonitrile,NADPH:oxygen oxidoreductase (2-hydroxylating)	c00005[c] + c00007[c] + c00080[c] + c03766[c] -> c00001[c] + c00006[c] + c00650[c]		1	0	1000	1.14.13.42
1960	R02709	UDPglucose:4-hydroxymandelonitrile glucosyltransferase	c00029[c] + c00650[c] <=> c00015[c] + c01855[c]	Cyanoamino acid metabolism	0	-1000	1000	2.4.1.178
1961	R02711	4-Methylene-L-glutamate:ammonia ligase (AMP-forming)	c00002[c] + c00014[c] + c00651[c] <=> c00013[c] + c00020[c] + c01109[c]	C5-Branched dibasic acid metabolism	0	-1000	1000	6.3.1.7
1962	R02712	4-Methylene-L-glutamine amidohydrolase	c00001[c] + c01109[c] <=> c00014[c] + c00651[c]	C5-Branched dibasic acid metabolism	0	-1000	1000	3.5.1.67
1963	R02714	D-Arabinono-1,4-lactone lactonohydrolase	c00001[c] + c00652[c] <=> c00878[c]		0	-1000	1000	3.1.1.30
1964	R02715	D-Arabinono-1,4-lactone:oxygen oxidoreductase	c00007[c] + c00652[c] -> c00027[c] + c06316[c]		1	0	1000	1.1.3.37
1965	R02719	Xanthosine 5'-phosphate phosphohydrolase	c00001[c] + c00655[c] <=> c00009[c] + c01762[c]	Purine metabolism	0	-1000	1000	3.1.3.5
1966	R02720	XTP pyrophosphohydrolase	c00001[c] + c00700[c] -> c00013[c] + c00655[c]	Purine metabolism	1	0	1000	3.6.1.19
1967	R02722	L-serine hydro-lyase [adding 1-C-(indol-3-yl)glycerol 3-phosphate; L-tryptophan and glyceraldehyde-3-phosphate-forming]	c00065[c] + c03506[c] <=> c00001[c] + c00078[c] + c00118[c]	Glycine, serine and threonine metabolism	0	-1000	1000	4.2.1.20
1968	R02723		c00007[c] + 2 c00080[c] + 2 c00138[c] + c00187[c] <=> c00001[c] + 2 c00139[c] + c05502[c]	Steroid hormone biosynthesis	0	-1000	1000	1.14.15.6
1969	R02724	Cholesterol,reduced-adrenal-ferredoxin:oxygen oxidoreductase (side-chain-cleaving)	3 c00007[c] + 6 c00080[c] + 6 c00138[c] + c00187[c] <=> 4 c00001[c] + 6 c00139[c] + c01953[c] + c02373[c]		0	-1000	1000	1.14.15.6
1970	R02725	Androstenedione,reduced-adrenal-ferredoxin:oxygen oxidoreductase (11-hydroxylating)	c00007[c] + 2 c00080[c] + 2 c00138[c] + c00280[c] <=> c00001[c] + 2 c00139[c] + c05284[c]	Steroid hormone biosynthesis	0	-1000	1000	1.14.15.4
1971	R02727	alpha,alpha-Trehalose:orthophosphate beta-D-glucosyltransferase	c00009[c] + c01083[c] <=> c00031[c] + c00663[c]	Starch and sucrose metabolism	0	-1000	1000	2.4.1.64
1972	R02728	beta-D-Glucose 1-phosphate 1,6-phosphomutase	c00663[c] <=> c01172[c]	Starch and sucrose metabolism	0	-1000	1000	5.4.2.6
1973	R02729	5-Formiminotetrahydrofolate:glycine N-formiminotransferase	c00037[c] + c00664[c] <=> c00101[c] + c02718[c]	Purine metabolism	0	-1000	1000	2.1.2.4
1974	R02730	D-Fructose-2,6-bisphosphate 6-phosphohydrolase	c00001[c] + c00665[c] -> c00009[c] + c03267[c]	Fructose and mannose metabolism	1	0	1000	3.1.3.54
1975	R02731	D-Fructose-2,6-bisphosphate 2-phosphohydrolase	c00001[c] + c00665[c] -> c00009[c] + c05345[c]	Fructose and mannose metabolism	1	0	1000	3.1.3.46
1976	R02732	ATP:D-fructose-6-phosphate 2-phosphotransferase	c00002[c] + c05345[c] <=> c00008[c] + c00665[c]	Fructose and mannose metabolism	0	-1000	1000	2.7.1.105
1977	R02733	N6-Acetyl-LL-2,6-diaminoheptanedioate amidohydrolase	c00001[c] + c04390[c] -> c00033[c] + c00666[c]	Lysine biosynthesis	1	0	1000	3.5.1.47
1978	R02734	N-Succinyl-LL-2,6-diaminoheptanedioate amidohydrolase	c00001[c] + c04421[c] <=> c00042[c] + c00666[c]	Lysine biosynthesis	0	-1000	1000	3.5.1.18
1979	R02735	LL-2,6-Diaminoheptanedioate 2-epimerase	c00666[c] <=> c00680[c]	Lysine biosynthesis	0	-1000	1000	5.1.1.7
1980	R02736	beta-D-Glucose-6-phosphate:NADP+ 1-oxoreductase	c00006[c] + c01172[c] <=> c00005[c] + c00080[c] + c01236[c]	Pentose phosphate pathway	0	-1000	1000	1.1.1.49
1981	R02737	UDPglucose:D-glucose-6-phosphate 1-alpha-D-glucosyltransferase	c00029[c] + c00668[c] <=> c00015[c] + c00689[c]	Starch and sucrose metabolism	0	-1000	1000	2.4.1.15
1982	R02739	alpha-D-Glucose 6-phosphate ketol-isomerase	c00668[c] <=> c01172[c]	Glycolysis / Gluconeogenesis	0	-1000	1000	5.1.3.15
1983	R02740	alpha-D-Glucose 6-phosphate ketol-isomerase	c00668[c] <=> c05345[c]	Glycolysis / Gluconeogenesis	0	-1000	1000	5.3.1.9
1984	R02741	gamma-L-Glutamyl-L-cysteine:beta-alanine ligase (ADP-forming)	c00002[c] + c00099[c] + c00669[c] <=> c00008[c] + c00009[c] + c04544[c]		0	-1000	1000	6.3.2.23
1985	R02742	gamma-glutamylcysteine:NADP+ oxidoreductase	c00006[c] + 2 c00669[c] <=> c00005[c] + c00080[c] + c03646[c]	Glutathione metabolism	0	-1000	1000	1.8.1.13
1986	R02743	(5-L-Glutamyl)-L-amino-acid 5-glutamyltransferase (cyclizing)	c00669[c] <=> c00097[c] + c01879[c]	Glutathione metabolism	0	-1000	1000	2.3.2.4
1987	R02748	Deoxyinosine:orthophosphate ribosyltransferase	c00009[c] + c05512[c] <=> c00262[c] + c00672[c]	Purine metabolism	0	-1000	1000	2.4.2.1
1988	R02749	2-Deoxy-D-ribose 1-phosphate 1,5-phosphomutase	c00672[c] -> c00673[c]	Pentose phosphate pathway	1	0	1000	5.4.2.7
1989	R02750		c00008[c] + c00673[c] <=> c00002[c] + c01801[c]	Pentose phosphate pathway	0	-1000	1000	2.7.1.15
1990	R02752	D-Glucarate hydro-lyase	c00818[c] -> c00001[c] + c00679[c]	Ascorbate and aldarate metabolism	1	0	1000	4.2.1.40
1991	R02754	5-Dehydro-4-deoxy-D-glucarate tartronate-semialdehyde-lyase	c00679[c] <=> c00022[c] + c01146[c]	Ascorbate and aldarate metabolism	0	-1000	1000	4.1.2.20
1992	R02755	meso-2,6-diaminoheptanedioate:NADP+ oxidoreductase (deaminating)	c00001[c] + c00006[c] + c00680[c] <=> c00005[c] + c00014[c] + c00080[c] + c03871[c]	Lysine biosynthesis	0	-1000	1000	1.4.1.16
1993	R02762	2-Hydroxymuconate semialdehyde:NAD+ 6-oxidoreductase	c00001[c] + c00003[c] + c00682[c] <=> c00004[c] + c00080[c] + c02501[c]	Benzoate degradation	0	-1000	1000	1.2.1.32
1994	R02763		c00011[c] + c00682[c] -> c04480[c]	Benzoate degradation	-1	-1000	0
1995	R02764	(S)-Methylmalonyl-CoA hydrolase	c00001[c] + c00683[c] <=> c00010[c] + c02170[c]	Propanoate metabolism	0	-1000	1000	3.1.2.17
1996	R02765	Methylmalonyl-CoA epimerase	c01213[c] <=> c00683[c]	Valine, leucine and isoleucine degradation	0	-1000	1000	5.1.99.1
1997	R02772	dTDP-4-acetamido-4,6-dideoxy-D-glucose:2-oxoglutarate aminotransferase	c00010[c] + c00026[c] + c06018[c] <=> c00024[c] + c00025[c] + c11907[c]		0	-1000	1000	2.6.1.33
1998	R02773	dTDP-4-amino-4,6-dideoxy-D-glucose:2-oxoglutarate aminotransferase	c00026[c] + c04268[c] <=> c00025[c] + c11907[c]	Polyketide sugar unit biosynthesis	0	-1000	1000	2.6.1.33
1999	R02776	dTDP-6-deoxy-L-talose:NADP+ 4-oxidoreductase	c00006[c] + c03187[c] <=> c00005[c] + c00080[c] + c00688[c]		0	-1000	1000	1.1.1.134
[truncated: 4,214 more rows]

## Sheet: Curated Metabolites
Index	Name	Description	Formula	Charge
1	C00001	H2O	H2O	0
2	C00002	ATP	C10H16N5O13P3	0
3	C00003	NAD+	C21H28N7O14P2	1
4	C00004	NADH	C21H29N7O14P2	0
5	C00005	NADPH	C21H30N7O17P3	0
6	C00006	NADP+	C21H29N7O17P3	1
7	C00007	Oxygen	O2	0
8	C00008	ADP	C10H15N5O10P2	0
9	C00009	Orthophosphate	H3O4P	0
10	C00010	CoA	C21H36N7O16P3S	0
11	C00011	CO2	CO2	0
12	C00013	Diphosphate	H4O7P2	0
13	C00014	NH3	H3N	0
14	C00015	UDP	C9H14N2O12P2	0
15	C00016	FAD	C27H33N9O15P2	0
16	C00018	Pyridoxal phosphate	C8H10NO6P	0
17	C00019	S-Adenosyl-L-methionine	C15H22N6O5S	0
18	C00020	AMP	C10H14N5O7P	0
19	C00021	S-Adenosyl-L-homocysteine	C14H20N6O5S	0
20	C00022	Pyruvate	C3H4O3	0
21	C00024	Acetyl-CoA	C23H38N7O17P3S	0
22	C00025	L-Glutamate	C5H9NO4	0
23	C00026	2-Oxoglutarate	C5H6O5	0
24	C00027	H2O2	H2O2	0
25	C00029	UDP-glucose	C15H24N2O17P2	0
26	C00031	D-Glucose	C6H12O6	0
27	C00032	Heme	C34H32FeN4O4	0
28	C00033	Acetate	C2H4O2	0
29	C00035	GDP	C10H15N5O11P2	0
30	C00036	Oxaloacetate	C4H4O5	0
31	C00037	Glycine	C2H5NO2	0
32	C00041	L-Alanine	C3H7NO2	0
33	C00042	Succinate	C4H6O4	0
34	C00043	UDP-N-acetyl-D-glucosamine	C17H27N3O17P2	0
35	C00044	GTP	C10H16N5O14P3	0
36	C00047	L-Lysine	C6H14N2O2	0
37	C00048	Glyoxylate	C2H2O3	0
38	C00049	L-Aspartate	C4H7NO4	0
39	C00051	Glutathione	C10H17N3O6S	0
40	C00052	UDP-D-galactose	C15H24N2O17P2	0
41	C00053	3'-Phosphoadenylyl sulfate	C10H15N5O13P2S	0
42	C00054	Adenosine 3',5'-bisphosphate	C10H15N5O10P2	0
43	C00055	CMP	C9H14N3O8P	0
44	C00058	Formate	CH2O2	0
45	C00059	Sulfate	H2O4S	0
46	C00061	FMN	C17H21N4O9P	0
47	C00062	L-Arginine	C6H14N4O2	0
48	C00063	CTP	C9H16N3O14P3	0
49	C00064	L-Glutamine	C5H10N2O3	0
50	C00065	L-Serine	C3H7NO3	0
51	C00067	Formaldehyde	CH2O	0
52	C00068	Thiamin diphosphate	C12H19N4O7P2S	1
53	C00072	Ascorbate	C6H8O6	0
54	C00073	L-Methionine	C5H11NO2S	0
55	C00074	Phosphoenolpyruvate	C3H5O6P	0
56	C00075	UTP	C9H15N2O15P3	0
57	C00077	L-Ornithine	C5H12N2O2	0
58	C00078	L-Tryptophan	C11H12N2O2	0
59	C00079	L-Phenylalanine	C9H11NO2	0
60	C00080	H+	H	1
61	C00081	ITP	C10H15N4O14P3	0
62	C00082	L-Tyrosine	C9H11NO3	0
63	C00083	Malonyl-CoA	C24H38N7O19P3S	0
64	C00084	Acetaldehyde	C2H4O	0
65	C00085	D-Fructose 6-phosphate	C6H13O9P	0
66	C00086	Urea	CH4N2O	0
67	C00087	Sulfur	S	0
68	C00088	Nitrite	HNO2	0
69	C00089	Sucrose	C12H22O11	0
70	C00090	Catechol	C6H6O2	0
71	C00091	Succinyl-CoA	C25H40N7O19P3S	0
72	C00092	D-Glucose 6-phosphate	C6H13O9P	0
73	C00093	sn-Glycerol 3-phosphate	C3H9O6P	0
74	C00094	Sulfite	H2O3S	0
75	C00095	D-Fructose	C6H12O6	0
76	C00096	GDP-mannose	C16H25N5O16P2	0
77	C00097	L-Cysteine	C3H7NO2S	0
78	C00099	beta-Alanine	C3H7NO2	0
79	C00100	Propanoyl-CoA	C24H40N7O17P3S	0
80	C00101	Tetrahydrofolate	C19H23N7O6	0
81	C00103	D-Glucose 1-phosphate	C6H13O9P	0
82	C00104	IDP	C10H14N4O11P2	0
83	C00105	UMP	C9H13N2O9P	0
84	C00106	Uracil	C4H4N2O2	0
85	C00108	Anthranilate	C7H7NO2	0
86	C00109	2-Oxobutanoate	C4H6O3	0
87	C00111	Glycerone phosphate	C3H7O6P	0
88	C00112	CDP	C9H15N3O11P2	0
89	C00113	PQQ	C14H6N2O8	0
90	C00114	Choline	C5H14NO	1
91	C00116	Glycerol	C3H8O3	0
92	C00117	D-Ribose 5-phosphate	C5H11O8P	0
93	C00118	D-Glyceraldehyde 3-phosphate	C3H7O6P	0
94	C00119	5-Phospho-alpha-D-ribose 1-diphosphate	C5H13O14P3	0
95	C00120	Biotin	C10H16N2O3S	0
96	C00121	D-Ribose	C5H10O5	0
97	C00122	Fumarate	C4H4O4	0
98	C00123	L-Leucine	C6H13NO2	0
99	C00124	D-Galactose	C6H12O6	0
100	C00127	Glutathione disulfide	C20H32N6O12S2	0
101	C00128	CMP-N-acetylneuraminate	C20H31N4O16P	0
102	C00129	Isopentenyl diphosphate	C5H12O7P2	0
103	C00130	IMP	C10H13N4O8P	0
104	C00131	dATP	C10H16N5O12P3	0
105	C00132	Methanol	CH4O	0
106	C00133	D-Alanine	C3H7NO2	0
107	C00134	Putrescine	C4H12N2	0
108	C00135	L-Histidine	C6H9N3O2	0
109	C00136	Butanoyl-CoA	C25H42N7O17P3S	0
110	C00137	myo-Inositol	C6H12O6	0
111	C00138	Reduced ferredoxin	Fe8S8X	2
112	C00139	Oxidized ferredoxin	Fe8S8X	3
113	C00140	N-Acetyl-D-glucosamine	C8H15NO6	0
114	C00141	3-Methyl-2-oxobutanoic acid	C5H8O3	0
115	C00143	5,10-Methylenetetrahydrofolate	C20H23N7O6	0
116	C00144	GMP	C10H14N5O8P	0
117	C00146	Phenol	C6H6O	0
118	C00147	Adenine	C5H5N5	0
119	C00148	L-Proline	C5H9NO2	0
120	C00149	(S)-Malate	C4H6O5	0
121	C00152	L-Asparagine	C4H8N2O3	0
122	C00153	Nicotinamide	C6H6N2O	0
123	C00154	Palmitoyl-CoA	C37H66N7O17P3S	0
124	C00155	L-Homocysteine	C4H9NO2S	0
125	C00156	4-Hydroxybenzoate	C7H6O3	0
126	C00158	Citrate	C6H8O7	0
127	C00159	D-Mannose	C6H12O6	0
128	C00160	Glycolate	C2H4O3	0
129	C00163	Propanoate	C3H6O2	0
130	C00164	Acetoacetate	C4H6O3	0
131	C00166	Phenylpyruvate	C9H8O3	0
132	C00167	UDP-glucuronate	C15H22N2O18P2	0
133	C00168	Hydroxypyruvate	C3H4O4	0
134	C00169	Carbamoyl phosphate	CH4NO5P	0
135	C00170	5'-Methylthioadenosine	C11H15N5O3S	0
136	C00175	Cobalt ion	Co	2
137	C00177	Cyanide	CN	-1
138	C00178	Thymine	C5H6N2O2	0
139	C00179	Agmatine	C5H14N4	0
140	C00180	Benzoate	C7H6O2	0
141	C00181	D-Xylose	C5H10O5	0
142	C00183	L-Valine	C5H11NO2	0
143	C00184	Glycerone	C3H6O3	0
144	C00185	Cellobiose	C12H22O11	0
145	C00186	(S)-Lactate	C3H6O3	0
146	C00187	Cholesterol	C27H46O	0
147	C00188	L-Threonine	C4H9NO3	0
148	C00189	Ethanolamine	C2H7NO	0
149	C00190	UDP-D-xylose	C14H22N2O16P2	0
150	C00191	D-Glucuronate	C6H10O7	0
151	C00192	Hydroxylamine	H3NO	0
152	C00193	Aromatic aldehyde	C7H6O	0
153	C00194	Cobamide coenzyme	C72H100CoN18O17P	0
154	C00196	2,3-Dihydroxybenzoate	C7H6O4	0
155	C00197	3-Phospho-D-glycerate	C3H7O7P	0
156	C00198	D-Glucono-1,5-lactone	C6H10O6	0
157	C00199	D-Ribulose 5-phosphate	C5H11O8P	0
158	C00202	Isoflurophate	C6H14FO3P	0
159	C00203	UDP-N-acetyl-D-galactosamine	C17H27N3O17P2	0
160	C00204	2-Dehydro-3-deoxy-D-gluconate	C6H10O6	0
161	C00206	dADP	C10H15N5O9P2	0
162	C00207	Acetone	C3H6O	0
163	C00208	Maltose	C12H22O11	0
164	C00209	Oxalate	C2H2O4	0
165	C00212	Adenosine	C10H13N5O4	0
166	C00213	Sarcosine	C3H7NO2	0
167	C00214	Thymidine	C10H14N2O5	0
168	C00216	D-Arabinose	C5H10O5	0
169	C00217	D-Glutamate	C5H9NO4	0
170	C00218	Methylamine	CH5N	0
171	C00219	(5Z,8Z,11Z,14Z)-Icosatetraenoic acid	C20H32O2	0
172	C00221	beta-D-Glucose	C6H12O6	0
173	C00222	3-Oxopropanoate	C3H4O3	0
174	C00223	p-Coumaroyl-CoA	C30H42N7O18P3S	0
175	C00224	Adenylyl sulfate	C10H14N5O10PS	0
176	C00227	Acetyl phosphate	C2H5O5P	0
177	C00230	3,4-Dihydroxybenzoate	C7H6O4	0
178	C00231	D-Xylulose 5-phosphate	C5H11O8P	0
179	C00232	Succinate semialdehyde	C4H6O3	0
180	C00233	4-Methyl-2-oxopentanoate	C6H10O3	0
181	C00234	10-Formyltetrahydrofolate	C20H23N7O7	0
182	C00235	Dimethylallyl diphosphate	C5H12O7P2	0
183	C00236	3-Phospho-D-glyceroyl phosphate	C3H8O10P2	0
184	C00237	CO	CO	0
185	C00239	dCMP	C9H14N3O7P	0
186	C00242	Guanine	C5H5N5O	0
187	C00243	Lactose	C12H22O11	0
188	C00244	Nitrate	HNO3	0
189	C00245	Taurine	C2H7NO3S	0
190	C00246	Butanoic acid	C4H8O2	0
191	C00247	L-Sorbose	C6H12O6	0
192	C00248	Lipoamide	C8H15NOS2	0
193	C00249	Hexadecanoic acid	C16H32O2	0
194	C00250	Pyridoxal	C8H9NO3	0
195	C00251	Chorismate	C10H10O6	0
196	C00252	Isomaltose	C12H22O11	0
197	C00253	Nicotinate	C6H5NO2	0
198	C00254	Prephenate	C10H10O6	0
199	C00255	Riboflavin	C17H20N4O6	0
200	C00256	(R)-Lactate	C3H6O3	0
201	C00257	D-Gluconic acid	C6H12O7	0
202	C00258	D-Glycerate	C3H6O4	0
203	C00259	L-Arabinose	C5H10O5	0
204	C00261	Benzaldehyde	C7H6O	0
205	C00262	Hypoxanthine	C5H4N4O	0
206	C00263	L-Homoserine	C4H9NO3	0
207	C00265	Dithiothreitol	C4H10O2S2	0
208	C00266	Glycolaldehyde	C2H4O2	0
209	C00267	alpha-D-Glucose	C6H12O6	0
210	C00268	Dihydrobiopterin	C9H13N5O3	0
211	C00270	N-Acetylneuraminate	C11H19NO9	0
212	C00272	Tetrahydrobiopterin	C9H15N5O3	0
213	C00273	5-Dehydro-D-fructose	C6H10O6	0
214	C00275	D-Mannose 6-phosphate	C6H13O9P	0
215	C00279	D-Erythrose 4-phosphate	C4H9O7P	0
216	C00280	Androstenedione	C19H26O2	0
217	C00282	Hydrogen	H2	0
218	C00283	Hydrogen sulfide	H2S	0
219	C00286	dGTP	C10H16N5O13P3	0
220	C00288	HCO3-	CHO3	-1
221	C00292	Aniline	C6H7N	0
222	C00294	Inosine	C10H12N4O5	0
223	C00295	Orotate	C5H4N2O4	0
224	C00296	Quinate	C7H12O6	0
225	C00299	Uridine	C9H12N2O6	0
226	C00300	Creatine	C4H9N3O2	0
227	C00301	ADP-ribose	C15H23N5O14P2	0
228	C00302	DL-Glutamate	C5H9NO4	0
229	C00305	Magnesium	Mg	2
230	C00307	CDP-choline	C14H26N4O11P2	0
231	C00309	D-Ribulose	C5H10O5	0
232	C00310	D-Xylulose	C5H10O5	0
233	C00311	Isocitrate	C6H8O7	0
234	C00312	L-Xylulose	C5H10O5	0
235	C00313	Oxalyl-CoA	C23H36N7O19P3S	0
236	C00314	Pyridoxine	C8H11NO3	0
237	C00315	Spermidine	C7H19N3	0
238	C00318	L-Carnitine	C7H15NO3	0
239	C00319	Sphingosine	C18H37NO2	0
240	C00320	Thiosulfate	HO3S2	-1
241	C00322	2-Oxoadipate	C6H8O5	0
242	C00323	Caffeoyl-CoA	C30H42N7O19P3S	0
243	C00325	GDP-L-fucose	C16H25N5O15P2	0
244	C00327	L-Citrulline	C6H13N3O3	0
245	C00328	L-Kynurenine	C10H12N2O3	0
246	C00329	D-Glucosamine	C6H13NO5	0
247	C00330	Deoxyguanosine	C10H13N5O4	0
248	C00331	Indolepyruvate	C11H9NO3	0
249	C00332	Acetoacetyl-CoA	C25H40N7O18P3S	0
250	C00333	D-Galacturonate	C6H10O7	0
251	C00334	4-Aminobutanoate	C4H9NO2	0
252	C00337	(S)-Dihydroorotate	C5H6N2O4	0
253	C00340	Reduced rubredoxin	FeS4X	2
254	C00341	Geranyl diphosphate	C10H20O7P2	0
255	C00345	6-Phospho-D-gluconate	C6H13O10P	0
256	C00346	Ethanolamine phosphate	C2H8NO4P	0
257	C00349	2-Methyl-3-oxopropanoate	C4H6O3	0
258	C00352	D-Glucosamine 6-phosphate	C6H14NO8P	0
259	C00353	Geranylgeranyl diphosphate	C20H36O7P2	0
260	C00354	D-Fructose 1,6-bisphosphate	C6H14O12P2	0
261	C00355	3,4-Dihydroxy-L-phenylalanine	C9H11NO4	0
262	C00356	(S)-3-Hydroxy-3-methylglutaryl-CoA	C27H44N7O20P3S	0
263	C00357	N-Acetyl-D-glucosamine 6-phosphate	C8H16NO9P	0
264	C00360	dAMP	C10H14N5O6P	0
265	C00361	dGDP	C10H15N5O10P2	0
266	C00362	dGMP	C10H14N5O7P	0
267	C00363	dTDP	C10H16N2O11P2	0
268	C00364	dTMP	C10H15N2O8P	0
269	C00365	dUMP	C9H13N2O8P	0
270	C00366	Urate	C5H4N4O3	0
271	C00370	Sterol	C17H28O	0
272	C00371	Zeatin	C10H13N5O	0
273	C00376	Retinal	C20H28O	0
274	C00378	Thiamine	C12H17N4OS	1
275	C00379	Xylitol	C5H12O5	0
276	C00380	Cytosine	C4H5N3O	0
277	C00383	Malonate	C3H4O4	0
278	C00385	Xanthine	C5H4N4O2	0
279	C00386	Carnosine	C9H14N4O3	0
280	C00387	Guanosine	C10H13N5O5	0
281	C00388	1H-Imidazole-4-ethanamine	C5H9N3	0
282	C00389	Quercetin	C15H10O7	0
283	C00392	Mannitol	C6H14O6	0
284	C00394	GDP-glucose	C16H25N5O16P2	0
285	C00396	Pyrimidine	C4H4N2	0
286	C00398	Tryptamine	C10H12N2	0
287	C00400	(-)-Menthol	C10H20O	0
288	C00402	D-Aspartate	C4H7NO4	0
289	C00406	Feruloyl-CoA	C31H44N7O19P3S	0
290	C00407	L-Isoleucine	C6H13NO2	0
291	C00408	L-Pipecolate	C6H11NO2	0
292	C00409	Methanethiol	CH4S	0
293	C00410	Progesterone	C21H30O2	0
294	C00411	Sinapoyl-CoA	C32H46N7O20P3S	0
295	C00412	Stearoyl-CoA	C39H70N7O17P3S	0
296	C00413	Streptomycin	C21H39N7O12	0
297	C00414	Cyclohexanone	C6H10O	0
298	C00415	Dihydrofolate	C19H21N7O6	0
299	C00417	cis-Aconitate	C6H6O6	0
300	C00418	(R)-Mevalonate	C6H12O4	0
301	C00423	trans-Cinnamate	C9H8O2	0
302	C00424	(S)-Lactaldehyde	C3H6O2	0
303	C00427	Prostaglandin H2	C20H32O5	0
304	C00429	5,6-Dihydrouracil	C4H6N2O2	0
305	C00430	5-Aminolevulinate	C5H9NO3	0
306	C00431	5-Aminopentanoate	C5H11NO2	0
307	C00433	2,5-Dioxopentanoate	C5H6O4	0
308	C00435	Oxidized rubredoxin	FeS4X	3
309	C00436	N-Carbamoylputrescine	C5H13N3O	0
310	C00437	N-Acetylornithine	C7H14N2O3	0
311	C00438	N-Carbamoyl-L-aspartate	C5H8N2O5	0
312	C00439	N-Formimino-L-glutamate	C6H10N2O4	0
313	C00440	5-Methyltetrahydrofolate	C20H25N7O6	0
314	C00441	L-Aspartate 4-semialdehyde	C4H7NO3	0
315	C00445	5,10-Methenyltetrahydrofolate	C20H22N7O6	1
316	C00446	alpha-D-Galactose 1-phosphate	C6H13O9P	0
317	C00447	Sedoheptulose 1,7-bisphosphate	C7H16O13P2	0
318	C00448	trans,trans-Farnesyl diphosphate	C15H28O7P2	0
319	C00449	N6-(L-1,3-Dicarboxypropyl)-L-lysine	C11H20N2O6	0
320	C00450	(S)-2,3,4,5-Tetrahydropyridine-2-carboxylate	C6H9NO2	0
321	C00451	(1R,2S)-1-Hydroxypropane-1,2,3-tricarboxylate	C6H8O7	0
322	C00455	Nicotinamide D-ribonucleotide	C11H15N2O8P	0
323	C00458	dCTP	C9H16N3O13P3	0
324	C00459	dTTP	C10H17N2O14P3	0
325	C00460	dUTP	C9H15N2O14P3	0
326	C00463	Indole	C8H7N	0
327	C00466	Acetoin	C4H8O2	0
328	C00468	Estrone	C18H22O2	0
329	C00469	Ethanol	C2H6O	0
330	C00472	p-Benzoquinone	C6H4O2	0
331	C00473	Retinol	C20H30O	0
332	C00474	Ribitol	C5H12O5	0
333	C00475	Cytidine	C9H13N3O5	0
334	C00476	D-Lyxose	C5H10O5	0
335	C00477	Ecdysone	C27H44O6	0
336	C00479	Propanal	C3H6O	0
337	C00481	Pyrazole	C3H4N2	0
338	C00482	Sinapate	C11H12O5	0
339	C00483	Tyramine	C8H11NO	0
340	C00486	Bilirubin	C33H36N4O6	0
341	C00487	Carnitine	C7H16NO3	1
342	C00488	Formamide	CH3NO	0
343	C00489	Glutarate	C5H8O4	0
344	C00490	Itaconate	C5H6O4	0
345	C00491	L-Cystine	C6H12N2O4S2	0
346	C00492	Raffinose	C18H32O16	0
347	C00493	Shikimate	C7H10O5	0
348	C00495	Sulochrin	C17H16O7	0
349	C00497	(R)-Malate	C4H6O5	0
350	C00498	ADP-glucose	C16H25N5O15P2	0
351	C00499	Allantoate	C4H8N4O4	0
352	C00500	Biliverdin	C33H34N4O6	0
353	C00501	CDP-glucose	C15H25N3O16P2	0
354	C00502	D-Xylonate	C5H10O6	0
355	C00503	Erythritol	C4H10O4	0
356	C00504	Folate	C19H19N7O6	0
357	C00506	L-Cysteate	C3H7NO5S	0
358	C00507	L-Rhamnose	C6H12O5	0
359	C00508	L-Ribulose	C5H10O5	0
360	C00509	Naringenin	C15H12O5	0
361	C00510	Oleoyl-CoA	C39H68N7O17P3S	0
362	C00511	Propenoate	C3H4O2	0
363	C00512	S-Benzoate coenzyme A	C28H40N7O17P3S	0
364	C00513	CDP-glycerol	C12H21N3O13P2	0
365	C00514	D-Mannonate	C6H12O7	0
366	C00515	D-Ornithine	C5H12N2O2	0
367	C00517	Hexadecanal	C16H32O	0
368	C00519	Hypotaurine	C2H7NO2S	0
369	C00521	(-)-Limonene	C10H16	0
370	C00522	(R)-Pantoate	C6H12O4	0
371	C00523	Androsterone	C19H30O2	0
372	C00525	D-Tryptophan	C11H12N2O2	0
373	C00526	Deoxyuridine	C9H12N2O5	0
374	C00527	Glutaryl-CoA	C26H42N7O19P3S	0
375	C00530	p-Benzenediol	C6H6O2	0
376	C00531	Itaconyl-CoA	C26H40N7O19P3S	0
377	C00532	L-Arabitol	C5H12O5	0
378	C00533	Nitric oxide	NO	0
379	C00534	Pyridoxamine	C8H12N2O2	0
380	C00535	Testosterone	C19H28O2	0
381	C00536	Triphosphate	H5O10P3	0
382	C00539	Aromatic acid	C7H6O2	0
383	C00540	Cinnamoyl-CoA	C30H42N7O17P3S	0
384	C00541	Cob(II)alamin	C62H88CoN13O14P	0
385	C00542	Cystathionine	C7H14N2O4S	0
386	C00543	Dimethylamine	C2H7N	0
387	C00544	Homogentisate	C8H8O4	0
388	C00545	L-Arabinonate	C5H10O6	0
389	C00546	Methylglyoxal	C3H4O2	0
390	C00547	L-Noradrenaline	C8H11NO3	0
391	C00548	Phenyl acetate	C8H8O2	0
392	C00552	meso-Tartaric acid	C4H6O6	0
393	C00553	(+)-Neomenthol	C10H20O	0
394	C00555	4-Aminobutyraldehyde	C4H9NO	0
395	C00556	Benzyl alcohol	C7H8O	0
396	C00557	Cyclopentanone	C5H8O	0
397	C00558	D-Tagaturonate	C6H10O7	0
398	C00559	Deoxyadenosine	C10H13N5O3	0
399	C00561	Mandelonitrile	C8H7NO	0
400	C00565	Trimethylamine	C3H9N	0
401	C00566	(3S)-Citryl-CoA	C27H42N7O22P3S	0
402	C00568	4-Aminobenzoate	C7H7NO2	0
403	C00570	CDP-ethanolamine	C11H20N4O11P2	0
404	C00571	Cyclohexylamine	C6H13N	0
405	C00575	3',5'-Cyclic AMP	C10H12N5O6P	0
406	C00576	Betaine aldehyde	C5H12NO	1
407	C00577	D-Glyceraldehyde	C3H6O3	0
408	C00579	Dihydrolipoamide	C8H17NOS2	0
409	C00580	Dimethyl sulfide	C2H6S	0
410	C00581	Guanidinoacetate	C3H7N3O2	0
411	C00582	Phenylacetyl-CoA	C29H42N7O17P3S	0
412	C00583	Propane-1,2-diol	C3H8O2	0
413	C00584	Prostaglandin E2	C20H32O5	0
414	C00586	2-Deoxy-D-glucose	C6H12O5	0
415	C00587	3-Hydroxybenzoate	C7H6O3	0
416	C00588	Choline phosphate	C5H15NO4P	1
417	C00590	Coniferyl alcohol	C10H12O3	0
418	C00593	Sulfoacetaldehyde	C2H4O4S	0
419	C00596	2-Hydroxy-2,4-pentadienoate	C5H6O3	0
420	C00599	Cholest-4-en-3-one	C27H44O	0
421	C00601	Phenylacetaldehyde	C8H8O	0
422	C00603	(-)-Ureidoglycolate	C3H6N2O4	0
423	C00606	3-Sulfino-L-alanine	C3H7NO4S	0
424	C00611	N-Acetyllactosamine	C14H25NO11	0
425	C00612	N1-Acetylspermidine	C9H21N3O	0
426	C00616	Quercetin 3-sulfate	C15H10O10S	0
427	C00617	UDP-D-galacturonate	C15H22N2O18P2	0
428	C00618	3-Dehydro-L-gulonate	C6H10O7	0
429	C00619	3-Oxo-delta4-steroid	C19H28O	0
430	C00620	alpha-D-Ribose 1-phosphate	C5H11O8P	0
431	C00623	Glycerol 1-phosphate	C3H9O6P	0
432	C00624	N-Acetyl-L-glutamate	C7H11NO5	0
433	C00627	Pyridoxine phosphate	C8H12NO6P	0
434	C00628	2,5-Dihydroxybenzoate	C7H6O4	0
435	C00630	2-Methylpropanoyl-CoA	C25H42N7O17P3S	0
436	C00631	2-Phospho-D-glycerate	C3H7O7P	0
437	C00632	3-Hydroxyanthranilate	C7H7NO3	0
438	C00633	4-Hydroxybenzaldehyde	C7H6O2	0
439	C00636	D-Mannose 1-phosphate	C6H13O9P	0
440	C00637	Indole-3-acetaldehyde	C10H9NO	0
441	C00639	Prostaglandin F2alpha	C20H34O5	0
442	C00642	4-Hydroxyphenylacetate	C8H8O3	0
443	C00643	5-Hydroxy-L-tryptophan	C11H12N2O3	0
444	C00644	D-Mannitol 1-phosphate	C6H15O9P	0
445	C00645	N-Acetyl-D-mannosamine	C8H15NO6	0
446	C00647	Pyridoxamine phosphate	C8H13N2O5P	0
447	C00650	4-Hydroxymandelonitrile	C8H7NO2	0
448	C00651	4-Methylene-L-glutamate	C6H9NO4	0
449	C00652	D-Arabinono-1,4-lactone	C5H8O5	0
450	C00655	Xanthosine 5'-phosphate	C10H13N4O9P	0
451	C00660	D-Glucose 1,6-bisphosphate	C6H14O12P2	0
452	C00663	beta-D-Glucose 1-phosphate	C6H13O9P	0
453	C00664	5-Formiminotetrahydrofolate	C20H24N8O6	0
454	C00665	beta-D-Fructose 2,6-bisphosphate	C6H14O12P2	0
455	C00666	LL-2,6-Diaminoheptanedioate	C7H14N2O4	0
456	C00668	alpha-D-Glucose 6-phosphate	C6H13O9P	0
457	C00669	gamma-L-Glutamyl-L-cysteine	C8H14N2O5S	0
458	C00670	sn-glycero-3-Phosphocholine	C8H21NO6P	1
459	C00671	(S)-3-Methyl-2-oxopentanoic acid	C6H10O3	0
460	C00672	2-Deoxy-D-ribose 1-phosphate	C5H11O7P	0
461	C00673	2-Deoxy-D-ribose 5-phosphate	C5H11O7P	0
462	C00674	5alpha-Androstane-3,17-dione	C19H28O2	0
463	C00679	5-Dehydro-4-deoxy-D-glucarate	C6H8O7	0
464	C00680	meso-2,6-Diaminoheptanedioate	C7H14N2O4	0
465	C00682	2-Hydroxymuconate semialdehyde	C6H6O4	0
466	C00683	(S)-Methylmalonyl-CoA	C25H40N7O19P3S	0
467	C00684	2-Dehydro-3-deoxy-L-arabinonate	C5H8O5	0
468	C00688	dTDP-4-dehydro-6-deoxy-L-mannose	C16H24N2O15P2	0
469	C00689	alpha,alpha'-Trehalose 6-phosphate	C12H23O14P	0
470	C00691	2,4,6/3,5-Pentahydroxycyclohexanone	C6H10O6	0
471	C00692	UDP-N-acetylmuramoyl-L-alanyl-D-glutamate	C28H43N5O23P2	0
472	C00695	Cholic acid	C24H40O5	0
473	C00696	Prostaglandin D2	C20H32O5	0
474	C00697	Nitrogen	N2	0
475	C00698	Cl-	Cl	-1
476	C00700	XTP	C10H15N4O15P3	0
477	C00703	Mercury(2+)	Hg	2
478	C00704	O2.-	O2	-1
479	C00705	dCDP	C9H15N3O10P2	0
480	C00708	Iodide	I	-1
481	C00712	(9Z)-Octadecenoic acid	C18H34O2	0
482	C00715	Pterin	C6H5N5O	0
483	C00716	DL-Serine	C3H7NO3	0
484	C00719	Betaine	C5H11NO2	0
485	C00725	Lipoate	C8H14O2S2	0
486	C00727	Orcinol	C7H8O2	0
487	C00729	Tropine	C8H15NO	0
488	C00735	Cortisol	C21H30O5	0
489	C00736	Cysteine	C3H7NO2S	0
490	C00738	D-Hexose	C6H12O6	0
491	C00739	D-Lysine	C6H14N2O2	0
492	C00740	D-Serine	C3H7NO3	0
493	C00741	Diacetyl	C4H6O2	0
494	C00744	Macrocin	C45H75NO17	0
495	C00745	Nicotine	C10H14N2	0
496	C00747	Pyridine	C5H5N	0
497	C00748	Siroheme	C42H44FeN4O16	0
498	C00750	Spermine	C10H26N4	0
499	C00751	Squalene	C30H50	0
500	C00755	4-Hydroxy-3-methoxy-benzaldehyde	C8H8O3	0
501	C00756	1-Octanol	C8H18O	0
502	C00757	Berberine	C20H18NO4	1
503	C00758	Bergaptol	C11H6O4	0
504	C00761	Coniferin	C16H22O8	0
505	C00762	Cortisone	C21H28O5	0
506	C00763	D-Proline	C5H9NO2	0
507	C00764	D-Sorbose	C6H12O6	0
508	C00766	Flavanone	C15H12O2	0
509	C00767	Glucarate	C6H10O8	0
510	C00770	L-Idonate	C6H12O7	0
511	C00772	Mevaldate	C6H10O4	0
512	C00774	Phloretin	C15H14O5	0
513	C00777	Retinoate	C20H28O2	0
514	C00779	Scytalone	C10H10O4	0
515	C00780	Serotonin	C10H12N2O	0
516	C00783	Tropinone	C8H13NO	0
517	C00785	Urocanate	C6H6N2O2	0
518	C00786	(-)-Vestitone	C16H14O5	0
519	C00788	L-Adrenaline	C9H13NO3	0
520	C00789	CDP-ribitol	C14H25N3O15P2	0
521	C00791	Creatinine	C4H7N3O	0
522	C00792	D-Arginine	C6H14N4O2	0
523	C00793	D-Cysteine	C3H7NO2S	0
524	C00794	D-Sorbitol	C6H14O6	0
525	C00795	D-Tagatose	C6H12O6	0
526	C00797	Ethylamine	C2H7N	0
527	C00798	Formyl-CoA	C22H36N7O17P3S	0
528	C00799	Isoflavone	C15H10O2	0
529	C00800	L-Gulonate	C6H12O7	0
530	C00802	Oxalureate	C3H4N2O4	0
531	C00803	Pentanoate	C5H10O2	0
532	C00804	Propynoate	C3H2O2	0
533	C00805	Salicylate	C7H6O3	0
534	C00806	Tryptophan	C11H12N2O2	0
535	C00808	(+)-Camphor	C10H16O	0
536	C00809	(-)-Camphor	C10H16O	0
537	C00810	(R)-Acetoin	C4H8O2	0
538	C00811	4-Coumarate	C9H8O3	0
539	C00813	Barbiturate	C4H4N2O3	0
540	C00814	Biochanin A	C16H12O5	0
541	C00815	Citramalate	C5H8O5	0
542	C00817	D-Altronate	C6H12O7	0
543	C00818	D-Glucarate	C6H10O8	0
544	C00819	D-Glutamine	C5H10N2O3	0
545	C00820	D-Threonine	C4H9NO3	0
546	C00822	Dopaquinone	C9H9NO4	0
547	C00823	1-Hexadecanol	C16H34O	0
548	C00825	Kanamycin B	C18H37N5O10	0
549	C00826	L-Arogenate	C10H13NO5	0
550	C00827	Lactoyl-CoA	C24H40N7O18P3S	0
551	C00829	Naphthalene	C10H8	0
552	C00830	Oxomalonate	C3H2O5	0
553	C00831	Pantetheine	C11H22N2O4S	0
554	C00835	Sepiapterin	C9H11N5O3	0
555	C00836	Sphinganine	C18H39NO2	0
556	C00841	Xanthotoxol	C11H6O4	0
557	C00842	dTDP-glucose	C16H26N2O16P2	0
558	C00843	(-)-Menthone	C10H18O	0
559	C00844	(R)-Prunasin	C14H17NO6	0
560	C00845	2-Furoyl-CoA	C26H38N7O18P3S	0
561	C00846	3-Oxoadipate	C6H8O5	0
562	C00847	4-Pyridoxate	C8H9NO4	0
563	C00848	6-Oxocineole	C10H16O2	0
564	C00850	Aryl sulfate	C6H6O4S	0
565	C00852	Chlorogenate	C16H18O9	0
566	C00853	Cob(I)alamin	C62H89CoN13O14P	0
567	C00854	Cyclohexanol	C6H12O	0
568	C00855	D-Methionine	C5H11NO2S	0
569	C00857	Deamino-NAD+	C21H27N6O15P2	1
570	C00858	Formononetin	C16H12O4	0
571	C00859	Gibberellin A1	C19H24O6	0
572	C00860	L-Histidinol	C6H11N3O	0
573	C00861	L-Rhamnulose	C6H12O5	0
574	C00862	Methanofuran	C34H44N4O15	0
575	C00864	Pantothenate	C9H17NO5	0
576	C00869	2-Oxooctadecanoic acid	C18H34O3	0
577	C00870	4-Nitrophenol	C6H5NO3	0
578	C00872	Aminomalonate	C3H5NO4	0
579	C00876	Coenzyme F420	C29H36N5O18P	0
580	C00877	Crotonoyl-CoA	C25H40N7O17P3S	0
581	C00878	D-Arabinonate	C5H10O6	0
582	C00879	D-Galactarate	C6H10O8	0
583	C00880	D-Galactonate	C6H12O7	0
584	C00881	Deoxycytidine	C9H13N3O4	0
585	C00882	Dephospho-CoA	C21H35N7O13P2S	0
586	C00884	Homocarnosine	C10H16N4O3	0
587	C00885	Isochorismate	C10H10O6	0
588	C00887	Nitrous oxide	N2O	0
589	C00888	Pentanoyl-CoA	C26H44N7O17P3S	0
590	C00891	Pregnan-21-al	C21H34O	0
591	C00892	Pregnan-21-ol	C21H36O	0
592	C00894	Propenoyl-CoA	C24H38N7O17P3S	0
593	C00897	alpha-Maltose	C12H22O11	0
594	C00898	(R,R)-Tartaric acid	C4H6O6	0
595	C00899	11-cis-Retinol	C20H30O	0
596	C00900	2-Acetolactate	C5H8O4	0
597	C00902	2-Oxohexanoic acid	C6H10O3	0
598	C00903	Cinnamaldehyde	C9H8O	0
599	C00904	Citramalyl-CoA	C26H42N7O20P3S	0
600	C00905	D-Fructuronate	C6H10O7	0
601	C00906	5,6-Dihydrothymine	C5H8N2O2	0
602	C00908	Gentamicin C1a	C19H39N5O7	0
603	C00909	Leukotriene A4	C20H30O3	0
604	C00916	Cephalosporin C	C16H21N3O8S	0
605	C00918	Chloramphenicol	C11H12Cl2N2O5	0
606	C00919	Choline sulfate	C5H13NO4S	0
607	C00920	CoA-glutathione	C31H51N10O22P3S2	0
608	C00921	Dihydropteroate	C14H14N6O3	0
609	C00922	2,3-Dimethylmaleate	C6H8O4	0
610	C00927	Isonocardicin A	C23H24N4O9	0
611	C00931	Porphobilinogen	C10H14N2O4	0
612	C00933	Sinapine	C16H24NO5	1
613	C00935	UDP-L-arabinose	C14H22N2O16P2	0
614	C00937	(R)-Lactaldehyde	C3H6O2	0
615	C00940	2-Oxoglutaramate	C5H7NO4	0
616	C00941	3',5'-Cyclic CMP	C9H12N3O7P	0
617	C00942	3',5'-Cyclic GMP	C10H12N5O7P	0
618	C00944	3-Dehydroquinate	C7H10O6	0
619	C00950	Dithioerythritol	C4H10O2S2	0
620	C00951	Estradiol	C18H24O2	0
621	C00954	Indole-3-acetate	C10H9NO2	0
622	C00955	Indole-3-ethanol	C10H11NO	0
623	C00956	L-2-Aminoadipate	C6H11NO4	0
624	C00957	Mercaptopyruvate	C3H4O3S	0
625	C00961	Sterigmatocystin	C18H12O6	0
626	C00964	(-)-trans-Carveol	C10H16O	0
627	C00966	2-Dehydropantoate	C6H10O4	0
628	C00969	3-Hydroxypropanal	C3H6O2	0
629	C00971	4-Pyridoxolactone	C8H7NO3	0
630	C00974	Dihydrokaempferol	C15H12O6	0
631	C00975	Dihydroxyfumarate	C4H4O6	0
632	C00976	GDP-D-mannuronate	C16H23N5O17P2	0
633	C00977	L-Tryptophanamide	C11H13N3O	0
634	C00978	N-Acetylserotonin	C12H14N2O2	0
635	C00979	O-Acetyl-L-serine	C5H9NO4	0
636	C00982	Renilla luciferin	C26H21N3O2	0
637	C00986	1,3-Diaminopropane	C3H10N2	0
638	C00988	2-Phosphoglycolate	C2H5O6P	0
639	C00989	4-Hydroxybutanoic acid	C4H8O3	0
640	C00990	5-Aminopentanamide	C5H12N2O	0
641	C00992	Aquacob(III)alamin	C62H90CoN13O15P	1
642	C00993	D-Alanyl-D-alanine	C6H12N2O3	0
643	C01001	Formylmethanofuran	C35H44N4O16	0
644	C01004	N-Methylnicotinate	C7H7NO2	0
645	C01005	O-Phospho-L-serine	C3H8NO6P	0
646	C01007	Reduced riboflavin	C17H22N4O6	0
647	C01008	Trimethylsulfonium	C3H9S	1
648	C01010	Urea-1-carboxylate	C2H4N2O3	0
649	C01011	(3S)-Citramalyl-CoA	C26H42N7O20P3S	0
650	C01012	(R)-Pantolactone	C6H10O3	0
651	C01013	3-Hydroxypropanoate	C3H6O3	0
652	C01015	4-Hydroxy-L-proline	C5H9NO3	0
653	C01019	6-Deoxy-L-galactose	C6H12O5	0
654	C01020	6-Hydroxynicotinate	C6H5NO3	0
655	C01024	Hydroxymethylbilane	C40H46N4O17	0
656	C01026	N,N-Dimethylglycine	C4H9NO2	0
657	C01028	N6-Hydroxy-L-lysine	C6H14N2O3	0
658	C01029	N8-Acetylspermidine	C9H21N3O	0
659	C01031	S-Formylglutathione	C11H17N3O7S	0
660	C01033	2-Methylbutanoyl-CoA	C26H44N7O17P3S	0
661	C01034	3-Oxo-delta5-steroid	C19H28O	0
662	C01035	4-Guanidinobutanoate	C5H11N3O2	0
663	C01036	4-Maleylacetoacetate	C8H8O6	0
664	C01037	7,8-Diaminononanoate	C9H20N2O2	0
665	C01040	L-Gulono-1,4-lactone	C6H10O6	0
666	C01041	Monodehydroascorbate	C6H7O6	0
667	C01042	N-Acetyl-L-aspartate	C6H9NO5	0
668	C01043	N-Carbamoylsarcosine	C4H8N2O3	0
669	C01044	N-Formyl-L-aspartate	C5H7NO5	0
670	C01045	N-Formyl-L-glutamate	C6H9NO5	0
671	C01046	N-Methyl-L-glutamate	C6H11NO4	0
672	C01047	N5-Ethyl-L-glutamine	C7H14N2O3	0
673	C01050	UDP-N-acetylmuramate	C20H31N3O19P2	0
674	C01051	Uroporphyrinogen III	C40H44N4O16	0
675	C01053	(R)-4-Dehydropantoate	C6H10O4	0
676	C01054	(S)-2,3-Epoxysqualene	C30H50O	0
677	C01056	(S)-6-Hydroxynicotine	C10H14N2O	0
678	C01059	2,5-Dihydroxypyridine	C5H5NO2	0
679	C01060	3,5-Diiodo-L-tyrosine	C9H9I2NO3	0
680	C01061	4-Fumarylacetoacetate	C8H8O6	0
681	C01062	5-Dehydro-D-gluconate	C6H10O7	0
682	C01063	6-Carboxyhexanoyl-CoA	C28H46N7O19P3S	0
683	C01066	Cyclohexane-1,3-dione	C6H8O2	0
684	C01068	D-Ribitol 5-phosphate	C5H13O8P	0
685	C01069	Desulfoglucotropeolin	C14H19NO6S	0
686	C01073	N-Acetyl-beta-alanine	C5H9NO3	0
687	C01075	N-Sulfo-D-glucosamine	C6H13NO8S	0
688	C01077	O-Acetyl-L-homoserine	C6H11NO4	0
689	C01079	Protoporphyrinogen IX	C34H40N4O4	0
690	C01080	Reduced coenzyme F420	C29H38N5O18P	0
691	C01081	Thiamin monophosphate	C12H18N4O4PS	1
692	C01083	alpha,alpha-Trehalose	C12H22O11	0
693	C01087	(R)-2-Hydroxyglutarate	C5H8O5	0
694	C01088	(R)-3,3-Dimethylmalate	C6H10O5	0
695	C01089	(R)-3-Hydroxybutanoate	C4H8O3	0
696	C01090	16alpha-Hydroxysteroid	C19H32O2	0
697	C01091	Deacetylvindoline	C23H30N2O5	0
698	C01092	8-Amino-7-oxononanoate	C9H17NO3	0
699	C01093	Cellobiono-1,5-lactone	C12H20O11	0
700	C01094	D-Fructose 1-phosphate	C6H13O9P	0
701	C01096	Sorbitol 6-phosphate	C6H15O9P	0
702	C01097	D-Tagatose 6-phosphate	C6H13O9P	0
703	C01099	L-Fuculose 1-phosphate	C6H13O8P	0
704	C01100	L-Histidinol phosphate	C6H12N3O4P	0
705	C01101	L-Ribulose 5-phosphate	C5H11O8P	0
706	C01102	O-Phospho-L-homoserine	C4H10NO6P	0
707	C01103	Orotidine 5'-phosphate	C10H13N2O11P	0
708	C01104	Trimethylamine N-oxide	C3H9NO	0
709	C01107	(R)-5-Phosphomevalonate	C6H13O7P	0
710	C01108	1,2,3-Trihydroxybenzene	C6H6O3	0
711	C01109	4-Methylene-L-glutamine	C6H10N2O3	0
712	C01110	5-Amino-2-oxopentanoic acid	C5H9NO3	0
713	C01111	7,8-Dihydroxykynurenate	C10H7NO5	0
714	C01112	D-Arabinose 5-phosphate	C5H11O8P	0
715	C01113	D-Galactose 6-phosphate	C6H13O9P	0
716	C01114	L-Arabinono-1,4-lactone	C5H8O5	0
717	C01115	L-Galactono-1,4-lactone	C6H10O6	0
718	C01118	O-Succinyl-L-homoserine	C8H13NO6	0
719	C01119	Oxidized dithiothreitol	C4H8O2S2	0
720	C01120	Sphinganine 1-phosphate	C18H40NO5P	0
721	C01121	Streptidine 6-phosphate	C8H19N6O7P	0
722	C01123	(-)-trans-Isopiperitenol	C10H16O	0
723	C01124	18-Hydroxycorticosterone	C21H30O5	0
724	C01125	Dihydro-4,4-dimethyl-2,3-Furandione	C6H8O3	0
725	C01126	2-trans,6-trans-Farnesol	C15H26O	0
726	C01127	4-Hydroxy-2-oxoglutarate	C5H6O6	0
727	C01131	L-Rhamnulose 1-phosphate	C6H13O8P	0
728	C01132	N-Acetyl-D-galactosamine	C8H15NO6	0
729	C01133	N-Acetyl-D-glucosaminate	C8H15NO7	0
730	C01134	Pantetheine 4'-phosphate	C11H23N2O7PS	0
731	C01137	S-Adenosylmethioninamine	C14H23N6O3S	1
732	C01138	Streptomycin 6-phosphate	C21H40N7O15P	0
733	C01142	(3S)-3,6-Diaminohexanoate	C6H14N2O2	0
734	C01143	(R)-5-Diphosphomevalonate	C6H14O10P2	0
735	C01144	(S)-3-Hydroxybutanoyl-CoA	C25H42N7O18P3S	0
736	C01146	2-Hydroxy-3-oxopropanoate	C3H4O4	0
737	C01147	2-Hydroxycyclohexan-1-one	C6H10O2	0
738	C01149	4-Trimethylammoniobutanal	C7H16NO	1
739	C01151	D-Ribose 1,5-bisphosphate	C5H12O11P2	0
740	C01152	N(pi)-Methyl-L-histidine	C7H11N3O2	0
741	C01155	Quercetin 3,3'-bissulfate	C15H10O13S2	0
742	C01156	Quercetin 3,4'-bissulfate	C15H10O13S2	0
743	C01157	trans-4-Hydroxy-L-proline	C5H9NO3	0
744	C01158	1-O-Galloyl-beta-D-glucose	C13H16O10	0
745	C01159	2,3-Bisphospho-D-glycerate	C3H8O10P2	0
746	C01161	3,4-Dihydroxyphenylacetate	C8H8O4	0
747	C01162	3-(Pyrazol-1-yl)-L-alanine	C6H9N3O2	0
748	C01163	3-Carboxy-cis,cis-muconate	C7H6O6	0
749	C01164	7-Dehydrocholesterol	C27H44O	0
750	C01165	L-Glutamate 5-semialdehyde	C5H9NO3	0
751	C01168	Pseudouridine 5'-phosphate	C9H13N2O9P	0
752	C01170	UDP-N-acetyl-D-mannosamine	C17H27N3O17P2	0
753	C01171	alpha-D-Hexose 1-phosphate	C6H13O9P	0
754	C01172	beta-D-Glucose 6-phosphate	C6H13O9P	0
755	C01173	1,3,8-Naphthalenertriol	C10H8O3	0
756	C01175	1-O-Sinapoyl-beta-D-glucose	C17H22O10	0
757	C01176	17alpha-Hydroxyprogesterone	C21H30O3	0
758	C01177	Inositol 1-phosphate	C6H13O9P	0
759	C01179	3-(4-Hydroxyphenyl)pyruvate	C9H8O4	0
760	C01180	4-Methylthio-2-oxobutanoic acid	C5H8O3S	0
761	C01181	4-Trimethylammoniobutanoate	C7H16NO2	1
762	C01182	D-Ribulose 1,5-bisphosphate	C5H12O11P2	0
763	C01183	N,N-Dimethylaniline N-oxide	C8H11NO	0
764	C01185	Nicotinate D-ribonucleotide	C11H15NO9P	1
765	C01186	(3S,5S)-3,5-Diaminohexanoate	C6H14N2O2	0
766	C01187	3-Deoxy-D-manno-octulosonate	C8H14O8	0
767	C01188	3-Hydroxy-2-methylpropanoate	C4H8O3	0
768	C01189	Lathosterol	C27H46O	0
769	C01192	Palmitoylglycerone phosphate	C19H37O7P	0
770	C01197	Caffeate	C9H8O4	0
771	C01198	3-(2-Hydroxyphenyl)propanoate	C9H10O3	0
772	C01201	N(omega)-(ADP-D-ribosyl)-L-arginine	C21H35N9O15P2	0
773	C01204	myo-Inositol hexakisphosphate	C6H18O24P6	0
774	C01205	(R)-3-Amino-2-methylpropanoate	C4H9NO2	0
775	C01207	3-(3,4-Dihydroxyphenyl)lactate	C9H10O5	0
776	C01210	N-Methylethanolamine phosphate	C3H10NO4P	0
777	C01212	UDP-N-acetylmuramoyl-L-alanine	C23H36N4O20P2	0
778	C01213	(R)-Methylmalonyl-CoA	C25H40N7O19P3S	0
779	C01214	1-Amino-1-deoxy-scyllo-inositol	C6H13NO5	0
780	C01215	2-(Acetamidomethylene)succinate	C7H9NO5	0
781	C01216	2-Dehydro-3-deoxy-D-galactonate	C6H10O6	0
782	C01217	5,6,7,8-Tetrahydromethanopterin	C30H45N6O16P	0
783	C01218	6-Phospho-2-dehydro-D-gluconate	C6H11O10P	0
784	C01219	CDP-4-dehydro-6-deoxy-D-glucose	C15H23N3O15P2	0
785	C01220	1D-myo-Inositol 1,4-bisphosphate	C6H14O12P2	0
786	C01221	Dihydrostreptomycin 6-phosphate	C21H42N7O15P	0
787	C01222	GDP-4-dehydro-6-deoxy-D-mannose	C16H23N5O15P2	0
788	C01225	sn-glycero-3-Phospho-1-inositol	C9H19O11P	0
789	C01226	12-OPDA	C18H28O3	0
790	C01227	Dehydroepiandrosterone	C19H28O2	0
791	C01228	Guanosine 3',5'-bis(diphosphate)	C10H17N5O17P4	0
792	C01230	all-trans-Hexaprenyl diphosphate	C30H52O7P2	0
793	C01231	alpha-D-Glucose 1,6-bisphosphate	C6H14O12P2	0
794	C01233	sn-glycero-3-Phosphoethanolamine	C5H14NO6P	0
795	C01234	1-Aminocyclopropane-1-carboxylate	C4H7NO2	0
796	C01235	alpha-D-Galactosyl-(1->3)-1D-myo-inositol	C12H22O11	0
797	C01236	D-Glucono-1,5-lactone 6-phosphate	C6H11O9P	0
798	C01239	N-Acetyl-beta-D-glucosaminylamine	C8H16N2O5	0
799	C01243	1D-myo-Inositol 1,3,4-trisphosphate	C6H15O15P3	0
800	C01244	3,5-Diiodo-4-hydroxyphenylpyruvate	C9H6I2O4	0
801	C01245	D-myo-Inositol 1,4,5-trisphosphate	C6H15O15P3	0
802	C01249	7,8-Dihydro-7,8-dihydroxykynurenate	C10H9NO5	0
803	C01250	N-Acetyl-L-glutamate 5-semialdehyde	C7H11NO4	0
804	C01251	(R)-2-Hydroxybutane-1,2,4-tricarboxylate	C7H10O7	0
805	C01252	4-(2-Aminophenyl)-2,4-dioxobutanoate	C10H9NO4	0
806	C01255	N-(6-Aminohexanoyl)-6-aminohexanoate	C12H24N2O3	0
807	C01259	3-Hydroxy-N6,N6,N6-trimethyl-L-lysine	C9H21N2O3	1
808	C01260	P1,P4-Bis(5'-adenosyl) tetraphosphate	C20H28N10O19P4	0
809	C01261	P1,P4-Bis(5'-guanosyl) tetraphosphate	C20H28N10O21P4	0
810	C01262	beta-Alanyl-N(pi)-methyl-L-histidine	C10H16N4O3	0
811	C01263	(6aS,11aS)-3,6a,9-Trihydroxypterocarpan	C15H12O5	0
812	C01265	3',4',5-Trihydroxy-3,7-dimethoxyflavone	C17H14O7	0
813	C01267	3-(Imidazol-4-yl)-2-oxopropyl phosphate	C6H9N2O5P	0
814	C01268	5-Amino-6-(5'-phosphoribosylamino)uracil	C9H15N4O9P	0
815	C01269	5-O-(1-Carboxyvinyl)-3-phosphoshikimate	C10H13O10P	0
816	C01270	3-Hydroxy-2-methylpyridine-5-carboxylate	C7H7NO3	0
817	C01272	1D-myo-Inositol 1,3,4,5-tetrakisphosphate	C6H16O18P4	0
818	C01273	2-Hydroxy-6-oxo-6-phenylhexa-2,4-dienoate	C12H10O4	0
819	C01274	5-Formyl-5,6,7,8-tetrahydromethanopterin	C31H45N6O17P	0
820	C01275	(3E)-4-(2-Carboxyphenyl)-2-oxobut-3-enoate	C11H8O5	0
821	C01278	2-Carboxy-2,5-dihydro-5-oxofuran-2-acetate	C7H6O6	0
822	C01279	4-Amino-5-hydroxymethyl-2-methylpyrimidine	C6H9N3O	0
823	C01280	Dihydrostreptomycin 3'alpha,6-bisphosphate	C21H43N7O18P2	0
824	C01283	1-Amino-1-deoxy-scyllo-inositol 4-phosphate	C6H14NO8P	0
825	C01284	1D-myo-Inositol 1,3,4,5,6-pentakisphosphate	C6H17O21P5	0
826	C01286	2-Dehydro-3-deoxy-D-galactonate 6-phosphate	C6H11O9P	0
827	C01291	3-(4-Methylpent-3-en-1-yl)pent-2-enedioyl-CoA	C32H50N7O19P3S	0
828	C01292	3alpha,7alpha-Dihydroxy-12-oxo-5beta-cholanate	C24H38O5	0
829	C01294	1-Guanidino-1-deoxy-scyllo-inositol 4-phosphate	C7H16N3O8P	0
830	C01295	2D-5-O-Methyl-2,3,5/4,6-pentahydroxycyclohexanone	C7H12O6	0
831	C01297	6-Hydroxypseudooxynicotine	C10H14N2O2	0
832	C01298	1D-1-Guanidino-3-amino-1,3-dideoxy-scyllo-inositol	C7H16N4O4	0
833	C01300	2-Amino-4-hydroxy-6-hydroxymethyl-7,8-dihydropteridine	C7H9N5O2	0
834	C01301	3alpha,7alpha,12alpha-Trihydroxy-5beta-cholestan-26-al	C27H46O4	0
835	C01302	1-(2-Carboxyphenylamino)-1-deoxy-D-ribulose 5-phosphate	C12H16NO9P	0
836	C01304	2,5-Diamino-6-(5-phospho-D-ribosylamino)-4-pyrimidin-4(3H)-one	C9H16N5O8P	0
837	C01310	4-Deoxy-beta-D-gluc-4-enuronosyl-(1,3)-N-acetyl-D-galactosamine	C14H21NO11	0
838	C01312	Prostaglandin I2	C20H32O5	0
839	C01319	Hg	Hg	0
840	C01326	Hydrogen cyanide	CHN	0
841	C01327	Hydrochloric acid	ClH	0
842	C01328	HO-	HO	-1
843	C01344	dIDP	C10H14N4O10P2	0
844	C01345	dITP	C10H15N4O13P3	0
845	C01346	dUDP	C9H14N2O11P2	0
846	C01352	FADH2	C27H35N9O15P2	0
847	C01353	Carbonic acid	CH2O3	0
848	C01359	PQQH2	C14H8N2O8	0
849	C01367	3'-AMP	C10H14N5O7P	0
850	C01368	3'-UMP	C9H13N2O9P	0
851	C01378	Fustin	C15H12O6	0
852	C01380	Ethylene glycol	C2H6O2	0
853	C01382	Iodine	I2	0
854	C01384	Maleic acid	C4H4O4	0
855	C01387	Octane	C8H18	0
856	C01389	Phytol	C20H40O	0
857	C01394	Xylose	C5H10O5	0
858	C01401	Alanine	C3H7NO2	0
859	C01403	Anisole	C7H8O	0
860	C01405	Aspirin	C9H8O4	0
861	C01407	Benzene	C6H6	0
862	C01408	Benzoin	C14H12O2	0
863	C01412	Butanal	C4H8O	0
864	C01414	Casbene	C20H32	0
865	C01416	Cocaine	C17H21NO4	0
866	C01417	Cyanate	CHNO	0
867	C01418	Cycasin	C8H16N2O7	0
868	C01419	Cys-Gly	C5H10N2O3S	0
869	C01420	Cystine	C6H12N2O4S2	0
870	C01421	Daphnin	C15H16O9	0
871	C01424	Gallate	C7H6O5	0
872	C01433	Loganin	C17H26O10	0
873	C01438	Methane	CH4	0
874	C01441	Neamine	C12H26N4O6	0
875	C01444	Oxamate	C2H3NO3	0
876	C01448	Questin	C16H12O5	0
877	C01451	Salicin	C13H18O7	0
878	C01454	Toluate	C8H8O2	0
879	C01455	Toluene	C7H8	0
880	C01456	Tropate	C9H10O3	0
881	C01457	Tylosin	C46H77NO17	0
882	C01460	Vitexin	C21H20O10	0
883	C01467	3-Cresol	C7H8O	0
884	C01468	4-Cresol	C7H8O	0
885	C01470	Acacetin	C16H12O5	0
886	C01471	Acrolein	C3H4O	0
887	C01474	Alizarin	C14H8O4	0
888	C01477	Apigenin	C15H10O5	0
889	C01479	Atropine	C17H23NO3	0
890	C01485	Chlorate	ClHO3	0
891	C01486	Chlorite	ClHO2	0
892	C01487	D-Allose	C6H12O6	0
893	C01488	D-Apiose	C5H10O5	0
894	C01489	D-Iditol	C6H14O6	0
895	C01494	Ferulate	C10H10O4	0
896	C01495	Flavonol	C15H10O3	0
897	C01499	Geranial	C10H16O	0
898	C01500	Geraniol	C10H18O	0
899	C01502	o-Methoxyphenol	C7H8O2	0
900	C01504	Indanone	C9H8O	0
901	C01507	L-Iditol	C6H14O6	0
902	C01508	L-Lyxose	C5H10O5	0
903	C01510	L-Xylose	C5H10O5	0
904	C01512	Loganate	C16H24O10	0
905	C01513	Lupinate	C13H18N6O3	0
906	C01514	Luteolin	C15H10O6	0
907	C01516	Morphine	C17H19NO3	0
908	C01526	Ricinine	C8H8N2O2	0
909	C01527	Scopolin	C16H18O9	0
910	C01528	Selenide	H2Se	0
911	C01530	Octadecanoic acid	C18H36O2	0
912	C01533	Syringin	C17H24O9	0
913	C01537	Urethane	C3H7NO2	0
914	C01540	Viomycin	C25H43N13O10	0
915	C01542	o-Cresol	C7H8O	0
916	C01545	1-Octanal	C8H16O	0
917	C01546	2-Furoate	C5H4O3	0
918	C01548	Acetylene	C2H2	0
919	C01551	Allantoin	C4H6N4O3	0
920	C01557	Bergapten	C12H8O4	0
921	C01561	Calcidiol	C27H44O2	0
922	C01562	Calycosin	C16H12O5	0
923	C01563	Carbamate	CH3NO2	0
924	C01564	Cetraxate	C17H23NO4	0
925	C01566	Cyanamide	CH2N2	0
926	C01569	D-Apiitol	C5H12O5	0
927	C01572	Digallate	C14H10O9	0
928	C01575	Ephedrine	C10H15NO	0
929	C01581	GDPhexose	C16H25N5O16P2	0
930	C01582	Galactose	C6H12O6	0
931	C01585	Hexanoic acid	C6H12O2	0
932	C01586	Hippurate	C9H9NO3	0
933	C01589	Imidazole	C3H4N2	0
934	C01590	Kievitone	C20H20O6	0
935	C01592	Licodione	C15H12O5	0
936	C01593	Limonoate	C26H34O10	0
937	C01594	Linamarin	C10H17NO6	0
938	C01595	Linoleate	C18H32O2	0
939	C01596	Maleamate	C4H5NO3	0
940	C01598	Melatonin	C13H16N2O2	0
941	C01602	Ornithine	C5H12N2O2	0
942	C01606	Phthalate	C8H6O4	0
943	C01607	Phytanate	C20H40O2	0
944	C01610	Puromycin	C22H29N7O5	0
945	C01613	Stachyose	C24H42O21	0
946	C01616	Tauropine	C5H11NO5S	0
947	C01617	Taxifolin	C15H12O7	0
948	C01618	Testolate	C19H28O4	0
949	C01620	Threonate	C4H8O5	0
950	C01623	UDP-apiose	C14H22N2O16P2	0
951	C01624	Vermelone	C10H10O3	0
952	C01625	Vicianose	C11H20O10	0
953	C01626	Vindoline	C25H32N2O6	0
954	C01659	Acrylamide	C3H5NO	0
955	C01661	Adriamycin	C27H29NO11	0
956	C01672	Cadaverine	C5H14N2	0
957	C01673	Calcitriol	C27H44O3	0
958	C01674	Chitobiose	C16H28N2O11	0
959	C01677	Coformycin	C11H16N4O5	0
960	C01678	Cysteamine	C2H7NS	0
961	C01680	D-Fuconate	C6H12O6	0
962	C01682	Nopaline	C11H20N4O6	0
963	C01685	D-Ribonate	C5H10O6	0
964	C01693	L-Dopachrome	C9H7NO4	0
965	C01694	Ergosterol	C28H44O	0
966	C01697	Galactitol	C6H14O6	0
967	C01699	Gibberellin A3	C19H22O6	0
968	C01701	(-)-Glyceollin I	C20H18O5	0
969	C01709	Hesperetin	C16H14O6	0
970	C01710	Indan-1-ol	C9H10O	0
971	C01711	Inulobiose	C12H22O11	0
972	C01714	Apigenin-6-C-glucoside	C21H20O10	0
973	C01717	4-Hydroxy-2-quinolinecarboxylic acid	C10H7NO3	0
974	C01719	L-Fructose	C6H12O6	0
975	C01720	L-Fuconate	C6H12O6	0
976	C01721	L-Fuculose	C6H12O5	0
977	C01722	L-Glucitol	C6H14O6	0
978	C01724	Lanosterol	C30H50O	0
979	C01726	D-Lombricine	C6H15N4O6P	0
980	C01727	Lumichrome	C12H10N4O2	0
981	C01732	Mesaconate	C5H6O4	0
982	C01735	Morphinone	C17H17NO3	0
983	C01737	Neomycin B	C23H46N6O13	0
984	C01739	Nocardicin E	C19H17N3O7	0
985	C01742	Palatinose	C12H22O11	0
986	C01743	Paromamine	C12H25N3O7	0
987	C01744	Phloretate	C9H10O3	0
988	C01745	Pinosylvin	C14H12O2	0
989	C01746	Piperidine	C5H11N	0
990	C01747	Psychosine	C24H47NO7	0
991	C01750	Quercitrin	C21H20O11	0
992	C01751	Resorcinol	C6H6O2	0
993	C01752	Scopoletin	C10H8O4	0
994	C01753	Sitosterol	C29H50O	0
995	C01755	Thiocyanate	CHNS	0
996	C01756	Thiopurine	C5H4N4S	0
997	C01757	Triacetate	C6H8O4	0
998	C01759	Ribostamycin	C17H34N4O10	0
999	C01760	(6S,9R)-Vomifoliol	C13H20O3	0
1000	C01761	Vomilenine	C21H22N2O3	0
1001	C01762	Xanthosine	C10H12N4O6	0
1002	C01765	(+)-Borneol	C10H18O	0
1003	C01766	(-)-Borneol	C10H18O	0
1004	C01767	(-)-Carvone	C10H14O	0
1005	C01769	(S)-Acetoin	C4H8O2	0
1006	C01770	1,4-Lactone	C4H6O2	0
1007	C01771	2-Butenoate	C4H6O2	0
1008	C01772	trans-2-Hydroxycinnamate	C9H8O3	0
1009	C01779	Albendazole	C12H15N3O2S	0
1010	C01780	Aldosterone	C21H28O5	0
1011	C01788	CDP-abequose	C15H25N3O14P2	0
1012	C01789	Campesterol	C28H48O	0
1013	C01792	Chlordecone	C10Cl10O	0
1014	C01794	Choloyl-CoA	C45H74N7O20P3S	0
1015	C01795	Columbamine	C20H20NO4	1
1016	C01801	Deoxyribose	C5H10O4	0
1017	C01802	Desmosterol	C27H44O	0
1018	C01804	Discadenine	C14H20N6O2	0
1019	C01807	Galactarate	C6H10O8	0
1020	C01816	Heptadecane	C17H36	0
1021	C01817	Homocystine	C8H16N2O4S2	0
1022	C01818	Hyponitrite	H2N2O2	0
1023	C01821	Isoorientin	C21H20O11	0
1024	C01822	Kanamycin A	C18H36N4O11	0
1025	C01825	L-Galactose	C6H12O6	0
1026	C01826	L-Norvaline	C5H11NO2	0
1027	C01829	O-(4-Hydroxy-3,5-diidophenyl)-3,5-diiodo-L-tyrosine	C15H11I4NO4	0
1028	C01832	Lauroyl-CoA	C33H58N7O17P3S	0
1029	C01837	Nitroethane	C2H5NO2	0
1030	C01838	Octadecanal	C18H36O	0
1031	C01839	Orsellinate	C8H8O4	0
1032	C01841	Pentalenene	C15H24	0
1033	C01842	Pentanamide	C5H11NO	0
1034	C01845	Propan-2-ol	C3H8O	0
1035	C01847	Reduced FMN	C17H23N4O9P	0
1036	C01848	Rifamycin B	C39H49NO14	0
1037	C01849	Rifamycin O	C39H47NO14	0
1038	C01850	Rosmarinate	C18H16O8	0
1039	C01851	Scopolamine	C17H21NO4	0
1040	C01852	Secologanin	C17H24O10	0
1041	C01853	Stipitatate	C8H6O5	0
1042	C01855	Taxiphyllin	C14H17NO7	0
1043	C01857	Thioacetate	C2H4OS	0
1044	C01860	Trichodiene	C15H24	0
1045	C01861	Trithionate	O6S3	-2
1046	C01863	Xanthoaphin	C30H26O10	0
1047	C01864	Xanthotoxin	C12H8O4	0
1048	C01868	(+)-Sabinone	C10H14O	0
1049	C01870	(R)-Vicianin	C19H25NO10	0
1050	C01874	2-Iodophenol	C6H5IO	0
1051	C01875	2-Undecanone	C11H22O	0
1052	C01876	3-Oxosteroid	C19H30O	0
1053	C01877	4-Oxoproline	C5H7NO3	0
1054	C01879	5-Oxoproline	C5H7NO3	0
1055	C01880	epsilon-Caprolactone	C6H10O2	0
1056	C01881	7-Oxosteroid	C19H30O	0
1057	C01888	Aminoacetone	C3H7NO	0
1058	C01892	Asparagusate	C4H6O2S2	0
1059	C01893	Biotin amide	C10H17N3O2S	0
1060	C01894	Biotinyl-CoA	C31H50N9O18P3S2	0
1061	C01902	Cycloartenol	C30H50O	0
1062	C01904	D-Arabitol	C5H12O5	0
1063	C01906	D-Hamamelose	C6H12O6	0
1064	C01907	Daunorubicin	C27H29NO10	0
1065	C01909	Dethiobiotin	C10H18N2O3	0
1066	C01912	Erythromycin	C37H67NO13	0
1067	C01917	Gentamicin A	C18H36N4O10	0
1068	C01920	Geranoyl-CoA	C31H50N7O17P3S	0
1069	C01921	Glycocholate	C26H43NO6	0
1070	C01925	Hygromycin B	C20H37N3O13	0
1071	C01929	L-Histidinal	C6H9N3O	0
1072	C01933	L-Norleucine	C6H13NO2	0
1073	C01934	L-Rhamnonate	C6H12O6	0
1074	C01941	Nocardicin A	C23H24N4O9	0
1075	C01943	Obtusifoliol	C30H50O	0
1076	C01944	Octanoyl-CoA	C29H50N7O17P3S	0
1077	C01946	Oleandomycin	C35H61NO12	0
1078	C01948	Pentadecanal	C15H30O	0
1079	C01949	Pentan-2-one	C5H10O	0
1080	C01951	Piperitenone	C10H14O	0
1081	C01953	Pregnenolone	C21H32O2	0
1082	C01957	Secologanate	C16H22O10	0
1083	C01959	Taurocyamine	C3H9N3O3S	0
1084	C01962	Thiocysteine	C3H7NO2S2	0
1085	C01969	Xanthommatin	C20H13N3O8	0
1086	C01971	beta-Maltose	C12H22O11	0
1087	C01983	(R)-Mandelate	C8H8O3	0
1088	C01984	(S)-Mandelate	C8H8O3	0
1089	C01986	16-Oxosteroid	C19H30O2	0
1090	C01987	2-Aminophenol	C6H7NO	0
1091	C01988	2-Nitrophenol	C6H5NO3	0
1092	C01989	3-Ethylmalate	C6H10O5	0
1093	C01990	3-Oxalomalate	C6H6O8	0
1094	C01991	4-Hydroxyacid	C4H8O3	0
1095	C01993	5'-Oxoinosine	C10H10N4O5	0
1096	C01995	Acetone oxime	C3H7NO	0
1097	C01996	Acetylcholine	C7H16NO2	1
1098	C01998	Acrylonitrile	C3H3N	0
1099	C02001	Allyl alcohol	C3H6O	0
1100	C02004	Aristolochene	C15H24	0
1101	C02006	Aspulvinone E	C17H12O5	0
1102	C02008	Aspulvinone H	C27H28O5	0
1103	C02010	Blasticidin S	C17H26N8O5	0
1104	C02013	Cellotetraose	C24H42O21	0
1105	C02015	CoA-disulfide	C42H70N14O32P6S2	0
1106	C02020	Cyclopentanol	C5H10O	0
1107	C02022	D-Erythrulose	C4H8O4	0
1108	C02024	D-Mannuronate	C6H10O7	0
1109	C02027	Deoxylimonate	C26H32O8	0
1110	C02029	Dihydrozeatin	C10H15N5O	0
1111	C02034	Gibberellin A19	C20H26O6	0
1112	C02035	Gibberellin A20	C19H24O5	0
1113	C02037	Glycylglycine	C4H8N2O3	0
1114	C02041	Eicosanoyl-CoA	C41H74N7O17P3S	0
1115	C02043	Indolelactate	C11H11NO3	0
1116	C02046	L-Hyoscyamine	C17H23NO3	0
1117	C02048	Laminaribiose	C12H22O11	0
1118	C02050	Linoleoyl-CoA	C39H66N7O17P3S	0
1119	C02059	Phylloquinone	C31H46O2	0
1120	C02060	Phytanoyl-CoA	C41H74N7O17P3S	0
1121	C02066	Pseudotropine	C8H15NO	0
1122	C02067	Pseudouridine	C9H12N2O6	0
1123	C02074	Raucaffricine	C27H32N2O8	0
1124	C02076	Sedoheptulose	C7H14O7	0
1125	C02079	Staurosporine	C28H26N4O3	0
1126	C02080	Stipitatonate	C9H4O6	0
1127	C02083	Styrene oxide	C8H8O	0
1128	C02084	Tetrathionate	H2O6S4	0
1129	C02086	Thioglycolate	C2H4O2S	0
1130	C02090	Trypanothione	C27H49N9O10S2	0
1131	C02091	Ureidoglycine	C3H7N3O3	0
1132	C02094	beta-Carotene	C40H56	0
1133	C02097	dTDP-galactose	C16H26N2O16P2	0
1134	C02099	(2S)-Flavanone	C15H12O2	0
1135	C02105	(S)-Reticuline	C19H23NO4	0
1136	C02106	(S)-Scoulerine	C19H21NO4	0
1137	C02107	(S,S)-Tartaric acid	C4H6O6	0
1138	C02110	11-cis-Retinal	C20H28O	0
1139	C02115	2-Methylserine	C4H9NO3	0
1140	C02117	2-Oxophytanate	C20H38O3	0
1141	C02123	3-Propylmalate	C7H12O5	0
1142	C02124	4-Chlorophenol	C6H5ClO	0
1143	C02126	4-Nitroaniline	C6H6N2O2	0
1144	C02129	5-Oxohexanoic acid	C6H10O3	0
1145	C02130	Acetyl-maltose	C14H24O12	0
1146	C02132	Acetylpyruvate	C5H6O4	0
1147	C02134	Allocryptopine	C21H23NO5	0
1148	C02137	alpha-Oxo-benzeneacetic acid	C8H6O3	0
1149	C02139	Chlorophyllide	C35H34MgN4O5	0
1150	C02140	Corticosterone	C21H30O4	0
1151	C02141	Cycloeucalenol	C30H50O	0
1152	C02147	Dihydrolipoate	C8H16O2S2	0
1153	C02151	Geissoschizine	C21H24N2O3	0
1154	C02153	Glucotropaeolin	C14H19NO9S2	0
1155	C02161	Isophenoxazine	C12H8N2O2	0
1156	C02162	Isopimpinellin	C13H10O5	0
1157	C02165	Leukotriene B4	C20H32O4	0
1158	C02166	Leukotriene C4	C30H47N3O9S	0
1159	C02167	Maleylpyruvate	C7H6O6	0
1160	C02170	Methylmalonate	C4H6O4	0
1161	C02172	N-Acetylisatin	C10H7NO3	0
1162	C02183	Phloroglucinol	C6H6O3	0
1163	C02191	Protoporphyrin	C34H34N4O4	0
1164	C02193	Pyruvate oxime	C3H5NO3	0
1165	C02198	Thromboxane A2	C20H32O5	0
1166	C02199	UDP-L-rhamnose	C15H24N2O16P2	0
1167	C02200	UDP-glucosamine	C15H25N3O16P2	0
1168	C02201	Veratraldehyde	C9H10O3	0
1169	C02206	alpha-Santonin	C15H18O3	0
1170	C02207	beta-Alanopine	C6H11NO4	0
1171	C02213	(+)-cis-Sabinol	C10H16O	0
1172	C02214	(E)-Glutaconate	C5H6O4	0
1173	C02216	1-Methyladenine	C6H7N5	0
1174	C02217	10-Oxodecanoate	C10H18O3	0
1175	C02218	Dehydroalanine	C3H5NO2	0
1176	C02220	2-Aminomuconate	C6H7NO4	0
1177	C02222	2-Maleylacetate	C6H6O5	0
1178	C02223	2-Methylbutanal	C5H10O	0
1179	C02224	2-Methylcholine	C6H16NO	1
1180	C02225	2-Methylcitrate	C7H10O7	0
1181	C02226	2-Methylmaleate	C5H6O4	0
1182	C02231	3-Nitroacrylate	C3H3NO4	0
1183	C02232	3-Oxoadipyl-CoA	C27H37N7O20P3S	-5
1184	C02235	4-Nitrocatechol	C6H5NO4	0
1185	C02236	4-Sulfobenzoate	C7H6O5S	0
1186	C02237	5-Oxo-D-proline	C5H7NO3	0
1187	C02240	5-Valerolactone	C5H8O2	0
1188	C02243	8-Oxocoformycin	C11H14N4O5	0
1189	C02247	Anthranilyl-CoA	C28H41N8O17P3S	0
1190	C02249	Arachidonyl-CoA	C41H66N7O17P3S	0
1191	C02253	Benzoylagmatine	C12H18N4O	0
1192	C02265	D-Phenylalanine	C9H11NO2	0
1193	C02266	D-Xylonolactone	C5H8O5	0
1194	C02271	Dichloromethane	CH2Cl2	0
1195	C02273	Digalacturonate	C12H18O13	0
1196	C02274	Dihydrocoumarin	C9H8O2	0
1197	C02280	GDP-L-galactose	C16H25N5O16P2	0
1198	C02283	Glycyrrhetinate	C30H46O4	0
1199	C02284	Glycyrrhizinate	C42H62O16	0
1200	C02287	Hydroxymalonate	C3H4O5	0
1201	C02289	Isopiperitenone	C10H14O	0
1202	C02290	L-Carnitinamide	C7H17N2O2	1
1203	C02291	L-Cystathionine	C7H14N2O4S	0
1204	C02294	Methylguanidine	C2H7N3	0
1205	C02295	Methylitaconate	C6H8O4	0
1206	C02298	N-Acetylindoxyl	C10H9NO2	0
1207	C02299	N-Methylaniline	C7H9N	0
1208	C02305	Phosphocreatine	C4H10N3O5P	0
1209	C02306	Phosphoramidate	H4NO3P	0
1210	C02323	Salicyl alcohol	C7H8O2	0
1211	C02325	Sinapyl alcohol	C11H14O4	0
1212	C02330	UDP-L-iduronate	C15H22N2O18P2	0
1213	C02331	Vinylacetyl-CoA	C25H40N7O17P3S	0
1214	C02333	Xanthopterin-B2	C9H10N4O4	0
1215	C02335	beta-Alanyl-CoA	C24H41N8O17P3S	0
1216	C02336	beta-D-Fructose	C6H12O6	0
1217	C02341	trans-Aconitate	C6H6O6	0
1218	C02344	(-)-endo-Fenchol	C10H18O	0
1219	C02345	(2S)-Flavan-4-ol	C15H14O2	0
1220	C02348	(R)(-)-Allantoin	C4H6N4O3	0
1221	C02350	(S)(+)-Allantoin	C4H6N4O3	0
1222	C02351	o-Benzoquinone	C6H4O2	0
1223	C02353	2',3'-Cyclic AMP	C10H12N5O6P	0
1224	C02354	2',3'-Cyclic CMP	C9H12N3O7P	0
1225	C02355	2',3'-Cyclic UMP	C9H11N2O8P	0
1226	C02357	2-Chlorobenzoate	C7H5ClO2	0
1227	C02359	2-Fluorobenzoate	C7H5FO2	0
1228	C02360	2-Hydroxyadipate	C6H10O5	0
1229	C02362	2-Oxosuccinamate	C4H5NO4	0
1230	C02364	3-Fluorobenzoate	C7H5FO2	0
1231	C02366	3-Methyloxindole	C9H9NO	0
1232	C02367	3-Oxododecanoic acid	C12H22O3	0
1233	C02370	4-Chlorobenzoate	C7H5ClO2	0
1234	C02371	4-Fluorobenzoate	C7H5FO2	0
1235	C02372	4-Hydroxyaniline	C6H7NO	0
1236	C02373	4-Methylpentanal	C6H12O	0
1237	C02375	4-Chlorocatechol	C6H5ClO2	0
1238	C02376	5-Methylcytosine	C5H7N3O	0
1239	C02378	6-Aminohexanoate	C6H13NO2	0
1240	C02379	6-Hydroxymellein	C10H10O4	0
1241	C02380	6-Mercaptopurine	C5H4N4S	0
1242	C02381	6-Methoxymellein	C11H12O4	0
1243	C02385	Amino acid(Arg-)	C6H14N4O2	0
1244	C02390	Methylazoxymethanol	C2H6N2O2	0
1245	C02394	Cinnamyl alcohol	C9H10O	0
1246	C02395	Cyclohex-2-enone	C6H8O	0
1247	C02400	Demethylmacrocin	C44H73NO17	0
1248	C02405	Formyl phosphate	CH3O5P	0
1249	C02411	Glutaconyl-1-CoA	C26H40N7O19P3S	0
1250	C02419	Hypotaurocyamine	C3H9N3O2S	0
1251	C02427	L-Homocitrulline	C7H15N3O3	0
1252	C02431	L-Rhamnofuranose	C6H12O5	0
1253	C02442	N-Methyltyramine	C9H13NO	0
1254	C02445	Nonane-4,6-dione	C9H16O2	0
1255	C02452	Perillyl alcohol	C10H16O	0
1256	C02453	Phenolic steroid	C18H24O	0
1257	C02457	Propane-1,3-diol	C3H8O2	0
1258	C02462	Sabinene hydrate	C10H18O	0
1259	C02463	Precorrin 2	C42H48N4O16	0
1260	C02465	Triiodothyronine	C15H12I3NO4	0
1261	C02466	Trimetaphosphate	H3O9P3	0
1262	C02467	UDP-galactosamine	C15H25N3O16P2	0
1263	C02469	Uroporphyrin III	C40H38N4O16	0
1264	C02470	Xanthurenic acid	C10H7NO4	0
1265	C02477	alpha-Tocopherol	C29H50O2	0
1266	C02480	cis,cis-Muconate	C6H6O4	0
1267	C02483	gamma-Tocopherol	C28H48O2	0
1268	C02485	(-)-Isopiperitenone	C10H14O	0
1269	C02486	(3R)-beta-Leucine	C6H13NO2	0
1270	C02488	(R)-2-Ethylmalate	C6H10O5	0
1271	C02494	1-Methyladenosine	C11H15N5O4	0
1272	C02495	2'-Hydroxydaidzein	C15H10O5	0
1273	C02497	2-Butyne-1,4-diol	C4H6O2	0
1274	C02498	2-Ethylhexan-1-ol	C8H18O	0
1275	C02499	2-Hydroxybiphenyl	C12H10O	0
1276	C02501	2-Hydroxymuconate	C6H6O5	0
1277	C02502	2-Hydroxypyridine	C5H5NO	0
1278	C02504	alpha-Isopropylmalate	C7H12O5	0
1279	C02505	2-Phenylacetamide	C8H9NO	0
1280	C02509	3-(ADP)-glycerate	C13H19N5O13P2	0
1281	C02512	3-Cyano-L-alanine	C4H6N2O2	0
1282	C02513	3-Dehydroecdysone	C27H42O6	0
1283	C02514	3-Fumarylpyruvate	C7H6O6	0
1284	C02515	3-Iodo-L-tyrosine	C9H10INO3	0
1285	C02519	4-Methoxybenzoate	C8H8O3	0
1286	C02526	Biphenyl-2,3-diol	C12H10O2	0
1287	C02527	Butanoylphosphate	C4H9O5P	0
1288	C02528	Chenodeoxycholate	C24H40O4	0
1289	C02532	D-O-Phosphoserine	C3H8NO6P	0
1290	C02533	Dehydrovomifoliol	C13H18O3	0
1291	C02535	Dimethyl selenide	C2H6Se	0
1292	C02537	Estradiol-17alpha	C18H24O2	0
1293	C02538	Estrone 3-sulfate	C18H22O5S	0
1294	C02549	Kievitone hydrate	C20H22O7	0
1295	C02555	Luciferyl sulfate	C26H21N3O5S	0
1296	C02557	Methylmalonyl-CoA	C25H40N7O19P3S	0
1297	C02560	N-Acetylimidazole	C5H6N2O	0
1298	C02564	N-Feruloylglycine	C12H13NO5	0
1299	C02565	N-Methylhydantoin	C4H6N2O2	0
1300	C02567	N1-Acetylspermine	C12H28N4O	0
1301	C02569	Neryl diphosphate	C10H20O7P2	0
1302	C02571	O-Acetylcarnitine	C9H18NO4	1
1303	C02572	O-Feruloylquinate	C17H20O9	0
1304	C02574	O-Phosphoviomycin	C25H44N13O13P	0
1305	C02575	Pentachlorophenol	C6HCl5O	0
1306	C02576	Perillyl aldehyde	C10H14O	0
1307	C02587	Pyrimidodiazepine	C9H11N5O2	0
1308	C02588	Retinyl palmitate	C36H60O2	0
1309	C02590	Steroid O-sulfate	C18H24O4S	0
1310	C02591	Sucrose 6'-phosphate	C12H23O14P	0
1311	C02592	Taurolithocholate	C26H45NO5S	0
1312	C02593	Tetradecanoyl-CoA	C35H62N7O17P3S	0
1313	C02611	(E,E)-Piperoyl-CoA	C33H44N7O19P3S	0
1314	C02612	(R)-2-Methylmalate	C5H8O5	0
1315	C02614	(S)-2-Methylmalate	C5H8O5	0
1316	C02617	1,4-Naphthoquinone	C10H6O2	0
1317	C02621	13-Hydroxylupanine	C15H24N2O2	0
1318	C02625	2,4-Dichlorophenol	C6H4Cl2O	0
1319	C02627	2-Deoxystreptamine	C6H14N2O3	0
1320	C02630	2-Hydroxyglutarate	C5H8O5	0
1321	C02631	2-Isopropylmaleate	C7H10O4	0
1322	C02632	2-Methylpropanoate	C4H8O2	0
1323	C02633	20-Hydroxyecdysone	C27H44O7	0
1324	C02634	3-Chloro-D-alanine	C3H6ClNO2	0
1325	C02635	3-Chloro-L-alanine	C3H6ClNO2	0
1326	C02636	3-Dehydrocarnitine	C7H14NO3	1
1327	C02637	3-Dehydroshikimate	C7H8O5	0
1328	C02642	3-Ureidopropionate	C4H8N2O3	0
1329	C02646	4-Coumaryl alcohol	C9H10O2	0
1330	C02647	4-Guanidinobutanal	C5H11N3O	0
1331	C02648	4-Hydroxy-2-butynal	C4H4O2	0
1332	C02655	6-Acetyl-D-glucose	C8H14O7	0
1333	C02656	6-Carboxyhexanoate	C7H12O4	0
1334	C02657	6-Methylsalicylate	C8H8O3	0
1335	C02659	Acetone cyanohydrin	C4H7NO	0
1336	C02660	Benzyl thiocyanate	C8H7NS	0
1337	C02666	Coniferyl aldehyde	C10H10O3	0
1338	C02669	D-Galactono-1,5-lactone	C6H10O6	0
1339	C02670	D-Glucuronolactone	C6H8O6	0
1340	C02673	Desacetoxyvindoline	C23H30N2O4	0
1341	C02674	Deoxyribonolactone	C5H8O4	0
1342	C02675	Dihydrobiochanin A	C16H14O5	0
1343	C02681	Ecdysone palmitate	C43H74O7	0
1344	C02691	Heteropyrithiamine	C11H13N4	1
1345	C02693	(Indol-3-yl)acetamide	C10H10N2O	0
1346	C02700	L-Formylkynurenine	C11H12N2O4	0
1347	C02703	L-Serine O-sulfate	C3H7NO6S	0
1348	C02704	Monomethyl sulfate	CH4O4S	0
1349	C02709	N-(Acetyloxy)benzenamine	C8H9NO2	0
1350	C02710	N-Acetyl-L-leucine	C8H15NO3	0
1351	C02713	N-Acetylmuramate	C11H19NO8	0
1352	C02714	N-Acetylputrescine	C6H14N2O	0
1353	C02717	N-Feruloyltyramine	C18H19NO4	0
1354	C02718	N-Formiminoglycine	C3H6N2O2	0
1355	C02720	Hydroxylaminobenzene	C6H7NO	0
1356	C02721	N-Methyl-L-alanine	C4H9NO2	0
1357	C02722	N-Methylhexanamide	C7H15NO	0
1358	C02723	N-Methylputrescine	C5H14N2	0
1359	C02724	N-Methylpyridinium	C6H8N	1
1360	C02726	N4-Phosphoagmatine	C5H15N4O3P	0
1361	C02727	N6-Acetyl-L-lysine	C8H16N2O3	0
1362	C02728	N6-Methyl-L-lysine	C7H16N2O2	0
1363	C02730	2-Succinylbenzoate	C11H10O5	0
1364	C02734	Phenolic phosphate	C6H7O4P	0
1365	C02735	Phenylethanolamine	C8H11NO	0
1366	C02739	1-(5-Phospho-D-ribosyl)-ATP	C15H25N5O20P4	0
1367	C02741	Phosphoribosyl-AMP	C15H23N5O14P2	0
1368	C02744	Psychosine sulfate	C24H47NO10S	0
1369	C02750	Sinapoyltartronate	C14H14O9	0
1370	C02752	Triacetate lactone	C6H6O3	0
1371	C02753	D-Xylono-1,4-lactone	C5H8O5	0
1372	C02759	alpha-Pinene-oxide	C10H16O	0
1373	C02763	2-Hydroxy-3-phenylpropenoate	C9H8O3	0
1374	C02765	(+)-Pseudoephedrine	C10H15NO	0
1375	C02771	1,2-Dihydrosantonin	C15H20O3	0
1376	C02774	10-Hydroxydecanoic acid	C10H20O3	0
1377	C02775	2,3-Dihydroxyindole	C8H7NO2	0
1378	C02777	2,5-Dioxopiperazine	C4H6N2O2	0
1379	C02778	2-Acetamidofluorene	C15H13NO	0
1380	C02779	2-Dehydro-D-glucose	C6H10O6	0
1381	C02780	2,5-Didehydro-D-gluconate	C6H8O7	0
1382	C02782	2-Deoxy-D-gluconate	C6H12O6	0
1383	C02785	3-Hydroxy-vitamin K	C31H48O3	0
1384	C02787	2-Methylpropanamine	C4H11N	0
1385	C02791	3,4-Dichloroaniline	C6H5Cl2N	0
1386	C02793	2-Hydroxy-vitamin K	C31H48O3	0
1387	C02796	3-Methyleneoxindole	C9H7NO	0
1388	C02797	3-Oxo-5beta-steroid	C19H30O	0
1389	C02798	3-Phosphonopyruvate	C3H5O6P	0
1390	C02800	4,5-Dioxopentanoate	C5H6O4	0
1391	C02801	4-Aminobutanoyl-CoA	C25H43N8O17P3S	0
1392	C02802	4-Fluorobenzoyl-CoA	C28H39FN7O17P3S	0
1393	C02804	5-Hydroxypentanoate	C5H10O3	0
1394	C02807	Acenaphthenequinone	C12H6O2	0
1395	C02809	Albendazole S-oxide	C12H15N3O3S	0
1396	C02811	Anhydrotetracycline	C22H22N2O7	0
1397	C02814	Benzene-1,2,4-triol	C6H6O3	0
1398	C02817	Chlordecone alcohol	C10H2Cl10O	0
1399	C02821	Cortisol 21-acetate	C23H32O6	0
1400	C02822	Cortisol 21-sulfate	C21H30O8S	0
1401	C02823	Cyanocob(III)alamin	C63H88CoN14O14P	0
1402	C02824	Cyclohexylsulfamate	C6H13NO3S	0
1403	C02827	D-Glucose 6-sulfate	C6H12O9S	0
1404	C02835	Imidazole-4-acetate	C5H6N2O2	0
1405	C02837	L-Lysine 1,6-lactam	C6H12N2O	0
1406	C02838	L-Octanoylcarnitine	C15H29NO4	0
1407	C02845	Methyl ethyl ketone	C4H8O	0
1408	C02846	N,N-Dimethylaniline	C8H11N	0
1409	C02855	N-Phospho-D-lombricine	C6H16N4O9P2	0
1410	C02864	O-Demethylpuromycin	C21H27N7O5	0
1411	C02868	Orsellinate depside	C16H14O7	0
1412	C02876	Propanoyl phosphate	C3H7O5P	0
1413	C02879	Protoaphin aglucone	C30H28O11	0
1414	C02880	Protochlorophyllide	C35H32MgN4O5	0
1415	C02887	Sinapoyl malate	C15H16O9	0
1416	C02888	Sorbose 1-phosphate	C6H13O9P	0
1417	C02890	Tetrahydropalmatine	C21H25NO4	0
1418	C02892	Thiamine acetic acid	C12H15N4O2S	1
1419	C02895	Xylitol 5-phosphate	C5H13O8P	0
1420	C02899	beta-Cyclopiazonate	C20H22N2O3	0
1421	C02904	p-Menthane-3,8-diol	C10H20O2	0
1422	C02906	Dihydromyricetin	C15H12O8	0
1423	C02909	(2-Naphthyl)methanol	C11H10O	0
1424	C02912	(R)-Propane-1,2-diol	C3H8O2	0
1425	C02915	(S)-N-Methylcanadine	C21H24NO4	1
1426	C02916	(S)-Norlaudanosoline	C16H17NO4	0
1427	C02917	(S)-Propane-1,2-diol	C3H8O2	0
1428	C02918	1-Methylnicotinamide	C7H9N2O	1
1429	C02919	4-O-beta-D-Glucosyl-sinapate	C17H22O10	0
1430	C02920	2'-Hydroxyformononetin	C16H12O5	0
1431	C02921	2'-Hydroxyisoflavone	C15H10O3	0
1432	C02922	2'-O-Methyllicodione	C16H14O5	0
1433	C02923	2,3-Dihydroxytoluene	C7H8O2	0
1434	C02926	2-Aminobutan-4-olide	C4H7NO2	0
1435	C02927	2-Caffeoylisocitrate	C15H14O10	0
1436	C02930	2-Methyleneglutarate	C6H8O4	0
1437	C02932	3,4-Dihydroxypyridine	C5H5NO2	0
1438	C02933	3,5-Dichlorocatechol	C6H4Cl2O2	0
1439	C02934	3-Dehydrosphinganine	C18H37NO2	0
1440	C02937	Indole-3-acetaldehyde oxime	C10H10N2O	0
1441	C02938	3-Indoleacetonitrile	C10H8N2	0
1442	C02939	3-Methylbutanoyl-CoA	C26H44N7O17P3S	0
1443	C02940	3-Oxo-5alpha-steroid	C19H30O	0
1444	C02941	3-Oxo-delta1-steroid	C19H28O	0
1445	C02943	3-Oxoglycyrrhetinate	C30H44O4	0
1446	C02944	3-cis-Dodecenoyl-CoA	C33H56N7O17P3S	0
1447	C02946	4-Acetamidobutanoate	C6H11NO3	0
1448	C02947	4-Coumaroylshikimate	C16H16O7	0
1449	C02948	4-Hydroxyhexan-3-one	C6H12O2	0
1450	C02949	4-Hydroxybenzoyl-CoA	C28H40N7O18P3S	0
1451	C02951	5-Hydroxyxanthotoxin	C12H8O5	0
1452	C02952	5-Oxo-1,2-campholide	C10H14O3	0
1453	C02953	7,8-Dihydrobiopterin	C9H13N5O3	0
1454	C02954	6-Aminopenicillanate	C8H12N2O3S	0
1455	C02956	7beta-Hydroxysteroid	C19H32O	0
1456	C02962	D-Allose 6-phosphate	C6H13O9P	0
1457	C02964	D-Glucosyl-D-mannose	C12H22O11	0
1458	C02965	D-Hexose 6-phosphate	C6H13O9P	0
1459	C02975	Ethyl 3-oxohexanoate	C8H14O3	0
1460	C02977	GDP-6-deoxy-D-talose	C16H25N5O15P2	0
1461	C02979	Glycerol 2-phosphate	C3H9O6P	0
1462	C02980	Hydroxyanthraquinone	C14H8O3	0
1463	C02982	L-2-Hydroxyphytanate	C20H40O3	0
1464	C02983	Abrine	C12H14N2O2	0
1465	C02985	L-Fucose 1-phosphate	C6H13O8P	0
1466	C02990	L-Palmitoylcarnitine	C23H45NO4	0
1467	C02991	L-Rhamnono-1,4-lactone	C6H10O5	0
1468	C02993	Kyotorphin	C15H23N5O4	0
1469	C02994	L-Xylono-1,4-lactone	C5H8O5	0
1470	C02995	Maltose 6'-phosphate	C12H23O14P	0
1471	C02997	N-Acetyl-L-histidine	C8H11N3O3	0
1472	C02999	N-Acetylmuramoyl-Ala	C14H24N2O9	0
1473	C03001	N-Benzoyl-D-arginine	C13H18N4O3	0
1474	C03002	N-Caffeoylputrescine	C13H18N2O3	0
1475	C03003	N-Glucosylnicotinate	C12H16NO7	1
1476	C03004	N-Hydroxy-L-tyrosine	C9H11NO4	0
1477	C03005	N-Methylanthranilate	C8H9NO2	0
1478	C03012	Naphthalene-1,2-diol	C10H8O2	0
1479	C03015	O-Carbamoyl-L-serine	C4H8N2O4	0
1480	C03019	Phorbol 13-butanoate	C24H34O7	0
1481	C03027	Testosterone acetate	C21H30O3	0
1482	C03028	Thiamin triphosphate	C12H20N4O10P3S	1
1483	C03030	Uracil 5-carboxylate	C5H4N2O4	0
1484	C03032	alpha-Cyclopiazonate	C20H20N2O3	0
1485	C03034	dTDP-D-galacturonate	C16H24N2O17P2	0
1486	C03035	gamma-Linolenoyl-CoA	C39H64N7O17P3S	0
1487	C03036	(+)-Bisdechlorogeodin	C17H14O7	0
1488	C03037	(+)-Bornane-2,5-dione	C10H14O2	0
1489	C03040	(-)-Bisdechlorogeodin	C17H14O7	0
1490	C03042	(R)-2-Hydroxystearate	C18H36O3	0
1491	C03043	(R)-6-Hydroxynicotine	C10H14N2O	0
1492	C03044	(R,R)-Butane-2,3-diol	C4H10O2	0
1493	C03045	(S)-2-Hydroxystearate	C18H36O3	0
1494	C03046	(S,S)-Butane-2,3-diol	C4H10O2	0
1495	C03047	1,4-Diguanidinobutane	C6H16N6	0
1496	C03049	13-Hydroxydocosanoic acid	C22H44O3	0
1497	C03050	16beta-Hydroxysteroid	C19H32O2	0
1498	C03052	2,3-Dihydrogossypetin	C15H12O8	0
1499	C03056	2,6-Dihydroxypyridine	C5H5NO2	0
1500	C03057	2-Carboxybenzaldehyde	C8H6O3	0
1501	C03058	2-Hydroxyglutaryl-CoA	C26H42N7O20P3S	0
1502	C03062	2-O-Caffeoylglucarate	C15H16O11	0
1503	C03063	2-Oxohept-3-enedioate	C7H8O5	0
1504	C03064	3-Dehydro-L-threonate	C4H6O5	0
1505	C03065	3-Guanidinopropanoate	C4H9N3O2	0
1506	C03066	3-Hydroxy-L-glutamate	C5H9NO5	0
1507	C03067	3-Hydroxybenzaldehyde	C7H6O2	0
1508	C03069	3-Methylcrotonyl-CoA	C26H42N7O17P3S	0
1509	C03070	3-Oxo-5beta-cholanate	C24H38O3	0
1510	C03071	3-aci-Nitropropanoate	C3H5NO4	0
1511	C03077	4-Chlorophenylacetate	C8H7ClO2	0
1512	C03078	4-Guanidinobutanamide	C5H12N4O	0
1513	C03079	4-Hydroxy-L-glutamate	C5H9NO5	0
1514	C03081	4-Methylumbelliferone	C10H8O3	0
1515	C03082	4-Phospho-L-aspartate	C4H8NO7P	0
1516	C03087	5-Acetamidopentanoate	C7H13NO3	0
1517	C03088	5-Hydroxymethyluracil	C5H6N2O3	0
1518	C03089	5-Methylthio-D-ribose	C6H12O4S	0
1519	C03090	5-Phosphoribosylamine	C5H12NO7P	0
1520	C03091	5beta-Cholestan-3-one	C27H46O	0
1521	C03092	6-endo-Hydroxycineole	C10H18O2	0
1522	C03093	7,8-Dihydroxycoumarin	C9H6O4	0
1523	C03097	Aryl beta-D-glucoside	C12H16O6	0
1524	C03098	Benzyl isothiocyanate	C8H7NS	0
1525	C03107	D-Glucono-1,4-lactone	C6H10O6	0
1526	C03112	Deacetylcephalosporin C	C14H19N3O7S	0
1527	C03113	Diisopropyl phosphate	C6H15O4P	0
1528	C03114	Dimethylbenzimidazole	C9H10N2	0
1529	C03115	Farnesyl triphosphate	C15H29O10P3	0
1530	C03117	GDP-6-deoxy-D-mannose	C16H25N5O15P2	0
1531	C03124	beta-L-Aspartylhydroxamate	C4H8N2O4	0
1532	C03134	N,N-Dimethylformamide	C3H7NO	0
1533	C03136	N-Acetyl-D-hexosamine	C8H15NO6	0
1534	C03137	N-Acetyl-D-tryptophan	C13H14N2O3	0
1535	C03141	N-Benzoylanthranilate	C14H11NO3	0
1536	C03142	N-D-Glucosylarylamine	C12H17NO5	0
1537	C03145	N-Formyl-L-methionine	C6H11NO3S	0
1538	C03147	N-Malonylanthranilate	C10H9NO5	0
1539	C03149	N-Phosphotaurocyamine	C3H10N3O6PS	0
1540	C03150	N-Ribosylnicotinamide	C11H15N2O5	1
1541	C03153	N5-Methyl-L-glutamine	C6H12N2O3	0
1542	C03154	N6'-Acetylkanamycin-B	C20H39N5O11	0
1543	C03156	O-Feruloylgalactarate	C16H18O11	0
1544	C03160	2-Succinylbenzoyl-CoA	C32H44N7O20P3S	0
1545	C03164	Phenanthrene-3,4-diol	C14H10O2	0
1546	C03166	Phosphoguanidinoacetate	C3H8N3O5P	0
1547	C03167	Phosphonoacetaldehyde	C2H5O4P	0
1548	C03169	Pyrimidine nucleoside	C9H13N2O4	1
1549	C03170	Trypanothione disulfide	C27H47N9O10S2	0
1550	C03172	S-Methyl-L-methionine	C6H14NO2S	1
1551	C03173	S-Methylthioglycolate	C3H6O2S	0
1552	C03174	S-Succinylglutathione	C14H21N3O9S	0
1553	C03175	Shikimate 3-phosphate	C7H11O8P	0
1554	C03178	Tetrahydroxypteridine	C6H4N4O4	0
1555	C03187	dTDP-6-deoxy-L-talose	C16H26N2O15P2	0
1556	C03189	DL-Glycerol 1-phosphate	C3H9O6P	0
1557	C03190	(+)-Bornyl-diphosphate	C10H20O7P2	0
1558	C03194	(R)-1-Aminopropan-2-ol	C3H9NO	0
1559	C03195	(R)-10-Hydroxystearate	C18H36O3	0
1560	C03196	(S)-2-Hydroxyglutarate	C5H8O5	0
1561	C03197	(S)-3-Hydroxybutanoate	C4H8O3	0
1562	C03198	(S)-4-Hydroxymandelate	C8H8O4	0
1563	C03203	1-Hydroxy-2-naphthoate	C11H8O3	0
1564	C03204	10-Formyldihydrofolate	C20H21N7O7	0
1565	C03205	11-Deoxycorticosterone	C21H30O3	0
1566	C03206	5a,11a-Dehydrotetracycline	C22H22N2O8	0
1567	C03207	16-Dehydroprogesterone	C21H28O2	0
1568	C03210	Alanopine	C6H11NO4	0
1569	C03212	2,4-Dihydroxypteridine	C6H4N4O2	0
1570	C03215	2-Carboxy-D-arabinitol	C6H12O7	0
1571	C03217	2-Hydroxy-3-oxoadipate	C6H8O6	0
1572	C03219	2-Methylpropanal oxime	C4H9NO	0
1573	C03220	2-cis,6-trans-Farnesol	C15H26O	0
1574	C03221	2-trans-Dodecenoyl-CoA	C33H56N7O17P3S	0
1575	C03223	3,4-Dihydroxyphthalate	C8H6O6	0
1576	C03227	3-Hydroxy-L-kynurenine	C10H12N2O4	0
1577	C03228	3-Hydroxycyclohexanone	C6H10O2	0
1578	C03230	(Indol-3-yl)glycolaldehyde	C10H9NO2	0
1579	C03231	3-Methylglutaconyl-CoA	C27H42N7O19P3S	0
1580	C03232	3-Phosphonooxypyruvate	C3H5O7P	0
1581	C03233	4,5-Dihydroxyphthalate	C8H6O6	0
1582	C03237	5-Hydroxypentanoyl-CoA	C26H44N7O18P3S	0
1583	C03238	5alpha-Cholestan-3-one	C27H46O	0
1584	C03239	6-Amino-2-oxohexanoate	C6H11NO3	0
1585	C03240	6-Deoxyerythronolide B	C21H38O6	0
1586	C03241	6-Hydroxyhexan-6-olide	C6H10O3	0
1587	C03242	(8Z,11Z,14Z)-Icosatrienoic acid	C20H34O2	0
1588	C03246	ADPribose 2'-phosphate	C15H24N5O17P3	0
1589	C03248	Acetylenedicarboxylate	C4H2O4	0
1590	C03256	Cetraxate benzyl ester	C24H29NO4	0
1591	C03263	Coproporphyrinogen III	C36H44N4O8	0
1592	C03267	beta-D-Fructose 2-phosphate	C6H13O9P	0
1593	C03269	D-galacto-Hexodialdose	C6H10O6	0
1594	C03273	5-Oxopentanoate	C5H8O3	0
1595	C03277	Imidazol-5-yl-pyruvate	C6H6N2O3	0
1596	C03281	Kanamycin A 3'-phosphate	C18H37N4O14P	0
1597	C03283	L-2,4-Diaminobutanoate	C4H10N2O2	0
1598	C03284	L-3-Amino-isobutanoate	C4H9NO2	0
1599	C03287	L-Glutamyl 5-phosphate	C5H10NO7P	0
1600	C03289	L-xylo-Hexulonolactone	C6H8O6	0
1601	C03290	L-threo-3-Phenylserine	C9H11NO3	0
1602	C03291	L-Xylulose 5-phosphate	C5H11O8P	0
1603	C03293	N-Adenylylanthranilate	C17H19N6O8P	0
1604	C03296	N2-Succinyl-L-arginine	C10H18N4O5	0
1605	C03300	O-beta-D-Xylosylzeatin	C15H21N5O5	0
1606	C03309	Strictosidine aglycone	C21H24N2O4	0
1607	C03313	Phylloquinol	C31H48O2	0
1608	C03314	Xanthine-8-carboxylate	C6H4N4O4	0
1609	C03319	dTDP-6-deoxy-L-mannose	C16H26N2O15P2	0
1610	C03325	(6S)-Hydroxyhyoscyamine	C17H23NO4	0
1611	C03329	(S)-Canadine	C20H21NO4	0
1612	C03338	2,3,5-Trihydroxytoluene	C7H8O3	0
1613	C03340	L-2,3-Dihydrodipicolinate	C7H7NO4	0
1614	C03341	2-Amino-4-oxopentanoic acid	C5H9NO3	0
1615	C03343	2-Ethylhexyl phthalate	C16H22O4	0
1616	C03344	2-Methylacetoacetyl-CoA	C26H42N7O18P3S	0
1617	C03345	2-Methylbut-2-enoyl-CoA	C26H42N7O17P3S	0
1618	C03351	3-Hydroxybenzyl alcohol	C7H8O2	0
1619	C03354	3-Methylthiopropanamine	C4H11NS	0
1620	C03356	3-Phospho-D-erythronate	C4H9O8P	0
1621	C03357	4-Acetamidobutanoyl-CoA	C27H45N8O18P3S	0
1622	C03360	4-Nitrophenyl phosphate	C6H6NO6P	0
1623	C03365	5-O-Methyl-myo-inositol	C7H14O6	0
1624	C03368	7''-O-Phosphohygromycin	C20H38N3O16P	0
1625	C03373	Aminoimidazole ribotide	C8H14N3O7P	0
1626	C03374	Bilirubin-glucuronoside	C39H44N4O12	0
1627	C03375	Norspermidine	C6H17N3	0
1628	C03383	D-Galactono-1,4-lactone	C6H10O6	0
1629	C03387	D-Glucurono-6,2-lactone	C6H8O6	0
1630	C03392	Dimethylsulfonioacetate	C4H9O2S	1
1631	C03393	4-Phospho-D-erythronate	C4H9O8P	0
1632	C03394	Erythrulose 1-phosphate	C4H9O7P	0
1633	C03401	L-2,3-Diaminopropanoate	C3H8N2O2	0
1634	C03404	L-Tyrosine methyl ester	C10H13NO3	0
1635	C03406	N-(L-Arginino)succinate	C10H18N4O6	0
1636	C03409	N-Formimino-L-aspartate	C5H8N2O4	0
1637	C03410	N-Glycoloyl-neuraminate	C11H19NO10	0
1638	C03414	N2-Malonyl-D-tryptophan	C14H14N2O5	0
1639	C03415	N2-Succinyl-L-ornithine	C9H16N2O5	0
1640	C03423	O-beta-D-Glucosylzeatin	C16H23N5O6	0
1641	C03427	Prephytoene diphosphate	C40H68O7P2	0
1642	C03428	Presqualene diphosphate	C30H52O7P2	0
1643	C03431	S-Inosyl-L-homocysteine	C14H19N5O6S	0
1644	C03434	Tetrachlorohydroquinone	C6H2Cl4O2	0
1645	C03440	cis-4-Hydroxy-D-proline	C5H9NO3	0
1646	C03442	dTDP-L-dihydrostreptose	C16H26N2O15P2	0
1647	C03451	(R)-S-Lactoylglutathione	C13H21N3O8S	0
1648	C03453	gamma-Oxalocrotonate	C6H6O5	0
1649	C03455	11-cis-Retinyl palmitate	C36H60O2	0
1650	C03458	2,3,6-Trihydroxypyridine	C5H5NO3	0
1651	C03459	2-Hydroxy-3-oxosuccinate	C4H4O6	0
1652	C03460	2-Methylprop-2-enoyl-CoA	C25H40N7O17P3S	0
1653	C03461	2-trans,6-trans-Farnesal	C15H24O	0
1654	C03462	3''-Adenylylstreptomycin	C31H51N12O18P	0
1655	C03467	beta-Ketoisocaproate	C6H10O3	0
1656	C03470	3-alpha(S)-Strictosidine	C27H34N2O9	0
1657	C03474	4-Nitroquinoline N-oxide	C9H6N2O3	0
1658	C03476	5,12-Dihydroxanthommatin	C20H15N3O8	0
1659	C03479	5-Formyltetrahydrofolate	C20H23N7O7	0
1660	C03483	Adenosine tetraphosphate	C10H17N5O16P4	0
1661	C03485	Aromatic primary alcohol	C7H8O	0
1662	C03486	CDP-N-methylethanolamine	C12H22N4O11P2	0
1663	C03492	D-4'-Phosphopantothenate	C9H18NO8P	0
1664	C03493	D-4-Hydroxyphenylglycine	C8H9NO3	0
1665	C03494	D-Erythritol 4-phosphate	C4H11O7P	0
1666	C03495	Deoxy-5-methylcytidylate	C10H16N3O7P	0
1667	C03503	Glucosyloxyanthraquinone	C20H18O8	0
1668	C03505	Hydroxyacetone phosphate	C3H7O5P	0
1669	C03506	Indoleglycerol phosphate	C11H14NO6P	0
1670	C03508	L-2-Amino-3-oxobutanoic acid	C4H7NO3	0
1671	C03514	Limonin	C26H30O8	0
1672	C03515	Luteolin 7-O-glucuronide	C21H18O12	0
1673	C03516	Magnesium protoporphyrin	C34H32MgN4O4	0
1674	C03519	N-Acetyl-L-phenylalanine	C11H13NO3	0
1675	C03524	N2'-Acetylgentamicin C1a	C21H41N5O8	0
1676	C03536	Pyrimidine 5'-nucleotide	C9H14N2O7P	1
1677	C03537	S-Acetylthioethanolamine	C4H9NOS	0
1678	C03539	S-Ribosyl-L-homocysteine	C9H17NO6S	0
1679	C03546	myo-Inositol 4-phosphate	C6H13O9P	0
1680	C03548	trans-2,3-Epoxysuccinate	C4H4O5	0
1681	C03557	2-Aminoethylphosphonate	C2H8NO3P	0
1682	C03561	(R)-3-Hydroxybutanoyl-CoA	C25H42N7O18P3S	0
1683	C03564	1-Pyrroline-2-carboxylate	C5H7NO2	0
1684	C03567	2'-Hydroxydihydrodaidzein	C15H12O5	0
1685	C03569	2,2',3-Trihydroxybiphenyl	C12H10O3	0
1686	C03572	2-Chloro-cis,cis-muconate	C6H5ClO4	0
1687	C03574	2-Formylaminobenzaldehyde	C8H7NO2	0
1688	C03575	2-Iodophenol methyl ether	C7H7IO	0
1689	C03576	2-Mercaptoethanesulfonate	C2H6O3S2	0
1690	C03577	20-Hydroxyleukotriene E4	C23H37NO6S	0
1691	C03579	Gibberellin A8	C19H24O7	0
1692	C03582	3,4',5-Trihydroxystilbene	C14H12O3	0
1693	C03584	3-(Uracil-1-yl)-L-alanine	C7H9N3O4	0
1694	C03585	3-Chloro-cis,cis-muconate	C6H5ClO4	0
1695	C03586	2-Oxo-2,3-dihydrofuran-5-acetate	C6H6O4	0
1696	C03588	4,5alpha-Dihydrocortisone	C21H30O5	0
1697	C03589	4-Hydroxy-2-oxopentanoate	C5H8O4	0
1698	C03590	4-Hydroxyphenylglyoxylate	C8H6O4	0
1699	C03594	7alpha-Hydroxycholesterol	C27H46O2	0
1700	C03595	8,11,14-Eicosatrienoyl-CoA	C41H68N7O17P3S	0
1701	C03598	CDP-3,6-dideoxy-D-glucose	C15H25N3O14P2	0
1702	C03599	CDP-3,6-dideoxy-D-mannose	C15H25N3O14P2	0
1703	C03600	Carboxymethyloxysuccinate	C6H8O7	0
1704	C03601	Chloramphenicol 3-acetate	C13H14Cl2N2O6	0
1705	C03606	D-Hamamelose 2(1)-phosphate	C6H13O9P	0
1706	C03614	Inosine 5'-tetraphosphate	C10H16N4O17P4	0
1707	C03618	L-threo-3-Methylaspartate	C5H9NO4	0
1708	C03619	Methyl beta-D-galactoside	C7H14O6	0
1709	C03623	N-Methyl-2-oxoglutaramate	C6H9NO4	0
1710	C03624	N-Phosphohypotaurocyamine	C3H10N3O5PS	0
1711	C03626	Nomega,Nomega'-Dimethyl-L-arginine	C8H18N4O2	0
1712	C03634	Phorbol 12,13-dibutanoate	C28H40O8	0
1713	C03640	Sphingosyl-phosphocholine	C23H50N2O5P	1
1714	C03641	Sterol 3-beta-D-glucoside	C23H38O6	0
1715	C03642	Taurolithocholate sulfate	C26H45NO8S2	0
1716	C03646	Bis-gamma-glutamylcystine	C16H26N4O10S2	0
1717	C03648	cis-3,4-Leucopelargonidin	C15H14O6	0
1718	C03652	(2R,3S)-2,3-Dimethylmalate	C6H10O5	0
1719	C03656	(S)-5-Amino-3-oxohexanoic acid	C6H11NO3	0
1720	C03657	1,4-Dihydroxy-2-naphthoate	C11H8O4	0
1721	C03659	1-O-Methyl-myo-inositol	C7H14O6	0
1722	C03660	3-O-Methyl-myo-inositol	C7H14O6	0
1723	C03661	1F-beta-D-Fructosylsucrose	C18H32O16	0
1724	C03664	2,4-Dichlorophenoxyacetate	C8H6Cl2O3	0
1725	C03666	2-Carboxy-cis,cis-muconate	C7H6O6	0
1726	C03671	2-Pyrone-4,6-dicarboxylate	C7H4O6	0
1727	C03672	3-(4-Hydroxyphenyl)lactate	C9H10O4	0
1728	C03673	3-(ADP)-2-phosphoglycerate	C13H20N5O16P3	0
1729	C03676	3-Hydroxy-cis,cis-muconate	C6H6O5	0
1730	C03677	4,21-Dehydrogeissoschizine	C21H23N2O3	1
1731	C03678	4-Amino-3-hydroxybutanoate	C4H9NO3	0
1732	C03679	4-Chlorophenylacetonitrile	C8H6ClN	0
1733	C03680	4-Imidazolone-5-propanoate	C6H8N2O3	0
1734	C03681	5alpha-Pregnane-3,20-dione	C21H32O2	0
1735	C03682	6-Acetamido-3-oxohexanoate	C8H13NO4	0
1736	C03683	6-Demethylsterigmatocystin	C17H10O6	0
1737	C03684	6-Pyruvoyltetrahydropterin	C9H11N5O3	0
1738	C03686	8-O-Methylsterigmatocystin	C19H14O6	0
1739	C03690	Bis(2-ethylhexyl)phthalate	C24H38O4	0
1740	C03691	CMP-N-glycoloylneuraminate	C20H31N4O17P	0
1741	C03703	L-5-Carboxymethylhydantoin	C5H6N2O4	0
1742	C03709	N-Adenylyl-L-phenylalanine	C19H23N6O8P	0
1743	C03710	N-Benzyloxycarbonylglycine	C10H11NO4	0
1744	C03711	N-Methylphenylethanolamine	C9H13NO	0
1745	C03712	N2,N5-Dibenzoyl-L-ornithine	C19H20N2O4	0
1746	C03716	Oxaloacetate 4-methyl ester	C5H6O5	0
1747	C03719	Phenylacetothiohydroximate	C8H9NOS	0
1748	C03722	Quinolinate	C7H5NO4	0
1749	C03724	S-(5-Hydroxy-2-furoyl)-CoA	C26H38N7O19P3S	0
1750	C03727	S-Carboxymethyl-L-cysteine	C5H9NO4S	0
1751	C03731	Streptomycin 3''-phosphate	C21H40N7O15P	0
1752	C03733	UDP-alpha-D-galacto-1,4-furanose	C15H24N2O17P2	0
1753	C03735	alpha-D-Hexose 6-phosphate	C6H13O9P	0
1754	C03737	alpha-D-Xylose 1-phosphate	C5H11O8P	0
1755	C03738	gamma-L-Glutamyl-D-alanine	C8H14N2O5	0
1756	C03739	trans-1,2-Cyclohexanediol	C6H12O2	0
1757	C03741	(S)-4-Amino-5-oxopentanoate	C5H9NO3	0
1758	C03742	(S)-4-Hydroxymandelonitrile	C8H7NO2	0
1759	C03747	11alpha-Hydroxyprogesterone	C21H30O3	0
1760	C03748	16alpha-Hydroxyprogesterone	C21H30O3	0
1761	C03750	2,6-Dioxo-6-phenylhexanoate	C12H12O4	0
1762	C03752	2-Amino-2-deoxy-D-gluconate	C6H13NO6	0
1763	C03754	2-Methylpropanoyl phosphate	C4H9O5P	0
1764	C03758	Dopamine	C8H11NO2	0
1765	C03761	3-Hydroxy-3-methylglutarate	C6H10O5	0
1766	C03764	4-(Dimethylamino)azobenzene	C14H15N3	0
1767	C03765	4-Hydroxyphenylacetaldehyde	C8H8O2	0
1768	C03766	4-Hydroxyphenylacetonitrile	C8H7NO	0
1769	C03767	4-Oxocyclohexanecarboxylate	C7H10O3	0
1770	C03771	5-Guanidino-2-oxopentanoate	C6H11N3O3	0
1771	C03772	5beta-Androstane-3,17-dione	C19H28O2	0
1772	C03785	D-Tagatose 1,6-bisphosphate	C6H14O12P2	0
1773	C03789	N,6-O-Disulfo-D-glucosamine	C6H13NO11S2	0
1774	C03790	N-(Carboxymethyl)-D-alanine	C5H9NO4	0
1775	C03793	N6,N6,N6-Trimethyl-L-lysine	C9H20N2O2	0
1776	C03794	N6-(1,2-Dicarboxyethyl)-AMP	C14H18N5O11P	0
1777	C03796	Oleandomycin 2'-O-phosphate	C35H62NO15P	0
1778	C03804	S-Methyl-1-thio-D-glycerate	C4H8O3S	0
1779	C03817	(S)-3-(Imidazol-5-yl)lactate	C6H8N2O3	0
1780	C03824	2-Aminomuconate semialdehyde	C6H7NO3	0
1781	C03826	2-Dehydro-3-deoxy-D-xylonate	C5H8O5	0
1782	C03827	2-Dehydro-3-deoxy-L-fuconate	C6H10O5	0
1783	C03832	3,5,3'-Triiodothyropyruvate	C15H9I3O5	0
1784	C03836	3beta-Hydroxy-delta5-steroid	C19H30O	0
1785	C03837	4-Methylumbelliferyl acetate	C12H10O4	0
1786	C03838	5'-Phosphoribosylglycinamide	C7H15N2O8P	0
1787	C03840	5-Hydroxy-1,4-naphthoquinone	C10H6O3	0
1788	C03844	D-Pinitol	C7H14O6	0
1789	C03845	5alpha-Cholest-8-en-3beta-ol	C27H46O	0
1790	C03846	6-Acetamido-3-aminohexanoate	C8H16N2O3	0
1791	C03848	6F-alpha-D-Galactosylsucrose	C18H32O16	0
1792	C03851	Adenosine 5'-phosphoramidate	C10H15N6O6P	0
1793	C03852	Androstan-3alpha,17beta-diol	C19H32O2	0
1794	C03855	Cholesteryl-beta-D-glucoside	C33H56O6	0
1795	C03860	Deaminohydroxyblasticidin S	C17H25N7O6	0
1796	C03861	Dibenzo[1,4]dioxin-2,3-dione	C12H6O4	0
1797	C03864	Ethyl (R)-3-hydroxyhexanoate	C8H16O3	0
1798	C03865	Ethyl (S)-3-hydroxyhexanoate	C8H16O3	0
1799	C03868	Indole-3-acetyl-myo-inositol	C16H19NO7	0
1800	C03871	L-2-Amino-6-oxoheptanedioate	C7H11NO5	0
1801	C03872	L-Serine-phosphoethanolamine	C5H13N2O6P	0
1802	C03882	Piperine	C17H19NO3	0
1803	C03885	3-Nonaprenyl-4-hydroxybenzoate	C52H78O3	0
1804	C03894	Propane-1,2-diol 1-phosphate	C3H9O5P	0
1805	C03897	Quercetin 3,3',7-trissulfate	C15H10O16S3	0
1806	C03898	Quercetin 3,4',7-trissulfate	C15H10O16S3	0
1807	C03901	Thiomorpholine 3-carboxylate	C5H9NO2S	0
1808	C03906	beta-L-Arabinose 1-phosphate	C5H11O8P	0
1809	C03910	(24R,24'R)-Fucosterol epoxide	C29H48O2	0
1810	C03912	(S)-1-Pyrroline-5-carboxylate	C5H7NO2	0
1811	C03914	(S)-beta-Methylindolepyruvate	C12H11NO3	0
1812	C03917	Dihydrotestosterone	C19H30O2	0
1813	C03918	2,4-Dichloro-cis,cis-muconate	C6H4Cl2O4	0
1814	C03920	2-(Methylthio)ethanesulfonate	C3H8O3S2	0
1815	C03921	2-Dehydro-3-deoxy-D-glucarate	C6H8O7	0
1816	C03926	3-Dehydro-2-deoxy-D-gluconate	C6H10O6	0
1817	C03927	3-Hydroxy-4H-pyrid-4-one	C5H5NO2	0
1818	C03930	3alpha-Hydroxyglycyrrhetinate	C30H46O4	0
1819	C03932	5-Dehydro-2-deoxy-D-gluconate	C6H10O6	0
1820	C03935	6beta-Hydroxyestradiol-17beta	C18H24O3	0
1821	C03943	(2R,4S)-2,4-Diaminopentanoate	C5H12N2O2	0
1822	C03946	Flavonol 3-O-beta-D-glucoside	C21H20O8	0
1823	C03947	Glycerol 1,2-cyclic phosphate	C3H7O5P	0
1824	C03951	Luteolin 7-O-beta-D-glucoside	C21H20O11	0
1825	C03954	N-Hydroxy-2-acetamidofluorene	C15H13NO2	0
1826	C03955	N6-Acetyl-N6-hydroxy-L-lysine	C8H16N2O4	0
1827	C03961	erythro-3-Hydroxy-Ls-aspartate	C4H7NO5	0
1828	C03962	(-)-Menthyl O-beta-D-glucoside	C16H30O6	0
1829	C03963	(25S)-5beta-Spirostan-3beta-ol	C27H44O3	0
1830	C03964	(R)-3-(4-Hydroxyphenyl)lactate	C9H10O4	0
1831	C03972	2,3,4,5-Tetrahydrodipicolinate	C7H9NO4	0
1832	C03979	2-Dehydro-3-deoxy-L-rhamnonate	C6H10O5	0
1833	C03981	2-Hydroxyethylenedicarboxylate	C4H4O5	0
1834	C03982	2-Methylpropanal O-methyloxime	C5H11NO	0
1835	C03985	3,7-Dimethylocta-1,6-dien-3-ol	C10H18O	0
1836	C03986	3-Hydroxy-4-methylanthranilate	C8H9NO3	0
1837	C03989	Isolychnose	C24H42O21	0
1838	C03990	Lithocholic acid	C24H40O3	0
1839	C03993	4-(beta-D-Glucosyloxy)benzoate	C13H16O8	0
1840	C03995	4-Nitrophenyl-3-ketovalidamine	C13H16N2O6	0
1841	C03996	5'-O-beta-D-Glucosylpyridoxine	C14H21NO8	0
1842	C03997	5-Hydroxymethyldeoxycytidylate	C10H16N3O8P	0
1843	C04000	Benzyl 2-methyl-3-oxobutanoate	C12H14O3	0
1844	C04002	(Z)-But-1-ene-1,2,4-tricarboxylate	C7H8O6	0
1845	C04006	1D-myo-Inositol 3-phosphate	C6H13O9P	0
1846	C04007	Flavanone 7-O-beta-D-glucoside	C21H22O8	0
1847	C04015	N-Acetyl-4-O-acetylneuraminate	C13H21NO10	0
1848	C04016	N-Acetyl-7-O-acetylneuraminate	C13H21NO10	0
1849	C04017	N-Acetyl-9-O-acetylneuraminate	C13H21NO10	0
1850	C04020	D-Lysopine	C9H18N2O4	0
1851	C04022	S,S-Dimethyl-beta-propiothetin	C5H10O2S	0
1852	C04024	Vitexin 2''-O-beta-D-glucoside	C27H30O15	0
1853	C04030	(2,3-Dihydroxybenzoyl)adenylate	C17H18N5O10P	0
1854	C04033	1,3,6,8-Naphthalenetetrol	C10H8O4	0
1855	C04036	1-Palmitoylglycerol 3-phosphate	C19H39O7P	0
1856	C04037	1-Phospho-alpha-D-galacturonate	C6H11O10P	0
1857	C04039	2,3-Dihydroxy-3-methylbutanoate	C5H10O4	0
1858	C04042	20alpha-Hydroxy-4-pregnen-3-one	C21H32O2	0
1859	C04043	3,4-Dihydroxyphenylacetaldehyde	C8H8O3	0
1860	C04044	3-(2,3-Dihydroxyphenyl)propanoate	C9H10O4	0
1861	C04045	3-(3,4-Dihydroxyphenyl)pyruvate	C9H8O5	0
1862	C04047	3-Hydroxy-2-methylpropanoyl-CoA	C25H42N7O18P3S	0
1863	C04050	4-Hydroxyaminoquinoline N-oxide	C9H8N2O2	0
1864	C04051	5-Amino-4-imidazolecarboxyamide	C4H6N4O	0
1865	C04052	5-Carboxy-2-oxohept-3-enedioate	C8H8O7	0
1866	C04053	5-Dehydro-4-deoxy-D-glucuronate	C6H8O6	0
1867	C04054	5-Hydroxybenzimidazolylcob(I)amide	C60H85CoN13O15P	0
1868	C04056	9-cis,11-trans-Octadecadienoate	C18H32O2	0
1869	C04062	D-myo-Inositol 1,3-bisphosphate	C6H14O12P2	0
1870	C04063	D-myo-Inositol 3,4-bisphosphate	C6H14O12P2	0
1871	C04067	Diethyl 2-methyl-3-oxosuccinate	C9H14O5	0
1872	C04069	Flavonol 3-O-D-xylosylglycoside	C26H28O12	0
1873	C04070	Gibberellin 2-O-beta-D-glucoside	C25H32O11	0
1874	C04071	Guanidinoethyl methyl phosphate	C4H12N3O4P	0
1875	C04075	L-2-Amino-4-chloropent-4-enoate	C5H8ClNO2	0
1876	C04076	L-2-Aminoadipate 6-semialdehyde	C6H11NO3	0
1877	C04079	N-((R)-Pantothenoyl)-L-cysteine	C12H22N2O6S	0
1878	C04083	N6-(delta2-Isopentenyl)-adenine	C10H13N5	0
1879	C04084	Pregna-4,9(11)-diene-3,20-dione	C21H28O2	0
1880	C04089	UDP-4-dehydro-6-deoxy-D-glucose	C15H22N2O16P2	0
1881	C04091	cis-1,2-Dihydrobenzene-1,2-diol	C6H8O2	0
1882	C04092	delta1-Piperideine-2-carboxylate	C6H9NO2	0
1883	C04101	1-O,6-O-Digalloyl-beta-D-glucose	C20H20O14	0
1884	C04103	13-beta-D-Glucosyloxydocosanoate	C28H54O8	0
1885	C04105	2,5-Dihydro-5-oxofuran-2-acetate	C6H6O4	0
1886	C04106	2-(Hydroxymethyl)-4-oxobutanoate	C5H8O4	0
1887	C04108	20-Hydroxy-3-oxopregn-4-en-21-al	C21H30O3	0
1888	C04109	3,3',4',5,7,8-Hexahydroxyflavone	C15H10O8	0
1889	C04110	3,5-Dihydroxy-1,4-naphthoquinone	C10H6O4	0
1890	C04112	3-Methyl-cis,cis-hexadienedioate	C7H8O4	0
1891	C04114	4-(Trimethylammonio)but-2-enoate	C7H13NO2	0
1892	C04115	4-Carboxy-4-hydroxy-2-oxoadipate	C7H8O8	0
1893	C04118	5,8,13,13a-Tetrahydrocolumbamine	C20H23NO4	0
1894	C04121	CMP-3-deoxy-D-manno-octulosonate	C17H26N3O15P	0
1895	C04122	D-1-Aminopropan-2-ol O-phosphate	C3H10NO4P	0
1896	C04133	N-Acetyl-L-glutamate 5-phosphate	C7H12NO8P	0
1897	C04137	D-Octopine	C9H18N4O4	0
1898	C04144	Tetrahydropteroyltri-L-glutamate	C29H37N9O12	0
1899	C04145	all-trans-Nonaprenyl diphosphate	C45H76O7P2	0
1900	C04146	all-trans-Octaprenyl diphosphate	C40H68O7P2	0
1901	C04148	alpha-N-Phenylacetyl-L-glutamine	C13H16N2O4	0
1902	C04164	trans-Cinnamoyl beta-D-glucoside	C15H18O7	0
1903	C04167	(+/-)-trans-Acenaphthene-1,2-diol	C12H10O2	0
1904	C04170	13-(2-Methylcrotonoyl)oxylupanine	C20H30N2O3	0
1905	C04171	(2S,3S)-2,3-Dihydro-2,3-dihydroxybenzoate	C7H8O4	0
1906	C04181	3-Hydroxy-3-methyl-2-oxobutanoic acid	C5H8O4	0
1907	C04185	5,6-Dihydroxyindole-2-carboxylate	C9H7NO4	0
1908	C04186	5-Carboxymethyl-2-hydroxymuconate	C8H8O7	0
1909	C04187	5-Methyldeoxycytidine diphosphate	C10H17N3O10P2	0
1910	C04188	S-Methyl-5-thio-D-ribose 1-phosphate	C6H13O7PS	0
1911	C04194	Flavonol 3-O-[alpha-L-rhamnosyl-(1->6)-beta-D-glucoside]	C27H30O12	0
1912	C04197	Indole-3-acetyl-beta-1-D-glucoside	C16H19NO7	0
1913	C04199	Isovitexin 2''-O-beta-D-glucoside	C27H30O15	0
1914	C04201	L-Tyrosine methyl ester 4-sulfate	C10H13NO6S	0
1915	C04203	N,N-Dimethyl-1,4-phenylenediamine	C8H12N2	0
1916	C04205	N-(3,4-Dichlorophenyl)-malonamate	C9H7Cl2NO3	0
1917	C04207	N-Benzoyl-4-hydroxyanthranilate	C14H11NO4	0
1918	C04208	N-Benzoyl-4-methoxyanthranilate	C15H13NO4	0
1919	C04209	N3-Oxalyl-L-2,3-diaminopropanoate	C5H8N2O5	0
1920	C04210	N5-(L-1-Carboxyethyl)-L-ornithine	C8H16N2O4	0
1921	C04211	N(6)-[(Indol-3-yl)acetyl]-L-lysine	C16H21N3O3	0
1922	C04216	all-trans-Heptaprenyl diphosphate	C35H60O7P2	0
1923	C04217	all-trans-Pentaprenyl diphosphate	C25H44O7P2	0
1924	C04218	alpha,alpha'-Trehalose 6-mycolate	C44H82O13	0
1925	C04221	trans-1,2-Dihydrobenzene-1,2-diol	C6H8O2	0
1926	C04225	(Z)-But-2-ene-1,2,3-tricarboxylate	C7H8O6	0
1927	C04226	6-Oxo-1,4,5,6-tetrahydronicotinate	C6H7NO3	0
1928	C04227	1-(4-Hydroxyphenyl)-2-aminoethanol	C8H11NO2	0
1929	C04234	2-Carboxy-D-arabinitol 1-phosphate	C6H13O10P	0
1930	C04236	(2S)-2-Isopropyl-3-oxosuccinate	C7H10O5	0
1931	C04242	5-Fluorodeoxyuridine monophosphate	C9H12FN2O8P	0
1932	C04244	6-Lactoyl-5,6,7,8-tetrahydropterin	C9H13N5O3	0
1933	C04251	Deoxylimononic acid D-ring-lactone	C26H34O9	0
1934	C04257	N-Acetyl-D-mannosamine 6-phosphate	C8H16NO9P	0
1935	C04259	Nalpha,Nalpha-Dimethyl-L-histidine	C8H13N3O2	0
1936	C04268	dTDP-4-amino-4,6-dideoxy-D-glucose	C16H27N3O14P2	0
1937	C04271	(6aR,11aR)-3,9-Dihydroxypterocarpan	C15H12O4	0
1938	C04272	(R)-2,3-Dihydroxy-3-methylbutanoate	C5H10O4	0
1939	C04275	1,2-Bis-O-sinapoyl-beta-D-glucoside	C28H32O14	0
1940	C04277	1,8-Diazacyclotetradecane-2,9-dione	C12H22N2O2	0
1941	C04280	1-Guanidino-1-deoxy-scyllo-inositol	C7H15N3O5	0
1942	C04281	L-1-Pyrroline-3-hydroxy-5-carboxylate	C5H7NO3	0
1943	C04282	1-Pyrroline-4-hydroxy-2-carboxylate	C5H7NO3	0
1944	C04287	3D-(3,5/4)-Trihydroxycyclohexane-1,2-dione	C6H8O5	0
1945	C04290	4-(3-Methylbut-2-enyl)-L-tryptophan	C16H20N2O2	0
1946	C04291	4-(Dimethylamino)phenylazoxybenzene	C14H15N3O	0
1947	C04293	Chrysoeriol	C16H12O6	0
1948	C04294	5-(2-Hydroxyethyl)-4-methylthiazole	C6H9NOS	0
1949	C04295	Androst-5-ene-3beta,17beta-diol	C19H30O2	0
1950	C04297	CDP-4-dehydro-3,6-dideoxy-D-glucose	C15H23N3O14P2	0
1951	C04299	D-myo-Inositol 1,2-cyclic phosphate	C6H11O8P	0
1952	C04300	Estradiol-17alpha 3-D-glucuronoside	C24H32O8	0
1953	C04302	N-(5-Phospho-D-ribosyl)anthranilate	C12H16NO9P	0
1954	C04303	N-Benzoyl-D-arginine-4-nitroanilide	C19H22N6O4	0
1955	C04309	Phosphoenol-4-deoxy-3-tetrulosonate	C4H7O7P	0
1956	C04314	cis-1,2-Dihydronaphthalene-1,2-diol	C10H10O2	0
1957	C04316	(1-Hydroxycyclohexan-1-yl)acetyl-CoA	C29H48N7O18P3S	0
1958	C04318	11-O-Demethyl-17-O-deacetylvindoline	C22H28N2O5	0
1959	C04322	3,4-Dihydro-2H-Pyrrole-2-carboxylate	C5H7NO2	0
1960	C04324	4-Carboxy-2-hydroxy-cis,cis-muconate	C7H6O7	0
1961	C04327	4-Methyl-5-(2-phosphoethyl)-thiazole	C6H10NO4PS	0
1962	C04330	5,10-Methenyltetrahydromethanopterin	C31H44N6O16P	1
1963	C04332	6,7-Dimethyl-8-(1-D-ribityl)lumazine	C13H18N4O6	0
1964	C04333	Bis-D-fructose 2',1:2,1'-dianhydride	C12H20O10	0
1965	C04335	N(alpha)-Benzyloxycarbonyl-L-leucine	C14H19NO4	0
1966	C04346	dTDP-4-amino-4,6-dideoxy-D-galactose	C16H27N3O14P2	0
1967	C04348	(3S)-3-Carboxy-3-hydroxypropanoyl-CoA	C25H40N7O20P3S	0
1968	C04349	(4S)-4,6-Dihydroxy-2,5-dioxohexanoate	C6H8O6	0
1969	C04351	(R)-2-Methylimino-1-phenylpropan-1-ol	C10H13NO	0
1970	C04352	(R)-4'-Phosphopantothenoyl-L-cysteine	C12H23N2O9PS	0
1971	C04353	(Z)-4-Hydroxyphenylacetaldehyde-oxime	C8H9NO2	0
1972	C04354	1,2-beta-D-Glucuronosyl-D-glucuronate	C12H18O13	0
1973	C04359	1-Deoxy-D-altro-heptulose 7-phosphate	C7H15O9P	0
1974	C04366	3-(2-Carboxyethenyl)-cis,cis-muconate	C9H8O6	0
1975	C04367	3-(3,5-Diiodo-4-hydroxyphenyl)lactate	C9H8I2O4	0
1976	C04368	3-Amino-3-(4-hydroxyphenyl)propanoate	C9H11NO3	0
1977	C04371	3-Mercapto-2-mercaptomethylpropanoate	C4H8O2S2	0
1978	C04373	3alpha-Hydroxy-5beta-androstan-17-one	C19H30O2	0
1979	C04376	5'-Phosphoribosyl-N-formylglycinamide	C8H15N2O9P	0
1980	C04377	5,10-Methylenetetrahydromethanopterin	C31H45N6O16P	0
1981	C04379	9,11alpha-Epoxypregn-4-ene-3,20-dione	C21H28O3	0
1982	C04385	Flavonol 3-O-(6-O-malonyl-beta-D-glucoside)	C24H22O11	0
1983	C04390	N6-Acetyl-LL-2,6-diaminoheptanedioate	C9H16N2O5	0
1984	C04392	P1,P4-Bis(5'-xanthosyl) tetraphosphate	C20H26N8O23P4	0
1985	C04399	S-Methyl-3-phospho-1-thio-D-glycerate	C4H9O6PS	0
1986	C04404	trans-4-Hydroxycyclohexanecarboxylate	C7H12O3	0
1987	C04405	(2S,3S)-3-Hydroxy-2-methylbutanoyl-CoA	C26H44N7O18P3S	0
1988	C04409	2-Amino-3-carboxymuconate semialdehyde	C7H7NO5	0
1989	C04411	(2R,3S)-3-Isopropylmalate	C7H12O5	0
1990	C04415	4-O-beta-D-Glucosyl-4-hydroxycinnamate	C15H18O8	0
1991	C04416	5alpha-Ergosta-7,22-diene-3beta,5-diol	C28H46O2	0
1992	C04421	N-Succinyl-LL-2,6-diaminoheptanedioate	C11H18N2O7	0
1993	C04425	S-Adenosyl-4-methylthio-2-oxobutanoate	C15H20N5O6S	1
1994	C04426	UDP-N-acetyl-D-galactosamine 4-sulfate	C17H27N3O20P2S	0
1995	C04431	cis-4-Carboxymethylenebut-2-en-4-olide	C6H4O4	0
1996	C04433	(E)-3,7-Dimethylocta-1,6-diene-3,8-diol	C10H18O2	0
1997	C04434	(E)-4-Oxobut-1-ene-1,2,4-tricarboxylate	C7H6O7	0
1998	C04435	(Z)-2-Methyl-5-isopropylhexa-2,5-dienal	C10H16O	0
1999	C04437	1-(5-Phosphoribosyl)imidazole-4-acetate	C10H15N2O9P	0
[truncated: 2,924 more rows]

## Sheet: Thermodynamics
Reaction	dG0 (kJ / mol)	dGt0 (kJ / mol)	SE (kJ / mol)	dGt0min (kJ / mol)	dGt0max (kJ / mol)	Quant Dir	LB	UB	P(DGt0 < 0)		Metabolite	dG0 (kJ / mol)	dGt0 (kJ / mol)	SE (kJ / mol)	dGt0min (kJ / mol)	dGt0max (kJ / mol)		Temperature	310.15 K
R00002	-413.285	-420.039	7.51994	-1223.41	-253.098	1	0	1000	1		C00001[c]	-239.699	-146.538	1.21191	-148.913	-144.162
R00004	-15.6637	-14.4405	0.29428	-64.3067	-4.35111	1	0	1000	1		C00002[c]	-2947.65	-2206.36	2.29789	-2210.86	-2201.85		Comparment	Cytosol
R00005	-82.7885	-83.4406	12.6213	-216.845	-69.3664	1	0	1000	1		C00003[c]	-2346.86	-1043.47	12.0043	-1066.99	-1019.94		pH	7.7
R00006	4.01473	4.01489	6.12764	-47.1966	55.2264	0	-1000	1000	0.256166		C00004[c]	-2325.84	-974.998	12.0087	-998.535	-951.461		Ionic Strength	0.25
R00008	-4.25727	-4.2572	4.23349	-61.8443	13.5531	0	-1000	1000	0.842696		C00005[c]	-3246	-1848.61	12.184	-1872.49	-1824.73		Chi	0
R00009	-194.935	-194.934	10.3903	-224.812	-125.28	1	0	1000	1		C00006[c]	-3267.54	-1917.62	12.1877	-1941.5	-1893.73
R00010	-12.8042	-12.8064	1.66039	-65.3502	-0.0394159	1	0	1000	1		C00007[c]	16.4	16.4	4.51849	7.54375	25.2562
R00012	-3.54905	2.39766	5.8058	-48.1831	52.9784	0	-1000	1000	0.339812		C00008[c]	-2033.89	-1339.17	1.8895	-1342.88	-1335.47
R00013	-19.2369	-19.2369	6.84663	-71.8577	33.3838	0	-1000	1000	0.997521		C00009[c]	-1179.29	-1039.97	1.1779	-1042.28	-1037.66
R00014	-10.5885	-10.5885	5.6001	-60.7661	39.589	0	-1000	1000	0.970673		C00010[c]	-3282.11	-1605.27	14.8185	-1634.32	-1576.23
R00015	-12.2841	-12.2852	10.0587	-71.2016	46.6313	0	-1000	1000	0.889023		C00011[c]	-386	-386	4.51849	-394.856	-377.144
R00016	-9.91375	-9.92486	5.16817	-59.2558	39.4061	0	-1000	1000	0.972595		C00013[c]	-2103.22	-1918.97	1.71746	-1922.33	-1915.6
R00018	-1.16311	-1.46313	5.2735	-51.0005	48.0743	0	-1000	1000	0.609283		C00014[c]	-41.4004	98.0158	1.6848	94.7136	101.318
R00019	17.5685	102.129	282843	-554338	554503	0	-1000	1000	0.499856		C00015[c]	-2562.63	-1914.57	8.66955	-1931.57	-1897.58
R00021	66.8935	-17.6425	282843	-554468	554432	0	-1000	1000	0.500025		C00016[c]	-2251.93	-715.203	16.5072	-747.558	-682.849
R00022	-10.6422	-10.6427	5.50183	-70.7157	9.65349	0	-1000	1000	0.973468		C00018[c]	-1206.18	-742.255	7.42208	-756.802	-727.708
R00023	22.6388	-68.7915	346410	-679081	678984	0	-1000	1000	0.500079		C00019[c]	-329.749	694.927	100000	677.979	711.876
[truncated: 6,196 more rows]
