# Supplementary material for: Thermodynamics and H2 Transfer in a Methanogenic, Syntrophic Community
Source: PLoS Comput Biol. 2015 Jul 6;11(7):e1004364. doi: 10.1371/journal.pcbi.1004364 (PMC4509577; doi:10.1371/journal.pcbi.1004364)
Supplement: S1 File — (ZIP) [file pcbi.1004364.s008.zip]

Archive with 598 entries (598 files):
- 10fthf.mol
- 13dpg.mol
- 1pyr4m5c.mol
- 1pyr5c.mol
- 23dhdp.mol
- 23dhmb.mol
- 23dhmp.mol
- 24sf.mol
- 25aics.mol
- 25dhpp.mol
- 25dthpp.mol
- 26dap_ll.mol
- 26dap_m.mol
- 2ahbut.mol
- 2c25dho.mol
- 2cpr5p.mol
- 2dhp.mol
- 2dr1p.mol
- 2dr5p.mol
- 2frald.mol
- 2h3moa.mol
- 2ins.mol
- 2ippm.mol
- 2mafr.mol
- 2mahmp.mol
- 2mbcoa.mol
- 2mbr.mol
- 2mop.mol
- 2obut.mol
- 2ood.mol
- 2pg.mol
- 2pglyc.mol
- 2plac_l.mol
- 2ppoh.mol
- 2saa.mol
- 2tcc.mol
- 34hpp.mol
- 35cgmp.mol
- 36dahx.mol
- 3c2hmp.mol
- 3c3hmp.mol
- 3c4mop.mol
- 3dhq.mol
- 3dhsk.mol
- 3hcdgggp.mol
- 3hdgggp.mol
- 3hdgggps.mol
- 3hdggpg.mol
- 3hdggpgp.mol
- 3hdggpi.mol
- 3hdpgpe.mol
- 3hdpgpg.mol
- 3hdpgpi.mol
- 3hdpgps.mol
- 3hfrdp.mol
- 3hggdp.mol
- 3hgrdp.mol
- 3hmp.mol
- 3ig3p.mol
- 3mob.mol
- 3mop.mol
- 3ophb.mol
- 3pg.mol
- 3php.mol
- 3psme.mol
- 3spyr.mol
- 4abut.mol
- 4abutn.mol
- 4abz.mol
- 4adhq.mol
- 4adhs.mol
- 4ahmmp.mol
- 4ampm.mol
- 4as.mol
- 4das.mol
- 4gaepmamfr.mol
- 4ggaepmamfr.mol
- 4gggaepmamfr.mol
- 4hba.mol
- 4hbz.mol
- 4hphac.mol
- 4mhetz.mol
- 4mop.mol
- 4mpetz.mol
- 4pasp.mol
- 4ppan.mol
- 4ppcys.mol
- 4r5au.mol
- 5aizc.mol
- 5aop.mol
- 5aprbu.mol
- 5c5pdriaz.mol
- 5caiz.mol
- 5hbzid.mol
- 5mcyt.mol
- 5mdr1p.mol
- 5mdru1p.mol
- 5mta.mol
- 5mthf.mol
- 5odhf2a.mol
- 5oxpro.mol
- 5pmev.mol
- 5pr5hbz.mol
- 6hmhpt.mol
- 6hmhptpp.mol
- 6pthp.mol
- 7mhp.mol
- 7mht.mol
- 7ohp.mol
- 8aonn.mol
- aacald.mol
- aacoa.mol
- ac.mol
- acald.mol
- accoa.mol
- acetol.mol
- acetone.mol
- acg5p.mol
- acg5sa.mol
- acgam1p.mol
- acglu.mol
- achms.mol
- acmana.mol
- acnam.mol
- acon_t.mol
- aconm.mol
- acorn.mol
- acser.mol
- actn_r.mol
- actp.mol
- ade.mol
- adn.mol
- adp.mol
- adprib.mol
- aepmamfr.mol
- agdpgpi.mol
- agm.mol
- ah6p_d.mol
- ahcys.mol
- ahdt.mol
- aicar.mol
- air.mol
- akg.mol
- ala_b.mol
- ala_l.mol
- alac_s.mol
- alatrna.mol
- amet.mol
- amob.mol
- amp.mol
- anth.mol
- appl.mol
- applp.mol
- aps.mol
- arg_l.mol
- argsuc.mol
- argtrna.mol
- asn_l.mol
- asntrna.mol
- asntrna_asp.mol
- asp_l.mol
- aspsa.mol
- asptrna.mol
- athr_l.mol
- atp.mol
- bamppald.mol
- brfap.mol
- btamp.mol
- btn.mol
- btnp.mol
- ca2.mol
- camp.mol
- caphis.mol
- carn.mol
- cbasp.mol
- cbp.mol
- cd2.mol
- cdgggp.mol
- cdp.mol
- cgly.mol
- ch2_h4mpt.mol
- ch3_h4mpt.mol
- ch4.mol
- ch4s.mol
- ch_h4mpt.mol
- cho_h4mpt.mol
- chor.mol
- cit.mol
- citr_l.mol
- citrac.mol
- cl.mol
- cmaphis.mol
- cmp.mol
- cmpacna.mol
- co.mol
- co2.mol
- coa.mol
- cob.mol
- cobalt2.mol
- com.mol
- csn.mol
- ctp.mol
- cu2.mol
- cys_l.mol
- cystrna.mol
- cystrna_pser.mol
- cytd.mol
- dad_2.mol
- dadp.mol
- damp.mol
- dann.mol
- datp.mol
- db4p.mol
- dcamp.mol
- dcdp.mol
- dcmp.mol
- dctp.mol
- dcyt.mol
- ddcdscl.mol
- ddhrb.mol
- dgdp.mol
- dgggp.mol
- dgggps.mol
- dggpg.mol
- dggpgp.mol
- dggpi.mol
- dgmp.mol
- dgsn.mol
- dgtp.mol
- dha.mol
- dhadr.mol
- dhadrdpr.mol
- dhadrp.mol
- dhadrpr.mol
- dhadrtpr.mol
- dhap.mol
- dhf.mol
- dhlpro.mol
- dhnpt.mol
- dhor_s.mol
- dhp23cp.mol
- dhpmp.mol
- dhpt.mol
- dhrfap.mol
- didp.mol
- ditp.mol
- dkfp.mol
- dkmp.mol
- dma.mol
- dmh2mpt.mol
- dmlz.mol
- dmpp.mol
- dms.mol
- dnad.mol
- dohau.mol
- dohdu.mol
- dpcoa.mol
- dpgpe.mol
- dpgpg.mol
- dpgpi.mol
- dpgps.mol
- drib.mol
- dscl.mol
- dtbt.mol
- dtdp.mol
- dtdp4d6dg.mol
- dtdp4d6dm.mol
- dtdpglu.mol
- dtdprmn.mol
- dtmp.mol
- dttp.mol
- dudp.mol
- dump.mol
- duri.mol
- dutp.mol
- dxyl5p.mol
- eig3p.mol
- etha.mol
- etoh.mol
- f1p.mol
- f390a.mol
- f390g.mol
- f420_0.mol
- f420_1.mol
- f420_2.mol
- f420_2h2.mol
- f420_3.mol
- f420_4.mol
- f420_5.mol
- f420_6.mol
- f420_7.mol
- f6p.mol
- fad.mol
- fald.mol
- fapy.mol
- fc1p.mol
- fcd.mol
- fdp.mol
- fe2.mol
- fe3.mol
[truncated: 298 more entries]
