# Supplementary material for: Thermodynamics and H2 Transfer in a Methanogenic, Syntrophic Community
Source: PLoS Comput Biol. 2015 Jul 6;11(7):e1004364. doi: 10.1371/journal.pcbi.1004364 (PMC4509577; doi:10.1371/journal.pcbi.1004364)
Supplement: S1 File — (ZIP) [file pcbi.1004364.s008.zip › 13dpg.mol]

 
  Mrv0541 09081311222D          
 
 15 14  0  0  1  0            999 V2000
   11.8189  -13.4861    0.0000 P   0  0  0  0  0  0  0  0  0  0  0  0
   12.6257  -13.4995    0.0000 O   0  0  0  0  0  0  0  0  0  0  0  0
   11.0289  -13.4861    0.0000 O   0  5  0  0  0  0  0  0  0  0  0  0
   11.7922  -12.7229    0.0000 O   0  5  0  0  0  0  0  0  0  0  0  0
   11.8122  -14.2426    0.0000 O   0  0  0  0  0  0  0  0  0  0  0  0
   13.3453  -13.0844    0.0000 C   0  0  0  0  0  0  0  0  0  0  0  0
   14.0650  -13.4995    0.0000 C   0  0  1  0  0  0  0  0  0  0  0  0
   13.3453  -12.2542    0.0000 O   0  0  0  0  0  0  0  0  0  0  0  0
   14.7779  -13.0844    0.0000 C   0  0  0  0  0  0  0  0  0  0  0  0
   14.0650  -14.3296    0.0000 O   0  0  0  0  0  0  0  0  0  0  0  0
   15.5009  -13.4995    0.0000 O   0  0  0  0  0  0  0  0  0  0  0  0
   16.2977  -13.4995    0.0000 P   0  0  0  0  0  0  0  0  0  0  0  0
   17.1111  -13.5128    0.0000 O   0  5  0  0  0  0  0  0  0  0  0  0
   16.3110  -12.7262    0.0000 O   0  5  0  0  0  0  0  0  0  0  0  0
   16.2909  -14.2627    0.0000 O   0  0  0  0  0  0  0  0  0  0  0  0
  1  2  1  0  0  0  0
  1  3  1  0  0  0  0
  1  4  1  0  0  0  0
  1  5  2  0  0  0  0
  2  6  1  0  0  0  0
  7  6  1  0  0  0  0
  6  8  2  0  0  0  0
  7  9  1  0  0  0  0
  7 10  1  1  0  0  0
  9 11  1  0  0  0  0
 11 12  1  0  0  0  0
 12 13  1  0  0  0  0
 12 14  1  0  0  0  0
 12 15  2  0  0  0  0
M  CHG  4   3  -1   4  -1  13  -1  14  -1
M  END
