# Supplementary material for: Thermodynamics and H2 Transfer in a Methanogenic, Syntrophic Community
Source: PLoS Comput Biol. 2015 Jul 6;11(7):e1004364. doi: 10.1371/journal.pcbi.1004364 (PMC4509577; doi:10.1371/journal.pcbi.1004364)
Supplement: S1 File — (ZIP) [file pcbi.1004364.s008.zip › 1pyr5c.mol]

 
  Mrv0541 09081311222D          
 
  8  8  0  0  1  0            999 V2000
   11.0881  -13.4906    0.0000 C   0  0  0  0  0  0  0  0  0  0  0  0
   11.3424  -14.2755    0.0000 C   0  0  0  0  0  0  0  0  0  0  0  0
   12.1674  -14.2761    0.0000 C   0  0  0  0  0  0  0  0  0  0  0  0
   12.4230  -13.4917    0.0000 C   0  0  2  0  0  0  0  0  0  0  0  0
   11.7560  -13.0062    0.0000 N   0  0  0  0  0  0  0  0  0  0  0  0
   13.1311  -13.0766    0.0000 C   0  0  0  0  0  0  0  0  0  0  0  0
   13.8456  -13.4892    0.0000 O   0  5  0  0  0  0  0  0  0  0  0  0
   13.1284  -12.2517    0.0000 O   0  0  0  0  0  0  0  0  0  0  0  0
  1  2  1  0  0  0  0
  2  3  1  0  0  0  0
  4  3  1  0  0  0  0
  4  5  1  0  0  0  0
  1  5  2  0  0  0  0
  4  6  1  6  0  0  0
  6  7  1  0  0  0  0
  6  8  2  0  0  0  0
M  CHG  1   7  -1
M  END
