# Supplementary material for: Thermodynamics and H2 Transfer in a Methanogenic, Syntrophic Community
Source: PLoS Comput Biol. 2015 Jul 6;11(7):e1004364. doi: 10.1371/journal.pcbi.1004364 (PMC4509577; doi:10.1371/journal.pcbi.1004364)
Supplement: S1 File — (ZIP) [file pcbi.1004364.s008.zip › 23dhdp.mol]

 
  Mrv0541 09081311222D          
 
 12 12  0  0  1  0            999 V2000
   16.3451  -12.1375    0.0000 C   0  0  1  0  0  0  0  0  0  0  0  0
   15.6228  -12.5560    0.0000 N   0  0  0  0  0  0  0  0  0  0  0  0
   16.3451  -11.3031    0.0000 C   0  0  0  0  0  0  0  0  0  0  0  0
   17.0530  -12.5457    0.0000 C   0  0  0  0  0  0  0  0  0  0  0  0
   14.9107  -12.1375    0.0000 C   0  0  0  0  0  0  0  0  0  0  0  0
   15.6228  -10.8914    0.0000 C   0  0  0  0  0  0  0  0  0  0  0  0
   17.0530  -13.3690    0.0000 O   0  5  0  0  0  0  0  0  0  0  0  0
   17.7649  -12.1306    0.0000 O   0  0  0  0  0  0  0  0  0  0  0  0
   14.9107  -11.3031    0.0000 C   0  0  0  0  0  0  0  0  0  0  0  0
   14.1993  -12.5457    0.0000 C   0  0  0  0  0  0  0  0  0  0  0  0
   13.4874  -12.1230    0.0000 O   0  5  0  0  0  0  0  0  0  0  0  0
   14.1993  -13.3657    0.0000 O   0  0  0  0  0  0  0  0  0  0  0  0
  1  2  1  0  0  0  0
  1  3  1  0  0  0  0
  1  4  1  1  0  0  0
  2  5  2  0  0  0  0
  3  6  1  0  0  0  0
  4  7  1  0  0  0  0
  4  8  2  0  0  0  0
  5  9  1  0  0  0  0
  5 10  1  0  0  0  0
 10 11  1  0  0  0  0
 10 12  2  0  0  0  0
  6  9  2  0  0  0  0
M  CHG  2   7  -1  11  -1
M  END
