# Supplementary material for: Thermodynamics and H2 Transfer in a Methanogenic, Syntrophic Community
Source: PLoS Comput Biol. 2015 Jul 6;11(7):e1004364. doi: 10.1371/journal.pcbi.1004364 (PMC4509577; doi:10.1371/journal.pcbi.1004364)
Supplement: S1 File — (ZIP) [file pcbi.1004364.s008.zip › 23dhmb.mol]

 
  Mrv0541 09081311222D          
 
  9  8  0  0  0  0            999 V2000
   10.8929   -8.9134    0.0000 C   0  0  0  0  0  0  0  0  0  0  0  0
   10.1804   -8.5002    0.0000 C   0  0  0  0  0  0  0  0  0  0  0  0
   11.6055   -8.5002    0.0000 C   0  0  0  0  0  0  0  0  0  0  0  0
   10.8929   -9.7359    0.0000 O   0  0  0  0  0  0  0  0  0  0  0  0
    9.4640   -8.9134    0.0000 C   0  0  0  0  0  0  0  0  0  0  0  0
    9.4602   -8.0833    0.0000 C   0  0  0  0  0  0  0  0  0  0  0  0
   10.1804   -7.6739    0.0000 O   0  0  0  0  0  0  0  0  0  0  0  0
   12.3181   -8.9134    0.0000 O   0  5  0  0  0  0  0  0  0  0  0  0
   11.6055   -7.6739    0.0000 O   0  0  0  0  0  0  0  0  0  0  0  0
  1  2  1  0  0  0  0
  1  3  1  0  0  0  0
  1  4  1  0  0  0  0
  2  5  1  0  0  0  0
  2  6  1  0  0  0  0
  2  7  1  0  0  0  0
  3  8  1  0  0  0  0
  3  9  2  0  0  0  0
M  CHG  1   8  -1
M  END
