# Supplementary material for: Thermodynamics and H2 Transfer in a Methanogenic, Syntrophic Community
Source: PLoS Comput Biol. 2015 Jul 6;11(7):e1004364. doi: 10.1371/journal.pcbi.1004364 (PMC4509577; doi:10.1371/journal.pcbi.1004364)
Supplement: S1 File — (ZIP) [file pcbi.1004364.s008.zip › 23dhmp.mol]

 
  Mrv0541 09081311222D          
 
 10  9  0  0  1  0            999 V2000
   15.3060  -11.9362    0.0000 C   0  0  2  0  0  0  0  0  0  0  0  0
   16.0164  -12.3496    0.0000 C   0  0  2  0  0  0  0  0  0  0  0  0
   14.5920  -12.3496    0.0000 C   0  0  0  0  0  0  0  0  0  0  0  0
   15.5838  -11.0600    0.0000 C   0  0  0  0  0  0  0  0  0  0  0  0
   14.9755  -11.0600    0.0000 O   0  0  0  0  0  0  0  0  0  0  0  0
   16.7304  -11.9362    0.0000 C   0  0  0  0  0  0  0  0  0  0  0  0
   16.0126  -13.2471    0.0000 O   0  0  0  0  0  0  0  0  0  0  0  0
   13.8854  -11.9437    0.0000 C   0  0  0  0  0  0  0  0  0  0  0  0
   17.4333  -12.3496    0.0000 O   0  5  0  0  0  0  0  0  0  0  0  0
   16.7266  -11.1131    0.0000 O   0  0  0  0  0  0  0  0  0  0  0  0
  1  2  1  0  0  0  0
  1  3  1  0  0  0  0
  1  4  1  6  0  0  0
  1  5  1  1  0  0  0
  2  6  1  0  0  0  0
  2  7  1  6  0  0  0
  3  8  1  0  0  0  0
  6  9  1  0  0  0  0
  6 10  2  0  0  0  0
M  CHG  1   9  -1
M  END
