# Supplementary material for: Thermodynamics and H2 Transfer in a Methanogenic, Syntrophic Community
Source: PLoS Comput Biol. 2015 Jul 6;11(7):e1004364. doi: 10.1371/journal.pcbi.1004364 (PMC4509577; doi:10.1371/journal.pcbi.1004364)
Supplement: S1 File — (ZIP) [file pcbi.1004364.s008.zip › 25aics.mol]

 
  Mrv0541 09081311232D          
 
 30 31  0  0  1  0            999 V2000
   13.2040   -9.7665    0.0000 N   0  0  0  0  0  0  0  0  0  0  0  0
   12.6361  -10.4934    0.0000 C   0  0  2  0  0  0  0  0  0  0  0  0
   14.0332   -9.7665    0.0000 C   0  0  0  0  0  0  0  0  0  0  0  0
   12.9540   -8.9789    0.0000 C   0  0  0  0  0  0  0  0  0  0  0  0
   11.9620  -10.0126    0.0000 O   0  0  0  0  0  0  0  0  0  0  0  0
   12.3786  -11.2810    0.0000 C   0  0  1  0  0  0  0  0  0  0  0  0
   14.2869   -8.9789    0.0000 C   0  0  0  0  0  0  0  0  0  0  0  0
   14.5179  -10.4329    0.0000 N   0  0  0  0  0  0  0  0  0  0  0  0
   13.6167   -8.4980    0.0000 N   0  0  0  0  0  0  0  0  0  0  0  0
   11.3032  -10.4934    0.0000 C   0  0  1  0  0  0  0  0  0  0  0  0
   11.5532  -11.2810    0.0000 C   0  0  1  0  0  0  0  0  0  0  0  0
   12.8633  -11.9475    0.0000 O   0  0  0  0  0  0  0  0  0  0  0  0
   15.0669   -8.7214    0.0000 C   0  0  0  0  0  0  0  0  0  0  0  0
   10.5194  -10.2360    0.0000 C   0  0  0  0  0  0  0  0  0  0  0  0
   11.0647  -11.9475    0.0000 O   0  0  0  0  0  0  0  0  0  0  0  0
   15.6803   -9.2704    0.0000 N   0  0  0  0  0  0  0  0  0  0  0  0
   15.2335   -7.9149    0.0000 O   0  0  0  0  0  0  0  0  0  0  0  0
   10.3528   -9.4295    0.0000 O   0  0  0  0  0  0  0  0  0  0  0  0
   16.9261   -8.9108    0.0000 C   0  0  1  0  0  0  0  0  0  0  0  0
    9.5236   -9.4295    0.0000 P   0  0  0  0  0  0  0  0  0  0  0  0
   17.5206   -9.4787    0.0000 C   0  0  0  0  0  0  0  0  0  0  0  0
   17.1230   -8.1118    0.0000 C   0  0  0  0  0  0  0  0  0  0  0  0
    8.7019   -9.4295    0.0000 O   0  5  0  0  0  0  0  0  0  0  0  0
    9.5236   -8.6040    0.0000 O   0  5  0  0  0  0  0  0  0  0  0  0
    9.5199  -10.2511    0.0000 O   0  0  0  0  0  0  0  0  0  0  0  0
   17.3237  -10.2814    0.0000 C   0  0  0  0  0  0  0  0  0  0  0  0
   17.9143   -7.8846    0.0000 O   0  5  0  0  0  0  0  0  0  0  0  0
   16.5285   -7.5401    0.0000 O   0  0  0  0  0  0  0  0  0  0  0  0
   16.5323  -10.5048    0.0000 O   0  5  0  0  0  0  0  0  0  0  0  0
   17.9180  -10.8494    0.0000 O   0  0  0  0  0  0  0  0  0  0  0  0
  2  1  1  1  0  0  0
  1  3  1  0  0  0  0
  1  4  1  0  0  0  0
  2  5  1  0  0  0  0
  6  2  1  0  0  0  0
  3  7  2  0  0  0  0
  3  8  1  0  0  0  0
  4  9  2  0  0  0  0
 10  5  1  0  0  0  0
  6 11  1  0  0  0  0
  6 12  1  6  0  0  0
  7 13  1  0  0  0  0
 10 14  1  1  0  0  0
 11 15  1  6  0  0  0
 13 16  1  0  0  0  0
 13 17  2  0  0  0  0
 14 18  1  0  0  0  0
 19 16  1  6  0  0  0
 18 20  1  0  0  0  0
 19 21  1  0  0  0  0
 19 22  1  0  0  0  0
 20 23  1  0  0  0  0
 20 24  1  0  0  0  0
 20 25  2  0  0  0  0
 21 26  1  0  0  0  0
 22 27  1  0  0  0  0
 22 28  2  0  0  0  0
 26 29  1  0  0  0  0
 26 30  2  0  0  0  0
  7  9  1  0  0  0  0
 11 10  1  0  0  0  0
M  CHG  4  23  -1  24  -1  27  -1  29  -1
M  END
