# Supplementary material for: Thermodynamics and H2 Transfer in a Methanogenic, Syntrophic Community
Source: PLoS Comput Biol. 2015 Jul 6;11(7):e1004364. doi: 10.1371/journal.pcbi.1004364 (PMC4509577; doi:10.1371/journal.pcbi.1004364)
Supplement: S1 File — (ZIP) [file pcbi.1004364.s008.zip › 25dhpp.mol]

 
  Mrv0541 09081311232D          
 
 23 24  0  0  1  0            999 V2000
   17.1377  -14.4651    0.0000 P   0  0  0  0  0  0  0  0  0  0  0  0
   17.9584  -14.4651    0.0000 O   0  0  0  0  0  0  0  0  0  0  0  0
   16.3133  -14.4651    0.0000 O   0  5  0  0  0  0  0  0  0  0  0  0
   17.1377  -13.5992    0.0000 O   0  5  0  0  0  0  0  0  0  0  0  0
   17.1377  -15.2858    0.0000 O   0  0  0  0  0  0  0  0  0  0  0  0
   18.6167  -14.4651    0.0000 C   0  0  0  0  0  0  0  0  0  0  0  0
   19.3995  -14.7223    0.0000 C   0  0  2  0  0  0  0  0  0  0  0  0
   19.6491  -15.5088    0.0000 C   0  0  2  0  0  0  0  0  0  0  0  0
   20.0575  -14.2457    0.0000 O   0  0  0  0  0  0  0  0  0  0  0  0
   20.4735  -15.5088    0.0000 C   0  0  2  0  0  0  0  0  0  0  0  0
   19.1612  -16.0083    0.0000 O   0  0  0  0  0  0  0  0  0  0  0  0
   20.7307  -14.7223    0.0000 C   0  0  2  0  0  0  0  0  0  0  0  0
   20.9576  -16.0083    0.0000 O   0  0  0  0  0  0  0  0  0  0  0  0
   21.5740  -14.4803    0.0000 N   0  0  0  0  0  0  0  0  0  0  0  0
   21.5740  -13.6596    0.0000 C   0  0  0  0  0  0  0  0  0  0  0  0
   20.8631  -13.2399    0.0000 C   0  0  0  0  0  0  0  0  0  0  0  0
   22.2963  -13.2399    0.0000 N   0  0  0  0  0  0  0  0  0  0  0  0
   20.8631  -12.4078    0.0000 C   0  0  0  0  0  0  0  0  0  0  0  0
   20.1631  -13.5120    0.0000 N   0  0  0  0  0  0  0  0  0  0  0  0
   22.2963  -12.4078    0.0000 C   0  0  0  0  0  0  0  0  0  0  0  0
   21.5740  -11.9957    0.0000 N   0  0  0  0  0  0  0  0  0  0  0  0
   20.1521  -11.9957    0.0000 O   0  0  0  0  0  0  0  0  0  0  0  0
   23.0072  -11.9957    0.0000 N   0  0  0  0  0  0  0  0  0  0  0  0
  1  2  1  0  0  0  0
  1  3  1  0  0  0  0
  1  4  1  0  0  0  0
  1  5  2  0  0  0  0
  2  6  1  0  0  0  0
  7  6  1  1  0  0  0
  8  7  1  0  0  0  0
  7  9  1  0  0  0  0
  8 10  1  0  0  0  0
  8 11  1  6  0  0  0
 12  9  1  0  0  0  0
 10 13  1  6  0  0  0
 12 14  1  1  0  0  0
 14 15  1  0  0  0  0
 15 16  2  0  0  0  0
 15 17  1  0  0  0  0
 16 18  1  0  0  0  0
 16 19  1  0  0  0  0
 17 20  2  0  0  0  0
 18 21  1  0  0  0  0
 18 22  2  0  0  0  0
 20 23  1  0  0  0  0
 10 12  1  0  0  0  0
 20 21  1  0  0  0  0
M  CHG  2   3  -1   4  -1
M  END
