# Supplementary material for: Thermodynamics and H2 Transfer in a Methanogenic, Syntrophic Community
Source: PLoS Comput Biol. 2015 Jul 6;11(7):e1004364. doi: 10.1371/journal.pcbi.1004364 (PMC4509577; doi:10.1371/journal.pcbi.1004364)
Supplement: S1 File — (ZIP) [file pcbi.1004364.s008.zip › 26dap_m.mol]

 
  Mrv0541 09081311232D          
 
 13 12  0  0  1  0            999 V2000
   17.6099  -11.1009    0.0000 C   0  0  1  0  0  0  0  0  0  0  0  0
   18.3268  -10.6926    0.0000 C   0  0  0  0  0  0  0  0  0  0  0  0
   16.8964  -10.6926    0.0000 C   0  0  0  0  0  0  0  0  0  0  0  0
   17.6099  -11.9275    0.0000 N   0  3  0  0  0  0  0  0  0  0  0  0
   19.0369  -11.1009    0.0000 O   0  5  0  0  0  0  0  0  0  0  0  0
   18.3268   -9.8660    0.0000 O   0  0  0  0  0  0  0  0  0  0  0  0
   16.1829  -11.1009    0.0000 C   0  0  0  0  0  0  0  0  0  0  0  0
   15.4660  -10.6926    0.0000 C   0  0  0  0  0  0  0  0  0  0  0  0
   14.7560  -11.1009    0.0000 C   0  0  1  0  0  0  0  0  0  0  0  0
   14.0390  -10.6926    0.0000 C   0  0  0  0  0  0  0  0  0  0  0  0
   14.7560  -11.9275    0.0000 N   0  3  0  0  0  0  0  0  0  0  0  0
   13.3290  -11.1009    0.0000 O   0  5  0  0  0  0  0  0  0  0  0  0
   14.0390   -9.8660    0.0000 O   0  0  0  0  0  0  0  0  0  0  0  0
  1  2  1  0  0  0  0
  1  3  1  0  0  0  0
  1  4  1  6  0  0  0
  2  5  1  0  0  0  0
  2  6  2  0  0  0  0
  3  7  1  0  0  0  0
  7  8  1  0  0  0  0
  9  8  1  0  0  0  0
  9 10  1  0  0  0  0
  9 11  1  6  0  0  0
 10 12  1  0  0  0  0
 10 13  2  0  0  0  0
M  CHG  4   4   1   5  -1  11   1  12  -1
M  END
