# Supplementary material for: Thermodynamics and H2 Transfer in a Methanogenic, Syntrophic Community
Source: PLoS Comput Biol. 2015 Jul 6;11(7):e1004364. doi: 10.1371/journal.pcbi.1004364 (PMC4509577; doi:10.1371/journal.pcbi.1004364)
Supplement: S1 File — (ZIP) [file pcbi.1004364.s008.zip › 2ahbut.mol]

  Mrv0541 09081311232D          
 
 10  9  0  0  0  0            999 V2000
   22.8178  -14.0732    0.0000 C   0  0  0  0  0  0  0  0  0  0  0  0
   23.5323  -13.6607    0.0000 C   0  0  0  0  0  0  0  0  0  0  0  0
   22.1033  -14.4857    0.0000 C   0  0  0  0  0  0  0  0  0  0  0  0
   22.4053  -13.3587    0.0000 C   0  0  0  0  0  0  0  0  0  0  0  0
   23.2303  -14.7876    0.0000 O   0  0  0  0  0  0  0  0  0  0  0  0
   23.5323  -12.8357    0.0000 C   0  0  0  0  0  0  0  0  0  0  0  0
   24.2468  -14.0732    0.0000 O   0  0  0  0  0  0  0  0  0  0  0  0
   22.1033  -15.3107    0.0000 O   0  5  0  0  0  0  0  0  0  0  0  0
   21.3889  -14.0732    0.0000 O   0  0  0  0  0  0  0  0  0  0  0  0
   21.5803  -13.3587    0.0000 C   0  0  0  0  0  0  0  0  0  0  0  0
  1  2  1  0  0  0  0
  1  3  1  0  0  0  0
  1  4  1  0  0  0  0
  1  5  1  0  0  0  0
  2  6  1  0  0  0  0
  2  7  2  0  0  0  0
  3  8  1  0  0  0  0
  3  9  2  0  0  0  0
  4 10  1  0  0  0  0
M  CHG  1   8  -1
M  END
