# Supplementary material for: Thermodynamics and H2 Transfer in a Methanogenic, Syntrophic Community
Source: PLoS Comput Biol. 2015 Jul 6;11(7):e1004364. doi: 10.1371/journal.pcbi.1004364 (PMC4509577; doi:10.1371/journal.pcbi.1004364)
Supplement: S1 File — (ZIP) [file pcbi.1004364.s008.zip › 2c25dho.mol]

 
  Mrv0541 09081311232D          
 
 13 13  0  0  0  0            999 V2000
   12.7038   -9.4845    0.0000 C   0  0  0  0  0  0  0  0  0  0  0  0
   12.0308   -9.9458    0.0000 C   0  0  0  0  0  0  0  0  0  0  0  0
   13.3654   -9.0044    0.0000 O   0  0  0  0  0  0  0  0  0  0  0  0
   12.2992   -8.6603    0.0000 C   0  0  0  0  0  0  0  0  0  0  0  0
   12.9533  -10.2709    0.0000 C   0  0  0  0  0  0  0  0  0  0  0  0
   12.0270  -10.7662    0.0000 C   0  0  0  0  0  0  0  0  0  0  0  0
   14.0346   -9.4845    0.0000 C   0  0  0  0  0  0  0  0  0  0  0  0
   12.6774   -7.9307    0.0000 O   0  5  0  0  0  0  0  0  0  0  0  0
   11.5393   -8.6603    0.0000 O   0  0  0  0  0  0  0  0  0  0  0  0
   13.7812  -10.2709    0.0000 C   0  0  0  0  0  0  0  0  0  0  0  0
   11.3087  -11.1706    0.0000 O   0  5  0  0  0  0  0  0  0  0  0  0
   12.7378  -11.1821    0.0000 O   0  0  0  0  0  0  0  0  0  0  0  0
   14.7760   -9.2274    0.0000 O   0  0  0  0  0  0  0  0  0  0  0  0
  1  2  1  0  0  0  0
  1  3  1  0  0  0  0
  1  4  1  0  0  0  0
  1  5  1  0  0  0  0
  2  6  1  0  0  0  0
  3  7  1  0  0  0  0
  4  8  1  0  0  0  0
  4  9  2  0  0  0  0
  5 10  2  0  0  0  0
  6 11  1  0  0  0  0
  6 12  2  0  0  0  0
  7 13  2  0  0  0  0
  7 10  1  0  0  0  0
M  CHG  2   8  -1  11  -1
M  END
