# Supplementary material for: Thermodynamics and H2 Transfer in a Methanogenic, Syntrophic Community
Source: PLoS Comput Biol. 2015 Jul 6;11(7):e1004364. doi: 10.1371/journal.pcbi.1004364 (PMC4509577; doi:10.1371/journal.pcbi.1004364)
Supplement: S1 File — (ZIP) [file pcbi.1004364.s008.zip › 2cpr5p.mol]

 
  Mrv0541 09081311232D          
 
 23 23  0  0  1  0            999 V2000
   11.7066  -11.5530    0.0000 C   0  0  0  0  0  0  0  0  0  0  0  0
   11.7066  -10.7193    0.0000 C   0  0  0  0  0  0  0  0  0  0  0  0
   12.4229  -11.9661    0.0000 N   0  0  0  0  0  0  0  0  0  0  0  0
   10.9827  -11.9775    0.0000 C   0  0  0  0  0  0  0  0  0  0  0  0
   10.9827  -10.3099    0.0000 C   0  0  0  0  0  0  0  0  0  0  0  0
   12.4191  -10.3061    0.0000 C   0  0  0  0  0  0  0  0  0  0  0  0
   13.1355  -11.5530    0.0000 C   0  0  0  0  0  0  0  0  0  0  0  0
   10.2702  -11.5530    0.0000 C   0  0  0  0  0  0  0  0  0  0  0  0
   10.2702  -10.7193    0.0000 C   0  0  0  0  0  0  0  0  0  0  0  0
   13.1355  -10.7193    0.0000 O   0  5  0  0  0  0  0  0  0  0  0  0
   12.4153   -9.6075    0.0000 O   0  0  0  0  0  0  0  0  0  0  0  0
   13.8518  -11.9624    0.0000 C   0  0  0  0  0  0  0  0  0  0  0  0
   14.5643  -11.5492    0.0000 C   0  0  1  0  0  0  0  0  0  0  0  0
   13.8855  -12.7848    0.0000 O   0  0  0  0  0  0  0  0  0  0  0  0
   15.2769  -11.9585    0.0000 C   0  0  1  0  0  0  0  0  0  0  0  0
   14.5605  -10.7230    0.0000 O   0  0  0  0  0  0  0  0  0  0  0  0
   15.9894  -11.5455    0.0000 C   0  0  0  0  0  0  0  0  0  0  0  0
   15.2806  -12.7848    0.0000 O   0  0  0  0  0  0  0  0  0  0  0  0
   16.7057  -11.9548    0.0000 O   0  0  0  0  0  0  0  0  0  0  0  0
   17.4183  -11.5417    0.0000 P   0  0  0  0  0  0  0  0  0  0  0  0
   17.7329  -12.2883    0.0000 O   0  5  0  0  0  0  0  0  0  0  0  0
   17.1074  -10.7989    0.0000 O   0  5  0  0  0  0  0  0  0  0  0  0
   18.2066  -11.2119    0.0000 O   0  0  0  0  0  0  0  0  0  0  0  0
  1  2  2  0  0  0  0
  1  3  1  0  0  0  0
  1  4  1  0  0  0  0
  2  5  1  0  0  0  0
  2  6  1  0  0  0  0
  3  7  1  0  0  0  0
  4  8  2  0  0  0  0
  5  9  2  0  0  0  0
  6 10  1  0  0  0  0
  6 11  2  0  0  0  0
  7 12  1  0  0  0  0
 13 12  1  0  0  0  0
 12 14  2  0  0  0  0
 13 15  1  0  0  0  0
 13 16  1  6  0  0  0
 15 17  1  0  0  0  0
 15 18  1  1  0  0  0
 17 19  1  0  0  0  0
 19 20  1  0  0  0  0
 20 21  1  0  0  0  0
 20 22  1  0  0  0  0
 20 23  2  0  0  0  0
  8  9  1  0  0  0  0
M  CHG  3  10  -1  21  -1  22  -1
M  END
