# Supplementary material for: Thermodynamics and H2 Transfer in a Methanogenic, Syntrophic Community
Source: PLoS Comput Biol. 2015 Jul 6;11(7):e1004364. doi: 10.1371/journal.pcbi.1004364 (PMC4509577; doi:10.1371/journal.pcbi.1004364)
Supplement: S1 File — (ZIP) [file pcbi.1004364.s008.zip › 2dhp.mol]

 
  Mrv0541 09081311232D          
 
 10  9  0  0  0  0            999 V2000
   13.0709   -9.9601    0.0000 C   0  0  0  0  0  0  0  0  0  0  0  0
   13.0709   -9.1352    0.0000 C   0  0  0  0  0  0  0  0  0  0  0  0
   13.0709  -10.7851    0.0000 C   0  0  0  0  0  0  0  0  0  0  0  0
   13.8996   -9.9601    0.0000 C   0  0  0  0  0  0  0  0  0  0  0  0
   12.2460   -9.9677    0.0000 C   0  0  0  0  0  0  0  0  0  0  0  0
   13.0709   -8.3065    0.0000 C   0  0  0  0  0  0  0  0  0  0  0  0
   13.8996   -9.1352    0.0000 O   0  0  0  0  0  0  0  0  0  0  0  0
   13.7894  -11.1956    0.0000 O   0  0  0  0  0  0  0  0  0  0  0  0
   13.7894   -7.8959    0.0000 O   0  5  0  0  0  0  0  0  0  0  0  0
   12.3562   -7.8959    0.0000 O   0  0  0  0  0  0  0  0  0  0  0  0
  1  2  1  0  0  0  0
  1  3  1  0  0  0  0
  1  4  1  0  0  0  0
  1  5  1  0  0  0  0
  2  6  1  0  0  0  0
  2  7  2  0  0  0  0
  3  8  1  0  0  0  0
  6  9  1  0  0  0  0
  6 10  2  0  0  0  0
M  CHG  1   9  -1
M  END
