# Supplementary material for: Thermodynamics and H2 Transfer in a Methanogenic, Syntrophic Community
Source: PLoS Comput Biol. 2015 Jul 6;11(7):e1004364. doi: 10.1371/journal.pcbi.1004364 (PMC4509577; doi:10.1371/journal.pcbi.1004364)
Supplement: S1 File — (ZIP) [file pcbi.1004364.s008.zip › 2dr1p.mol]

 
  Mrv0541 09081311232D          
 
 13 13  0  0  1  0            999 V2000
   15.9078  -12.3959    0.0000 C   0  0  1  0  0  0  0  0  0  0  0  0
   15.2380  -11.9193    0.0000 O   0  0  0  0  0  0  0  0  0  0  0  0
   15.6542  -13.1868    0.0000 C   0  0  0  0  0  0  0  0  0  0  0  0
   16.6910  -12.1387    0.0000 O   0  0  0  0  0  0  0  0  0  0  0  0
   14.5758  -12.3959    0.0000 C   0  0  1  0  0  0  0  0  0  0  0  0
   14.8255  -13.1868    0.0000 C   0  0  1  0  0  0  0  0  0  0  0  0
   17.5121  -12.1387    0.0000 P   0  0  0  0  0  0  0  0  0  0  0  0
   13.7963  -12.1387    0.0000 C   0  0  0  0  0  0  0  0  0  0  0  0
   14.3412  -13.8491    0.0000 O   0  0  0  0  0  0  0  0  0  0  0  0
   18.3332  -12.1387    0.0000 O   0  5  0  0  0  0  0  0  0  0  0  0
   17.5084  -11.3137    0.0000 O   0  5  0  0  0  0  0  0  0  0  0  0
   17.5084  -12.9598    0.0000 O   0  0  0  0  0  0  0  0  0  0  0  0
   13.6260  -11.3327    0.0000 O   0  0  0  0  0  0  0  0  0  0  0  0
  1  2  1  0  0  0  0
  1  3  1  0  0  0  0
  1  4  1  6  0  0  0
  5  2  1  0  0  0  0
  6  3  1  0  0  0  0
  4  7  1  0  0  0  0
  5  8  1  1  0  0  0
  6  9  1  6  0  0  0
  7 10  1  0  0  0  0
  7 11  1  0  0  0  0
  7 12  2  0  0  0  0
  8 13  1  0  0  0  0
  5  6  1  0  0  0  0
M  CHG  2  10  -1  11  -1
M  END
