# Supplementary material for: Thermodynamics and H2 Transfer in a Methanogenic, Syntrophic Community
Source: PLoS Comput Biol. 2015 Jul 6;11(7):e1004364. doi: 10.1371/journal.pcbi.1004364 (PMC4509577; doi:10.1371/journal.pcbi.1004364)
Supplement: S1 File — (ZIP) [file pcbi.1004364.s008.zip › 2dr5p.mol]

  Mrv0541 09081311232D          
 
 13 13  0  0  0  0            999 V2000
   11.4997   -8.7053    0.0000 P   0  0  0  0  0  0  0  0  0  0  0  0
   12.3285   -8.7053    0.0000 O   0  0  0  0  0  0  0  0  0  0  0  0
   10.6784   -8.7053    0.0000 O   0  5  0  0  0  0  0  0  0  0  0  0
   11.5034   -7.8802    0.0000 O   0  5  0  0  0  0  0  0  0  0  0  0
   11.4959   -9.5265    0.0000 O   0  0  0  0  0  0  0  0  0  0  0  0
   12.4950   -9.5114    0.0000 C   0  0  0  0  0  0  0  0  0  0  0  0
   13.2784   -9.7687    0.0000 C   0  0  2  0  0  0  0  0  0  0  0  0
   13.5282  -10.5559    0.0000 C   0  0  2  0  0  0  0  0  0  0  0  0
   13.9369   -9.2881    0.0000 O   0  0  0  0  0  0  0  0  0  0  0  0
   14.3532  -10.5559    0.0000 C   0  0  0  0  0  0  0  0  0  0  0  0
   13.0401  -11.2182    0.0000 O   0  0  0  0  0  0  0  0  0  0  0  0
   14.6106   -9.7687    0.0000 C   0  0  3  0  0  0  0  0  0  0  0  0
   15.5137   -9.5114    0.0000 O   0  0  0  0  0  0  0  0  0  0  0  0
  1  2  1  0  0  0  0
  1  3  1  0  0  0  0
  1  4  1  0  0  0  0
  1  5  2  0  0  0  0
  2  6  1  0  0  0  0
  7  6  1  1  0  0  0
  7  8  1  0  0  0  0
  7  9  1  0  0  0  0
  8 10  1  0  0  0  0
  8 11  1  6  0  0  0
  9 12  1  0  0  0  0
 12 13  1  4  0  0  0
 10 12  1  0  0  0  0
M  CHG  2   3  -1   4  -1
M  END
