# Supplementary material for: Thermodynamics and H2 Transfer in a Methanogenic, Syntrophic Community
Source: PLoS Comput Biol. 2015 Jul 6;11(7):e1004364. doi: 10.1371/journal.pcbi.1004364 (PMC4509577; doi:10.1371/journal.pcbi.1004364)
Supplement: S1 File — (ZIP) [file pcbi.1004364.s008.zip › 2h3moa.mol]

 
  Mrv0541 09081311232D          
 
  9  8  0  0  0  0            999 V2000
   13.0985   -9.7537    0.0000 C   0  0  0  0  0  0  0  0  0  0  0  0
   12.3858   -9.3383    0.0000 C   0  0  0  0  0  0  0  0  0  0  0  0
   13.8112   -9.3383    0.0000 C   0  0  0  0  0  0  0  0  0  0  0  0
   13.0948  -10.5808    0.0000 O   0  0  0  0  0  0  0  0  0  0  0  0
   11.6730   -9.7537    0.0000 C   0  0  0  0  0  0  0  0  0  0  0  0
   11.9252   -8.6593    0.0000 C   0  0  0  0  0  0  0  0  0  0  0  0
   12.7196   -8.6207    0.0000 O   0  0  0  0  0  0  0  0  0  0  0  0
   14.5278   -9.7537    0.0000 O   0  5  0  0  0  0  0  0  0  0  0  0
   13.8075   -8.5074    0.0000 O   0  0  0  0  0  0  0  0  0  0  0  0
  1  2  1  0  0  0  0
  1  3  1  0  0  0  0
  1  4  2  0  0  0  0
  2  5  1  0  0  0  0
  2  6  1  0  0  0  0
  2  7  1  0  0  0  0
  3  8  1  0  0  0  0
  3  9  2  0  0  0  0
M  CHG  1   8  -1
M  END
