# Supplementary material for: Thermodynamics and H2 Transfer in a Methanogenic, Syntrophic Community
Source: PLoS Comput Biol. 2015 Jul 6;11(7):e1004364. doi: 10.1371/journal.pcbi.1004364 (PMC4509577; doi:10.1371/journal.pcbi.1004364)
Supplement: S1 File — (ZIP) [file pcbi.1004364.s008.zip › 2ins.mol]

 
  Mrv0541 09081311232D          
 
 12 12  0  0  1  0            999 V2000
   12.9404  -10.2915    0.0000 C   0  0  1  0  0  0  0  0  0  0  0  0
   12.2351   -9.8750    0.0000 C   0  0  1  0  0  0  0  0  0  0  0  0
   13.6569   -9.8750    0.0000 C   0  0  2  0  0  0  0  0  0  0  0  0
   12.9404  -11.1055    0.0000 O   0  0  0  0  0  0  0  0  0  0  0  0
   12.2351   -9.0497    0.0000 C   0  0  2  0  0  0  0  0  0  0  0  0
   11.5259  -10.2802    0.0000 O   0  0  0  0  0  0  0  0  0  0  0  0
   13.6569   -9.0497    0.0000 C   0  0  1  0  0  0  0  0  0  0  0  0
   14.3660  -10.2802    0.0000 O   0  0  0  0  0  0  0  0  0  0  0  0
   12.9404   -8.6407    0.0000 C   0  0  0  0  0  0  0  0  0  0  0  0
   11.5298   -8.6407    0.0000 O   0  0  0  0  0  0  0  0  0  0  0  0
   14.3623   -8.6407    0.0000 O   0  0  0  0  0  0  0  0  0  0  0  0
   12.9404   -7.9085    0.0000 O   0  0  0  0  0  0  0  0  0  0  0  0
  1  2  1  0  0  0  0
  1  3  1  0  0  0  0
  1  4  1  1  0  0  0
  2  5  1  0  0  0  0
  2  6  1  6  0  0  0
  3  7  1  0  0  0  0
  3  8  1  6  0  0  0
  5  9  1  0  0  0  0
  5 10  1  1  0  0  0
  7 11  1  1  0  0  0
  9 12  2  0  0  0  0
  7  9  1  0  0  0  0
M  END
