# Supplementary material for: Thermodynamics and H2 Transfer in a Methanogenic, Syntrophic Community
Source: PLoS Comput Biol. 2015 Jul 6;11(7):e1004364. doi: 10.1371/journal.pcbi.1004364 (PMC4509577; doi:10.1371/journal.pcbi.1004364)
Supplement: S1 File — (ZIP) [file pcbi.1004364.s008.zip › 2ippm.mol]

  Mrv0541 09081311232D          
 
 11 10  0  0  0  0            999 V2000
   15.3484  -11.4978    0.0000 C   0  0  0  0  0  0  0  0  0  0  0  0
   14.5234  -11.4978    0.0000 C   0  0  0  0  0  0  0  0  0  0  0  0
   15.7609  -10.7833    0.0000 C   0  0  0  0  0  0  0  0  0  0  0  0
   15.7609  -12.2123    0.0000 C   0  0  0  0  0  0  0  0  0  0  0  0
   14.1109  -12.2123    0.0000 C   0  0  0  0  0  0  0  0  0  0  0  0
   16.5859  -10.7833    0.0000 O   0  5  0  0  0  0  0  0  0  0  0  0
   15.3484  -10.0689    0.0000 O   0  0  0  0  0  0  0  0  0  0  0  0
   16.5859  -12.2123    0.0000 C   0  0  0  0  0  0  0  0  0  0  0  0
   15.3484  -12.9267    0.0000 C   0  0  0  0  0  0  0  0  0  0  0  0
   14.5234  -12.9267    0.0000 O   0  5  0  0  0  0  0  0  0  0  0  0
   13.2859  -12.2123    0.0000 O   0  0  0  0  0  0  0  0  0  0  0  0
  1  2  2  0  0  0  0
  1  3  1  0  0  0  0
  1  4  1  0  0  0  0
  2  5  1  0  0  0  0
  3  6  1  0  0  0  0
  3  7  2  0  0  0  0
  4  8  1  0  0  0  0
  4  9  1  0  0  0  0
  5 10  1  0  0  0  0
  5 11  2  0  0  0  0
M  CHG  2   6  -1  10  -1
M  END
