# Supplementary material for: Thermodynamics and H2 Transfer in a Methanogenic, Syntrophic Community
Source: PLoS Comput Biol. 2015 Jul 6;11(7):e1004364. doi: 10.1371/journal.pcbi.1004364 (PMC4509577; doi:10.1371/journal.pcbi.1004364)
Supplement: S1 File — (ZIP) [file pcbi.1004364.s008.zip › 2mahmp.mol]

 
  Mrv0541 09081311232D          
 
 18 18  0  0  0  0            999 V2000
   11.9172  -10.1551    0.0000 C   0  0  0  0  0  0  0  0  0  0  0  0
   11.2016  -10.5640    0.0000 C   0  0  0  0  0  0  0  0  0  0  0  0
   12.6289  -10.5754    0.0000 C   0  0  0  0  0  0  0  0  0  0  0  0
   11.9172   -9.3222    0.0000 C   0  0  0  0  0  0  0  0  0  0  0  0
   10.4899  -10.1475    0.0000 O   0  0  0  0  0  0  0  0  0  0  0  0
   13.3521  -10.1551    0.0000 N   0  0  0  0  0  0  0  0  0  0  0  0
   12.6252  -11.3970    0.0000 N   0  0  0  0  0  0  0  0  0  0  0  0
   12.6289   -8.9095    0.0000 N   0  0  0  0  0  0  0  0  0  0  0  0
    9.6645  -10.1437    0.0000 P   0  0  0  0  0  0  0  0  0  0  0  0
   13.3521   -9.3222    0.0000 C   0  0  0  0  0  0  0  0  0  0  0  0
    8.8429  -10.1475    0.0000 O   0  0  0  0  0  0  0  0  0  0  0  0
    9.6645   -9.3222    0.0000 O   0  5  0  0  0  0  0  0  0  0  0  0
    9.6607  -10.9691    0.0000 O   0  0  0  0  0  0  0  0  0  0  0  0
   14.0638   -8.9095    0.0000 C   0  0  0  0  0  0  0  0  0  0  0  0
    8.0175  -10.1437    0.0000 P   0  0  0  0  0  0  0  0  0  0  0  0
    7.1960  -10.1437    0.0000 O   0  5  0  0  0  0  0  0  0  0  0  0
    8.0175   -9.3222    0.0000 O   0  5  0  0  0  0  0  0  0  0  0  0
    8.0138  -10.9691    0.0000 O   0  0  0  0  0  0  0  0  0  0  0  0
  1  2  1  0  0  0  0
  1  3  2  0  0  0  0
  1  4  1  0  0  0  0
  2  5  1  0  0  0  0
  3  6  1  0  0  0  0
  3  7  1  0  0  0  0
  4  8  2  0  0  0  0
  5  9  1  0  0  0  0
  6 10  2  0  0  0  0
  9 11  1  0  0  0  0
  9 12  1  0  0  0  0
  9 13  2  0  0  0  0
 10 14  1  0  0  0  0
 11 15  1  0  0  0  0
 15 16  1  0  0  0  0
 15 17  1  0  0  0  0
 15 18  2  0  0  0  0
  8 10  1  0  0  0  0
M  CHG  3  12  -1  16  -1  17  -1
M  END
