# Supplementary material for: Thermodynamics and H2 Transfer in a Methanogenic, Syntrophic Community
Source: PLoS Comput Biol. 2015 Jul 6;11(7):e1004364. doi: 10.1371/journal.pcbi.1004364 (PMC4509577; doi:10.1371/journal.pcbi.1004364)
Supplement: S1 File — (ZIP) [file pcbi.1004364.s008.zip › 2mbcoa.mol]

  Mrv0541 09081311232D          

 54 56  0  0  0  0            999 V2000
   -5.3997   -1.4325    0.0000 N   0  0  0  0  0  0  0  0  0  0  0  0
   -5.0641   -0.6789    0.0000 C   0  0  1  0  0  0  0  0  0  0  0  0
   -6.2066   -1.6041    0.0000 C   0  0  0  0  0  0  0  0  0  0  0  0
   -4.9872   -2.1470    0.0000 C   0  0  0  0  0  0  0  0  0  0  0  0
   -5.4766    0.0356    0.0000 C   0  0  1  0  0  0  0  0  0  0  0  0
   -4.2571   -0.5073    0.0000 O   0  0  0  0  0  0  0  0  0  0  0  0
   -6.2929   -2.4245    0.0000 C   0  0  0  0  0  0  0  0  0  0  0  0
   -6.8741   -1.1191    0.0000 N   0  0  0  0  0  0  0  0  0  0  0  0
   -5.5392   -2.7601    0.0000 N   0  0  0  0  0  0  0  0  0  0  0  0
   -4.9246    0.6487    0.0000 C   0  0  1  0  0  0  0  0  0  0  0  0
   -6.2971    0.1218    0.0000 O   0  0  0  0  0  0  0  0  0  0  0  0
   -4.1709    0.3131    0.0000 C   0  0  1  0  0  0  0  0  0  0  0  0
   -7.0466   -2.7601    0.0000 C   0  0  0  0  0  0  0  0  0  0  0  0
   -7.6278   -1.4547    0.0000 C   0  0  0  0  0  0  0  0  0  0  0  0
   -5.0961    1.4557    0.0000 O   0  0  0  0  0  0  0  0  0  0  0  0
   -3.4564    0.7256    0.0000 C   0  0  0  0  0  0  0  0  0  0  0  0
   -7.7140   -2.2752    0.0000 N   0  0  0  0  0  0  0  0  0  0  0  0
   -7.1328   -3.5806    0.0000 N   0  0  0  0  0  0  0  0  0  0  0  0
   -4.4830    2.0077    0.0000 P   0  0  0  0  0  0  0  0  0  0  0  0
   -2.7420    0.3131    0.0000 O   0  0  0  0  0  0  0  0  0  0  0  0
   -3.9310    1.3946    0.0000 O   0  5  0  0  0  0  0  0  0  0  0  0
   -5.0350    2.6208    0.0000 O   0  5  0  0  0  0  0  0  0  0  0  0
   -3.8699    2.5597    0.0000 O   0  0  0  0  0  0  0  0  0  0  0  0
   -2.0275    0.7256    0.0000 P   0  0  0  0  0  0  0  0  0  0  0  0
   -1.3130    1.1381    0.0000 O   0  0  0  0  0  0  0  0  0  0  0  0
   -1.6150    0.0112    0.0000 O   0  5  0  0  0  0  0  0  0  0  0  0
   -2.4400    1.4401    0.0000 O   0  0  0  0  0  0  0  0  0  0  0  0
   -0.5986    0.7256    0.0000 P   0  0  0  0  0  0  0  0  0  0  0  0
    0.1159    0.3131    0.0000 O   0  0  0  0  0  0  0  0  0  0  0  0
   -1.0111    0.0112    0.0000 O   0  5  0  0  0  0  0  0  0  0  0  0
   -0.1861    1.4401    0.0000 O   0  0  0  0  0  0  0  0  0  0  0  0
    0.8304    0.7256    0.0000 C   0  0  0  0  0  0  0  0  0  0  0  0
    1.5449    0.3131    0.0000 C   0  0  0  0  0  0  0  0  0  0  0  0
    2.2593   -0.0994    0.0000 C   0  0  0  0  0  0  0  0  0  0  0  0
    1.1324   -0.4013    0.0000 C   0  0  0  0  0  0  0  0  0  0  0  0
    1.9574    1.0276    0.0000 C   0  0  0  0  0  0  0  0  0  0  0  0
    2.9738    0.3131    0.0000 C   0  0  0  0  0  0  0  0  0  0  0  0
    2.2593   -0.9244    0.0000 O   0  0  0  0  0  0  0  0  0  0  0  0
    3.6883   -0.0994    0.0000 N   0  0  0  0  0  0  0  0  0  0  0  0
    2.9738    1.1381    0.0000 O   0  0  0  0  0  0  0  0  0  0  0  0
    4.4027    0.3131    0.0000 C   0  0  0  0  0  0  0  0  0  0  0  0
    5.1172   -0.0994    0.0000 C   0  0  0  0  0  0  0  0  0  0  0  0
    5.8317    0.3131    0.0000 C   0  0  0  0  0  0  0  0  0  0  0  0
    6.5462   -0.0994    0.0000 N   0  0  0  0  0  0  0  0  0  0  0  0
    5.8317    1.1381    0.0000 O   0  0  0  0  0  0  0  0  0  0  0  0
    7.2606    0.3131    0.0000 C   0  0  0  0  0  0  0  0  0  0  0  0
    7.9751   -0.0994    0.0000 C   0  0  0  0  0  0  0  0  0  0  0  0
    8.6896    0.3131    0.0000 S   0  0  0  0  0  0  0  0  0  0  0  0
    9.4040   -0.0994    0.0000 C   0  0  0  0  0  0  0  0  0  0  0  0
   10.1185    0.3131    0.0000 C   0  0  0  0  0  0  0  0  0  0  0  0
    9.4040   -0.9244    0.0000 O   0  0  0  0  0  0  0  0  0  0  0  0
   10.8330   -0.0994    0.0000 C   0  0  0  0  0  0  0  0  0  0  0  0
   10.1185    1.1381    0.0000 C   0  0  0  0  0  0  0  0  0  0  0  0
   11.5475    0.3131    0.0000 C   0  0  0  0  0  0  0  0  0  0  0  0
  2  1  1  1  0  0  0
  1  3  1  0  0  0  0
  1  4  1  0  0  0  0
  5  2  1  0  0  0  0
  2  6  1  0  0  0  0
  3  7  1  0  0  0  0
  3  8  2  0  0  0  0
  4  9  2  0  0  0  0
  5 10  1  0  0  0  0
  5 11  1  6  0  0  0
 12  6  1  0  0  0  0
  7 13  2  0  0  0  0
  8 14  1  0  0  0  0
 10 15  1  6  0  0  0
 12 16  1  1  0  0  0
 13 17  1  0  0  0  0
 13 18  1  0  0  0  0
 15 19  1  0  0  0  0
 16 20  1  0  0  0  0
 19 21  1  0  0  0  0
 19 22  1  0  0  0  0
 19 23  2  0  0  0  0
 20 24  1  0  0  0  0
 24 25  1  0  0  0  0
 24 26  1  0  0  0  0
 24 27  2  0  0  0  0
 25 28  1  0  0  0  0
 28 29  1  0  0  0  0
 28 30  1  0  0  0  0
 28 31  2  0  0  0  0
 29 32  1  0  0  0  0
 32 33  1  0  0  0  0
 33 34  1  0  0  0  0
 33 35  1  0  0  0  0
 33 36  1  0  0  0  0
 34 37  1  0  0  0  0
 34 38  1  0  0  0  0
 37 39  1  0  0  0  0
 37 40  2  0  0  0  0
 39 41  1  0  0  0  0
 41 42  1  0  0  0  0
 42 43  1  0  0  0  0
 43 44  1  0  0  0  0
 43 45  2  0  0  0  0
 44 46  1  0  0  0  0
 46 47  1  0  0  0  0
 47 48  1  0  0  0  0
 48 49  1  0  0  0  0
 49 50  1  0  0  0  0
 49 51  2  0  0  0  0
 50 52  1  0  0  0  0
 50 53  1  0  0  0  0
 52 54  1  0  0  0  0
  7  9  1  0  0  0  0
 10 12  1  0  0  0  0
 14 17  2  0  0  0  0
M  CHG  4  21  -1  22  -1  26  -1  30  -1
M  END
