# Supplementary material for: Thermodynamics and H2 Transfer in a Methanogenic, Syntrophic Community
Source: PLoS Comput Biol. 2015 Jul 6;11(7):e1004364. doi: 10.1371/journal.pcbi.1004364 (PMC4509577; doi:10.1371/journal.pcbi.1004364)
Supplement: S1 File — (ZIP) [file pcbi.1004364.s008.zip › 2mbr.mol]

 
  Mrv0541 09081311232D          
 
  7  6  0  0  0  0            999 V2000
    5.6926   -7.7964    0.0000 C   0  0  0  0  0  0  0  0  0  0  0  0
    6.4071   -7.3839    0.0000 C   0  0  0  0  0  0  0  0  0  0  0  0
    7.1216   -7.7964    0.0000 C   0  0  0  0  0  0  0  0  0  0  0  0
    7.8361   -7.3839    0.0000 C   0  0  0  0  0  0  0  0  0  0  0  0
    8.5505   -7.7964    0.0000 O   0  5  0  0  0  0  0  0  0  0  0  0
    7.1216   -8.6213    0.0000 C   0  0  0  0  0  0  0  0  0  0  0  0
    7.8361   -6.5589    0.0000 O   0  0  0  0  0  0  0  0  0  0  0  0
  1  2  1  0  0  0  0
  2  3  1  0  0  0  0
  3  4  1  0  0  0  0
  4  5  1  0  0  0  0
  3  6  1  0  0  0  0
  4  7  2  0  0  0  0
M  CHG  1   5  -1
M  END
