# Supplementary material for: Thermodynamics and H2 Transfer in a Methanogenic, Syntrophic Community
Source: PLoS Comput Biol. 2015 Jul 6;11(7):e1004364. doi: 10.1371/journal.pcbi.1004364 (PMC4509577; doi:10.1371/journal.pcbi.1004364)
Supplement: S1 File — (ZIP) [file pcbi.1004364.s008.zip › 2obut.mol]

 
  Mrv0541 09081311232D          
 
  7  6  0  0  0  0            999 V2000
   13.0576   -9.7494    0.0000 C   0  0  0  0  0  0  0  0  0  0  0  0
   13.7750   -9.3356    0.0000 C   0  0  0  0  0  0  0  0  0  0  0  0
   12.3439   -9.3356    0.0000 C   0  0  0  0  0  0  0  0  0  0  0  0
   13.0950  -10.6518    0.0000 O   0  0  0  0  0  0  0  0  0  0  0  0
   14.4887   -9.7494    0.0000 O   0  5  0  0  0  0  0  0  0  0  0  0
   13.7713   -8.5493    0.0000 O   0  0  0  0  0  0  0  0  0  0  0  0
   11.6303   -9.7494    0.0000 C   0  0  0  0  0  0  0  0  0  0  0  0
  1  2  1  0  0  0  0
  1  3  1  0  0  0  0
  1  4  2  0  0  0  0
  2  5  1  0  0  0  0
  2  6  2  0  0  0  0
  3  7  1  0  0  0  0
M  CHG  1   5  -1
M  END
