# Supplementary material for: Thermodynamics and H2 Transfer in a Methanogenic, Syntrophic Community
Source: PLoS Comput Biol. 2015 Jul 6;11(7):e1004364. doi: 10.1371/journal.pcbi.1004364 (PMC4509577; doi:10.1371/journal.pcbi.1004364)
Supplement: S1 File — (ZIP) [file pcbi.1004364.s008.zip › 2pg.mol]

 
  Mrv0541 09081311232D          
 
 11 10  0  0  1  0            999 V2000
   15.9178  -11.7790    0.0000 P   0  0  0  0  0  0  0  0  0  0  0  0
   15.9313  -11.0116    0.0000 O   0  0  0  0  0  0  0  0  0  0  0  0
   15.1234  -11.7790    0.0000 O   0  5  0  0  0  0  0  0  0  0  0  0
   16.7256  -11.7925    0.0000 O   0  5  0  0  0  0  0  0  0  0  0  0
   15.9077  -12.5397    0.0000 O   0  0  0  0  0  0  0  0  0  0  0  0
   15.9313  -10.1835    0.0000 C   0  0  1  0  0  0  0  0  0  0  0  0
   15.2143   -9.7695    0.0000 C   0  0  0  0  0  0  0  0  0  0  0  0
   16.6448   -9.7695    0.0000 C   0  0  0  0  0  0  0  0  0  0  0  0
   14.4973  -10.1835    0.0000 O   0  5  0  0  0  0  0  0  0  0  0  0
   15.2143   -8.9449    0.0000 O   0  0  0  0  0  0  0  0  0  0  0  0
   17.3618  -10.1835    0.0000 O   0  0  0  0  0  0  0  0  0  0  0  0
  1  2  1  0  0  0  0
  1  3  1  0  0  0  0
  1  4  1  0  0  0  0
  1  5  2  0  0  0  0
  6  2  1  1  0  0  0
  6  7  1  0  0  0  0
  6  8  1  0  0  0  0
  7  9  1  0  0  0  0
  7 10  2  0  0  0  0
  8 11  1  0  0  0  0
M  CHG  3   3  -1   4  -1   9  -1
M  END
