# Supplementary material for: Thermodynamics and H2 Transfer in a Methanogenic, Syntrophic Community
Source: PLoS Comput Biol. 2015 Jul 6;11(7):e1004364. doi: 10.1371/journal.pcbi.1004364 (PMC4509577; doi:10.1371/journal.pcbi.1004364)
Supplement: S1 File — (ZIP) [file pcbi.1004364.s008.zip › 2pglyc.mol]

 
  Mrv0541 09081311232D          
 
  9  8  0  0  0  0            999 V2000
   14.3435   -9.7760    0.0000 P   0  0  0  0  0  0  0  0  0  0  0  0
   15.1047   -9.7760    0.0000 O   0  0  0  0  0  0  0  0  0  0  0  0
   14.3435   -8.9747    0.0000 O   0  5  0  0  0  0  0  0  0  0  0  0
   14.3435  -10.6174    0.0000 O   0  5  0  0  0  0  0  0  0  0  0  0
   13.5021   -9.7760    0.0000 O   0  0  0  0  0  0  0  0  0  0  0  0
   15.7858  -10.1766    0.0000 C   0  0  0  0  0  0  0  0  0  0  0  0
   16.5070   -9.7760    0.0000 C   0  0  0  0  0  0  0  0  0  0  0  0
   17.1881  -10.2167    0.0000 O   0  5  0  0  0  0  0  0  0  0  0  0
   16.5070   -8.9747    0.0000 O   0  0  0  0  0  0  0  0  0  0  0  0
  1  2  1  0  0  0  0
  1  3  1  0  0  0  0
  1  4  1  0  0  0  0
  1  5  2  0  0  0  0
  2  6  1  0  0  0  0
  6  7  1  0  0  0  0
  7  8  1  0  0  0  0
  7  9  2  0  0  0  0
M  CHG  3   3  -1   4  -1   8  -1
M  END
