# Supplementary material for: Thermodynamics and H2 Transfer in a Methanogenic, Syntrophic Community
Source: PLoS Comput Biol. 2015 Jul 6;11(7):e1004364. doi: 10.1371/journal.pcbi.1004364 (PMC4509577; doi:10.1371/journal.pcbi.1004364)
Supplement: S1 File — (ZIP) [file pcbi.1004364.s008.zip › 2saa.mol]

 
  Mrv0541 09081311232D          
 
  7  6  0  0  0  0            999 V2000
   17.2507  -14.2781    0.0000 C   0  0  0  0  0  0  0  0  0  0  0  0
   18.2389  -14.2781    0.0000 S   0  0  0  0  0  0  0  0  0  0  0  0
   16.5361  -13.8657    0.0000 C   0  0  0  0  0  0  0  0  0  0  0  0
   18.2389  -13.4569    0.0000 O   0  5  0  0  0  0  0  0  0  0  0  0
   18.2389  -15.1063    0.0000 O   0  0  0  0  0  0  0  0  0  0  0  0
   19.0636  -14.2781    0.0000 O   0  0  0  0  0  0  0  0  0  0  0  0
   15.8251  -14.2781    0.0000 O   0  0  0  0  0  0  0  0  0  0  0  0
  1  2  1  0  0  0  0
  1  3  1  0  0  0  0
  2  4  1  0  0  0  0
  2  5  2  0  0  0  0
  2  6  2  0  0  0  0
  3  7  2  0  0  0  0
M  CHG  1   4  -1
M  END
