# Supplementary material for: Thermodynamics and H2 Transfer in a Methanogenic, Syntrophic Community
Source: PLoS Comput Biol. 2015 Jul 6;11(7):e1004364. doi: 10.1371/journal.pcbi.1004364 (PMC4509577; doi:10.1371/journal.pcbi.1004364)
Supplement: S1 File — (ZIP) [file pcbi.1004364.s008.zip › 34hpp.mol]

 
  Mrv0541 09081311232D          
 
 13 13  0  0  0  0            999 V2000
   15.5513  -13.6538    0.0000 C   0  0  0  0  0  0  0  0  0  0  0  0
   16.2525  -13.2413    0.0000 C   0  0  0  0  0  0  0  0  0  0  0  0
   14.8088  -13.2413    0.0000 C   0  0  0  0  0  0  0  0  0  0  0  0
   15.5513  -14.4788    0.0000 O   0  0  0  0  0  0  0  0  0  0  0  0
   16.9538  -13.6538    0.0000 O   0  5  0  0  0  0  0  0  0  0  0  0
   16.2525  -12.4163    0.0000 O   0  0  0  0  0  0  0  0  0  0  0  0
   14.1075  -13.6538    0.0000 C   0  0  0  0  0  0  0  0  0  0  0  0
   14.1075  -14.4788    0.0000 C   0  0  0  0  0  0  0  0  0  0  0  0
   13.4063  -13.2413    0.0000 C   0  0  0  0  0  0  0  0  0  0  0  0
   13.4063  -14.8913    0.0000 C   0  0  0  0  0  0  0  0  0  0  0  0
   12.6638  -13.6538    0.0000 C   0  0  0  0  0  0  0  0  0  0  0  0
   12.6638  -14.4788    0.0000 C   0  0  0  0  0  0  0  0  0  0  0  0
   11.9625  -14.8913    0.0000 O   0  0  0  0  0  0  0  0  0  0  0  0
  1  2  1  0  0  0  0
  1  3  1  0  0  0  0
  1  4  2  0  0  0  0
  2  5  1  0  0  0  0
  2  6  2  0  0  0  0
  3  7  1  0  0  0  0
  7  8  2  0  0  0  0
  7  9  1  0  0  0  0
  8 10  1  0  0  0  0
  9 11  2  0  0  0  0
 10 12  2  0  0  0  0
 12 13  1  0  0  0  0
 11 12  1  0  0  0  0
M  CHG  1   5  -1
M  END
