# Supplementary material for: Thermodynamics and H2 Transfer in a Methanogenic, Syntrophic Community
Source: PLoS Comput Biol. 2015 Jul 6;11(7):e1004364. doi: 10.1371/journal.pcbi.1004364 (PMC4509577; doi:10.1371/journal.pcbi.1004364)
Supplement: S1 File — (ZIP) [file pcbi.1004364.s008.zip › 35cgmp.mol]

 
  Mrv0541 09081311232D          
 
 23 26  0  0  1  0            999 V2000
   16.6385   -9.0474    0.0000 C   0  0  0  0  0  0  0  0  0  0  0  0
   16.0063   -8.6097    0.0000 N   0  0  0  0  0  0  0  0  0  0  0  0
   17.3714   -8.5090    0.0000 C   0  0  0  0  0  0  0  0  0  0  0  0
   16.7183   -9.8915    0.0000 N   0  0  0  0  0  0  0  0  0  0  0  0
   15.2386   -8.8563    0.0000 C   0  0  1  0  0  0  0  0  0  0  0  0
   16.2876   -7.7795    0.0000 C   0  0  0  0  0  0  0  0  0  0  0  0
   17.1491   -7.7830    0.0000 N   0  0  0  0  0  0  0  0  0  0  0  0
   18.1182   -8.8390    0.0000 C   0  0  0  0  0  0  0  0  0  0  0  0
   17.5069  -10.2423    0.0000 C   0  0  0  0  0  0  0  0  0  0  0  0
   14.9850   -9.5996    0.0000 C   0  0  1  0  0  0  0  0  0  0  0  0
   14.5647   -8.3526    0.0000 O   0  0  0  0  0  0  0  0  0  0  0  0
   18.2120   -9.7213    0.0000 N   0  0  0  0  0  0  0  0  0  0  0  0
   18.7747   -8.3492    0.0000 O   0  0  0  0  0  0  0  0  0  0  0  0
   17.6006  -11.1176    0.0000 N   0  0  0  0  0  0  0  0  0  0  0  0
   14.1652   -9.5996    0.0000 C   0  0  1  0  0  0  0  0  0  0  0  0
   15.3740  -10.2771    0.0000 O   0  0  0  0  0  0  0  0  0  0  0  0
   13.9083   -8.8216    0.0000 C   0  0  1  0  0  0  0  0  0  0  0  0
   13.5748  -10.1867    0.0000 O   0  0  0  0  0  0  0  0  0  0  0  0
   13.1163   -8.5646    0.0000 C   0  0  0  0  0  0  0  0  0  0  0  0
   12.6717   -9.9332    0.0000 P   0  0  0  0  0  0  0  0  0  0  0  0
   12.4980   -9.1203    0.0000 O   0  0  0  0  0  0  0  0  0  0  0  0
   12.6647  -10.7633    0.0000 O   0  5  0  0  0  0  0  0  0  0  0  0
   11.8936   -9.6414    0.0000 O   0  0  0  0  0  0  0  0  0  0  0  0
  1  2  1  0  0  0  0
  1  3  2  0  0  0  0
  1  4  1  0  0  0  0
  5  2  1  1  0  0  0
  2  6  1  0  0  0  0
  3  7  1  0  0  0  0
  3  8  1  0  0  0  0
  4  9  2  0  0  0  0
 10  5  1  0  0  0  0
  5 11  1  0  0  0  0
  8 12  1  0  0  0  0
  8 13  2  0  0  0  0
  9 14  1  0  0  0  0
 10 15  1  0  0  0  0
 10 16  1  6  0  0  0
 17 11  1  1  0  0  0
 15 18  1  6  0  0  0
 17 19  1  0  0  0  0
 18 20  1  0  0  0  0
 19 21  1  0  0  0  0
 20 22  1  0  0  0  0
 20 23  2  0  0  0  0
  6  7  2  0  0  0  0
  9 12  1  0  0  0  0
 15 17  1  0  0  0  0
 20 21  1  0  0  0  0
M  CHG  1  22  -1
M  END
