# Supplementary material for: Thermodynamics and H2 Transfer in a Methanogenic, Syntrophic Community
Source: PLoS Comput Biol. 2015 Jul 6;11(7):e1004364. doi: 10.1371/journal.pcbi.1004364 (PMC4509577; doi:10.1371/journal.pcbi.1004364)
Supplement: S1 File — (ZIP) [file pcbi.1004364.s008.zip › 36dahx.mol]

 
  Mrv0541 09081311232D          
 
 10  9  0  0  1  0            999 V2000
   14.1665   -8.9270    0.0000 C   0  0  0  0  0  0  0  0  0  0  0  0
   13.4528   -9.3408    0.0000 C   0  0  2  0  0  0  0  0  0  0  0  0
   14.8802   -9.3408    0.0000 C   0  0  0  0  0  0  0  0  0  0  0  0
   12.7354   -8.9270    0.0000 C   0  0  0  0  0  0  0  0  0  0  0  0
   13.4528  -10.2923    0.0000 N   0  3  0  0  0  0  0  0  0  0  0  0
   14.8802  -10.2923    0.0000 O   0  5  0  0  0  0  0  0  0  0  0  0
   15.5976   -8.9270    0.0000 O   0  0  0  0  0  0  0  0  0  0  0  0
   12.0217   -9.3408    0.0000 C   0  0  0  0  0  0  0  0  0  0  0  0
   11.3081   -8.9270    0.0000 C   0  0  0  0  0  0  0  0  0  0  0  0
   10.5906   -9.3408    0.0000 N   0  3  0  0  0  0  0  0  0  0  0  0
  2  1  1  0  0  0  0
  1  3  1  0  0  0  0
  2  4  1  0  0  0  0
  2  5  1  1  0  0  0
  3  6  1  0  0  0  0
  3  7  2  0  0  0  0
  4  8  1  0  0  0  0
  8  9  1  0  0  0  0
  9 10  1  0  0  0  0
M  CHG  3   5   1   6  -1  10   1
M  END
