# Supplementary material for: Thermodynamics and H2 Transfer in a Methanogenic, Syntrophic Community
Source: PLoS Comput Biol. 2015 Jul 6;11(7):e1004364. doi: 10.1371/journal.pcbi.1004364 (PMC4509577; doi:10.1371/journal.pcbi.1004364)
Supplement: S1 File — (ZIP) [file pcbi.1004364.s008.zip › 3c2hmp.mol]

 
  Mrv0541 09081311232D          
 
 12 11  0  0  1  0            999 V2000
   10.3135  -10.2388    0.0000 C   0  0  2  0  0  0  0  0  0  0  0  0
   11.0260   -9.8294    0.0000 C   0  0  2  0  0  0  0  0  0  0  0  0
    9.6010   -9.8294    0.0000 C   0  0  0  0  0  0  0  0  0  0  0  0
   10.3135  -11.0649    0.0000 C   0  0  0  0  0  0  0  0  0  0  0  0
   11.7423  -10.2388    0.0000 C   0  0  0  0  0  0  0  0  0  0  0  0
   11.0260   -9.0031    0.0000 O   0  0  0  0  0  0  0  0  0  0  0  0
    8.8847  -10.2388    0.0000 C   0  0  0  0  0  0  0  0  0  0  0  0
    9.6010   -9.0031    0.0000 C   0  0  0  0  0  0  0  0  0  0  0  0
    9.5972  -11.4742    0.0000 O   0  5  0  0  0  0  0  0  0  0  0  0
   11.0298  -11.4742    0.0000 O   0  0  0  0  0  0  0  0  0  0  0  0
   11.7613  -11.1369    0.0000 O   0  5  0  0  0  0  0  0  0  0  0  0
   12.4549   -9.8255    0.0000 O   0  0  0  0  0  0  0  0  0  0  0  0
  1  2  1  0  0  0  0
  1  3  1  0  0  0  0
  1  4  1  1  0  0  0
  2  5  1  0  0  0  0
  2  6  1  1  0  0  0
  3  7  1  0  0  0  0
  3  8  1  0  0  0  0
  4  9  1  0  0  0  0
  4 10  2  0  0  0  0
  5 11  1  0  0  0  0
  5 12  2  0  0  0  0
M  CHG  2   9  -1  11  -1
M  END
