# Supplementary material for: Thermodynamics and H2 Transfer in a Methanogenic, Syntrophic Community
Source: PLoS Comput Biol. 2015 Jul 6;11(7):e1004364. doi: 10.1371/journal.pcbi.1004364 (PMC4509577; doi:10.1371/journal.pcbi.1004364)
Supplement: S1 File — (ZIP) [file pcbi.1004364.s008.zip › 3c3hmp.mol]

 
  Mrv0541 09081311232D          
 
 12 11  0  0  1  0            999 V2000
   15.5703  -11.2731    0.0000 C   0  0  2  0  0  0  0  0  0  0  0  0
   16.2831  -10.8637    0.0000 C   0  0  0  0  0  0  0  0  0  0  0  0
   14.8578  -10.8637    0.0000 C   0  0  0  0  0  0  0  0  0  0  0  0
   15.5703  -12.0994    0.0000 C   0  0  0  0  0  0  0  0  0  0  0  0
   17.0815  -11.2731    0.0000 C   0  0  0  0  0  0  0  0  0  0  0  0
   14.1415  -11.2731    0.0000 C   0  0  0  0  0  0  0  0  0  0  0  0
   14.8578  -10.0373    0.0000 C   0  0  0  0  0  0  0  0  0  0  0  0
   14.8957  -12.5087    0.0000 O   0  5  0  0  0  0  0  0  0  0  0  0
   16.2867  -12.5087    0.0000 O   0  0  0  0  0  0  0  0  0  0  0  0
   17.7941  -10.8599    0.0000 O   0  5  0  0  0  0  0  0  0  0  0  0
   16.1613  -11.7161    0.0000 O   0  0  0  0  0  0  0  0  0  0  0  0
   17.0622  -12.1105    0.0000 O   0  0  0  0  0  0  0  0  0  0  0  0
  1  2  1  1  0  0  0
  1  3  1  0  0  0  0
  1  4  1  0  0  0  0
  2  5  1  0  0  0  0
  3  6  1  0  0  0  0
  3  7  1  0  0  0  0
  4  8  1  0  0  0  0
  4  9  2  0  0  0  0
  5 10  1  0  0  0  0
  1 11  1  6  0  0  0
  5 12  2  0  0  0  0
M  CHG  2   8  -1  10  -1
M  END
