# Supplementary material for: Thermodynamics and H2 Transfer in a Methanogenic, Syntrophic Community
Source: PLoS Comput Biol. 2015 Jul 6;11(7):e1004364. doi: 10.1371/journal.pcbi.1004364 (PMC4509577; doi:10.1371/journal.pcbi.1004364)
Supplement: S1 File — (ZIP) [file pcbi.1004364.s008.zip › 3c4mop.mol]

 
  Mrv0541 09081311242D          
 
 12 11  0  0  1  0            999 V2000
   15.2189  -12.0882    0.0000 C   0  0  2  0  0  0  0  0  0  0  0  0
   15.9315  -11.6752    0.0000 C   0  0  0  0  0  0  0  0  0  0  0  0
   14.5064  -11.6752    0.0000 C   0  0  0  0  0  0  0  0  0  0  0  0
   15.2189  -12.9107    0.0000 C   0  0  0  0  0  0  0  0  0  0  0  0
   16.6477  -12.0882    0.0000 C   0  0  0  0  0  0  0  0  0  0  0  0
   15.9315  -10.8489    0.0000 O   0  0  0  0  0  0  0  0  0  0  0  0
   13.7901  -12.0882    0.0000 C   0  0  0  0  0  0  0  0  0  0  0  0
   14.5064  -10.8489    0.0000 C   0  0  0  0  0  0  0  0  0  0  0  0
   14.5026  -13.3200    0.0000 O   0  5  0  0  0  0  0  0  0  0  0  0
   15.9352  -13.3200    0.0000 O   0  0  0  0  0  0  0  0  0  0  0  0
   16.6393  -12.8842    0.0000 O   0  0  0  0  0  0  0  0  0  0  0  0
   17.3603  -11.6713    0.0000 O   0  5  0  0  0  0  0  0  0  0  0  0
  1  2  1  1  0  0  0
  1  3  1  0  0  0  0
  1  4  1  0  0  0  0
  2  5  1  0  0  0  0
  2  6  2  0  0  0  0
  3  7  1  0  0  0  0
  3  8  1  0  0  0  0
  4  9  1  0  0  0  0
  4 10  2  0  0  0  0
  5 11  2  0  0  0  0
  5 12  1  0  0  0  0
M  CHG  2   9  -1  12  -1
M  END
