# Supplementary material for: Thermodynamics and H2 Transfer in a Methanogenic, Syntrophic Community
Source: PLoS Comput Biol. 2015 Jul 6;11(7):e1004364. doi: 10.1371/journal.pcbi.1004364 (PMC4509577; doi:10.1371/journal.pcbi.1004364)
Supplement: S1 File — (ZIP) [file pcbi.1004364.s008.zip › 3dhq.mol]

  Mrv0541 09081311242D          
 
 13 13  0  0  1  0            999 V2000
   13.3308   -9.3971    0.0000 C   0  0  1  0  0  0  0  0  0  0  0  0
   12.8005   -8.7651    0.0000 C   0  0  0  0  0  0  0  0  0  0  0  0
   14.0452   -9.8096    0.0000 C   0  0  0  0  0  0  0  0  0  0  0  0
   12.6163   -9.8096    0.0000 C   0  0  0  0  0  0  0  0  0  0  0  0
   13.8610   -8.7651    0.0000 O   0  0  0  0  0  0  0  0  0  0  0  0
   13.0826   -7.9898    0.0000 O   0  5  0  0  0  0  0  0  0  0  0  0
   11.9880   -8.9083    0.0000 O   0  0  0  0  0  0  0  0  0  0  0  0
   14.0452  -10.6346    0.0000 C   0  0  2  0  0  0  0  0  0  0  0  0
   12.6163  -10.6346    0.0000 C   0  0  0  0  0  0  0  0  0  0  0  0
   13.3308  -11.0471    0.0000 C   0  0  1  0  0  0  0  0  0  0  0  0
   14.7597  -11.0471    0.0000 O   0  0  0  0  0  0  0  0  0  0  0  0
   11.9018  -11.0471    0.0000 O   0  0  0  0  0  0  0  0  0  0  0  0
   13.3308  -11.8721    0.0000 O   0  0  0  0  0  0  0  0  0  0  0  0
  1  2  1  1  0  0  0
  1  3  1  0  0  0  0
  1  4  1  0  0  0  0
  1  5  1  6  0  0  0
  2  6  1  0  0  0  0
  2  7  2  0  0  0  0
  8  3  1  0  0  0  0
  4  9  1  0  0  0  0
  8 10  1  0  0  0  0
  8 11  1  1  0  0  0
  9 12  2  0  0  0  0
 10 13  1  6  0  0  0
 10  9  1  0  0  0  0
M  CHG  1   6  -1
M  END
