# Supplementary material for: Thermodynamics and H2 Transfer in a Methanogenic, Syntrophic Community
Source: PLoS Comput Biol. 2015 Jul 6;11(7):e1004364. doi: 10.1371/journal.pcbi.1004364 (PMC4509577; doi:10.1371/journal.pcbi.1004364)
Supplement: S1 File — (ZIP) [file pcbi.1004364.s008.zip › 3dhsk.mol]

 
  Mrv0541 09081311242D          
 
 12 12  0  0  1  0            999 V2000
   10.8206   -8.0597    0.0000 C   0  0  0  0  0  0  0  0  0  0  0  0
   11.5362   -8.4703    0.0000 C   0  0  0  0  0  0  0  0  0  0  0  0
   10.1088   -8.4703    0.0000 C   0  0  0  0  0  0  0  0  0  0  0  0
   10.8169   -7.2425    0.0000 C   0  0  0  0  0  0  0  0  0  0  0  0
   11.5362   -9.2988    0.0000 C   0  0  2  0  0  0  0  0  0  0  0  0
   10.1088   -9.2988    0.0000 C   0  0  0  0  0  0  0  0  0  0  0  0
   11.5249   -6.8320    0.0000 O   0  5  0  0  0  0  0  0  0  0  0  0
   10.1050   -6.8357    0.0000 O   0  0  0  0  0  0  0  0  0  0  0  0
   10.8206   -9.7169    0.0000 C   0  0  0  0  0  0  0  0  0  0  0  0
   12.2480   -9.7055    0.0000 O   0  0  0  0  0  0  0  0  0  0  0  0
    9.3969   -9.7055    0.0000 O   0  0  0  0  0  0  0  0  0  0  0  0
   10.8169  -10.5379    0.0000 O   0  0  0  0  0  0  0  0  0  0  0  0
  1  2  1  0  0  0  0
  1  3  1  0  0  0  0
  1  4  1  0  0  0  0
  5  2  1  0  0  0  0
  3  6  1  0  0  0  0
  4  7  1  0  0  0  0
  4  8  2  0  0  0  0
  5  9  1  0  0  0  0
  5 10  1  1  0  0  0
  6 11  2  0  0  0  0
  9 12  2  0  0  0  0
  6  9  1  0  0  0  0
M  CHG  1   7  -1
M  END
