# Supplementary material for: Thermodynamics and H2 Transfer in a Methanogenic, Syntrophic Community
Source: PLoS Comput Biol. 2015 Jul 6;11(7):e1004364. doi: 10.1371/journal.pcbi.1004364 (PMC4509577; doi:10.1371/journal.pcbi.1004364)
Supplement: S1 File — (ZIP) [file pcbi.1004364.s008.zip › 3hcdgggp.mol]

  Mrv0541 09081311242D          
 
 71 72  0  0  0  0            999 V2000
   22.4312   -6.7479    0.0000 P   0  0  0  0  0  0  0  0  0  0  0  0
   22.4312   -7.5729    0.0000 O   0  0  0  0  0  0  0  0  0  0  0  0
   21.6062   -6.7479    0.0000 O   0  5  0  0  0  0  0  0  0  0  0  0
   23.2562   -6.7479    0.0000 O   0  0  0  0  0  0  0  0  0  0  0  0
   21.7167   -7.9854    0.0000 C   0  0  0  0  0  0  0  0  0  0  0  0
   21.7167   -8.8104    0.0000 C   0  0  2  0  0  0  0  0  0  0  0  0
   21.0022   -9.2229    0.0000 C   0  0  0  0  0  0  0  0  0  0  0  0
   21.0022  -10.0479    0.0000 O   0  0  0  0  0  0  0  0  0  0  0  0
   20.2877  -10.4604    0.0000 C   0  0  0  0  0  0  0  0  0  0  0  0
   20.2877  -11.2854    0.0000 C   0  0  0  0  0  0  0  0  0  0  0  0
   19.5733  -11.6979    0.0000 C   0  0  0  0  0  0  0  0  0  0  0  0
   19.5733  -12.5229    0.0000 C   0  0  0  0  0  0  0  0  0  0  0  0
   18.8588  -11.2854    0.0000 C   0  0  0  0  0  0  0  0  0  0  0  0
   18.8588  -12.9354    0.0000 C   0  0  0  0  0  0  0  0  0  0  0  0
   18.8588  -13.7604    0.0000 C   0  0  0  0  0  0  0  0  0  0  0  0
   18.1443  -14.1729    0.0000 C   0  0  0  0  0  0  0  0  0  0  0  0
   18.1443  -14.9979    0.0000 C   0  0  0  0  0  0  0  0  0  0  0  0
   17.4299  -13.7604    0.0000 C   0  0  0  0  0  0  0  0  0  0  0  0
   17.4299  -15.4104    0.0000 C   0  0  0  0  0  0  0  0  0  0  0  0
   17.4299  -16.2354    0.0000 C   0  0  0  0  0  0  0  0  0  0  0  0
   16.7154  -16.6479    0.0000 C   0  0  0  0  0  0  0  0  0  0  0  0
   16.7154  -17.4729    0.0000 C   0  0  0  0  0  0  0  0  0  0  0  0
   16.0009  -16.2354    0.0000 C   0  0  0  0  0  0  0  0  0  0  0  0
   16.0009  -17.8854    0.0000 C   0  0  0  0  0  0  0  0  0  0  0  0
   16.0009  -18.7104    0.0000 C   0  0  0  0  0  0  0  0  0  0  0  0
   15.2864  -19.1229    0.0000 C   0  0  0  0  0  0  0  0  0  0  0  0
   15.2864  -19.9479    0.0000 C   0  0  0  0  0  0  0  0  0  0  0  0
   14.5720  -18.7104    0.0000 C   0  0  0  0  0  0  0  0  0  0  0  0
   28.1469  -19.1229    0.0000 C   0  0  0  0  0  0  0  0  0  0  0  0
   27.4325  -18.7104    0.0000 C   0  0  0  0  0  0  0  0  0  0  0  0
   26.7180  -19.1229    0.0000 C   0  0  0  0  0  0  0  0  0  0  0  0
   27.4325  -17.8854    0.0000 C   0  0  0  0  0  0  0  0  0  0  0  0
   26.7180  -17.4729    0.0000 C   0  0  0  0  0  0  0  0  0  0  0  0
   26.7180  -16.6479    0.0000 C   0  0  0  0  0  0  0  0  0  0  0  0
   26.0035  -16.2354    0.0000 C   0  0  0  0  0  0  0  0  0  0  0  0
   25.2890  -16.6479    0.0000 C   0  0  0  0  0  0  0  0  0  0  0  0
   26.0035  -15.4104    0.0000 C   0  0  0  0  0  0  0  0  0  0  0  0
   25.2890  -14.9979    0.0000 C   0  0  0  0  0  0  0  0  0  0  0  0
   25.2890  -14.1729    0.0000 C   0  0  0  0  0  0  0  0  0  0  0  0
   24.5746  -13.7604    0.0000 C   0  0  0  0  0  0  0  0  0  0  0  0
   23.8601  -14.1729    0.0000 C   0  0  0  0  0  0  0  0  0  0  0  0
   24.5746  -12.9354    0.0000 C   0  0  0  0  0  0  0  0  0  0  0  0
   23.8601  -12.5229    0.0000 C   0  0  0  0  0  0  0  0  0  0  0  0
   23.8601  -11.6979    0.0000 C   0  0  0  0  0  0  0  0  0  0  0  0
   23.1456  -11.2854    0.0000 C   0  0  0  0  0  0  0  0  0  0  0  0
   22.4312  -11.6979    0.0000 C   0  0  0  0  0  0  0  0  0  0  0  0
   23.1456  -10.4604    0.0000 C   0  0  0  0  0  0  0  0  0  0  0  0
   22.4312  -10.0479    0.0000 C   0  0  0  0  0  0  0  0  0  0  0  0
   22.4312   -9.2229    0.0000 O   0  0  0  0  0  0  0  0  0  0  0  0
   28.1469  -17.4729    0.0000 O   0  0  0  0  0  0  0  0  0  0  0  0
   24.0477   -2.4879    0.0000 O   0  0  0  0  0  0  0  0  0  0  0  0
   24.6608   -3.0399    0.0000 C   0  0  1  0  0  0  0  0  0  0  0  0
   25.4678   -2.8684    0.0000 C   0  0  1  0  0  0  0  0  0  0  0  0
   25.8033   -2.1147    0.0000 O   0  0  0  0  0  0  0  0  0  0  0  0
   25.8803   -3.5829    0.0000 C   0  0  1  0  0  0  0  0  0  0  0  0
   25.3282   -4.1960    0.0000 O   0  0  0  0  0  0  0  0  0  0  0  0
   24.5746   -3.8604    0.0000 C   0  0  2  0  0  0  0  0  0  0  0  0
   23.8601   -4.2729    0.0000 C   0  0  0  0  0  0  0  0  0  0  0  0
   23.8601   -5.0979    0.0000 O   0  0  0  0  0  0  0  0  0  0  0  0
   23.1456   -5.5104    0.0000 P   0  0  0  0  0  0  0  0  0  0  0  0
   23.5581   -6.2249    0.0000 O   0  5  0  0  0  0  0  0  0  0  0  0
   22.7331   -4.7960    0.0000 O   0  0  0  0  0  0  0  0  0  0  0  0
   22.4312   -5.9229    0.0000 O   0  0  0  0  0  0  0  0  0  0  0  0
   26.7008   -3.6691    0.0000 N   0  0  0  0  0  0  0  0  0  0  0  0
   27.1857   -3.0017    0.0000 C   0  0  0  0  0  0  0  0  0  0  0  0
   28.0062   -3.0879    0.0000 C   0  0  0  0  0  0  0  0  0  0  0  0
   28.3417   -3.8416    0.0000 C   0  0  0  0  0  0  0  0  0  0  0  0
   29.1622   -3.9278    0.0000 N   0  0  0  0  0  0  0  0  0  0  0  0
   27.8568   -4.5090    0.0000 N   0  0  0  0  0  0  0  0  0  0  0  0
   27.0363   -4.4228    0.0000 C   0  0  0  0  0  0  0  0  0  0  0  0
   26.5514   -5.0902    0.0000 O   0  0  0  0  0  0  0  0  0  0  0  0
  1  2  1  0  0  0  0
  1 63  1  0  0  0  0
  1  3  1  0  0  0  0
  1  4  2  0  0  0  0
  2  5  1  0  0  0  0
  6  5  1  0  0  0  0
  6  7  1  0  0  0  0
  6 49  1  1  0  0  0
  7  8  1  0  0  0  0
  8  9  1  0  0  0  0
  9 10  1  0  0  0  0
 10 11  2  0  0  0  0
 11 12  1  0  0  0  0
 11 13  1  0  0  0  0
 12 14  1  0  0  0  0
 14 15  1  0  0  0  0
 15 16  2  0  0  0  0
 16 17  1  0  0  0  0
 16 18  1  0  0  0  0
 17 19  1  0  0  0  0
 19 20  1  0  0  0  0
 20 21  2  0  0  0  0
 21 22  1  0  0  0  0
 21 23  1  0  0  0  0
 22 24  1  0  0  0  0
 24 25  1  0  0  0  0
 25 26  2  0  0  0  0
 26 27  1  0  0  0  0
 26 28  1  0  0  0  0
 29 30  1  0  0  0  0
 30 31  1  0  0  0  0
 30 32  1  0  0  0  0
 32 33  1  0  0  0  0
 33 34  1  0  0  0  0
 34 35  1  0  0  0  0
 35 36  1  0  0  0  0
 35 37  2  0  0  0  0
 37 38  1  0  0  0  0
 38 39  1  0  0  0  0
 39 40  1  0  0  0  0
 40 41  1  0  0  0  0
 40 42  2  0  0  0  0
 42 43  1  0  0  0  0
 43 44  1  0  0  0  0
 44 45  1  0  0  0  0
 45 46  1  0  0  0  0
 45 47  2  0  0  0  0
 47 48  1  0  0  0  0
 48 49  1  0  0  0  0
 32 50  1  0  0  0  0
 52 51  1  1  0  0  0
 52 53  1  0  0  0  0
 53 54  1  1  0  0  0
 53 55  1  0  0  0  0
 55 56  1  0  0  0  0
 57 56  1  0  0  0  0
 52 57  1  0  0  0  0
 57 58  1  6  0  0  0
 58 59  1  0  0  0  0
 59 60  1  0  0  0  0
 60 61  1  0  0  0  0
 60 62  2  0  0  0  0
 60 63  1  0  0  0  0
 55 64  1  6  0  0  0
 64 65  1  0  0  0  0
 65 66  2  0  0  0  0
 66 67  1  0  0  0  0
 67 68  1  0  0  0  0
 67 69  2  0  0  0  0
 69 70  1  0  0  0  0
 64 70  1  0  0  0  0
 70 71  2  0  0  0  0
M  CHG  2   3  -1  61  -1
M  END
