# Supplementary material for: Thermodynamics and H2 Transfer in a Methanogenic, Syntrophic Community
Source: PLoS Comput Biol. 2015 Jul 6;11(7):e1004364. doi: 10.1371/journal.pcbi.1004364 (PMC4509577; doi:10.1371/journal.pcbi.1004364)
Supplement: S1 File — (ZIP) [file pcbi.1004364.s008.zip › 3hdgggp.mol]

  Mrv0541 09081311242D          
 
 51 50  0  0  0  0            999 V2000
   21.4514  -11.5223    0.0000 P   0  0  0  0  0  0  0  0  0  0  0  0
   21.4514  -10.6973    0.0000 O   0  0  0  0  0  0  0  0  0  0  0  0
   20.6264  -11.5223    0.0000 O   0  5  0  0  0  0  0  0  0  0  0  0
   22.2764  -11.5223    0.0000 O   0  0  0  0  0  0  0  0  0  0  0  0
   22.1659  -10.2848    0.0000 C   0  0  0  0  0  0  0  0  0  0  0  0
   22.1659   -9.4598    0.0000 C   0  0  2  0  0  0  0  0  0  0  0  0
   21.4514   -9.0473    0.0000 C   0  0  0  0  0  0  0  0  0  0  0  0
   20.7369   -9.4598    0.0000 O   0  0  0  0  0  0  0  0  0  0  0  0
   20.0225   -9.0473    0.0000 C   0  0  0  0  0  0  0  0  0  0  0  0
   19.3080   -9.4598    0.0000 C   0  0  0  0  0  0  0  0  0  0  0  0
   18.5935   -9.0473    0.0000 C   0  0  0  0  0  0  0  0  0  0  0  0
   17.8791   -9.4598    0.0000 C   0  0  0  0  0  0  0  0  0  0  0  0
   18.5935   -8.2223    0.0000 C   0  0  0  0  0  0  0  0  0  0  0  0
   17.1646   -9.0473    0.0000 C   0  0  0  0  0  0  0  0  0  0  0  0
   16.4501   -9.4598    0.0000 C   0  0  0  0  0  0  0  0  0  0  0  0
   15.7356   -9.0473    0.0000 C   0  0  0  0  0  0  0  0  0  0  0  0
   15.0212   -9.4598    0.0000 C   0  0  0  0  0  0  0  0  0  0  0  0
   15.7356   -8.2223    0.0000 C   0  0  0  0  0  0  0  0  0  0  0  0
   14.3067   -9.0473    0.0000 C   0  0  0  0  0  0  0  0  0  0  0  0
   13.5922   -9.4598    0.0000 C   0  0  0  0  0  0  0  0  0  0  0  0
   12.8778   -9.0473    0.0000 C   0  0  0  0  0  0  0  0  0  0  0  0
   12.1633   -9.4598    0.0000 C   0  0  0  0  0  0  0  0  0  0  0  0
   12.8778   -8.2223    0.0000 C   0  0  0  0  0  0  0  0  0  0  0  0
   11.4488   -9.0473    0.0000 C   0  0  0  0  0  0  0  0  0  0  0  0
   10.7344   -9.4598    0.0000 C   0  0  0  0  0  0  0  0  0  0  0  0
   10.0199   -9.0473    0.0000 C   0  0  0  0  0  0  0  0  0  0  0  0
    9.3054   -9.4598    0.0000 C   0  0  0  0  0  0  0  0  0  0  0  0
   10.0199   -8.2223    0.0000 C   0  0  0  0  0  0  0  0  0  0  0  0
   34.3119   -9.0473    0.0000 C   0  0  0  0  0  0  0  0  0  0  0  0
   33.5974   -9.4598    0.0000 C   0  0  0  0  0  0  0  0  0  0  0  0
   33.5974  -10.2848    0.0000 C   0  0  0  0  0  0  0  0  0  0  0  0
   32.8830   -9.0473    0.0000 C   0  0  0  0  0  0  0  0  0  0  0  0
   32.1685   -9.4598    0.0000 C   0  0  0  0  0  0  0  0  0  0  0  0
   31.4540   -9.0473    0.0000 C   0  0  0  0  0  0  0  0  0  0  0  0
   30.7395   -9.4598    0.0000 C   0  0  0  0  0  0  0  0  0  0  0  0
   30.7395  -10.2848    0.0000 C   0  0  0  0  0  0  0  0  0  0  0  0
   30.0251   -9.0473    0.0000 C   0  0  0  0  0  0  0  0  0  0  0  0
   29.3106   -9.4598    0.0000 C   0  0  0  0  0  0  0  0  0  0  0  0
   28.5961   -9.0473    0.0000 C   0  0  0  0  0  0  0  0  0  0  0  0
   27.8817   -9.4598    0.0000 C   0  0  0  0  0  0  0  0  0  0  0  0
   27.8817  -10.2848    0.0000 C   0  0  0  0  0  0  0  0  0  0  0  0
   27.1672   -9.0473    0.0000 C   0  0  0  0  0  0  0  0  0  0  0  0
   26.4527   -9.4598    0.0000 C   0  0  0  0  0  0  0  0  0  0  0  0
   25.7382   -9.0473    0.0000 C   0  0  0  0  0  0  0  0  0  0  0  0
   25.0238   -9.4598    0.0000 C   0  0  0  0  0  0  0  0  0  0  0  0
   25.0238  -10.2848    0.0000 C   0  0  0  0  0  0  0  0  0  0  0  0
   24.3093   -9.0473    0.0000 C   0  0  0  0  0  0  0  0  0  0  0  0
   23.5948   -9.4598    0.0000 C   0  0  0  0  0  0  0  0  0  0  0  0
   22.8804   -9.0473    0.0000 O   0  0  0  0  0  0  0  0  0  0  0  0
   32.8830   -8.2223    0.0000 O   0  0  0  0  0  0  0  0  0  0  0  0
   21.4514  -12.3473    0.0000 O   0  5  0  0  0  0  0  0  0  0  0  0
  1  2  1  0  0  0  0
  1 51  1  0  0  0  0
  1  3  1  0  0  0  0
  1  4  2  0  0  0  0
  2  5  1  0  0  0  0
  6  5  1  0  0  0  0
  6  7  1  0  0  0  0
  6 49  1  6  0  0  0
  7  8  1  0  0  0  0
  8  9  1  0  0  0  0
  9 10  1  0  0  0  0
 10 11  2  0  0  0  0
 11 12  1  0  0  0  0
 11 13  1  0  0  0  0
 12 14  1  0  0  0  0
 14 15  1  0  0  0  0
 15 16  2  0  0  0  0
 16 17  1  0  0  0  0
 16 18  1  0  0  0  0
 17 19  1  0  0  0  0
 19 20  1  0  0  0  0
 20 21  2  0  0  0  0
 21 22  1  0  0  0  0
 21 23  1  0  0  0  0
 22 24  1  0  0  0  0
 24 25  1  0  0  0  0
 25 26  2  0  0  0  0
 26 27  1  0  0  0  0
 26 28  1  0  0  0  0
 29 30  1  0  0  0  0
 30 31  1  0  0  0  0
 30 32  1  0  0  0  0
 32 33  1  0  0  0  0
 33 34  1  0  0  0  0
 34 35  1  0  0  0  0
 35 36  1  0  0  0  0
 35 37  2  0  0  0  0
 37 38  1  0  0  0  0
 38 39  1  0  0  0  0
 39 40  1  0  0  0  0
 40 41  1  0  0  0  0
 40 42  2  0  0  0  0
 42 43  1  0  0  0  0
 43 44  1  0  0  0  0
 44 45  1  0  0  0  0
 45 46  1  0  0  0  0
 45 47  2  0  0  0  0
 47 48  1  0  0  0  0
 48 49  1  0  0  0  0
 32 50  1  0  0  0  0
M  CHG  2   3  -1  51  -1
M  END
