# Supplementary material for: Thermodynamics and H2 Transfer in a Methanogenic, Syntrophic Community
Source: PLoS Comput Biol. 2015 Jul 6;11(7):e1004364. doi: 10.1371/journal.pcbi.1004364 (PMC4509577; doi:10.1371/journal.pcbi.1004364)
Supplement: S1 File — (ZIP) [file pcbi.1004364.s008.zip › 3hdggpg.mol]

  Mrv0541 09081311242D          
 
 56 55  0  0  0  0            999 V2000
   -0.5359   -1.3956    0.0000 P   0  0  0  0  0  0  0  0  0  0  0  0
   -0.5359   -0.5706    0.0000 O   0  0  0  0  0  0  0  0  0  0  0  0
    0.2891   -1.3956    0.0000 O   0  5  0  0  0  0  0  0  0  0  0  0
   -1.3609   -1.3956    0.0000 O   0  0  0  0  0  0  0  0  0  0  0  0
    0.1786   -0.1581    0.0000 C   0  0  0  0  0  0  0  0  0  0  0  0
    0.1786    0.6669    0.0000 C   0  0  2  0  0  0  0  0  0  0  0  0
   -0.5359    1.0794    0.0000 C   0  0  0  0  0  0  0  0  0  0  0  0
   -1.2503    0.6669    0.0000 O   0  0  0  0  0  0  0  0  0  0  0  0
   -1.9648    1.0794    0.0000 C   0  0  0  0  0  0  0  0  0  0  0  0
   -2.6793    0.6669    0.0000 C   0  0  0  0  0  0  0  0  0  0  0  0
   -3.3937    1.0794    0.0000 C   0  0  0  0  0  0  0  0  0  0  0  0
   -4.1082    0.6669    0.0000 C   0  0  0  0  0  0  0  0  0  0  0  0
   -3.3937    1.9044    0.0000 C   0  0  0  0  0  0  0  0  0  0  0  0
   -4.8227    1.0794    0.0000 C   0  0  0  0  0  0  0  0  0  0  0  0
   -5.5371    0.6669    0.0000 C   0  0  0  0  0  0  0  0  0  0  0  0
   -6.2516    1.0794    0.0000 C   0  0  0  0  0  0  0  0  0  0  0  0
   -6.9661    0.6669    0.0000 C   0  0  0  0  0  0  0  0  0  0  0  0
   -6.2516    1.9044    0.0000 C   0  0  0  0  0  0  0  0  0  0  0  0
   -7.6806    1.0794    0.0000 C   0  0  0  0  0  0  0  0  0  0  0  0
   -8.3950    0.6669    0.0000 C   0  0  0  0  0  0  0  0  0  0  0  0
   -9.1095    1.0794    0.0000 C   0  0  0  0  0  0  0  0  0  0  0  0
   -9.8240    0.6669    0.0000 C   0  0  0  0  0  0  0  0  0  0  0  0
   -9.1095    1.9044    0.0000 C   0  0  0  0  0  0  0  0  0  0  0  0
  -10.5384    1.0794    0.0000 C   0  0  0  0  0  0  0  0  0  0  0  0
  -11.2529    0.6669    0.0000 C   0  0  0  0  0  0  0  0  0  0  0  0
  -11.9674    1.0794    0.0000 C   0  0  0  0  0  0  0  0  0  0  0  0
  -12.6819    0.6669    0.0000 C   0  0  0  0  0  0  0  0  0  0  0  0
  -11.9674    1.9044    0.0000 C   0  0  0  0  0  0  0  0  0  0  0  0
   12.3246    1.0794    0.0000 C   0  0  0  0  0  0  0  0  0  0  0  0
   11.6102    0.6669    0.0000 C   0  0  0  0  0  0  0  0  0  0  0  0
   11.6102   -0.1581    0.0000 C   0  0  0  0  0  0  0  0  0  0  0  0
   10.8957    1.0794    0.0000 C   0  0  0  0  0  0  0  0  0  0  0  0
   10.1812    0.6669    0.0000 C   0  0  0  0  0  0  0  0  0  0  0  0
    9.4667    1.0794    0.0000 C   0  0  0  0  0  0  0  0  0  0  0  0
    8.7523    0.6669    0.0000 C   0  0  0  0  0  0  0  0  0  0  0  0
    8.7523   -0.1581    0.0000 C   0  0  0  0  0  0  0  0  0  0  0  0
    8.0378    1.0794    0.0000 C   0  0  0  0  0  0  0  0  0  0  0  0
    7.3233    0.6669    0.0000 C   0  0  0  0  0  0  0  0  0  0  0  0
    6.6089    1.0794    0.0000 C   0  0  0  0  0  0  0  0  0  0  0  0
    5.8944    0.6669    0.0000 C   0  0  0  0  0  0  0  0  0  0  0  0
    5.8944   -0.1581    0.0000 C   0  0  0  0  0  0  0  0  0  0  0  0
    5.1799    1.0794    0.0000 C   0  0  0  0  0  0  0  0  0  0  0  0
    4.4654    0.6669    0.0000 C   0  0  0  0  0  0  0  0  0  0  0  0
    3.7510    1.0794    0.0000 C   0  0  0  0  0  0  0  0  0  0  0  0
    3.0365    0.6669    0.0000 C   0  0  0  0  0  0  0  0  0  0  0  0
    3.0365   -0.1581    0.0000 C   0  0  0  0  0  0  0  0  0  0  0  0
    2.3220    1.0794    0.0000 C   0  0  0  0  0  0  0  0  0  0  0  0
    1.6076    0.6669    0.0000 C   0  0  0  0  0  0  0  0  0  0  0  0
    0.8931    1.0794    0.0000 O   0  0  0  0  0  0  0  0  0  0  0  0
   10.8957    1.9044    0.0000 O   0  0  0  0  0  0  0  0  0  0  0  0
    0.1786   -3.4581    0.0000 O   0  0  0  0  0  0  0  0  0  0  0  0
   -0.5359   -3.8706    0.0000 C   0  0  0  0  0  0  0  0  0  0  0  0
   -1.2503   -3.4581    0.0000 C   0  0  2  0  0  0  0  0  0  0  0  0
   -1.2503   -2.6331    0.0000 C   0  0  0  0  0  0  0  0  0  0  0  0
   -0.5359   -2.2206    0.0000 O   0  0  0  0  0  0  0  0  0  0  0  0
   -1.9648   -3.8706    0.0000 O   0  0  0  0  0  0  0  0  0  0  0  0
  1  2  1  0  0  0  0
  1 55  1  0  0  0  0
  1  3  1  0  0  0  0
  1  4  2  0  0  0  0
  2  5  1  0  0  0  0
  6  5  1  0  0  0  0
  6  7  1  0  0  0  0
  6 49  1  6  0  0  0
  7  8  1  0  0  0  0
  8  9  1  0  0  0  0
  9 10  1  0  0  0  0
 10 11  2  0  0  0  0
 11 12  1  0  0  0  0
 11 13  1  0  0  0  0
 12 14  1  0  0  0  0
 14 15  1  0  0  0  0
 15 16  2  0  0  0  0
 16 17  1  0  0  0  0
 16 18  1  0  0  0  0
 17 19  1  0  0  0  0
 19 20  1  0  0  0  0
 20 21  2  0  0  0  0
 21 22  1  0  0  0  0
 21 23  1  0  0  0  0
 22 24  1  0  0  0  0
 24 25  1  0  0  0  0
 25 26  2  0  0  0  0
 26 27  1  0  0  0  0
 26 28  1  0  0  0  0
 29 30  1  0  0  0  0
 30 31  1  0  0  0  0
 30 32  1  0  0  0  0
 32 33  1  0  0  0  0
 33 34  1  0  0  0  0
 34 35  1  0  0  0  0
 35 36  1  0  0  0  0
 35 37  2  0  0  0  0
 37 38  1  0  0  0  0
 38 39  1  0  0  0  0
 39 40  1  0  0  0  0
 40 41  1  0  0  0  0
 40 42  2  0  0  0  0
 42 43  1  0  0  0  0
 43 44  1  0  0  0  0
 44 45  1  0  0  0  0
 45 46  1  0  0  0  0
 45 47  2  0  0  0  0
 47 48  1  0  0  0  0
 48 49  1  0  0  0  0
 32 50  1  0  0  0  0
 51 52  1  0  0  0  0
 53 52  1  0  0  0  0
 53 54  1  0  0  0  0
 54 55  1  0  0  0  0
 53 56  1  1  0  0  0
M  CHG  1   3  -1
M  END
