# Supplementary material for: Thermodynamics and H2 Transfer in a Methanogenic, Syntrophic Community
Source: PLoS Comput Biol. 2015 Jul 6;11(7):e1004364. doi: 10.1371/journal.pcbi.1004364 (PMC4509577; doi:10.1371/journal.pcbi.1004364)
Supplement: S1 File — (ZIP) [file pcbi.1004364.s008.zip › 3hdpgpe.mol]

  Mrv0541 09081311242D          
 
 54 53  0  0  0  0            999 V2000
   22.6693  -11.5485    0.0000 P   0  0  0  0  0  0  0  0  0  0  0  0
   22.6693  -10.7235    0.0000 O   0  0  0  0  0  0  0  0  0  0  0  0
   21.8443  -11.5485    0.0000 O   0  5  0  0  0  0  0  0  0  0  0  0
   22.6693  -12.3735    0.0000 O   0  0  0  0  0  0  0  0  0  0  0  0
   21.9549  -10.3110    0.0000 C   0  0  0  0  0  0  0  0  0  0  0  0
   21.9549   -9.4860    0.0000 C   0  0  2  0  0  0  0  0  0  0  0  0
   21.2404   -9.0735    0.0000 C   0  0  0  0  0  0  0  0  0  0  0  0
   20.5259   -9.4860    0.0000 O   0  0  0  0  0  0  0  0  0  0  0  0
   19.8115   -9.0735    0.0000 C   0  0  0  0  0  0  0  0  0  0  0  0
   19.0970   -9.4860    0.0000 C   0  0  0  0  0  0  0  0  0  0  0  0
   18.3825   -9.0735    0.0000 C   0  0  0  0  0  0  0  0  0  0  0  0
   17.6680   -9.4860    0.0000 C   0  0  0  0  0  0  0  0  0  0  0  0
   18.3825   -8.2485    0.0000 C   0  0  0  0  0  0  0  0  0  0  0  0
   16.9536   -9.0735    0.0000 C   0  0  0  0  0  0  0  0  0  0  0  0
   16.2391   -9.4860    0.0000 C   0  0  0  0  0  0  0  0  0  0  0  0
   15.5246   -9.0735    0.0000 C   0  0  0  0  0  0  0  0  0  0  0  0
   14.8102   -9.4860    0.0000 C   0  0  0  0  0  0  0  0  0  0  0  0
   15.5246   -8.2485    0.0000 C   0  0  0  0  0  0  0  0  0  0  0  0
   14.0957   -9.0735    0.0000 C   0  0  0  0  0  0  0  0  0  0  0  0
   13.3812   -9.4860    0.0000 C   0  0  0  0  0  0  0  0  0  0  0  0
   12.6667   -9.0735    0.0000 C   0  0  0  0  0  0  0  0  0  0  0  0
   11.9523   -9.4860    0.0000 C   0  0  0  0  0  0  0  0  0  0  0  0
   12.6667   -8.2485    0.0000 C   0  0  0  0  0  0  0  0  0  0  0  0
   11.2378   -9.0735    0.0000 C   0  0  0  0  0  0  0  0  0  0  0  0
   10.5233   -9.4860    0.0000 C   0  0  0  0  0  0  0  0  0  0  0  0
    9.8089   -9.0735    0.0000 C   0  0  0  0  0  0  0  0  0  0  0  0
    9.0944   -9.4860    0.0000 C   0  0  0  0  0  0  0  0  0  0  0  0
    9.8089   -8.2485    0.0000 C   0  0  0  0  0  0  0  0  0  0  0  0
   34.1009   -9.0735    0.0000 C   0  0  0  0  0  0  0  0  0  0  0  0
   33.3864   -9.4860    0.0000 C   0  0  0  0  0  0  0  0  0  0  0  0
   33.3864  -10.3110    0.0000 C   0  0  0  0  0  0  0  0  0  0  0  0
   32.6719   -9.0735    0.0000 C   0  0  0  0  0  0  0  0  0  0  0  0
   31.9575   -9.4860    0.0000 C   0  0  0  0  0  0  0  0  0  0  0  0
   31.2430   -9.0735    0.0000 C   0  0  0  0  0  0  0  0  0  0  0  0
   30.5285   -9.4860    0.0000 C   0  0  0  0  0  0  0  0  0  0  0  0
   30.5285  -10.3110    0.0000 C   0  0  0  0  0  0  0  0  0  0  0  0
   29.8140   -9.0735    0.0000 C   0  0  0  0  0  0  0  0  0  0  0  0
   29.0996   -9.4860    0.0000 C   0  0  0  0  0  0  0  0  0  0  0  0
   28.3851   -9.0735    0.0000 C   0  0  0  0  0  0  0  0  0  0  0  0
   27.6706   -9.4860    0.0000 C   0  0  0  0  0  0  0  0  0  0  0  0
   27.6706  -10.3110    0.0000 C   0  0  0  0  0  0  0  0  0  0  0  0
   26.9562   -9.0735    0.0000 C   0  0  0  0  0  0  0  0  0  0  0  0
   26.2417   -9.4860    0.0000 C   0  0  0  0  0  0  0  0  0  0  0  0
   25.5272   -9.0735    0.0000 C   0  0  0  0  0  0  0  0  0  0  0  0
   24.8127   -9.4860    0.0000 C   0  0  0  0  0  0  0  0  0  0  0  0
   24.8127  -10.3110    0.0000 C   0  0  0  0  0  0  0  0  0  0  0  0
   24.0983   -9.0735    0.0000 C   0  0  0  0  0  0  0  0  0  0  0  0
   23.3838   -9.4860    0.0000 C   0  0  0  0  0  0  0  0  0  0  0  0
   22.6693   -9.0735    0.0000 O   0  0  0  0  0  0  0  0  0  0  0  0
   32.6719   -8.2485    0.0000 O   0  0  0  0  0  0  0  0  0  0  0  0
   23.4943  -11.5485    0.0000 O   0  0  0  0  0  0  0  0  0  0  0  0
   23.9068  -12.2630    0.0000 C   0  0  0  0  0  0  0  0  0  0  0  0
   24.7318  -12.2630    0.0000 C   0  0  0  0  0  0  0  0  0  0  0  0
   25.1443  -12.9774    0.0000 N   0  3  0  0  0  0  0  0  0  0  0  0
  1  2  1  0  0  0  0
  1 51  1  0  0  0  0
  1  3  1  0  0  0  0
  1  4  2  0  0  0  0
  2  5  1  0  0  0  0
  6  5  1  0  0  0  0
  6  7  1  0  0  0  0
  6 49  1  6  0  0  0
  7  8  1  0  0  0  0
  8  9  1  0  0  0  0
  9 10  1  0  0  0  0
 10 11  1  0  0  0  0
 11 12  1  0  0  0  0
 11 13  1  0  0  0  0
 12 14  1  0  0  0  0
 14 15  1  0  0  0  0
 15 16  1  0  0  0  0
 16 17  1  0  0  0  0
 16 18  1  0  0  0  0
 17 19  1  0  0  0  0
 19 20  1  0  0  0  0
 20 21  1  0  0  0  0
 21 22  1  0  0  0  0
 21 23  1  0  0  0  0
 22 24  1  0  0  0  0
 24 25  1  0  0  0  0
 25 26  1  0  0  0  0
 26 27  1  0  0  0  0
 26 28  1  0  0  0  0
 29 30  1  0  0  0  0
 30 31  1  0  0  0  0
 30 32  1  0  0  0  0
 32 33  1  0  0  0  0
 33 34  1  0  0  0  0
 34 35  1  0  0  0  0
 35 36  1  0  0  0  0
 35 37  1  0  0  0  0
 37 38  1  0  0  0  0
 38 39  1  0  0  0  0
 39 40  1  0  0  0  0
 40 41  1  0  0  0  0
 40 42  1  0  0  0  0
 42 43  1  0  0  0  0
 43 44  1  0  0  0  0
 44 45  1  0  0  0  0
 45 46  1  0  0  0  0
 45 47  1  0  0  0  0
 47 48  1  0  0  0  0
 48 49  1  0  0  0  0
 32 50  1  0  0  0  0
 52 53  1  0  0  0  0
 53 54  1  0  0  0  0
 51 52  1  0  0  0  0
M  CHG  2   3  -1  54   1
M  END
