# Supplementary material for: Thermodynamics and H2 Transfer in a Methanogenic, Syntrophic Community
Source: PLoS Comput Biol. 2015 Jul 6;11(7):e1004364. doi: 10.1371/journal.pcbi.1004364 (PMC4509577; doi:10.1371/journal.pcbi.1004364)
Supplement: S1 File — (ZIP) [file pcbi.1004364.s008.zip › 3hmp.mol]

 
  Mrv0541 09081311242D          
 
  7  6  0  0  0  0            999 V2000
   17.0922  -10.2489    0.0000 C   0  0  0  0  0  0  0  0  0  0  0  0
   17.8119   -9.8337    0.0000 C   0  0  0  0  0  0  0  0  0  0  0  0
   16.3793   -9.8337    0.0000 C   0  0  0  0  0  0  0  0  0  0  0  0
   17.0922  -11.0725    0.0000 C   0  0  0  0  0  0  0  0  0  0  0  0
   18.5282  -10.2489    0.0000 O   0  5  0  0  0  0  0  0  0  0  0  0
   17.8119   -8.9997    0.0000 O   0  0  0  0  0  0  0  0  0  0  0  0
   15.6596  -10.2489    0.0000 O   0  0  0  0  0  0  0  0  0  0  0  0
  1  2  1  0  0  0  0
  1  3  1  0  0  0  0
  1  4  1  0  0  0  0
  2  5  1  0  0  0  0
  2  6  2  0  0  0  0
  3  7  1  0  0  0  0
M  CHG  1   5  -1
M  END
