# Supplementary material for: Thermodynamics and H2 Transfer in a Methanogenic, Syntrophic Community
Source: PLoS Comput Biol. 2015 Jul 6;11(7):e1004364. doi: 10.1371/journal.pcbi.1004364 (PMC4509577; doi:10.1371/journal.pcbi.1004364)
Supplement: S1 File — (ZIP) [file pcbi.1004364.s008.zip › 3ig3p.mol]

 
  Mrv0541 09081311242D          
 
 19 20  0  0  1  0            999 V2000
   10.7662  -10.7250    0.0000 C   0  0  0  0  0  0  0  0  0  0  0  0
   10.7662  -11.5500    0.0000 C   0  0  0  0  0  0  0  0  0  0  0  0
   11.4807  -11.9625    0.0000 C   0  0  0  0  0  0  0  0  0  0  0  0
   12.1952  -11.5500    0.0000 C   0  0  0  0  0  0  0  0  0  0  0  0
   12.1952  -10.7250    0.0000 C   0  0  0  0  0  0  0  0  0  0  0  0
   11.4807  -10.3125    0.0000 C   0  0  0  0  0  0  0  0  0  0  0  0
   12.9798  -11.8049    0.0000 N   0  0  0  0  0  0  0  0  0  0  0  0
   13.4648  -11.1375    0.0000 C   0  0  0  0  0  0  0  0  0  0  0  0
   12.9798  -10.4701    0.0000 C   0  0  0  0  0  0  0  0  0  0  0  0
   13.2339   -9.6882    0.0000 C   0  0  1  0  0  0  0  0  0  0  0  0
   14.0467   -9.5154    0.0000 C   0  0  2  0  0  0  0  0  0  0  0  0
   14.6140  -10.1457    0.0000 O   0  0  0  0  0  0  0  0  0  0  0  0
   14.2998   -8.7375    0.0000 C   0  0  0  0  0  0  0  0  0  0  0  0
   15.1185   -8.5636    0.0000 O   0  0  0  0  0  0  0  0  0  0  0  0
   15.9435   -8.5636    0.0000 P   0  0  0  0  0  0  0  0  0  0  0  0
   12.6880   -9.0818    0.0000 O   0  0  0  0  0  0  0  0  0  0  0  0
   16.7685   -8.5636    0.0000 O   0  0  0  0  0  0  0  0  0  0  0  0
   15.9435   -7.7386    0.0000 O   0  5  0  0  0  0  0  0  0  0  0  0
   15.9435   -9.3886    0.0000 O   0  5  0  0  0  0  0  0  0  0  0  0
  1  2  2  0  0  0  0
  2  3  1  0  0  0  0
  3  4  2  0  0  0  0
  4  5  1  0  0  0  0
  5  6  2  0  0  0  0
  1  6  1  0  0  0  0
  4  7  1  0  0  0  0
  7  8  1  0  0  0  0
  8  9  2  0  0  0  0
  5  9  1  0  0  0  0
 10  9  1  0  0  0  0
 10 11  1  0  0  0  0
 11 12  1  1  0  0  0
 11 13  1  0  0  0  0
 13 14  1  0  0  0  0
 14 15  1  0  0  0  0
 10 16  1  6  0  0  0
 15 17  2  0  0  0  0
 15 18  1  0  0  0  0
 15 19  1  0  0  0  0
M  CHG  2  18  -1  19  -1
M  END
