# Supplementary material for: Thermodynamics and H2 Transfer in a Methanogenic, Syntrophic Community
Source: PLoS Comput Biol. 2015 Jul 6;11(7):e1004364. doi: 10.1371/journal.pcbi.1004364 (PMC4509577; doi:10.1371/journal.pcbi.1004364)
Supplement: S1 File — (ZIP) [file pcbi.1004364.s008.zip › 3mob.mol]

 
  Mrv0541 09081311242D          
 
  8  7  0  0  0  0            999 V2000
   13.0183   -9.7445    0.0000 C   0  0  0  0  0  0  0  0  0  0  0  0
   12.3067   -9.3320    0.0000 C   0  0  0  0  0  0  0  0  0  0  0  0
   13.7298   -9.3320    0.0000 C   0  0  0  0  0  0  0  0  0  0  0  0
   13.0183  -10.7305    0.0000 O   0  0  0  0  0  0  0  0  0  0  0  0
   11.5915   -9.7445    0.0000 C   0  0  0  0  0  0  0  0  0  0  0  0
   12.3067   -8.5070    0.0000 C   0  0  0  0  0  0  0  0  0  0  0  0
   14.4450   -9.7445    0.0000 O   0  5  0  0  0  0  0  0  0  0  0  0
   13.7298   -8.5070    0.0000 O   0  0  0  0  0  0  0  0  0  0  0  0
  1  2  1  0  0  0  0
  1  3  1  0  0  0  0
  1  4  2  0  0  0  0
  2  5  1  0  0  0  0
  2  6  1  0  0  0  0
  3  7  1  0  0  0  0
  3  8  2  0  0  0  0
M  CHG  1   7  -1
M  END
