# Supplementary material for: Thermodynamics and H2 Transfer in a Methanogenic, Syntrophic Community
Source: PLoS Comput Biol. 2015 Jul 6;11(7):e1004364. doi: 10.1371/journal.pcbi.1004364 (PMC4509577; doi:10.1371/journal.pcbi.1004364)
Supplement: S1 File — (ZIP) [file pcbi.1004364.s008.zip › 3mop.mol]

 
  Mrv0541 09081311242D          
 
  9  8  0  0  1  0            999 V2000
   16.5434  -11.1063    0.0000 C   0  0  0  0  0  0  0  0  0  0  0  0
   15.8266  -10.6913    0.0000 C   0  0  2  0  0  0  0  0  0  0  0  0
   17.2564  -10.6913    0.0000 C   0  0  0  0  0  0  0  0  0  0  0  0
   16.5396  -11.9287    0.0000 O   0  0  0  0  0  0  0  0  0  0  0  0
   15.1098  -11.1063    0.0000 C   0  0  0  0  0  0  0  0  0  0  0  0
   15.8229   -9.8726    0.0000 C   0  0  0  0  0  0  0  0  0  0  0  0
   17.9657  -11.1063    0.0000 O   0  5  0  0  0  0  0  0  0  0  0  0
   17.2527   -9.8651    0.0000 O   0  0  0  0  0  0  0  0  0  0  0  0
   14.4006  -10.7026    0.0000 C   0  0  0  0  0  0  0  0  0  0  0  0
  2  1  1  0  0  0  0
  1  3  1  0  0  0  0
  1  4  2  0  0  0  0
  2  5  1  0  0  0  0
  2  6  1  6  0  0  0
  3  7  1  0  0  0  0
  3  8  2  0  0  0  0
  5  9  1  0  0  0  0
M  CHG  1   7  -1
M  END
