# Supplementary material for: Thermodynamics and H2 Transfer in a Methanogenic, Syntrophic Community
Source: PLoS Comput Biol. 2015 Jul 6;11(7):e1004364. doi: 10.1371/journal.pcbi.1004364 (PMC4509577; doi:10.1371/journal.pcbi.1004364)
Supplement: S1 File — (ZIP) [file pcbi.1004364.s008.zip › 3ophb.mol]

 
  Mrv0541 09081311242D          
 
 50 50  0  0  0  0            999 V2000
   -0.9281   -9.7763    0.0000 C   0  0  0  0  0  0  0  0  0  0  0  0
   -0.9281  -10.6013    0.0000 C   0  0  0  0  0  0  0  0  0  0  0  0
   -0.2269  -11.0138    0.0000 C   0  0  0  0  0  0  0  0  0  0  0  0
    0.5156  -10.6013    0.0000 C   0  0  0  0  0  0  0  0  0  0  0  0
    0.5156   -9.7763    0.0000 C   0  0  0  0  0  0  0  0  0  0  0  0
   -0.2269   -9.3638    0.0000 C   0  0  0  0  0  0  0  0  0  0  0  0
   15.5513  -11.0138    0.0000 C   0  0  0  0  0  0  0  0  0  0  0  0
   16.2938  -10.6013    0.0000 C   0  0  0  0  0  0  0  0  0  0  0  0
   16.9950  -11.0138    0.0000 C   0  0  0  0  0  0  0  0  0  0  0  0
   17.6963  -10.6013    0.0000 C   0  0  0  0  0  0  0  0  0  0  0  0
   21.3056  -11.0138    0.0000 C   0  0  0  0  0  0  0  0  0  0  0  0
   22.0069  -10.6013    0.0000 C   0  0  0  0  0  0  0  0  0  0  0  0
   22.7081  -11.0138    0.0000 C   0  0  0  0  0  0  0  0  0  0  0  0
   23.4506  -10.6013    0.0000 C   0  0  0  0  0  0  0  0  0  0  0  0
   -0.2269  -11.8388    0.0000 O   0  0  0  0  0  0  0  0  0  0  0  0
   -0.2269   -8.5388    0.0000 C   0  0  0  0  0  0  0  0  0  0  0  0
   -0.9281   -8.1263    0.0000 O   0  0  0  0  0  0  0  0  0  0  0  0
    0.4744   -8.1263    0.0000 O   0  5  0  0  0  0  0  0  0  0  0  0
   16.9950  -11.8388    0.0000 C   0  0  0  0  0  0  0  0  0  0  0  0
   22.7081  -11.8388    0.0000 C   0  0  0  0  0  0  0  0  0  0  0  0
   18.4181  -11.0138    0.0000 C   0  0  0  0  0  0  0  0  0  0  0  0
   19.1606  -10.6013    0.0000 C   0  0  0  0  0  0  0  0  0  0  0  0
   19.8619  -11.0138    0.0000 C   0  0  0  0  0  0  0  0  0  0  0  0
   20.5631  -10.6013    0.0000 C   0  0  0  0  0  0  0  0  0  0  0  0
   19.8619  -11.8388    0.0000 C   0  0  0  0  0  0  0  0  0  0  0  0
   12.6844  -11.0138    0.0000 C   0  0  0  0  0  0  0  0  0  0  0  0
   13.4269  -10.6013    0.0000 C   0  0  0  0  0  0  0  0  0  0  0  0
   14.1281  -11.0138    0.0000 C   0  0  0  0  0  0  0  0  0  0  0  0
   14.8294  -10.6013    0.0000 C   0  0  0  0  0  0  0  0  0  0  0  0
   14.1281  -11.8388    0.0000 C   0  0  0  0  0  0  0  0  0  0  0  0
    9.8175  -11.0138    0.0000 C   0  0  0  0  0  0  0  0  0  0  0  0
   10.5600  -10.6013    0.0000 C   0  0  0  0  0  0  0  0  0  0  0  0
   11.2613  -11.0138    0.0000 C   0  0  0  0  0  0  0  0  0  0  0  0
   11.9625  -10.6013    0.0000 C   0  0  0  0  0  0  0  0  0  0  0  0
   11.2613  -11.8388    0.0000 C   0  0  0  0  0  0  0  0  0  0  0  0
    6.9506  -11.0138    0.0000 C   0  0  0  0  0  0  0  0  0  0  0  0
    7.6931  -10.6013    0.0000 C   0  0  0  0  0  0  0  0  0  0  0  0
    8.3944  -11.0138    0.0000 C   0  0  0  0  0  0  0  0  0  0  0  0
    9.0956  -10.6013    0.0000 C   0  0  0  0  0  0  0  0  0  0  0  0
    8.3944  -11.8388    0.0000 C   0  0  0  0  0  0  0  0  0  0  0  0
    4.0837  -11.0138    0.0000 C   0  0  0  0  0  0  0  0  0  0  0  0
    4.8262  -10.6013    0.0000 C   0  0  0  0  0  0  0  0  0  0  0  0
    5.5275  -11.0138    0.0000 C   0  0  0  0  0  0  0  0  0  0  0  0
    6.2288  -10.6013    0.0000 C   0  0  0  0  0  0  0  0  0  0  0  0
    5.5275  -11.8388    0.0000 C   0  0  0  0  0  0  0  0  0  0  0  0
    1.2169  -11.0138    0.0000 C   0  0  0  0  0  0  0  0  0  0  0  0
    1.9594  -10.6013    0.0000 C   0  0  0  0  0  0  0  0  0  0  0  0
    2.6606  -11.0138    0.0000 C   0  0  0  0  0  0  0  0  0  0  0  0
    3.3619  -10.6013    0.0000 C   0  0  0  0  0  0  0  0  0  0  0  0
    2.6606  -11.8388    0.0000 C   0  0  0  0  0  0  0  0  0  0  0  0
  1  2  2  0  0  0  0
  2  3  1  0  0  0  0
  3  4  2  0  0  0  0
  4  5  1  0  0  0  0
  5  6  2  0  0  0  0
  1  6  1  0  0  0  0
 11 12  1  0  0  0  0
 12 13  2  0  0  0  0
 13 14  1  0  0  0  0
  3 15  1  0  0  0  0
  6 16  1  0  0  0  0
 16 17  2  0  0  0  0
 16 18  1  0  0  0  0
 13 20  1  0  0  0  0
  7  8  1  0  0  0  0
  8  9  2  0  0  0  0
  9 10  1  0  0  0  0
  9 19  1  0  0  0  0
 46 47  1  0  0  0  0
 47 48  2  0  0  0  0
 48 49  1  0  0  0  0
 48 50  1  0  0  0  0
 41 42  1  0  0  0  0
 42 43  2  0  0  0  0
 43 44  1  0  0  0  0
 43 45  1  0  0  0  0
 36 37  1  0  0  0  0
 37 38  2  0  0  0  0
 38 39  1  0  0  0  0
 38 40  1  0  0  0  0
 31 32  1  0  0  0  0
 32 33  2  0  0  0  0
 33 34  1  0  0  0  0
 33 35  1  0  0  0  0
 26 27  1  0  0  0  0
 27 28  2  0  0  0  0
 28 29  1  0  0  0  0
 28 30  1  0  0  0  0
 21 22  1  0  0  0  0
 22 23  2  0  0  0  0
 23 24  1  0  0  0  0
 23 25  1  0  0  0  0
 21 10  1  0  0  0  0
  7 29  1  0  0  0  0
 26 34  1  0  0  0  0
 31 39  1  0  0  0  0
 36 44  1  0  0  0  0
 41 49  1  0  0  0  0
  4 46  1  0  0  0  0
 11 24  1  0  0  0  0
M  CHG  1  18  -1
M  END
