# Supplementary material for: Thermodynamics and H2 Transfer in a Methanogenic, Syntrophic Community
Source: PLoS Comput Biol. 2015 Jul 6;11(7):e1004364. doi: 10.1371/journal.pcbi.1004364 (PMC4509577; doi:10.1371/journal.pcbi.1004364)
Supplement: S1 File — (ZIP) [file pcbi.1004364.s008.zip › 3php.mol]

 
  Mrv0541 09081311242D          
 
 11 10  0  0  0  0            999 V2000
    9.4386   -8.9074    0.0000 P   0  0  0  0  0  0  0  0  0  0  0  0
   10.2625   -8.9112    0.0000 O   0  0  0  0  0  0  0  0  0  0  0  0
    8.6522   -8.9074    0.0000 O   0  5  0  0  0  0  0  0  0  0  0  0
    9.4386   -8.0797    0.0000 O   0  5  0  0  0  0  0  0  0  0  0  0
    9.4761   -9.7313    0.0000 O   0  0  0  0  0  0  0  0  0  0  0  0
   10.9763   -8.4974    0.0000 C   0  0  0  0  0  0  0  0  0  0  0  0
   11.6939   -8.9112    0.0000 C   0  0  0  0  0  0  0  0  0  0  0  0
   12.4076   -8.4974    0.0000 C   0  0  0  0  0  0  0  0  0  0  0  0
   11.6939   -9.7389    0.0000 O   0  0  0  0  0  0  0  0  0  0  0  0
   13.1215   -8.9150    0.0000 O   0  5  0  0  0  0  0  0  0  0  0  0
   12.4039   -7.6734    0.0000 O   0  0  0  0  0  0  0  0  0  0  0  0
  1  2  1  0  0  0  0
  1  3  1  0  0  0  0
  1  4  1  0  0  0  0
  1  5  2  0  0  0  0
  2  6  1  0  0  0  0
  6  7  1  0  0  0  0
  7  8  1  0  0  0  0
  7  9  2  0  0  0  0
  8 10  1  0  0  0  0
  8 11  2  0  0  0  0
M  CHG  3   3  -1   4  -1  10  -1
M  END
