# Supplementary material for: Thermodynamics and H2 Transfer in a Methanogenic, Syntrophic Community
Source: PLoS Comput Biol. 2015 Jul 6;11(7):e1004364. doi: 10.1371/journal.pcbi.1004364 (PMC4509577; doi:10.1371/journal.pcbi.1004364)
Supplement: S1 File — (ZIP) [file pcbi.1004364.s008.zip › 3psme.mol]

 
  Mrv0541 09081311242D          
 
 21 21  0  0  1  0            999 V2000
   10.5979  -10.5386    0.0000 P   0  0  0  0  0  0  0  0  0  0  0  0
   11.4222  -10.5386    0.0000 O   0  0  0  0  0  0  0  0  0  0  0  0
    9.7810  -10.5425    0.0000 O   0  5  0  0  0  0  0  0  0  0  0  0
   10.5979   -9.7180    0.0000 O   0  5  0  0  0  0  0  0  0  0  0  0
   10.5979  -11.3630    0.0000 O   0  0  0  0  0  0  0  0  0  0  0  0
   12.0957  -10.1340    0.0000 C   0  0  1  0  0  0  0  0  0  0  0  0
   12.8104  -10.5538    0.0000 C   0  0  2  0  0  0  0  0  0  0  0  0
   12.0957   -9.3020    0.0000 C   0  0  0  0  0  0  0  0  0  0  0  0
   13.5328  -10.1340    0.0000 C   0  0  2  0  0  0  0  0  0  0  0  0
   12.8067  -11.3744    0.0000 O   0  0  0  0  0  0  0  0  0  0  0  0
   12.8104   -8.8899    0.0000 C   0  0  0  0  0  0  0  0  0  0  0  0
   14.2812  -10.5462    0.0000 O   0  0  0  0  0  0  0  0  0  0  0  0
   13.5328   -9.3020    0.0000 C   0  0  0  0  0  0  0  0  0  0  0  0
   12.8067   -8.0692    0.0000 C   0  0  0  0  0  0  0  0  0  0  0  0
   14.9959  -10.1340    0.0000 C   0  0  0  0  0  0  0  0  0  0  0  0
   13.5214   -7.6983    0.0000 O   0  5  0  0  0  0  0  0  0  0  0  0
   12.0920   -7.7021    0.0000 O   0  0  0  0  0  0  0  0  0  0  0  0
   15.7068  -10.5462    0.0000 C   0  0  0  0  0  0  0  0  0  0  0  0
   14.9959   -9.4333    0.0000 C   0  0  0  0  0  0  0  0  0  0  0  0
   16.4216  -10.1340    0.0000 O   0  5  0  0  0  0  0  0  0  0  0  0
   15.7068  -11.3668    0.0000 O   0  0  0  0  0  0  0  0  0  0  0  0
  1  2  1  0  0  0  0
  1  3  1  0  0  0  0
  1  4  1  0  0  0  0
  1  5  2  0  0  0  0
  6  2  1  6  0  0  0
  7  6  1  0  0  0  0
  6  8  1  0  0  0  0
  7  9  1  0  0  0  0
  7 10  1  6  0  0  0
  8 11  2  0  0  0  0
  9 12  1  1  0  0  0
  9 13  1  0  0  0  0
 11 14  1  0  0  0  0
 12 15  1  0  0  0  0
 14 16  1  0  0  0  0
 14 17  2  0  0  0  0
 15 18  1  0  0  0  0
 15 19  2  0  0  0  0
 18 20  1  0  0  0  0
 18 21  2  0  0  0  0
 11 13  1  0  0  0  0
M  CHG  4   3  -1   4  -1  16  -1  20  -1
M  END
