# Supplementary material for: Thermodynamics and H2 Transfer in a Methanogenic, Syntrophic Community
Source: PLoS Comput Biol. 2015 Jul 6;11(7):e1004364. doi: 10.1371/journal.pcbi.1004364 (PMC4509577; doi:10.1371/journal.pcbi.1004364)
Supplement: S1 File — (ZIP) [file pcbi.1004364.s008.zip › 3spyr.mol]

 
  Mrv0541 09081311242D          
 
 10  9  0  0  0  0            999 V2000
   10.8075  -12.0863    0.0000 O   0  5  0  0  0  0  0  0  0  0  0  0
   11.5220  -12.4988    0.0000 C   0  0  0  0  0  0  0  0  0  0  0  0
   12.2365  -12.0863    0.0000 C   0  0  0  0  0  0  0  0  0  0  0  0
   12.9509  -12.4988    0.0000 C   0  0  0  0  0  0  0  0  0  0  0  0
   13.7759  -12.4988    0.0000 S   0  0  0  0  0  0  0  0  0  0  0  0
   14.6009  -12.4988    0.0000 O   0  0  0  0  0  0  0  0  0  0  0  0
   13.7759  -11.6738    0.0000 O   0  5  0  0  0  0  0  0  0  0  0  0
   13.7759  -13.3238    0.0000 O   0  0  0  0  0  0  0  0  0  0  0  0
   12.2365  -11.2614    0.0000 O   0  0  0  0  0  0  0  0  0  0  0  0
   11.5220  -13.3236    0.0000 O   0  0  0  0  0  0  0  0  0  0  0  0
  1  2  1  0  0  0  0
  2  3  1  0  0  0  0
  3  4  1  0  0  0  0
  4  5  1  0  0  0  0
  5  6  2  0  0  0  0
  5  7  1  0  0  0  0
  5  8  2  0  0  0  0
  3  9  2  0  0  0  0
  2 10  2  0  0  0  0
M  CHG  2   1  -1   7  -1
M  END
