# Supplementary material for: Thermodynamics and H2 Transfer in a Methanogenic, Syntrophic Community
Source: PLoS Comput Biol. 2015 Jul 6;11(7):e1004364. doi: 10.1371/journal.pcbi.1004364 (PMC4509577; doi:10.1371/journal.pcbi.1004364)
Supplement: S1 File — (ZIP) [file pcbi.1004364.s008.zip › 4abut.mol]

 
  Mrv0541 09081311242D          
 
  7  6  0  0  0  0            999 V2000
   12.8786  -10.8387    0.0000 C   0  0  0  0  0  0  0  0  0  0  0  0
   13.5923  -10.4249    0.0000 C   0  0  0  0  0  0  0  0  0  0  0  0
   12.1648  -10.4249    0.0000 C   0  0  0  0  0  0  0  0  0  0  0  0
   14.3060  -10.8424    0.0000 O   0  5  0  0  0  0  0  0  0  0  0  0
   13.5923   -9.6012    0.0000 O   0  0  0  0  0  0  0  0  0  0  0  0
   11.4474  -10.8387    0.0000 C   0  0  0  0  0  0  0  0  0  0  0  0
   10.7337  -10.4249    0.0000 N   0  3  0  0  0  0  0  0  0  0  0  0
  1  2  1  0  0  0  0
  1  3  1  0  0  0  0
  2  4  1  0  0  0  0
  2  5  2  0  0  0  0
  3  6  1  0  0  0  0
  6  7  1  0  0  0  0
M  CHG  2   4  -1   7   1
M  END
