# Supplementary material for: Thermodynamics and H2 Transfer in a Methanogenic, Syntrophic Community
Source: PLoS Comput Biol. 2015 Jul 6;11(7):e1004364. doi: 10.1371/journal.pcbi.1004364 (PMC4509577; doi:10.1371/journal.pcbi.1004364)
Supplement: S1 File — (ZIP) [file pcbi.1004364.s008.zip › 4abutn.mol]

 
  Mrv0541 09081311242D          
 
  6  5  0  0  0  0            999 V2000
   16.5152  -14.8978    0.0000 C   0  0  0  0  0  0  0  0  0  0  0  0
   17.2275  -15.3070    0.0000 C   0  0  0  0  0  0  0  0  0  0  0  0
   15.7988  -15.3070    0.0000 C   0  0  0  0  0  0  0  0  0  0  0  0
   17.9439  -14.8978    0.0000 C   0  0  0  0  0  0  0  0  0  0  0  0
   15.0864  -14.8978    0.0000 N   0  3  0  0  0  0  0  0  0  0  0  0
   17.9449  -14.0737    0.0000 O   0  0  0  0  0  0  0  0  0  0  0  0
  1  2  1  0  0  0  0
  1  3  1  0  0  0  0
  2  4  1  0  0  0  0
  3  5  1  0  0  0  0
  4  6  2  0  0  0  0
M  CHG  1   5   1
M  END
