# Supplementary material for: Thermodynamics and H2 Transfer in a Methanogenic, Syntrophic Community
Source: PLoS Comput Biol. 2015 Jul 6;11(7):e1004364. doi: 10.1371/journal.pcbi.1004364 (PMC4509577; doi:10.1371/journal.pcbi.1004364)
Supplement: S1 File — (ZIP) [file pcbi.1004364.s008.zip › 4abz.mol]

 
  Mrv0541 09081311242D          
 
 10 10  0  0  0  0            999 V2000
   16.0050  -15.0975    0.0000 C   0  0  0  0  0  0  0  0  0  0  0  0
   16.0050  -15.9225    0.0000 C   0  0  0  0  0  0  0  0  0  0  0  0
   16.7195  -16.3350    0.0000 C   0  0  0  0  0  0  0  0  0  0  0  0
   17.4340  -15.9225    0.0000 C   0  0  0  0  0  0  0  0  0  0  0  0
   17.4340  -15.0975    0.0000 C   0  0  0  0  0  0  0  0  0  0  0  0
   16.7195  -14.6850    0.0000 C   0  0  0  0  0  0  0  0  0  0  0  0
   16.7195  -13.8601    0.0000 C   0  0  0  0  0  0  0  0  0  0  0  0
   15.9951  -13.4418    0.0000 O   0  0  0  0  0  0  0  0  0  0  0  0
   17.4240  -13.4533    0.0000 O   0  5  0  0  0  0  0  0  0  0  0  0
   16.7195  -17.1599    0.0000 N   0  0  0  0  0  0  0  0  0  0  0  0
  1  2  2  0  0  0  0
  2  3  1  0  0  0  0
  3  4  2  0  0  0  0
  4  5  1  0  0  0  0
  5  6  2  0  0  0  0
  1  6  1  0  0  0  0
  6  7  1  0  0  0  0
  7  8  2  0  0  0  0
  7  9  1  0  0  0  0
  3 10  1  0  0  0  0
M  CHG  1   9  -1
M  END
