# Supplementary material for: Thermodynamics and H2 Transfer in a Methanogenic, Syntrophic Community
Source: PLoS Comput Biol. 2015 Jul 6;11(7):e1004364. doi: 10.1371/journal.pcbi.1004364 (PMC4509577; doi:10.1371/journal.pcbi.1004364)
Supplement: S1 File — (ZIP) [file pcbi.1004364.s008.zip › 4ahmmp.mol]

 
  Mrv0541 09081311242D          
 
 10 10  0  0  0  0            999 V2000
   12.7198   -9.5436    0.0000 C   0  0  0  0  0  0  0  0  0  0  0  0
   13.4303   -9.9630    0.0000 C   0  0  0  0  0  0  0  0  0  0  0  0
   12.7198   -8.7122    0.0000 C   0  0  0  0  0  0  0  0  0  0  0  0
   12.0057   -9.9516    0.0000 C   0  0  0  0  0  0  0  0  0  0  0  0
   14.1520   -9.5436    0.0000 N   0  0  0  0  0  0  0  0  0  0  0  0
   13.4266  -10.8280    0.0000 N   0  0  0  0  0  0  0  0  0  0  0  0
   13.4303   -8.3040    0.0000 N   0  0  0  0  0  0  0  0  0  0  0  0
   11.2952   -9.5360    0.0000 O   0  0  0  0  0  0  0  0  0  0  0  0
   14.1520   -8.7122    0.0000 C   0  0  0  0  0  0  0  0  0  0  0  0
   14.8624   -8.3003    0.0000 C   0  0  0  0  0  0  0  0  0  0  0  0
  1  2  2  0  0  0  0
  1  3  1  0  0  0  0
  1  4  1  0  0  0  0
  2  5  1  0  0  0  0
  2  6  1  0  0  0  0
  3  7  2  0  0  0  0
  4  8  1  0  0  0  0
  5  9  2  0  0  0  0
  9 10  1  0  0  0  0
  7  9  1  0  0  0  0
M  END
