# Supplementary material for: Thermodynamics and H2 Transfer in a Methanogenic, Syntrophic Community
Source: PLoS Comput Biol. 2015 Jul 6;11(7):e1004364. doi: 10.1371/journal.pcbi.1004364 (PMC4509577; doi:10.1371/journal.pcbi.1004364)
Supplement: S1 File — (ZIP) [file pcbi.1004364.s008.zip › 4ampm.mol]

 
  Mrv0541 09081311242D          
 
 14 14  0  0  0  0            999 V2000
   15.1816  -10.3886    0.0000 P   0  0  0  0  0  0  0  0  0  0  0  0
   16.0110  -10.3886    0.0000 O   0  0  0  0  0  0  0  0  0  0  0  0
   15.1782   -9.5594    0.0000 O   0  5  0  0  0  0  0  0  0  0  0  0
   14.3559  -10.3852    0.0000 O   0  5  0  0  0  0  0  0  0  0  0  0
   15.1782  -11.2145    0.0000 O   0  0  0  0  0  0  0  0  0  0  0  0
   16.8368  -10.3955    0.0000 C   0  0  0  0  0  0  0  0  0  0  0  0
   17.5491   -9.9895    0.0000 C   0  0  0  0  0  0  0  0  0  0  0  0
   18.2613  -10.4058    0.0000 C   0  0  0  0  0  0  0  0  0  0  0  0
   17.5491   -9.1603    0.0000 C   0  0  0  0  0  0  0  0  0  0  0  0
   18.9770   -9.9895    0.0000 N   0  0  0  0  0  0  0  0  0  0  0  0
   18.2579  -11.2248    0.0000 N   0  0  0  0  0  0  0  0  0  0  0  0
   18.2613   -8.7473    0.0000 N   0  0  0  0  0  0  0  0  0  0  0  0
   18.9770   -9.1603    0.0000 C   0  0  0  0  0  0  0  0  0  0  0  0
   19.6789   -8.7473    0.0000 C   0  0  0  0  0  0  0  0  0  0  0  0
  1  2  1  0  0  0  0
  1  3  1  0  0  0  0
  1  4  1  0  0  0  0
  1  5  2  0  0  0  0
  2  6  1  0  0  0  0
  6  7  1  0  0  0  0
  7  8  2  0  0  0  0
  7  9  1  0  0  0  0
  8 10  1  0  0  0  0
  8 11  1  0  0  0  0
  9 12  2  0  0  0  0
 10 13  2  0  0  0  0
 13 14  1  0  0  0  0
 12 13  1  0  0  0  0
M  CHG  2   3  -1   4  -1
M  END
