# Supplementary material for: Thermodynamics and H2 Transfer in a Methanogenic, Syntrophic Community
Source: PLoS Comput Biol. 2015 Jul 6;11(7):e1004364. doi: 10.1371/journal.pcbi.1004364 (PMC4509577; doi:10.1371/journal.pcbi.1004364)
Supplement: S1 File — (ZIP) [file pcbi.1004364.s008.zip › 4ggaepmamfr.mol]

  Mrv0541 09081311252D          

 36 37  0  0  0  0            999 V2000
   -7.1447    2.4099    0.0000 C   0  0  0  0  0  0  0  0  0  0  0  0
   -6.4302    1.1724    0.0000 C   0  0  0  0  0  0  0  0  0  0  0  0
   -7.8592    1.9974    0.0000 C   0  0  0  0  0  0  0  0  0  0  0  0
   -7.1447    0.7599    0.0000 C   0  0  0  0  0  0  0  0  0  0  0  0
   -0.7145    6.1224    0.0000 C   0  0  0  0  0  0  0  0  0  0  0  0
   -2.8579    3.2349    0.0000 C   0  0  0  0  0  0  0  0  0  0  0  0
   -1.4289    5.7099    0.0000 C   0  0  0  0  0  0  0  0  0  0  0  0
   -2.8579    2.4099    0.0000 C   0  0  0  0  0  0  0  0  0  0  0  0
   -5.7158    2.4099    0.0000 C   0  0  0  0  0  0  0  0  0  0  0  0
   -5.0013    1.9974    0.0000 C   0  0  0  0  0  0  0  0  0  0  0  0
   -9.3744   -1.2981    0.0000 C   0  0  0  0  0  0  0  0  0  0  0  0
  -10.5169   -2.2233    0.0000 C   0  0  0  0  0  0  0  0  0  0  0  0
   -8.5737   -0.0651    0.0000 C   0  0  0  0  0  0  0  0  0  0  0  0
  -10.0418   -0.1421    0.0000 C   0  0  0  0  0  0  0  0  0  0  0  0
   -6.4302    1.9974    0.0000 C   0  0  0  0  0  0  0  0  0  0  0  0
   -9.2881   -0.4776    0.0000 C   0  0  0  0  0  0  0  0  0  0  0  0
   -7.8592    1.1724    0.0000 C   0  0  0  0  0  0  0  0  0  0  0  0
  -10.1813   -1.4696    0.0000 C   0  0  0  0  0  0  0  0  0  0  0  0
   -0.7145    6.9474    0.0000 C   0  0  0  0  0  0  0  0  0  0  0  0
   -2.1434    3.6474    0.0000 C   0  0  0  0  0  0  0  0  0  0  0  0
   -3.5724    1.9974    0.0000 C   0  0  0  0  0  0  0  0  0  0  0  0
   -1.4289    4.8849    0.0000 C   0  0  0  0  0  0  0  0  0  0  0  0
    0.0000    7.3599    0.0000 C   0  0  0  0  0  0  0  0  0  0  0  0
   -1.4289    3.2349    0.0000 C   0  0  0  0  0  0  0  0  0  0  0  0
  -11.3374   -2.3095    0.0000 N   0  3  0  0  0  0  0  0  0  0  0  0
   -1.4289    7.3599    0.0000 N   0  3  0  0  0  0  0  0  0  0  0  0
   -4.2868    2.4099    0.0000 N   0  0  0  0  0  0  0  0  0  0  0  0
   -2.1434    4.4724    0.0000 N   0  0  0  0  0  0  0  0  0  0  0  0
   -3.5724    1.1724    0.0000 O   0  0  0  0  0  0  0  0  0  0  0  0
   -0.7145    4.4724    0.0000 O   0  0  0  0  0  0  0  0  0  0  0  0
    0.0000    8.1849    0.0000 O   0  0  0  0  0  0  0  0  0  0  0  0
    0.7145    6.9474    0.0000 O   0  5  0  0  0  0  0  0  0  0  0  0
   -0.7145    3.6474    0.0000 O   0  0  0  0  0  0  0  0  0  0  0  0
   -1.4289    2.4099    0.0000 O   0  5  0  0  0  0  0  0  0  0  0  0
   -8.5737    0.7599    0.0000 O   0  0  0  0  0  0  0  0  0  0  0  0
  -10.5938   -0.7552    0.0000 O   0  0  0  0  0  0  0  0  0  0  0  0
  3  1  2  0  0  0  0
  4  2  1  0  0  0  0
  7  5  1  0  0  0  0
  8  6  1  0  0  0  0
 10  9  1  0  0  0  0
 15  1  1  0  0  0  0
 15  2  2  0  0  0  0
 15  9  1  0  0  0  0
 16 11  1  0  0  0  0
 16 13  1  0  0  0  0
 16 14  2  0  0  0  0
 17  3  1  0  0  0  0
 17  4  2  0  0  0  0
 18 11  2  0  0  0  0
 18 12  1  0  0  0  0
 19  5  1  0  0  0  0
 20  6  1  0  0  0  0
 21  8  1  0  0  0  0
 22  7  1  0  0  0  0
 23 19  1  0  0  0  0
 24 20  1  0  0  0  0
 25 12  1  0  0  0  0
 19 26  1  0  0  0  0
 27 10  1  0  0  0  0
 27 21  1  0  0  0  0
 20 28  1  0  0  0  0
 28 22  1  0  0  0  0
 29 21  2  0  0  0  0
 22 30  2  0  0  0  0
 31 23  2  0  0  0  0
 32 23  1  0  0  0  0
 33 24  2  0  0  0  0
 34 24  1  0  0  0  0
 35 13  1  0  0  0  0
 35 17  1  0  0  0  0
 36 14  1  0  0  0  0
 36 18  1  0  0  0  0
M  CHG  4  25   1  26   1  32  -1  34  -1
M  END
