# Supplementary material for: Thermodynamics and H2 Transfer in a Methanogenic, Syntrophic Community
Source: PLoS Comput Biol. 2015 Jul 6;11(7):e1004364. doi: 10.1371/journal.pcbi.1004364 (PMC4509577; doi:10.1371/journal.pcbi.1004364)
Supplement: S1 File — (ZIP) [file pcbi.1004364.s008.zip › 4gggaepmamfr.mol]

  Mrv0541 09081311252D          

 45 46  0  0  1  0            999 V2000
   -3.4454    7.6601    0.0000 C   0  0  0  0  0  0  0  0  0  0  0  0
   -4.8743    7.6601    0.0000 C   0  0  0  0  0  0  0  0  0  0  0  0
   -3.4454    8.4851    0.0000 C   0  0  0  0  0  0  0  0  0  0  0  0
   -4.8743    8.4851    0.0000 C   0  0  0  0  0  0  0  0  0  0  0  0
   -3.4454    0.2351    0.0000 C   0  0  0  0  0  0  0  0  0  0  0  0
   -4.8743    3.5351    0.0000 C   0  0  0  0  0  0  0  0  0  0  0  0
   -3.4454    1.0601    0.0000 C   0  0  0  0  0  0  0  0  0  0  0  0
   -5.5888    3.9476    0.0000 C   0  0  0  0  0  0  0  0  0  0  0  0
   -4.1598    6.4226    0.0000 C   0  0  0  0  0  0  0  0  0  0  0  0
   -4.8743    6.0101    0.0000 C   0  0  0  0  0  0  0  0  0  0  0  0
   -5.5418   11.4451    0.0000 C   0  0  0  0  0  0  0  0  0  0  0  0
   -5.7717   12.8971    0.0000 C   0  0  0  0  0  0  0  0  0  0  0  0
   -4.8743   10.1351    0.0000 C   0  0  0  0  0  0  0  0  0  0  0  0
   -4.2069   11.4451    0.0000 C   0  0  0  0  0  0  0  0  0  0  0  0
   -4.1598    7.2476    0.0000 C   0  0  0  0  0  0  0  0  0  0  0  0
   -4.8743   10.9601    0.0000 C   0  0  0  0  0  0  0  0  0  0  0  0
   -4.1598    8.8976    0.0000 C   0  0  0  0  0  0  0  0  0  0  0  0
   -5.2868   12.2297    0.0000 C   0  0  0  0  0  0  0  0  0  0  0  0
   -2.7309   -0.1774    0.0000 C   0  0  2  0  0  0  0  0  0  0  0  0
   -4.8743    2.7101    0.0000 C   0  0  1  0  0  0  0  0  0  0  0  0
   -5.5888    4.7726    0.0000 C   0  0  0  0  0  0  0  0  0  0  0  0
   -4.1598    1.4726    0.0000 C   0  0  0  0  0  0  0  0  0  0  0  0
   -2.0164    0.2351    0.0000 C   0  0  0  0  0  0  0  0  0  0  0  0
   -5.5888    2.2976    0.0000 C   0  0  0  0  0  0  0  0  0  0  0  0
   -5.4362   13.6508    0.0000 N   0  3  0  0  0  0  0  0  0  0  0  0
   -2.7309   -1.0024    0.0000 N   0  0  0  0  0  0  0  0  0  0  0  0
   -4.8743    5.1851    0.0000 N   0  0  0  0  0  0  0  0  0  0  0  0
   -4.1598    2.2976    0.0000 N   0  0  0  0  0  0  0  0  0  0  0  0
   -6.3033    5.1851    0.0000 O   0  0  0  0  0  0  0  0  0  0  0  0
   -4.8743    1.0601    0.0000 O   0  0  0  0  0  0  0  0  0  0  0  0
   -2.0164    1.0601    0.0000 O   0  0  0  0  0  0  0  0  0  0  0  0
   -1.3020   -0.1774    0.0000 O   0  5  0  0  0  0  0  0  0  0  0  0
   -5.5888    1.4726    0.0000 O   0  0  0  0  0  0  0  0  0  0  0  0
   -6.3033    2.7101    0.0000 O   0  5  0  0  0  0  0  0  0  0  0  0
   -4.1598    9.7226    0.0000 O   0  0  0  0  0  0  0  0  0  0  0  0
   -4.4618   12.2297    0.0000 O   0  0  0  0  0  0  0  0  0  0  0  0
    0.1270   -0.1774    0.0000 N   0  3  0  0  0  0  0  0  0  0  0  0
    0.1270   -1.0024    0.0000 C   0  0  1  0  0  0  0  0  0  0  0  0
   -0.5875   -1.4149    0.0000 C   0  0  0  0  0  0  0  0  0  0  0  0
   -1.3020   -1.0024    0.0000 C   0  0  0  0  0  0  0  0  0  0  0  0
   -2.0164   -1.4149    0.0000 C   0  0  0  0  0  0  0  0  0  0  0  0
   -2.0164   -2.2399    0.0000 O   0  0  0  0  0  0  0  0  0  0  0  0
    0.8414   -1.4149    0.0000 C   0  0  0  0  0  0  0  0  0  0  0  0
    1.5559   -1.0024    0.0000 O   0  5  0  0  0  0  0  0  0  0  0  0
    0.8414   -2.2399    0.0000 O   0  0  0  0  0  0  0  0  0  0  0  0
  3  1  2  0  0  0  0
  4  2  1  0  0  0  0
  7  5  1  0  0  0  0
  8  6  1  0  0  0  0
 10  9  1  0  0  0  0
 15  1  1  0  0  0  0
 15  2  2  0  0  0  0
 15  9  1  0  0  0  0
 16 11  1  0  0  0  0
 16 13  1  0  0  0  0
 16 14  2  0  0  0  0
 17  3  1  0  0  0  0
 17  4  2  0  0  0  0
 18 11  2  0  0  0  0
 18 12  1  0  0  0  0
 19  5  1  0  0  0  0
 20  6  1  0  0  0  0
 21  8  1  0  0  0  0
 22  7  1  0  0  0  0
 19 23  1  0  0  0  0
 20 24  1  0  0  0  0
 25 12  1  0  0  0  0
 19 26  1  6  0  0  0
 27 10  1  0  0  0  0
 27 21  1  0  0  0  0
 20 28  1  6  0  0  0
 28 22  1  0  0  0  0
 29 21  2  0  0  0  0
 22 30  2  0  0  0  0
 31 23  2  0  0  0  0
 32 23  1  0  0  0  0
 33 24  2  0  0  0  0
 34 24  1  0  0  0  0
 35 13  1  0  0  0  0
 35 17  1  0  0  0  0
 36 14  1  0  0  0  0
 36 18  1  0  0  0  0
 38 37  1  6  0  0  0
 38 39  1  0  0  0  0
 39 40  1  0  0  0  0
 40 41  1  0  0  0  0
 41 42  2  0  0  0  0
 38 43  1  0  0  0  0
 43 44  1  0  0  0  0
 43 45  2  0  0  0  0
 26 41  1  0  0  0  0
M  CHG  5  25   1  32  -1  34  -1  37   1  44  -1
M  END
