# Supplementary material for: Thermodynamics and H2 Transfer in a Methanogenic, Syntrophic Community
Source: PLoS Comput Biol. 2015 Jul 6;11(7):e1004364. doi: 10.1371/journal.pcbi.1004364 (PMC4509577; doi:10.1371/journal.pcbi.1004364)
Supplement: S1 File — (ZIP) [file pcbi.1004364.s008.zip › 4hba.mol]

 C7H8O2 
  Mrv0541 09081311252D          

  9  9  0  0  0  0            999 V2000
   -0.0971   -0.4305    0.0000 C   0  0  0  0  0  0  0  0  0  0  0  0
    0.6211   -0.0245    0.0000 C   0  0  0  0  0  0  0  0  0  0  0  0
   -0.8124   -0.0171    0.0000 C   0  0  0  0  0  0  0  0  0  0  0  0
   -0.1360   -1.2559    0.0000 C   0  0  0  0  0  0  0  0  0  0  0  0
    0.6276    0.7977    0.0000 C   0  0  0  0  0  0  0  0  0  0  0  0
   -0.8061    0.8091    0.0000 C   0  0  0  0  0  0  0  0  0  0  0  0
    0.6122   -1.5935    0.0000 O   0  0  0  0  0  0  0  0  0  0  0  0
   -0.0858    1.2093    0.0000 C   0  0  0  0  0  0  0  0  0  0  0  0
    0.1128    1.9909    0.0000 O   0  0  0  0  0  0  0  0  0  0  0  0
  1  2  2  0  0  0  0
  1  3  1  0  0  0  0
  1  4  1  0  0  0  0
  2  5  1  0  0  0  0
  3  6  2  0  0  0  0
  4  7  1  0  0  0  0
  5  8  2  0  0  0  0
  6  8  1  0  0  0  0
  8  9  1  0  0  0  0
M  END
