# Supplementary material for: Thermodynamics and H2 Transfer in a Methanogenic, Syntrophic Community
Source: PLoS Comput Biol. 2015 Jul 6;11(7):e1004364. doi: 10.1371/journal.pcbi.1004364 (PMC4509577; doi:10.1371/journal.pcbi.1004364)
Supplement: S1 File — (ZIP) [file pcbi.1004364.s008.zip › 4hphac.mol]

 
  Mrv0541 09081311252D          
 
 11 11  0  0  0  0            999 V2000
   14.4701  -13.2901    0.0000 C   0  0  0  0  0  0  0  0  0  0  0  0
   15.1920  -12.8776    0.0000 C   0  0  0  0  0  0  0  0  0  0  0  0
   14.4667  -14.1151    0.0000 C   0  0  0  0  0  0  0  0  0  0  0  0
   13.7620  -12.8708    0.0000 C   0  0  0  0  0  0  0  0  0  0  0  0
   15.9036  -13.3004    0.0000 C   0  0  0  0  0  0  0  0  0  0  0  0
   15.1782  -14.5310    0.0000 C   0  0  0  0  0  0  0  0  0  0  0  0
   13.0436  -13.2798    0.0000 C   0  0  0  0  0  0  0  0  0  0  0  0
   15.8967  -14.1288    0.0000 C   0  0  0  0  0  0  0  0  0  0  0  0
   12.3286  -12.8604    0.0000 O   0  5  0  0  0  0  0  0  0  0  0  0
   13.0332  -14.1014    0.0000 O   0  0  0  0  0  0  0  0  0  0  0  0
   16.6082  -14.5448    0.0000 O   0  0  0  0  0  0  0  0  0  0  0  0
  1  2  2  0  0  0  0
  1  3  1  0  0  0  0
  1  4  1  0  0  0  0
  2  5  1  0  0  0  0
  3  6  2  0  0  0  0
  4  7  1  0  0  0  0
  5  8  2  0  0  0  0
  7  9  1  0  0  0  0
  7 10  2  0  0  0  0
  8 11  1  0  0  0  0
  6  8  1  0  0  0  0
M  CHG  1   9  -1
M  END
