# Supplementary material for: Thermodynamics and H2 Transfer in a Methanogenic, Syntrophic Community
Source: PLoS Comput Biol. 2015 Jul 6;11(7):e1004364. doi: 10.1371/journal.pcbi.1004364 (PMC4509577; doi:10.1371/journal.pcbi.1004364)
Supplement: S1 File — (ZIP) [file pcbi.1004364.s008.zip › 4mhetz.mol]

 
  Mrv0541 09081311252D          
 
  9  9  0  0  0  0            999 V2000
   10.4308  -10.1744    0.0000 C   0  0  0  0  0  0  0  0  0  0  0  0
   10.6704  -10.9639    0.0000 N   0  0  0  0  0  0  0  0  0  0  0  0
   11.4952  -10.9801    0.0000 C   0  0  0  0  0  0  0  0  0  0  0  0
   11.7655  -10.2007    0.0000 C   0  0  0  0  0  0  0  0  0  0  0  0
   11.1077   -9.7027    0.0000 S   0  0  0  0  0  0  0  0  0  0  0  0
   11.9676  -11.6579    0.0000 C   0  0  0  0  0  0  0  0  0  0  0  0
   12.4706   -9.7762    0.0000 C   0  0  0  0  0  0  0  0  0  0  0  0
   13.1851  -10.1887    0.0000 C   0  0  0  0  0  0  0  0  0  0  0  0
   13.8995   -9.7762    0.0000 O   0  0  0  0  0  0  0  0  0  0  0  0
  1  2  2  0  0  0  0
  2  3  1  0  0  0  0
  3  4  2  0  0  0  0
  4  5  1  0  0  0  0
  1  5  1  0  0  0  0
  3  6  1  0  0  0  0
  4  7  1  0  0  0  0
  7  8  1  0  0  0  0
  8  9  1  0  0  0  0
M  END
