# Supplementary material for: Thermodynamics and H2 Transfer in a Methanogenic, Syntrophic Community
Source: PLoS Comput Biol. 2015 Jul 6;11(7):e1004364. doi: 10.1371/journal.pcbi.1004364 (PMC4509577; doi:10.1371/journal.pcbi.1004364)
Supplement: S1 File — (ZIP) [file pcbi.1004364.s008.zip › 4mop.mol]

 
  Mrv0541 09081311252D          
 
  9  8  0  0  0  0            999 V2000
   13.4103   -9.3247    0.0000 C   0  0  0  0  0  0  0  0  0  0  0  0
   12.6927   -9.7386    0.0000 C   0  0  0  0  0  0  0  0  0  0  0  0
   14.1240   -9.7386    0.0000 C   0  0  0  0  0  0  0  0  0  0  0  0
   13.4103   -8.5384    0.0000 O   0  0  0  0  0  0  0  0  0  0  0  0
   11.9790   -9.3247    0.0000 C   0  0  0  0  0  0  0  0  0  0  0  0
   14.8377   -9.3247    0.0000 O   0  5  0  0  0  0  0  0  0  0  0  0
   14.1240  -10.6863    0.0000 O   0  0  0  0  0  0  0  0  0  0  0  0
   11.2652   -9.7386    0.0000 C   0  0  0  0  0  0  0  0  0  0  0  0
   11.9790   -8.5384    0.0000 C   0  0  0  0  0  0  0  0  0  0  0  0
  1  2  1  0  0  0  0
  1  3  1  0  0  0  0
  1  4  2  0  0  0  0
  2  5  1  0  0  0  0
  3  6  1  0  0  0  0
  3  7  2  0  0  0  0
  5  8  1  0  0  0  0
  5  9  1  0  0  0  0
M  CHG  1   6  -1
M  END
