# Supplementary material for: Thermodynamics and H2 Transfer in a Methanogenic, Syntrophic Community
Source: PLoS Comput Biol. 2015 Jul 6;11(7):e1004364. doi: 10.1371/journal.pcbi.1004364 (PMC4509577; doi:10.1371/journal.pcbi.1004364)
Supplement: S1 File — (ZIP) [file pcbi.1004364.s008.zip › 4mpetz.mol]

 
  Mrv0541 09081311252D          
 
 13 13  0  0  0  0            999 V2000
   11.9933  -10.0757    0.0000 C   0  0  0  0  0  0  0  0  0  0  0  0
   12.2564  -10.8576    0.0000 N   0  0  0  0  0  0  0  0  0  0  0  0
   13.0814  -10.8490    0.0000 C   0  0  0  0  0  0  0  0  0  0  0  0
   13.3281  -10.0617    0.0000 C   0  0  0  0  0  0  0  0  0  0  0  0
   12.6556   -9.5838    0.0000 S   0  0  0  0  0  0  0  0  0  0  0  0
   14.0380   -9.6524    0.0000 C   0  0  0  0  0  0  0  0  0  0  0  0
   14.7525  -10.0648    0.0000 C   0  0  0  0  0  0  0  0  0  0  0  0
   15.4669   -9.6524    0.0000 O   0  0  0  0  0  0  0  0  0  0  0  0
   13.5711  -11.5085    0.0000 C   0  0  0  0  0  0  0  0  0  0  0  0
   16.1814   -9.2399    0.0000 P   0  0  0  0  0  0  0  0  0  0  0  0
   16.8959   -8.8274    0.0000 O   0  0  0  0  0  0  0  0  0  0  0  0
   15.7661   -8.5204    0.0000 O   0  5  0  0  0  0  0  0  0  0  0  0
   16.5909   -9.9493    0.0000 O   0  5  0  0  0  0  0  0  0  0  0  0
  1  2  2  0  0  0  0
  2  3  1  0  0  0  0
  3  4  2  0  0  0  0
  4  5  1  0  0  0  0
  1  5  1  0  0  0  0
  4  6  1  0  0  0  0
  6  7  1  0  0  0  0
  7  8  1  0  0  0  0
  3  9  1  0  0  0  0
  8 10  1  0  0  0  0
 10 11  2  0  0  0  0
 10 12  1  0  0  0  0
 10 13  1  0  0  0  0
M  CHG  2  12  -1  13  -1
M  END
