# Supplementary material for: Thermodynamics and H2 Transfer in a Methanogenic, Syntrophic Community
Source: PLoS Comput Biol. 2015 Jul 6;11(7):e1004364. doi: 10.1371/journal.pcbi.1004364 (PMC4509577; doi:10.1371/journal.pcbi.1004364)
Supplement: S1 File — (ZIP) [file pcbi.1004364.s008.zip › 4pasp.mol]

 
  Mrv0541 09081311252D          
 
 13 12  0  0  1  0            999 V2000
   14.8075  -11.7122    0.0000 C   0  0  0  0  0  0  0  0  0  0  0  0
   15.4768  -11.2520    0.0000 C   0  0  0  0  0  0  0  0  0  0  0  0
   16.2297  -11.6285    0.0000 C   0  0  1  0  0  0  0  0  0  0  0  0
   16.9408  -11.2520    0.0000 C   0  0  0  0  0  0  0  0  0  0  0  0
   16.2297  -12.5487    0.0000 N   0  3  0  0  0  0  0  0  0  0  0  0
   17.6519  -11.6703    0.0000 O   0  5  0  0  0  0  0  0  0  0  0  0
   16.9408  -10.4155    0.0000 O   0  0  0  0  0  0  0  0  0  0  0  0
   14.0546  -11.3357    0.0000 O   0  0  0  0  0  0  0  0  0  0  0  0
   14.8075  -12.5487    0.0000 O   0  0  0  0  0  0  0  0  0  0  0  0
   13.2598  -11.3357    0.0000 P   0  0  0  0  0  0  0  0  0  0  0  0
   13.2598  -10.4991    0.0000 O   0  0  0  0  0  0  0  0  0  0  0  0
   12.4651  -11.3357    0.0000 O   0  5  0  0  0  0  0  0  0  0  0  0
   13.2598  -12.1723    0.0000 O   0  5  0  0  0  0  0  0  0  0  0  0
  1  2  1  0  0  0  0
  3  2  1  0  0  0  0
  3  4  1  0  0  0  0
  3  5  1  1  0  0  0
  4  6  1  0  0  0  0
  4  7  2  0  0  0  0
  1  8  1  0  0  0  0
  1  9  2  0  0  0  0
 10 11  2  0  0  0  0
 10 12  1  0  0  0  0
 10  8  1  0  0  0  0
 10 13  1  0  0  0  0
M  CHG  4   5   1   6  -1  12  -1  13  -1
M  END
