# Supplementary material for: Thermodynamics and H2 Transfer in a Methanogenic, Syntrophic Community
Source: PLoS Comput Biol. 2015 Jul 6;11(7):e1004364. doi: 10.1371/journal.pcbi.1004364 (PMC4509577; doi:10.1371/journal.pcbi.1004364)
Supplement: S1 File — (ZIP) [file pcbi.1004364.s008.zip › 4ppan.mol]

  Mrv0541 09081311252D          

 19 18  0  0  1  0            999 V2000
   -0.0750    0.4776    0.0000 C   0  0  2  0  0  0  0  0  0  0  0  0
   -0.7895    0.0651    0.0000 C   0  0  0  0  0  0  0  0  0  0  0  0
    0.6394    0.0651    0.0000 C   0  0  0  0  0  0  0  0  0  0  0  0
   -0.0750    1.3026    0.0000 O   0  0  0  0  0  0  0  0  0  0  0  0
   -1.5040   -0.3474    0.0000 C   0  0  0  0  0  0  0  0  0  0  0  0
   -0.3770   -0.6494    0.0000 C   0  0  0  0  0  0  0  0  0  0  0  0
   -1.2020    0.7796    0.0000 C   0  0  0  0  0  0  0  0  0  0  0  0
    1.3539    0.4776    0.0000 N   0  0  0  0  0  0  0  0  0  0  0  0
    0.6394   -0.7599    0.0000 O   0  0  0  0  0  0  0  0  0  0  0  0
   -2.2184    0.0651    0.0000 O   0  0  0  0  0  0  0  0  0  0  0  0
    2.0684    0.0651    0.0000 C   0  0  0  0  0  0  0  0  0  0  0  0
   -2.9329   -0.3474    0.0000 P   0  0  0  0  0  0  0  0  0  0  0  0
    2.7828    0.4776    0.0000 C   0  0  0  0  0  0  0  0  0  0  0  0
   -3.6474   -0.7599    0.0000 O   0  5  0  0  0  0  0  0  0  0  0  0
   -2.5204   -1.0619    0.0000 O   0  5  0  0  0  0  0  0  0  0  0  0
   -3.3454    0.3671    0.0000 O   0  0  0  0  0  0  0  0  0  0  0  0
    3.4973    0.0651    0.0000 C   0  0  0  0  0  0  0  0  0  0  0  0
    4.2118    0.4776    0.0000 O   0  5  0  0  0  0  0  0  0  0  0  0
    3.4973   -0.7599    0.0000 O   0  0  0  0  0  0  0  0  0  0  0  0
  1  2  1  0  0  0  0
  1  3  1  0  0  0  0
  1  4  1  1  0  0  0
  2  5  1  0  0  0  0
  2  6  1  0  0  0  0
  2  7  1  0  0  0  0
  3  8  1  0  0  0  0
  3  9  2  0  0  0  0
  5 10  1  0  0  0  0
  8 11  1  0  0  0  0
 10 12  1  0  0  0  0
 11 13  1  0  0  0  0
 12 14  1  0  0  0  0
 12 15  1  0  0  0  0
 12 16  2  0  0  0  0
 13 17  1  0  0  0  0
 17 18  1  0  0  0  0
 17 19  2  0  0  0  0
M  CHG  3  14  -1  15  -1  18  -1
M  END
