# Supplementary material for: Thermodynamics and H2 Transfer in a Methanogenic, Syntrophic Community
Source: PLoS Comput Biol. 2015 Jul 6;11(7):e1004364. doi: 10.1371/journal.pcbi.1004364 (PMC4509577; doi:10.1371/journal.pcbi.1004364)
Supplement: S1 File — (ZIP) [file pcbi.1004364.s008.zip › 4ppcys.mol]

  Mrv0541 09081311252D          
 
 25 24  0  0  1  0            999 V2000
    9.7802  -10.1928    0.0000 C   0  0  2  0  0  0  0  0  0  0  0  0
    9.2401   -9.5692    0.0000 C   0  0  0  0  0  0  0  0  0  0  0  0
   10.5902  -10.0369    0.0000 C   0  0  0  0  0  0  0  0  0  0  0  0
    9.5101  -10.9723    0.0000 O   0  0  0  0  0  0  0  0  0  0  0  0
    8.7001   -8.9455    0.0000 C   0  0  0  0  0  0  0  0  0  0  0  0
    8.6165  -10.1093    0.0000 C   0  0  0  0  0  0  0  0  0  0  0  0
    9.8637   -9.0291    0.0000 C   0  0  0  0  0  0  0  0  0  0  0  0
   11.1303  -10.6605    0.0000 N   0  0  0  0  0  0  0  0  0  0  0  0
   10.8603   -9.2574    0.0000 O   0  0  0  0  0  0  0  0  0  0  0  0
    7.8900   -9.1015    0.0000 O   0  0  0  0  0  0  0  0  0  0  0  0
   11.9404  -10.5045    0.0000 C   0  0  0  0  0  0  0  0  0  0  0  0
    7.3499   -8.4779    0.0000 P   0  0  0  0  0  0  0  0  0  0  0  0
   12.4804  -11.1282    0.0000 C   0  0  0  0  0  0  0  0  0  0  0  0
    6.8099   -7.8543    0.0000 O   0  5  0  0  0  0  0  0  0  0  0  0
    6.7263   -9.0179    0.0000 O   0  5  0  0  0  0  0  0  0  0  0  0
    7.9735   -7.9378    0.0000 O   0  0  0  0  0  0  0  0  0  0  0  0
   13.2906  -10.9723    0.0000 C   0  0  0  0  0  0  0  0  0  0  0  0
   13.8305  -11.5959    0.0000 N   0  0  0  0  0  0  0  0  0  0  0  0
   13.5606  -10.1928    0.0000 O   0  0  0  0  0  0  0  0  0  0  0  0
   14.6407  -11.4400    0.0000 C   0  0  2  0  0  0  0  0  0  0  0  0
   15.1808  -12.0636    0.0000 C   0  0  0  0  0  0  0  0  0  0  0  0
   14.9107  -10.6605    0.0000 C   0  0  0  0  0  0  0  0  0  0  0  0
   15.9908  -11.9077    0.0000 O   0  5  0  0  0  0  0  0  0  0  0  0
   14.9107  -12.8431    0.0000 O   0  0  0  0  0  0  0  0  0  0  0  0
   15.7208  -10.5045    0.0000 S   0  0  0  0  0  0  0  0  0  0  0  0
  1  2  1  0  0  0  0
  1  3  1  0  0  0  0
  1  4  1  6  0  0  0
  2  5  1  0  0  0  0
  2  6  1  0  0  0  0
  2  7  1  0  0  0  0
  3  8  1  0  0  0  0
  3  9  2  0  0  0  0
  5 10  1  0  0  0  0
  8 11  1  0  0  0  0
 10 12  1  0  0  0  0
 11 13  1  0  0  0  0
 12 14  1  0  0  0  0
 12 15  1  0  0  0  0
 12 16  2  0  0  0  0
 13 17  1  0  0  0  0
 17 18  1  0  0  0  0
 17 19  2  0  0  0  0
 20 18  1  1  0  0  0
 20 21  1  0  0  0  0
 20 22  1  0  0  0  0
 21 23  1  0  0  0  0
 21 24  2  0  0  0  0
 22 25  1  0  0  0  0
M  CHG  3  14  -1  15  -1  23  -1
M  END
