# Supplementary material for: Thermodynamics and H2 Transfer in a Methanogenic, Syntrophic Community
Source: PLoS Comput Biol. 2015 Jul 6;11(7):e1004364. doi: 10.1371/journal.pcbi.1004364 (PMC4509577; doi:10.1371/journal.pcbi.1004364)
Supplement: S1 File — (ZIP) [file pcbi.1004364.s008.zip › 4r5au.mol]

 
  Mrv0541 09081311252D          
 
 19 19  0  0  1  0            999 V2000
   14.6898  -10.8111    0.0000 N   0  0  0  0  0  0  0  0  0  0  0  0
   14.6898  -11.6361    0.0000 C   0  0  0  0  0  0  0  0  0  0  0  0
   15.3911  -12.0486    0.0000 N   0  0  0  0  0  0  0  0  0  0  0  0
   16.1337  -11.6361    0.0000 C   0  0  0  0  0  0  0  0  0  0  0  0
   16.1337  -10.8111    0.0000 C   0  0  0  0  0  0  0  0  0  0  0  0
   15.3911  -10.3985    0.0000 C   0  0  0  0  0  0  0  0  0  0  0  0
   15.3911   -9.5735    0.0000 O   0  0  0  0  0  0  0  0  0  0  0  0
   13.9886  -12.0486    0.0000 O   0  0  0  0  0  0  0  0  0  0  0  0
   16.8349  -10.3985    0.0000 N   0  0  0  0  0  0  0  0  0  0  0  0
   16.8349  -12.0486    0.0000 N   0  0  0  0  0  0  0  0  0  0  0  0
   17.2474  -12.7499    0.0000 C   0  0  0  0  0  0  0  0  0  0  0  0
   16.8349  -13.4924    0.0000 C   0  0  1  0  0  0  0  0  0  0  0  0
   17.2474  -14.1937    0.0000 C   0  0  1  0  0  0  0  0  0  0  0  0
   16.8349  -14.8949    0.0000 C   0  0  1  0  0  0  0  0  0  0  0  0
   17.2474  -15.6374    0.0000 C   0  0  0  0  0  0  0  0  0  0  0  0
   16.0100  -13.5025    0.0000 O   0  0  0  0  0  0  0  0  0  0  0  0
   18.0725  -14.1937    0.0000 O   0  0  0  0  0  0  0  0  0  0  0  0
   16.0100  -14.8848    0.0000 O   0  0  0  0  0  0  0  0  0  0  0  0
   18.0724  -15.6476    0.0000 O   0  0  0  0  0  0  0  0  0  0  0  0
  1  2  1  0  0  0  0
  2  3  1  0  0  0  0
  3  4  1  0  0  0  0
  4  5  2  0  0  0  0
  5  6  1  0  0  0  0
  1  6  1  0  0  0  0
  6  7  2  0  0  0  0
  2  8  2  0  0  0  0
  5  9  1  0  0  0  0
  4 10  1  0  0  0  0
 10 11  1  0  0  0  0
 12 11  1  0  0  0  0
 13 12  1  0  0  0  0
 13 14  1  0  0  0  0
 14 15  1  0  0  0  0
 12 16  1  1  0  0  0
 13 17  1  6  0  0  0
 14 18  1  1  0  0  0
 15 19  1  0  0  0  0
M  END
