# Supplementary material for: Thermodynamics and H2 Transfer in a Methanogenic, Syntrophic Community
Source: PLoS Comput Biol. 2015 Jul 6;11(7):e1004364. doi: 10.1371/journal.pcbi.1004364 (PMC4509577; doi:10.1371/journal.pcbi.1004364)
Supplement: S1 File — (ZIP) [file pcbi.1004364.s008.zip › 5aizc.mol]

 
  Mrv0541 09081311252D          
 
 22 23  0  0  1  0            999 V2000
   11.6724  -10.0372    0.0000 N   0  0  0  0  0  0  0  0  0  0  0  0
   11.1048  -10.7638    0.0000 C   0  0  2  0  0  0  0  0  0  0  0  0
   12.5012  -10.0372    0.0000 C   0  0  0  0  0  0  0  0  0  0  0  0
   11.4227   -9.2501    0.0000 C   0  0  0  0  0  0  0  0  0  0  0  0
   10.4312  -10.2870    0.0000 O   0  0  0  0  0  0  0  0  0  0  0  0
   10.8475  -11.5509    0.0000 C   0  0  1  0  0  0  0  0  0  0  0  0
   12.7547   -9.2501    0.0000 C   0  0  0  0  0  0  0  0  0  0  0  0
   12.9855  -10.7032    0.0000 N   0  0  0  0  0  0  0  0  0  0  0  0
   12.0848   -8.7733    0.0000 N   0  0  0  0  0  0  0  0  0  0  0  0
    9.7728  -10.7638    0.0000 C   0  0  1  0  0  0  0  0  0  0  0  0
   10.0225  -11.5509    0.0000 C   0  0  1  0  0  0  0  0  0  0  0  0
   11.3318  -12.2170    0.0000 O   0  0  0  0  0  0  0  0  0  0  0  0
   13.5342   -8.9928    0.0000 C   0  0  0  0  0  0  0  0  0  0  0  0
    8.9895  -10.5065    0.0000 C   0  0  0  0  0  0  0  0  0  0  0  0
    9.5343  -12.2170    0.0000 O   0  0  0  0  0  0  0  0  0  0  0  0
   14.1473   -9.5453    0.0000 O   0  5  0  0  0  0  0  0  0  0  0  0
   13.7008   -8.1867    0.0000 O   0  0  0  0  0  0  0  0  0  0  0  0
    8.8229   -9.7005    0.0000 O   0  0  0  0  0  0  0  0  0  0  0  0
    7.9942   -9.7005    0.0000 P   0  0  0  0  0  0  0  0  0  0  0  0
    7.1730   -9.7005    0.0000 O   0  5  0  0  0  0  0  0  0  0  0  0
    7.9980   -8.8793    0.0000 O   0  5  0  0  0  0  0  0  0  0  0  0
    7.9904  -10.5254    0.0000 O   0  0  0  0  0  0  0  0  0  0  0  0
  2  1  1  1  0  0  0
  1  3  1  0  0  0  0
  1  4  1  0  0  0  0
  2  5  1  0  0  0  0
  6  2  1  0  0  0  0
  3  7  2  0  0  0  0
  3  8  1  0  0  0  0
  4  9  2  0  0  0  0
 10  5  1  0  0  0  0
  6 11  1  0  0  0  0
  6 12  1  6  0  0  0
  7 13  1  0  0  0  0
 10 14  1  1  0  0  0
 11 15  1  6  0  0  0
 13 16  1  0  0  0  0
 13 17  2  0  0  0  0
 14 18  1  0  0  0  0
 18 19  1  0  0  0  0
 19 20  1  0  0  0  0
 19 21  1  0  0  0  0
 19 22  2  0  0  0  0
  7  9  1  0  0  0  0
 11 10  1  0  0  0  0
M  CHG  3  16  -1  20  -1  21  -1
M  END
