# Supplementary material for: Thermodynamics and H2 Transfer in a Methanogenic, Syntrophic Community
Source: PLoS Comput Biol. 2015 Jul 6;11(7):e1004364. doi: 10.1371/journal.pcbi.1004364 (PMC4509577; doi:10.1371/journal.pcbi.1004364)
Supplement: S1 File — (ZIP) [file pcbi.1004364.s008.zip › 5aop.mol]

 
  Mrv0541 09081311252D          
 
  9  8  0  0  0  0            999 V2000
   12.3525   -9.3267    0.0000 C   0  0  0  0  0  0  0  0  0  0  0  0
   13.0678   -9.7376    0.0000 C   0  0  0  0  0  0  0  0  0  0  0  0
   11.6334   -9.7376    0.0000 C   0  0  0  0  0  0  0  0  0  0  0  0
   12.3525   -8.5800    0.0000 O   0  0  0  0  0  0  0  0  0  0  0  0
   13.7832   -9.3267    0.0000 C   0  0  0  0  0  0  0  0  0  0  0  0
   10.9180   -9.3267    0.0000 N   0  3  0  0  0  0  0  0  0  0  0  0
   14.5023   -9.7376    0.0000 C   0  0  0  0  0  0  0  0  0  0  0  0
   15.2176   -9.3267    0.0000 O   0  5  0  0  0  0  0  0  0  0  0  0
   14.5023  -10.6084    0.0000 O   0  0  0  0  0  0  0  0  0  0  0  0
  1  2  1  0  0  0  0
  1  3  1  0  0  0  0
  1  4  2  0  0  0  0
  2  5  1  0  0  0  0
  3  6  1  0  0  0  0
  5  7  1  0  0  0  0
  7  8  1  0  0  0  0
  7  9  2  0  0  0  0
M  CHG  2   6   1   8  -1
M  END
