# Supplementary material for: Thermodynamics and H2 Transfer in a Methanogenic, Syntrophic Community
Source: PLoS Comput Biol. 2015 Jul 6;11(7):e1004364. doi: 10.1371/journal.pcbi.1004364 (PMC4509577; doi:10.1371/journal.pcbi.1004364)
Supplement: S1 File — (ZIP) [file pcbi.1004364.s008.zip › 5aprbu.mol]

  Mrv0541 09081311252D          
 
 23 23  0  0  1  0            999 V2000
   12.1140  -12.1248    0.0000 N   0  0  0  0  0  0  0  0  0  0  0  0
   11.3995  -11.7123    0.0000 C   0  0  0  0  0  0  0  0  0  0  0  0
   10.6850  -12.1248    0.0000 C   0  0  0  0  0  0  0  0  0  0  0  0
   11.3995  -10.8873    0.0000 N   0  0  0  0  0  0  0  0  0  0  0  0
    9.9706  -11.7123    0.0000 C   0  0  0  0  0  0  0  0  0  0  0  0
   10.6850  -12.9498    0.0000 N   0  0  0  0  0  0  0  0  0  0  0  0
   10.6850  -10.4748    0.0000 C   0  0  0  0  0  0  0  0  0  0  0  0
    9.9706  -10.8873    0.0000 N   0  0  0  0  0  0  0  0  0  0  0  0
    9.2561  -12.1248    0.0000 O   0  0  0  0  0  0  0  0  0  0  0  0
   10.6850   -9.6498    0.0000 O   0  0  0  0  0  0  0  0  0  0  0  0
   12.8285  -11.7123    0.0000 C   0  0  0  0  0  0  0  0  0  0  0  0
   13.5429  -12.1248    0.0000 C   0  0  1  0  0  0  0  0  0  0  0  0
   14.2574  -11.7123    0.0000 C   0  0  1  0  0  0  0  0  0  0  0  0
   14.9719  -12.1248    0.0000 C   0  0  2  0  0  0  0  0  0  0  0  0
   14.9719  -12.9498    0.0000 O   0  0  0  0  0  0  0  0  0  0  0  0
   13.5429  -12.9498    0.0000 O   0  0  0  0  0  0  0  0  0  0  0  0
   14.2574  -10.8873    0.0000 O   0  0  0  0  0  0  0  0  0  0  0  0
   15.6863  -11.7123    0.0000 C   0  0  0  0  0  0  0  0  0  0  0  0
   16.4008  -12.1248    0.0000 O   0  0  0  0  0  0  0  0  0  0  0  0
   17.1153  -11.7123    0.0000 P   0  0  0  0  0  0  0  0  0  0  0  0
   17.8297  -11.2998    0.0000 O   0  5  0  0  0  0  0  0  0  0  0  0
   17.5278  -12.4268    0.0000 O   0  0  0  0  0  0  0  0  0  0  0  0
   16.7028  -10.9978    0.0000 O   0  5  0  0  0  0  0  0  0  0  0  0
  1  2  1  0  0  0  0
  2  3  2  0  0  0  0
  2  4  1  0  0  0  0
  3  5  1  0  0  0  0
  3  6  1  0  0  0  0
  4  7  1  0  0  0  0
  5  8  1  0  0  0  0
  5  9  2  0  0  0  0
  7 10  2  0  0  0  0
  7  8  1  0  0  0  0
  1 11  1  0  0  0  0
 12 11  1  0  0  0  0
 13 12  1  0  0  0  0
 13 14  1  0  0  0  0
 14 15  1  1  0  0  0
 12 16  1  1  0  0  0
 13 17  1  6  0  0  0
 14 18  1  0  0  0  0
 18 19  1  0  0  0  0
 19 20  1  0  0  0  0
 20 21  1  0  0  0  0
 20 22  2  0  0  0  0
 20 23  1  0  0  0  0
M  CHG  2  21  -1  23  -1
M  END
