# Supplementary material for: Thermodynamics and H2 Transfer in a Methanogenic, Syntrophic Community
Source: PLoS Comput Biol. 2015 Jul 6;11(7):e1004364. doi: 10.1371/journal.pcbi.1004364 (PMC4509577; doi:10.1371/journal.pcbi.1004364)
Supplement: S1 File — (ZIP) [file pcbi.1004364.s008.zip › 5c5pdriaz.mol]

 
  Mrv0541 09081311252D          
 
 22 23  0  0  1  0            999 V2000
   19.7751  -14.7894    0.0000 N   0  0  0  0  0  0  0  0  0  0  0  0
   19.2077  -15.5155    0.0000 C   0  0  2  0  0  0  0  0  0  0  0  0
   20.6033  -14.7894    0.0000 C   0  0  0  0  0  0  0  0  0  0  0  0
   19.5254  -14.0028    0.0000 C   0  0  0  0  0  0  0  0  0  0  0  0
   18.5346  -15.0390    0.0000 O   0  0  0  0  0  0  0  0  0  0  0  0
   18.9506  -16.3022    0.0000 C   0  0  1  0  0  0  0  0  0  0  0  0
   20.8567  -14.0028    0.0000 C   0  0  0  0  0  0  0  0  0  0  0  0
   21.0873  -15.4550    0.0000 N   0  0  0  0  0  0  0  0  0  0  0  0
   20.1872  -13.5262    0.0000 N   0  0  0  0  0  0  0  0  0  0  0  0
   17.8766  -15.5155    0.0000 C   0  0  1  0  0  0  0  0  0  0  0  0
   18.1261  -16.3022    0.0000 C   0  0  1  0  0  0  0  0  0  0  0  0
   19.4347  -16.9678    0.0000 O   0  0  0  0  0  0  0  0  0  0  0  0
   17.0937  -15.2584    0.0000 C   0  0  0  0  0  0  0  0  0  0  0  0
   17.6382  -16.9678    0.0000 O   0  0  0  0  0  0  0  0  0  0  0  0
   16.9272  -14.4529    0.0000 O   0  0  0  0  0  0  0  0  0  0  0  0
   16.0990  -14.4529    0.0000 P   0  0  0  0  0  0  0  0  0  0  0  0
   15.2784  -14.4529    0.0000 O   0  5  0  0  0  0  0  0  0  0  0  0
   16.1028  -13.6322    0.0000 O   0  5  0  0  0  0  0  0  0  0  0  0
   16.0953  -15.2773    0.0000 O   0  0  0  0  0  0  0  0  0  0  0  0
   21.9221  -15.3666    0.0000 C   0  0  0  0  0  0  0  0  0  0  0  0
   22.4038  -16.0283    0.0000 O   0  5  0  0  0  0  0  0  0  0  0  0
   22.2652  -14.5942    0.0000 O   0  0  0  0  0  0  0  0  0  0  0  0
  2  1  1  1  0  0  0
  1  3  1  0  0  0  0
  1  4  1  0  0  0  0
  2  5  1  0  0  0  0
  6  2  1  0  0  0  0
  3  7  2  0  0  0  0
  3  8  1  0  0  0  0
  4  9  2  0  0  0  0
 10  5  1  0  0  0  0
  6 11  1  0  0  0  0
  6 12  1  6  0  0  0
 10 13  1  1  0  0  0
 11 14  1  6  0  0  0
 13 15  1  0  0  0  0
 15 16  1  0  0  0  0
 16 17  1  0  0  0  0
 16 18  1  0  0  0  0
 16 19  2  0  0  0  0
  7  9  1  0  0  0  0
 11 10  1  0  0  0  0
  8 20  1  0  0  0  0
 20 21  1  0  0  0  0
 20 22  2  0  0  0  0
M  CHG  3  17  -1  18  -1  21  -1
M  END
