# Supplementary material for: Thermodynamics and H2 Transfer in a Methanogenic, Syntrophic Community
Source: PLoS Comput Biol. 2015 Jul 6;11(7):e1004364. doi: 10.1371/journal.pcbi.1004364 (PMC4509577; doi:10.1371/journal.pcbi.1004364)
Supplement: S1 File — (ZIP) [file pcbi.1004364.s008.zip › 5caiz.mol]

  Mrv0541 09081311252D          

 22 23  0  0  0  0            999 V2000
   -0.3995   -0.9835    0.0000 N   0  0  0  0  0  0  0  0  0  0  0  0
   -0.2929   -0.1753    0.0000 C   0  0  0  0  0  0  0  0  0  0  0  0
   -1.1857   -1.2157    0.0000 C   0  0  0  0  0  0  0  0  0  0  0  0
    0.0715   -1.6497    0.0000 C   0  0  0  0  0  0  0  0  0  0  0  0
    0.5097   -0.0473    0.0000 O   0  0  0  0  0  0  0  0  0  0  0  0
   -0.6678    0.5612    0.0000 C   0  0  0  0  0  0  0  0  0  0  0  0
   -1.1992   -2.0403    0.0000 C   0  0  0  0  0  0  0  0  0  0  0  0
   -1.9672   -0.9393    0.0000 N   0  0  0  0  0  0  0  0  0  0  0  0
   -0.4205   -2.3102    0.0000 N   0  0  0  0  0  0  0  0  0  0  0  0
    0.6522    0.7735    0.0000 C   0  0  0  0  0  0  0  0  0  0  0  0
   -0.0874    1.1523    0.0000 C   0  0  0  0  0  0  0  0  0  0  0  0
   -1.4647    0.6781    0.0000 O   0  0  0  0  0  0  0  0  0  0  0  0
   -1.8831   -2.4879    0.0000 C   0  0  0  0  0  0  0  0  0  0  0  0
    1.2407    1.3652    0.0000 C   0  0  0  0  0  0  0  0  0  0  0  0
   -0.6330    1.8051    0.0000 O   0  0  0  0  0  0  0  0  0  0  0  0
   -1.7865   -3.3034    0.0000 O   0  5  0  0  0  0  0  0  0  0  0  0
   -2.6720   -2.2627    0.0000 O   0  0  0  0  0  0  0  0  0  0  0  0
    2.0702    1.4174    0.0000 O   0  0  0  0  0  0  0  0  0  0  0  0
    2.8358    1.7247    0.0000 P   0  0  0  0  0  0  0  0  0  0  0  0
    2.3134    2.3607    0.0000 O   0  5  0  0  0  0  0  0  0  0  0  0
    2.9829    0.9144    0.0000 O   0  5  0  0  0  0  0  0  0  0  0  0
    3.5368    2.1561    0.0000 O   0  0  0  0  0  0  0  0  0  0  0  0
  1  2  1  0  0  0  0
  1  3  1  0  0  0  0
  1  4  1  0  0  0  0
  2  5  1  0  0  0  0
  2  6  1  0  0  0  0
  3  7  2  0  0  0  0
  3  8  1  0  0  0  0
  4  9  2  0  0  0  0
  5 10  1  0  0  0  0
  6 11  1  0  0  0  0
  6 12  1  0  0  0  0
  7 13  1  0  0  0  0
  7  9  1  0  0  0  0
 10 14  1  0  0  0  0
 10 11  1  0  0  0  0
 11 15  1  0  0  0  0
 13 16  1  0  0  0  0
 13 17  2  0  0  0  0
 14 18  1  0  0  0  0
 18 19  1  0  0  0  0
 19 20  1  0  0  0  0
 19 21  1  0  0  0  0
 19 22  2  0  0  0  0
M  CHG  3  16  -1  20  -1  21  -1
M  END
