# Supplementary material for: Thermodynamics and H2 Transfer in a Methanogenic, Syntrophic Community
Source: PLoS Comput Biol. 2015 Jul 6;11(7):e1004364. doi: 10.1371/journal.pcbi.1004364 (PMC4509577; doi:10.1371/journal.pcbi.1004364)
Supplement: S1 File — (ZIP) [file pcbi.1004364.s008.zip › 5mcyt.mol]

 
  Mrv0541 09081311252D          
 
  9  9  0  0  0  0            999 V2000
   15.5402  -11.6561    0.0000 C   0  0  0  0  0  0  0  0  0  0  0  0
   16.2584  -12.0622    0.0000 C   0  0  0  0  0  0  0  0  0  0  0  0
   14.8333  -12.0622    0.0000 N   0  0  0  0  0  0  0  0  0  0  0  0
   15.5402  -10.8364    0.0000 N   0  0  0  0  0  0  0  0  0  0  0  0
   16.2584  -12.8894    0.0000 C   0  0  0  0  0  0  0  0  0  0  0  0
   16.9653  -11.6523    0.0000 C   0  0  0  0  0  0  0  0  0  0  0  0
   14.8333  -12.8894    0.0000 C   0  0  0  0  0  0  0  0  0  0  0  0
   15.5402  -13.3069    0.0000 N   0  0  0  0  0  0  0  0  0  0  0  0
   14.1226  -13.2955    0.0000 O   0  0  0  0  0  0  0  0  0  0  0  0
  1  2  1  0  0  0  0
  1  3  2  0  0  0  0
  1  4  1  0  0  0  0
  2  5  2  0  0  0  0
  2  6  1  0  0  0  0
  3  7  1  0  0  0  0
  5  8  1  0  0  0  0
  7  9  2  0  0  0  0
  7  8  1  0  0  0  0
M  END
