# Supplementary material for: Thermodynamics and H2 Transfer in a Methanogenic, Syntrophic Community
Source: PLoS Comput Biol. 2015 Jul 6;11(7):e1004364. doi: 10.1371/journal.pcbi.1004364 (PMC4509577; doi:10.1371/journal.pcbi.1004364)
Supplement: S1 File — (ZIP) [file pcbi.1004364.s008.zip › 5mdr1p.mol]

 
  Mrv0541 09081311252D          
 
 15 15  0  0  1  0            999 V2000
   20.0480  -11.9005    0.0000 C   0  0  1  0  0  0  0  0  0  0  0  0
   19.3743  -11.4198    0.0000 O   0  0  0  0  0  0  0  0  0  0  0  0
   19.7906  -12.6876    0.0000 C   0  0  1  0  0  0  0  0  0  0  0  0
   20.8277  -11.6432    0.0000 O   0  0  0  0  0  0  0  0  0  0  0  0
   18.7158  -11.9005    0.0000 C   0  0  1  0  0  0  0  0  0  0  0  0
   18.9656  -12.6876    0.0000 C   0  0  1  0  0  0  0  0  0  0  0  0
   20.2751  -13.3538    0.0000 O   0  0  0  0  0  0  0  0  0  0  0  0
   21.6488  -11.6393    0.0000 P   0  0  0  0  0  0  0  0  0  0  0  0
   17.9324  -11.6432    0.0000 C   0  0  0  0  0  0  0  0  0  0  0  0
   18.4775  -13.3538    0.0000 O   0  0  0  0  0  0  0  0  0  0  0  0
   22.4740  -11.6393    0.0000 O   0  5  0  0  0  0  0  0  0  0  0  0
   21.6488  -10.8180    0.0000 O   0  5  0  0  0  0  0  0  0  0  0  0
   21.6488  -12.4643    0.0000 O   0  0  0  0  0  0  0  0  0  0  0  0
   17.7659  -10.8370    0.0000 S   0  0  0  0  0  0  0  0  0  0  0  0
   16.9825  -10.5797    0.0000 C   0  0  0  0  0  0  0  0  0  0  0  0
  1  2  1  0  0  0  0
  3  1  1  0  0  0  0
  1  4  1  6  0  0  0
  5  2  1  0  0  0  0
  3  6  1  0  0  0  0
  3  7  1  6  0  0  0
  4  8  1  0  0  0  0
  5  9  1  1  0  0  0
  6 10  1  6  0  0  0
  8 11  1  0  0  0  0
  8 12  1  0  0  0  0
  8 13  2  0  0  0  0
  9 14  1  0  0  0  0
 14 15  1  0  0  0  0
  6  5  1  0  0  0  0
M  CHG  2  11  -1  12  -1
M  END
