# Supplementary material for: Thermodynamics and H2 Transfer in a Methanogenic, Syntrophic Community
Source: PLoS Comput Biol. 2015 Jul 6;11(7):e1004364. doi: 10.1371/journal.pcbi.1004364 (PMC4509577; doi:10.1371/journal.pcbi.1004364)
Supplement: S1 File — (ZIP) [file pcbi.1004364.s008.zip › 5mdru1p.mol]

  Mrv0541 09081311252D          
 
 15 14  0  0  0  0            999 V2000
   10.6627  -10.1550    0.0000 C   0  0  0  0  0  0  0  0  0  0  0  0
    9.9482   -9.7425    0.0000 C   0  0  0  0  0  0  0  0  0  0  0  0
   11.3772   -9.7425    0.0000 C   0  0  0  0  0  0  0  0  0  0  0  0
   10.6627  -10.9800    0.0000 O   0  0  0  0  0  0  0  0  0  0  0  0
    9.2337  -10.1550    0.0000 C   0  0  0  0  0  0  0  0  0  0  0  0
    9.9482   -8.9175    0.0000 O   0  0  0  0  0  0  0  0  0  0  0  0
   12.0916  -10.1550    0.0000 C   0  0  0  0  0  0  0  0  0  0  0  0
   11.3772   -8.9175    0.0000 O   0  0  0  0  0  0  0  0  0  0  0  0
    8.5193   -9.7425    0.0000 O   0  0  0  0  0  0  0  0  0  0  0  0
   12.8061   -9.7425    0.0000 S   0  0  0  0  0  0  0  0  0  0  0  0
    7.8048  -10.1550    0.0000 P   0  0  0  0  0  0  0  0  0  0  0  0
   13.5206  -10.1550    0.0000 C   0  0  0  0  0  0  0  0  0  0  0  0
    7.0903  -10.5675    0.0000 O   0  5  0  0  0  0  0  0  0  0  0  0
    7.3923   -9.4405    0.0000 O   0  5  0  0  0  0  0  0  0  0  0  0
    8.2173  -10.8695    0.0000 O   0  0  0  0  0  0  0  0  0  0  0  0
  1  2  1  0  0  0  0
  1  3  1  0  0  0  0
  1  4  1  0  0  0  0
  2  5  1  0  0  0  0
  2  6  2  0  0  0  0
  3  7  1  0  0  0  0
  3  8  1  0  0  0  0
  5  9  1  0  0  0  0
  7 10  1  0  0  0  0
  9 11  1  0  0  0  0
 10 12  1  0  0  0  0
 11 13  1  0  0  0  0
 11 14  1  0  0  0  0
 11 15  2  0  0  0  0
M  CHG  2  13  -1  14  -1
M  END
