# Supplementary material for: Thermodynamics and H2 Transfer in a Methanogenic, Syntrophic Community
Source: PLoS Comput Biol. 2015 Jul 6;11(7):e1004364. doi: 10.1371/journal.pcbi.1004364 (PMC4509577; doi:10.1371/journal.pcbi.1004364)
Supplement: S1 File — (ZIP) [file pcbi.1004364.s008.zip › 5mta.mol]

 
  Mrv0541 09081311252D          
 
 20 22  0  0  1  0            999 V2000
   16.9882  -13.0867    0.0000 C   0  0  2  0  0  0  0  0  0  0  0  0
   16.3523  -12.6294    0.0000 O   0  0  0  0  0  0  0  0  0  0  0  0
   16.7579  -13.8050    0.0000 C   0  0  1  0  0  0  0  0  0  0  0  0
   15.7302  -13.0695    0.0000 C   0  0  1  0  0  0  0  0  0  0  0  0
   15.9811  -13.8050    0.0000 C   0  0  1  0  0  0  0  0  0  0  0  0
   17.2082  -14.4306    0.0000 O   0  0  0  0  0  0  0  0  0  0  0  0
   15.5411  -14.4306    0.0000 O   0  0  0  0  0  0  0  0  0  0  0  0
   17.7810  -12.8253    0.0000 N   0  0  0  0  0  0  0  0  0  0  0  0
   18.4508  -13.3075    0.0000 C   0  0  0  0  0  0  0  0  0  0  0  0
   19.1165  -12.8195    0.0000 C   0  0  0  0  0  0  0  0  0  0  0  0
   18.8580  -12.0357    0.0000 N   0  0  0  0  0  0  0  0  0  0  0  0
   18.0327  -12.0393    0.0000 C   0  0  0  0  0  0  0  0  0  0  0  0
   18.5406  -14.1276    0.0000 N   0  0  0  0  0  0  0  0  0  0  0  0
   19.2957  -14.4599    0.0000 C   0  0  0  0  0  0  0  0  0  0  0  0
   19.9613  -13.9719    0.0000 N   0  0  0  0  0  0  0  0  0  0  0  0
   19.8716  -13.1518    0.0000 C   0  0  0  0  0  0  0  0  0  0  0  0
   20.5407  -12.6612    0.0000 N   0  0  0  0  0  0  0  0  0  0  0  0
   14.9350  -12.8118    0.0000 C   0  0  0  0  0  0  0  0  0  0  0  0
   14.2182  -13.2414    0.0000 S   0  0  0  0  0  0  0  0  0  0  0  0
   13.5036  -12.8289    0.0000 C   0  0  0  0  0  0  0  0  0  0  0  0
  1  2  1  0  0  0  0
  3  1  1  0  0  0  0
  4  2  1  0  0  0  0
  3  5  1  0  0  0  0
  3  6  1  6  0  0  0
  5  7  1  6  0  0  0
  5  4  1  0  0  0  0
  1  8  1  1  0  0  0
  8  9  1  0  0  0  0
  9 10  1  0  0  0  0
 10 11  1  0  0  0  0
 11 12  2  0  0  0  0
  8 12  1  0  0  0  0
  9 13  2  0  0  0  0
 13 14  1  0  0  0  0
 14 15  2  0  0  0  0
 15 16  1  0  0  0  0
 10 16  2  0  0  0  0
 16 17  1  0  0  0  0
  4 18  1  1  0  0  0
 18 19  1  0  0  0  0
 19 20  1  0  0  0  0
M  END
