# Supplementary material for: Thermodynamics and H2 Transfer in a Methanogenic, Syntrophic Community
Source: PLoS Comput Biol. 2015 Jul 6;11(7):e1004364. doi: 10.1371/journal.pcbi.1004364 (PMC4509577; doi:10.1371/journal.pcbi.1004364)
Supplement: S1 File — (ZIP) [file pcbi.1004364.s008.zip › 5mthf.mol]

  Mrv0541 09081311252D          
 
 33 35  0  0  0  0            999 V2000
   11.8507  -11.6098    0.0000 C   0  0  0  0  0  0  0  0  0  0  0  0
   12.5652  -12.0223    0.0000 C   0  0  0  0  0  0  0  0  0  0  0  0
   11.8507  -10.7848    0.0000 N   0  0  0  0  0  0  0  0  0  0  0  0
   11.1362  -12.0223    0.0000 N   0  0  0  0  0  0  0  0  0  0  0  0
   13.2796  -11.6098    0.0000 N   0  0  0  0  0  0  0  0  0  0  0  0
   12.5652  -12.8473    0.0000 C   0  0  0  0  0  0  0  0  0  0  0  0
   12.5652  -10.3723    0.0000 C   0  0  0  0  0  0  0  0  0  0  0  0
   11.1362  -12.8473    0.0000 C   0  0  0  0  0  0  0  0  0  0  0  0
   13.2796  -10.7848    0.0000 C   0  0  0  0  0  0  0  0  0  0  0  0
   13.9941  -12.0223    0.0000 C   0  0  0  0  0  0  0  0  0  0  0  0
   11.8507  -13.2598    0.0000 N   0  0  0  0  0  0  0  0  0  0  0  0
   13.2796  -13.2598    0.0000 O   0  0  0  0  0  0  0  0  0  0  0  0
   10.4218  -13.2598    0.0000 N   0  0  0  0  0  0  0  0  0  0  0  0
   13.9941  -10.3723    0.0000 C   0  0  0  0  0  0  0  0  0  0  0  0
   13.9941   -9.5473    0.0000 N   0  0  0  0  0  0  0  0  0  0  0  0
   14.7086   -9.1348    0.0000 C   0  0  0  0  0  0  0  0  0  0  0  0
   14.7086   -8.3098    0.0000 C   0  0  0  0  0  0  0  0  0  0  0  0
   15.4231   -9.5473    0.0000 C   0  0  0  0  0  0  0  0  0  0  0  0
   15.4231   -7.8973    0.0000 C   0  0  0  0  0  0  0  0  0  0  0  0
   16.1375   -9.1348    0.0000 C   0  0  0  0  0  0  0  0  0  0  0  0
   16.1375   -8.3098    0.0000 C   0  0  0  0  0  0  0  0  0  0  0  0
   16.8520   -7.8973    0.0000 C   0  0  0  0  0  0  0  0  0  0  0  0
   17.5665   -8.3098    0.0000 N   0  0  0  0  0  0  0  0  0  0  0  0
   16.8520   -7.0723    0.0000 O   0  0  0  0  0  0  0  0  0  0  0  0
   18.2809   -7.8973    0.0000 C   0  0  2  0  0  0  0  0  0  0  0  0
   18.9954   -8.3098    0.0000 C   0  0  0  0  0  0  0  0  0  0  0  0
   18.2809   -7.0723    0.0000 C   0  0  0  0  0  0  0  0  0  0  0  0
   19.7099   -7.8973    0.0000 C   0  0  0  0  0  0  0  0  0  0  0  0
   18.9954   -6.6598    0.0000 O   0  5  0  0  0  0  0  0  0  0  0  0
   17.5665   -6.6598    0.0000 O   0  0  0  0  0  0  0  0  0  0  0  0
   20.4244   -8.3098    0.0000 C   0  0  0  0  0  0  0  0  0  0  0  0
   21.1388   -7.8973    0.0000 O   0  5  0  0  0  0  0  0  0  0  0  0
   20.4244   -9.1348    0.0000 O   0  0  0  0  0  0  0  0  0  0  0  0
  1  2  2  0  0  0  0
  1  3  1  0  0  0  0
  1  4  1  0  0  0  0
  2  5  1  0  0  0  0
  2  6  1  0  0  0  0
  3  7  1  0  0  0  0
  4  8  2  0  0  0  0
  5  9  1  0  0  0  0
  5 10  1  0  0  0  0
  6 11  1  0  0  0  0
  6 12  2  0  0  0  0
  8 13  1  0  0  0  0
  9 14  1  0  0  0  0
 14 15  1  0  0  0  0
 15 16  1  0  0  0  0
 16 17  2  0  0  0  0
 16 18  1  0  0  0  0
 17 19  1  0  0  0  0
 18 20  2  0  0  0  0
 19 21  2  0  0  0  0
 21 22  1  0  0  0  0
 22 23  1  0  0  0  0
 22 24  2  0  0  0  0
 25 23  1  1  0  0  0
 25 26  1  0  0  0  0
 25 27  1  0  0  0  0
 26 28  1  0  0  0  0
 27 29  1  0  0  0  0
 27 30  2  0  0  0  0
 28 31  1  0  0  0  0
 31 32  1  0  0  0  0
 31 33  2  0  0  0  0
  7  9  1  0  0  0  0
  8 11  1  0  0  0  0
 20 21  1  0  0  0  0
M  CHG  2  29  -1  32  -1
M  END
