# Supplementary material for: Thermodynamics and H2 Transfer in a Methanogenic, Syntrophic Community
Source: PLoS Comput Biol. 2015 Jul 6;11(7):e1004364. doi: 10.1371/journal.pcbi.1004364 (PMC4509577; doi:10.1371/journal.pcbi.1004364)
Supplement: S1 File — (ZIP) [file pcbi.1004364.s008.zip › 5odhf2a.mol]

  Mrv0541 09081311252D          
 
 10 10  0  0  0  0            999 V2000
   10.0556   -8.3409    0.0000 C   0  0  0  0  0  0  0  0  0  0  0  0
   10.7230   -8.8258    0.0000 O   0  0  0  0  0  0  0  0  0  0  0  0
    9.3882   -8.8258    0.0000 C   0  0  0  0  0  0  0  0  0  0  0  0
   10.0556   -7.5159    0.0000 C   0  0  0  0  0  0  0  0  0  0  0  0
   10.4681   -9.6104    0.0000 C   0  0  0  0  0  0  0  0  0  0  0  0
    9.6431   -9.6104    0.0000 C   0  0  0  0  0  0  0  0  0  0  0  0
   10.7701   -7.1034    0.0000 C   0  0  0  0  0  0  0  0  0  0  0  0
   10.9530  -10.2779    0.0000 O   0  0  0  0  0  0  0  0  0  0  0  0
   10.7701   -6.2784    0.0000 O   0  5  0  0  0  0  0  0  0  0  0  0
   11.4845   -7.5159    0.0000 O   0  0  0  0  0  0  0  0  0  0  0  0
  1  2  1  0  0  0  0
  1  3  2  0  0  0  0
  1  4  1  0  0  0  0
  2  5  1  0  0  0  0
  3  6  1  0  0  0  0
  4  7  1  0  0  0  0
  5  8  2  0  0  0  0
  7  9  1  0  0  0  0
  7 10  2  0  0  0  0
  5  6  1  0  0  0  0
M  CHG  1   9  -1
M  END
