# Supplementary material for: Thermodynamics and H2 Transfer in a Methanogenic, Syntrophic Community
Source: PLoS Comput Biol. 2015 Jul 6;11(7):e1004364. doi: 10.1371/journal.pcbi.1004364 (PMC4509577; doi:10.1371/journal.pcbi.1004364)
Supplement: S1 File — (ZIP) [file pcbi.1004364.s008.zip › 5oxpro.mol]

  Mrv0541 09081311252D          
 
  9  9  0  0  1  0            999 V2000
   13.9993   -9.9713    0.0000 C   0  0  1  0  0  0  0  0  0  0  0  0
   14.6668  -10.4562    0.0000 N   0  0  0  0  0  0  0  0  0  0  0  0
   13.3319  -10.4562    0.0000 C   0  0  0  0  0  0  0  0  0  0  0  0
   13.9993   -9.1463    0.0000 C   0  0  0  0  0  0  0  0  0  0  0  0
   14.4118  -11.2408    0.0000 C   0  0  0  0  0  0  0  0  0  0  0  0
   13.5868  -11.2408    0.0000 C   0  0  0  0  0  0  0  0  0  0  0  0
   13.2849   -8.7338    0.0000 O   0  5  0  0  0  0  0  0  0  0  0  0
   14.7138   -8.7338    0.0000 O   0  0  0  0  0  0  0  0  0  0  0  0
   14.8968  -11.9083    0.0000 O   0  0  0  0  0  0  0  0  0  0  0  0
  1  2  1  0  0  0  0
  1  3  1  0  0  0  0
  1  4  1  1  0  0  0
  2  5  1  0  0  0  0
  3  6  1  0  0  0  0
  4  7  1  0  0  0  0
  4  8  2  0  0  0  0
  5  9  2  0  0  0  0
  5  6  1  0  0  0  0
M  CHG  1   7  -1
M  END
