# Supplementary material for: Thermodynamics and H2 Transfer in a Methanogenic, Syntrophic Community
Source: PLoS Comput Biol. 2015 Jul 6;11(7):e1004364. doi: 10.1371/journal.pcbi.1004364 (PMC4509577; doi:10.1371/journal.pcbi.1004364)
Supplement: S1 File — (ZIP) [file pcbi.1004364.s008.zip › 5pmev.mol]

 
  Mrv0541 09081311262D          
 
 14 13  0  0  1  0            999 V2000
    6.0226  -10.4365    0.0000 O   0  5  0  0  0  0  0  0  0  0  0  0
    6.7371  -10.0240    0.0000 C   0  0  0  0  0  0  0  0  0  0  0  0
    7.4516  -10.4365    0.0000 C   0  0  0  0  0  0  0  0  0  0  0  0
    8.1661  -10.0240    0.0000 C   0  0  2  0  0  0  0  0  0  0  0  0
    8.8806  -10.4365    0.0000 C   0  0  0  0  0  0  0  0  0  0  0  0
    9.5951  -10.0240    0.0000 C   0  0  0  0  0  0  0  0  0  0  0  0
   10.3095  -10.4365    0.0000 O   0  0  0  0  0  0  0  0  0  0  0  0
    6.7371   -9.1991    0.0000 O   0  0  0  0  0  0  0  0  0  0  0  0
    8.7494   -9.4406    0.0000 C   0  0  0  0  0  0  0  0  0  0  0  0
    7.5827   -9.4406    0.0000 O   0  0  0  0  0  0  0  0  0  0  0  0
   11.1346  -10.4365    0.0000 P   0  0  0  0  0  0  0  0  0  0  0  0
   11.9596  -10.4365    0.0000 O   0  0  0  0  0  0  0  0  0  0  0  0
   11.1346   -9.6115    0.0000 O   0  5  0  0  0  0  0  0  0  0  0  0
   11.1346  -11.2615    0.0000 O   0  5  0  0  0  0  0  0  0  0  0  0
  1  2  1  0  0  0  0
  2  3  1  0  0  0  0
  4  3  1  0  0  0  0
  4  5  1  0  0  0  0
  5  6  1  0  0  0  0
  6  7  1  0  0  0  0
  2  8  2  0  0  0  0
  4  9  1  1  0  0  0
  4 10  1  6  0  0  0
  7 11  1  0  0  0  0
 11 12  2  0  0  0  0
 11 13  1  0  0  0  0
 11 14  1  0  0  0  0
M  CHG  3   1  -1  13  -1  14  -1
M  END
