# Supplementary material for: Thermodynamics and H2 Transfer in a Methanogenic, Syntrophic Community
Source: PLoS Comput Biol. 2015 Jul 6;11(7):e1004364. doi: 10.1371/journal.pcbi.1004364 (PMC4509577; doi:10.1371/journal.pcbi.1004364)
Supplement: S1 File — (ZIP) [file pcbi.1004364.s008.zip › 6hmhpt.mol]

 C7H9N5O2 
  Mrv0541 09081311262D          

 14 15  0  0  0  0            999 V2000
    0.1915    0.3090    0.0000 C   0  0  0  0  0  0  0  0  0  0  0  0
    0.1915   -0.5160    0.0000 C   0  0  0  0  0  0  0  0  0  0  0  0
   -0.5184    0.7190    0.0000 N   0  0  0  0  0  0  0  0  0  0  0  0
    0.9028    0.7190    0.0000 C   0  0  0  0  0  0  0  0  0  0  0  0
    0.9011   -0.9287    0.0000 N   0  0  0  0  0  0  0  0  0  0  0  0
   -0.5140   -0.9275    0.0000 N   0  0  0  0  0  0  0  0  0  0  0  0
   -1.2310    0.3123    0.0000 C   0  0  0  0  0  0  0  0  0  0  0  0
    1.6135    0.3073    0.0000 N   0  0  0  0  0  0  0  0  0  0  0  0
    1.0908    1.5176    0.0000 O   0  0  0  0  0  0  0  0  0  0  0  0
    1.6136   -0.5164    0.0000 C   0  0  0  0  0  0  0  0  0  0  0  0
   -1.2321   -0.5179    0.0000 C   0  0  0  0  0  0  0  0  0  0  0  0
   -1.8024    0.9137    0.0000 C   0  0  0  0  0  0  0  0  0  0  0  0
    2.3212   -0.9287    0.0000 N   0  0  0  0  0  0  0  0  0  0  0  0
   -1.6719    1.7317    0.0000 O   0  0  0  0  0  0  0  0  0  0  0  0
  1  2  2  0  0  0  0
  1  3  1  0  0  0  0
  1  4  1  0  0  0  0
  2  5  1  0  0  0  0
  2  6  1  0  0  0  0
  3  7  2  0  0  0  0
  4  8  1  0  0  0  0
  4  9  2  0  0  0  0
  5 10  1  0  0  0  0
  6 11  1  0  0  0  0
  7 12  1  0  0  0  0
  7 11  1  0  0  0  0
  8 10  2  0  0  0  0
 10 13  1  0  0  0  0
 12 14  1  0  0  0  0
M  END
