# Supplementary material for: Thermodynamics and H2 Transfer in a Methanogenic, Syntrophic Community
Source: PLoS Comput Biol. 2015 Jul 6;11(7):e1004364. doi: 10.1371/journal.pcbi.1004364 (PMC4509577; doi:10.1371/journal.pcbi.1004364)
Supplement: S1 File — (ZIP) [file pcbi.1004364.s008.zip › 6hmhptpp.mol]

  Mrv0541 09081311262D          

 22 23  0  0  0  0            999 V2000
    1.1077   -0.5037    0.0000 C   0  0  0  0  0  0  0  0  0  0  0  0
    1.1077   -1.3351    0.0000 C   0  0  0  0  0  0  0  0  0  0  0  0
    0.4059   -0.0914    0.0000 N   0  0  0  0  0  0  0  0  0  0  0  0
    1.8256   -0.0912    0.0000 C   0  0  0  0  0  0  0  0  0  0  0  0
    0.3810   -1.7448    0.0000 N   0  0  0  0  0  0  0  0  0  0  0  0
    1.8138   -1.7486    0.0000 N   0  0  0  0  0  0  0  0  0  0  0  0
   -0.3123   -0.5077    0.0000 C   0  0  0  0  0  0  0  0  0  0  0  0
    2.5361   -0.5090    0.0000 N   0  0  0  0  0  0  0  0  0  0  0  0
    1.9369    0.7327    0.0000 O   0  0  0  0  0  0  0  0  0  0  0  0
   -0.3323   -1.3303    0.0000 C   0  0  0  0  0  0  0  0  0  0  0  0
    2.5318   -1.3392    0.0000 C   0  0  0  0  0  0  0  0  0  0  0  0
   -1.0230   -0.1534    0.0000 C   0  0  0  0  0  0  0  0  0  0  0  0
    3.2487   -1.7456    0.0000 N   0  0  0  0  0  0  0  0  0  0  0  0
   -1.1689    0.6450    0.0000 O   0  0  0  0  0  0  0  0  0  0  0  0
   -1.7702    1.2032    0.0000 P   0  0  0  0  0  0  0  0  0  0  0  0
   -2.3671    1.7633    0.0000 O   0  0  0  0  0  0  0  0  0  0  0  0
   -2.2246    0.5095    0.0000 O   0  5  0  0  0  0  0  0  0  0  0  0
   -1.1897    1.7949    0.0000 O   0  0  0  0  0  0  0  0  0  0  0  0
   -2.3730    2.5800    0.0000 P   0  0  0  0  0  0  0  0  0  0  0  0
   -3.2119    2.6551    0.0000 O   0  5  0  0  0  0  0  0  0  0  0  0
   -1.5413    2.6041    0.0000 O   0  5  0  0  0  0  0  0  0  0  0  0
   -2.4196    3.4002    0.0000 O   0  0  0  0  0  0  0  0  0  0  0  0
  1  2  2  0  0  0  0
  1  3  1  0  0  0  0
  1  4  1  0  0  0  0
  2  5  1  0  0  0  0
  2  6  1  0  0  0  0
  3  7  2  0  0  0  0
  4  8  1  0  0  0  0
  4  9  2  0  0  0  0
  5 10  1  0  0  0  0
  6 11  1  0  0  0  0
  7 12  1  0  0  0  0
  7 10  1  0  0  0  0
  8 11  2  0  0  0  0
 11 13  1  0  0  0  0
 12 14  1  0  0  0  0
 14 15  1  0  0  0  0
 15 16  1  0  0  0  0
 15 17  1  0  0  0  0
 15 18  2  0  0  0  0
 16 19  1  0  0  0  0
 19 20  1  0  0  0  0
 19 21  1  0  0  0  0
 19 22  2  0  0  0  0
M  CHG  3  17  -1  20  -1  21  -1
M  END
