# Supplementary material for: Thermodynamics and H2 Transfer in a Methanogenic, Syntrophic Community
Source: PLoS Comput Biol. 2015 Jul 6;11(7):e1004364. doi: 10.1371/journal.pcbi.1004364 (PMC4509577; doi:10.1371/journal.pcbi.1004364)
Supplement: S1 File — (ZIP) [file pcbi.1004364.s008.zip › 6pthp.mol]

 
  Mrv0541 09081311262D          
 
 17 18  0  0  0  0            999 V2000
   14.8818  -11.3056    0.0000 C   0  0  0  0  0  0  0  0  0  0  0  0
   14.8818  -12.1350    0.0000 C   0  0  0  0  0  0  0  0  0  0  0  0
   15.5977  -10.8892    0.0000 N   0  0  0  0  0  0  0  0  0  0  0  0
   14.1659  -10.8994    0.0000 N   0  0  0  0  0  0  0  0  0  0  0  0
   15.6046  -12.5514    0.0000 N   0  0  0  0  0  0  0  0  0  0  0  0
   14.1659  -12.5550    0.0000 C   0  0  0  0  0  0  0  0  0  0  0  0
   16.3204  -11.3022    0.0000 C   0  0  0  0  0  0  0  0  0  0  0  0
   13.4535  -11.3056    0.0000 C   0  0  0  0  0  0  0  0  0  0  0  0
   16.3238  -12.1419    0.0000 C   0  0  0  0  0  0  0  0  0  0  0  0
   13.4535  -12.1350    0.0000 N   0  0  0  0  0  0  0  0  0  0  0  0
   14.1624  -13.3740    0.0000 O   0  0  0  0  0  0  0  0  0  0  0  0
   12.7411  -10.8994    0.0000 N   0  0  0  0  0  0  0  0  0  0  0  0
   17.0362  -12.5514    0.0000 C   0  0  0  0  0  0  0  0  0  0  0  0
   17.7453  -12.1419    0.0000 C   0  0  0  0  0  0  0  0  0  0  0  0
   17.0362  -13.3706    0.0000 O   0  0  0  0  0  0  0  0  0  0  0  0
   18.4508  -12.5514    0.0000 C   0  0  0  0  0  0  0  0  0  0  0  0
   17.7453  -11.3228    0.0000 O   0  0  0  0  0  0  0  0  0  0  0  0
  1  2  2  0  0  0  0
  1  3  1  0  0  0  0
  1  4  1  0  0  0  0
  2  5  1  0  0  0  0
  2  6  1  0  0  0  0
  3  7  1  0  0  0  0
  4  8  2  0  0  0  0
  5  9  1  0  0  0  0
  6 10  1  0  0  0  0
  6 11  2  0  0  0  0
  8 12  1  0  0  0  0
  9 13  1  0  0  0  0
 13 14  1  0  0  0  0
 13 15  2  0  0  0  0
 14 16  1  0  0  0  0
 14 17  2  0  0  0  0
  7  9  1  0  0  0  0
  8 10  1  0  0  0  0
M  END
