# Supplementary material for: Thermodynamics and H2 Transfer in a Methanogenic, Syntrophic Community
Source: PLoS Comput Biol. 2015 Jul 6;11(7):e1004364. doi: 10.1371/journal.pcbi.1004364 (PMC4509577; doi:10.1371/journal.pcbi.1004364)
Supplement: S1 File — (ZIP) [file pcbi.1004364.s008.zip › 8aonn.mol]

 
  Mrv0541 09081311262D          
 
 13 12  0  0  0  0            999 V2000
   11.9924   -9.7420    0.0000 C   0  0  0  0  0  0  0  0  0  0  0  0
   11.2749   -9.3282    0.0000 C   0  0  0  0  0  0  0  0  0  0  0  0
   12.7061   -9.3282    0.0000 C   0  0  0  0  0  0  0  0  0  0  0  0
   10.5612   -9.7420    0.0000 C   0  0  0  0  0  0  0  0  0  0  0  0
   11.2749   -8.5044    0.0000 O   0  0  0  0  0  0  0  0  0  0  0  0
   13.4198   -9.7420    0.0000 C   0  0  0  0  0  0  0  0  0  0  0  0
   10.5612  -10.5695    0.0000 C   0  0  0  0  0  0  0  0  0  0  0  0
    9.8475   -9.3282    0.0000 N   0  3  0  0  0  0  0  0  0  0  0  0
   14.1373   -9.3282    0.0000 C   0  0  0  0  0  0  0  0  0  0  0  0
   14.8510   -9.7420    0.0000 C   0  0  0  0  0  0  0  0  0  0  0  0
   15.5685   -9.3282    0.0000 C   0  0  0  0  0  0  0  0  0  0  0  0
   16.2822   -9.7458    0.0000 O   0  5  0  0  0  0  0  0  0  0  0  0
   15.5648   -8.5044    0.0000 O   0  0  0  0  0  0  0  0  0  0  0  0
  1  2  1  0  0  0  0
  1  3  1  0  0  0  0
  2  4  1  0  0  0  0
  2  5  2  0  0  0  0
  3  6  1  0  0  0  0
  4  7  1  0  0  0  0
  4  8  1  0  0  0  0
  6  9  1  0  0  0  0
  9 10  1  0  0  0  0
 10 11  1  0  0  0  0
 11 12  1  0  0  0  0
 11 13  2  0  0  0  0
M  CHG  2   8   1  12  -1
M  END
