# Supplementary material for: Thermodynamics and H2 Transfer in a Methanogenic, Syntrophic Community
Source: PLoS Comput Biol. 2015 Jul 6;11(7):e1004364. doi: 10.1371/journal.pcbi.1004364 (PMC4509577; doi:10.1371/journal.pcbi.1004364)
Supplement: S1 File — (ZIP) [file pcbi.1004364.s008.zip › aacoa.mol]

  Mrv0541 09081311262D          

 54 56  0  0  1  0            999 V2000
    0.6807    3.0479    0.0000 N   0  0  0  0  0  0  0  0  0  0  0  0
    0.3366    1.6186    0.0000 C   0  0  2  0  0  0  0  0  0  0  0  0
   -0.7601    3.0479    0.0000 C   0  0  0  0  0  0  0  0  0  0  0  0
    0.6807    3.8798    0.0000 C   0  0  0  0  0  0  0  0  0  0  0  0
   -0.3403    2.1101    0.0000 O   0  0  0  0  0  0  0  0  0  0  0  0
    0.0908    0.8471    0.0000 C   0  0  1  0  0  0  0  0  0  0  0  0
   -0.7601    3.8798    0.0000 C   0  0  0  0  0  0  0  0  0  0  0  0
   -1.4786    2.6282    0.0000 N   0  0  0  0  0  0  0  0  0  0  0  0
   -0.0378    4.2996    0.0000 N   0  0  0  0  0  0  0  0  0  0  0  0
   -1.0097    1.6298    0.0000 C   0  0  1  0  0  0  0  0  0  0  0  0
   -0.7488    0.8471    0.0000 C   0  0  1  0  0  0  0  0  0  0  0  0
    0.5748    0.1815    0.0000 O   0  0  0  0  0  0  0  0  0  0  0  0
   -1.4786    4.2921    0.0000 C   0  0  0  0  0  0  0  0  0  0  0  0
   -2.1933    3.0479    0.0000 C   0  0  0  0  0  0  0  0  0  0  0  0
   -1.7811    1.8719    0.0000 C   0  0  0  0  0  0  0  0  0  0  0  0
   -1.1723    0.2572    0.0000 O   0  0  0  0  0  0  0  0  0  0  0  0
   -2.1933    3.8798    0.0000 N   0  0  0  0  0  0  0  0  0  0  0  0
   -1.4823    5.1127    0.0000 N   0  0  0  0  0  0  0  0  0  0  0  0
   -2.9080    1.3424    0.0000 O   0  0  0  0  0  0  0  0  0  0  0  0
   -2.0458    0.2609    0.0000 P   0  0  0  0  0  0  0  0  0  0  0  0
   -4.2203    1.3273    0.0000 P   0  0  0  0  0  0  0  0  0  0  0  0
   -2.0648    1.0437    0.0000 O   0  5  0  0  0  0  0  0  0  0  0  0
   -2.8513    0.2420    0.0000 O   0  5  0  0  0  0  0  0  0  0  0  0
   -2.0534   -0.5635    0.0000 O   0  0  0  0  0  0  0  0  0  0  0  0
   -4.2203   -0.4160    0.0000 O   0  0  0  0  0  0  0  0  0  0  0  0
   -4.2127    2.1593    0.0000 O   0  5  0  0  0  0  0  0  0  0  0  0
   -5.0446    1.3424    0.0000 O   0  0  0  0  0  0  0  0  0  0  0  0
   -4.2127   -2.0912    0.0000 P   0  0  0  0  0  0  0  0  0  0  0  0
   -3.3581   -2.0761    0.0000 O   0  0  0  0  0  0  0  0  0  0  0  0
   -4.2278   -3.0631    0.0000 O   0  5  0  0  0  0  0  0  0  0  0  0
   -5.0409   -2.0761    0.0000 O   0  0  0  0  0  0  0  0  0  0  0  0
   -2.6471   -1.6638    0.0000 C   0  0  0  0  0  0  0  0  0  0  0  0
   -1.9361   -2.0761    0.0000 C   0  0  0  0  0  0  0  0  0  0  0  0
   -0.8811   -1.7509    0.0000 C   0  0  0  0  0  0  0  0  0  0  0  0
   -1.9437   -2.8059    0.0000 C   0  0  0  0  0  0  0  0  0  0  0  0
   -1.9551   -1.2252    0.0000 C   0  0  0  0  0  0  0  0  0  0  0  0
   -0.1702   -2.1630    0.0000 C   0  0  0  0  0  0  0  0  0  0  0  0
   -0.8811   -0.9303    0.0000 O   0  0  0  0  0  0  0  0  0  0  0  0
    0.5446   -1.7509    0.0000 N   0  0  0  0  0  0  0  0  0  0  0  0
   -0.1702   -2.9837    0.0000 O   0  0  0  0  0  0  0  0  0  0  0  0
    1.2554   -2.1630    0.0000 C   0  0  0  0  0  0  0  0  0  0  0  0
    1.9664   -1.7509    0.0000 C   0  0  0  0  0  0  0  0  0  0  0  0
    2.6811   -2.1630    0.0000 C   0  0  0  0  0  0  0  0  0  0  0  0
    3.3921   -1.7509    0.0000 N   0  0  0  0  0  0  0  0  0  0  0  0
    2.6811   -2.9837    0.0000 O   0  0  0  0  0  0  0  0  0  0  0  0
    4.1067   -2.1630    0.0000 C   0  0  0  0  0  0  0  0  0  0  0  0
    4.8177   -1.7509    0.0000 C   0  0  0  0  0  0  0  0  0  0  0  0
    5.5287   -2.1630    0.0000 S   0  0  0  0  0  0  0  0  0  0  0  0
    6.2434   -1.7509    0.0000 C   0  0  0  0  0  0  0  0  0  0  0  0
    6.9543   -2.1630    0.0000 C   0  0  0  0  0  0  0  0  0  0  0  0
    6.2434   -0.9265    0.0000 O   0  0  0  0  0  0  0  0  0  0  0  0
    7.6653   -1.7509    0.0000 C   0  0  0  0  0  0  0  0  0  0  0  0
    8.3800   -2.1630    0.0000 C   0  0  0  0  0  0  0  0  0  0  0  0
    7.6653   -0.9265    0.0000 O   0  0  0  0  0  0  0  0  0  0  0  0
  2  1  1  1  0  0  0
  1  3  1  0  0  0  0
  1  4  1  0  0  0  0
  2  5  1  0  0  0  0
  6  2  1  0  0  0  0
  3  7  1  0  0  0  0
  3  8  2  0  0  0  0
  4  9  2  0  0  0  0
 10  5  1  0  0  0  0
  6 11  1  0  0  0  0
  6 12  1  6  0  0  0
  7 13  2  0  0  0  0
  8 14  1  0  0  0  0
 10 15  1  1  0  0  0
 11 16  1  6  0  0  0
 13 17  1  0  0  0  0
 13 18  1  0  0  0  0
 15 19  1  0  0  0  0
 16 20  1  0  0  0  0
 19 21  1  0  0  0  0
 20 22  1  0  0  0  0
 20 23  1  0  0  0  0
 20 24  2  0  0  0  0
 21 25  1  0  0  0  0
 21 26  1  0  0  0  0
 21 27  2  0  0  0  0
 25 28  1  0  0  0  0
 28 29  1  0  0  0  0
 28 30  1  0  0  0  0
 28 31  2  0  0  0  0
 29 32  1  0  0  0  0
 32 33  1  0  0  0  0
 33 34  1  0  0  0  0
 33 35  1  0  0  0  0
 33 36  1  0  0  0  0
 34 37  1  0  0  0  0
 34 38  1  0  0  0  0
 37 39  1  0  0  0  0
 37 40  2  0  0  0  0
 39 41  1  0  0  0  0
 41 42  1  0  0  0  0
 42 43  1  0  0  0  0
 43 44  1  0  0  0  0
 43 45  2  0  0  0  0
 44 46  1  0  0  0  0
 46 47  1  0  0  0  0
 47 48  1  0  0  0  0
 48 49  1  0  0  0  0
 49 50  1  0  0  0  0
 49 51  2  0  0  0  0
 50 52  1  0  0  0  0
 52 53  1  0  0  0  0
 52 54  2  0  0  0  0
  7  9  1  0  0  0  0
 11 10  1  0  0  0  0
 14 17  2  0  0  0  0
M  CHG  4  22  -1  23  -1  26  -1  30  -1
M  END
