# Supplementary material for: Thermodynamics and H2 Transfer in a Methanogenic, Syntrophic Community
Source: PLoS Comput Biol. 2015 Jul 6;11(7):e1004364. doi: 10.1371/journal.pcbi.1004364 (PMC4509577; doi:10.1371/journal.pcbi.1004364)
Supplement: S1 File — (ZIP) [file pcbi.1004364.s008.zip › accoa.mol]

  Mrv0541 09081311262D          

 51 53  0  0  1  0            999 V2000
    0.7894    1.8960    0.0000 N   0  0  0  0  0  0  0  0  0  0  0  0
    0.0036    1.6415    0.0000 C   0  0  2  0  0  0  0  0  0  0  0  0
    2.2133    1.8960    0.0000 C   0  0  0  0  0  0  0  0  0  0  0  0
    0.7894    2.7261    0.0000 C   0  0  0  0  0  0  0  0  0  0  0  0
   -0.6640    2.1321    0.0000 O   0  0  0  0  0  0  0  0  0  0  0  0
   -0.2545    0.8632    0.0000 C   0  0  1  0  0  0  0  0  0  0  0  0
    2.2170    2.7261    0.0000 C   0  0  0  0  0  0  0  0  0  0  0  0
    2.9252    1.4829    0.0000 N   0  0  0  0  0  0  0  0  0  0  0  0
    1.5013    3.1355    0.0000 N   0  0  0  0  0  0  0  0  0  0  0  0
   -1.3316    1.6415    0.0000 C   0  0  1  0  0  0  0  0  0  0  0  0
   -1.0771    0.8632    0.0000 C   0  0  1  0  0  0  0  0  0  0  0  0
    0.2324    0.1956    0.0000 O   0  0  0  0  0  0  0  0  0  0  0  0
    2.9289    3.1318    0.0000 C   0  0  0  0  0  0  0  0  0  0  0  0
    3.6372    1.8887    0.0000 C   0  0  0  0  0  0  0  0  0  0  0  0
   -2.1174    1.8998    0.0000 C   0  0  0  0  0  0  0  0  0  0  0  0
   -1.5013    0.2324    0.0000 O   0  0  0  0  0  0  0  0  0  0  0  0
    3.6408    2.7187    0.0000 N   0  0  0  0  0  0  0  0  0  0  0  0
    2.9326    3.9507    0.0000 N   0  0  0  0  0  0  0  0  0  0  0  0
   -3.3015    1.2837    0.0000 O   0  0  0  0  0  0  0  0  0  0  0  0
   -2.5896    0.2324    0.0000 P   0  0  0  0  0  0  0  0  0  0  0  0
   -4.1278    1.2837    0.0000 P   0  0  0  0  0  0  0  0  0  0  0  0
   -3.4527    0.2324    0.0000 O   0  5  0  0  0  0  0  0  0  0  0  0
   -2.5896    1.1951    0.0000 O   0  5  0  0  0  0  0  0  0  0  0  0
   -2.5896   -0.5939    0.0000 O   0  0  0  0  0  0  0  0  0  0  0  0
   -4.1130   -0.3726    0.0000 O   0  0  0  0  0  0  0  0  0  0  0  0
   -4.1315    2.1100    0.0000 O   0  5  0  0  0  0  0  0  0  0  0  0
   -4.9504    1.2911    0.0000 O   0  0  0  0  0  0  0  0  0  0  0  0
   -4.1351   -1.8629    0.0000 P   0  0  0  0  0  0  0  0  0  0  0  0
   -3.3052   -1.8629    0.0000 O   0  0  0  0  0  0  0  0  0  0  0  0
   -4.1389   -2.6854    0.0000 O   0  5  0  0  0  0  0  0  0  0  0  0
   -4.9614   -1.8629    0.0000 O   0  0  0  0  0  0  0  0  0  0  0  0
   -2.5969   -1.4460    0.0000 C   0  0  0  0  0  0  0  0  0  0  0  0
   -1.8850   -1.8629    0.0000 C   0  0  0  0  0  0  0  0  0  0  0  0
   -1.1767   -1.4460    0.0000 C   0  0  0  0  0  0  0  0  0  0  0  0
   -1.8850   -2.6854    0.0000 C   0  0  0  0  0  0  0  0  0  0  0  0
   -1.8887   -1.0402    0.0000 C   0  0  0  0  0  0  0  0  0  0  0  0
   -0.4611   -1.8629    0.0000 C   0  0  0  0  0  0  0  0  0  0  0  0
   -1.1767   -0.6271    0.0000 O   0  0  0  0  0  0  0  0  0  0  0  0
    0.2509   -1.4460    0.0000 N   0  0  0  0  0  0  0  0  0  0  0  0
   -0.4611   -2.6854    0.0000 O   0  0  0  0  0  0  0  0  0  0  0  0
    0.9591   -1.8629    0.0000 C   0  0  0  0  0  0  0  0  0  0  0  0
    1.6711   -1.4460    0.0000 C   0  0  0  0  0  0  0  0  0  0  0  0
    2.3830   -1.8629    0.0000 C   0  0  0  0  0  0  0  0  0  0  0  0
    3.0949   -1.4460    0.0000 N   0  0  0  0  0  0  0  0  0  0  0  0
    2.3830   -2.6854    0.0000 O   0  0  0  0  0  0  0  0  0  0  0  0
    3.8032   -1.8629    0.0000 C   0  0  0  0  0  0  0  0  0  0  0  0
    4.5151   -1.4460    0.0000 C   0  0  0  0  0  0  0  0  0  0  0  0
    5.2197   -1.8555    0.0000 S   0  0  0  0  0  0  0  0  0  0  0  0
    6.0016   -1.4276    0.0000 C   0  0  0  0  0  0  0  0  0  0  0  0
    6.7616   -1.8776    0.0000 C   0  0  0  0  0  0  0  0  0  0  0  0
    6.0090   -0.5459    0.0000 O   0  0  0  0  0  0  0  0  0  0  0  0
  2  1  1  1  0  0  0
  1  3  1  0  0  0  0
  1  4  1  0  0  0  0
  2  5  1  0  0  0  0
  6  2  1  0  0  0  0
  3  7  1  0  0  0  0
  3  8  2  0  0  0  0
  4  9  2  0  0  0  0
 10  5  1  0  0  0  0
  6 11  1  0  0  0  0
  6 12  1  6  0  0  0
  7 13  2  0  0  0  0
  8 14  1  0  0  0  0
 10 15  1  1  0  0  0
 11 16  1  6  0  0  0
 13 17  1  0  0  0  0
 13 18  1  0  0  0  0
 15 19  1  0  0  0  0
 16 20  1  0  0  0  0
 19 21  1  0  0  0  0
 20 22  1  0  0  0  0
 20 23  1  0  0  0  0
 20 24  2  0  0  0  0
 21 25  1  0  0  0  0
 21 26  1  0  0  0  0
 21 27  2  0  0  0  0
 25 28  1  0  0  0  0
 28 29  1  0  0  0  0
 28 30  1  0  0  0  0
 28 31  2  0  0  0  0
 29 32  1  0  0  0  0
 32 33  1  0  0  0  0
 33 34  1  0  0  0  0
 33 35  1  0  0  0  0
 33 36  1  0  0  0  0
 34 37  1  0  0  0  0
 34 38  1  0  0  0  0
 37 39  1  0  0  0  0
 37 40  2  0  0  0  0
 39 41  1  0  0  0  0
 41 42  1  0  0  0  0
 42 43  1  0  0  0  0
 43 44  1  0  0  0  0
 43 45  2  0  0  0  0
 44 46  1  0  0  0  0
 46 47  1  0  0  0  0
 47 48  1  0  0  0  0
 48 49  1  0  0  0  0
 49 50  1  0  0  0  0
 49 51  2  0  0  0  0
  7  9  1  0  0  0  0
 11 10  1  0  0  0  0
 14 17  2  0  0  0  0
M  CHG  4  22  -1  23  -1  26  -1  30  -1
M  END
