# Supplementary material for: Thermodynamics and H2 Transfer in a Methanogenic, Syntrophic Community
Source: PLoS Comput Biol. 2015 Jul 6;11(7):e1004364. doi: 10.1371/journal.pcbi.1004364 (PMC4509577; doi:10.1371/journal.pcbi.1004364)
Supplement: S1 File — (ZIP) [file pcbi.1004364.s008.zip › acetol.mol]

C3H6O2
  Mrv0541 09081311262D          

  5  4  0  0  0  0            999 V2000
    0.4435    0.1115    0.0000 C   0  0  0  0  0  0  0  0  0  0  0  0
    0.2021   -0.6792    0.0000 C   0  0  0  0  0  0  0  0  0  0  0  0
    0.0100    0.8134    0.0000 C   0  0  0  0  0  0  0  0  0  0  0  0
    1.2292    0.2970    0.0000 O   0  0  0  0  0  0  0  0  0  0  0  0
   -0.6155   -0.6473    0.0000 O   0  0  0  0  0  0  0  0  0  0  0  0
  1  2  1  0  0  0  0
  1  3  1  0  0  0  0
  1  4  2  0  0  0  0
  2  5  1  0  0  0  0
M  END
