# Supplementary material for: Thermodynamics and H2 Transfer in a Methanogenic, Syntrophic Community
Source: PLoS Comput Biol. 2015 Jul 6;11(7):e1004364. doi: 10.1371/journal.pcbi.1004364 (PMC4509577; doi:10.1371/journal.pcbi.1004364)
Supplement: S1 File — (ZIP) [file pcbi.1004364.s008.zip › acg5p.mol]

 
  Mrv0541 09081311262D          
 
 17 16  0  0  1  0            999 V2000
    9.6414   -7.0393    0.0000 O   0  0  0  0  0  0  0  0  0  0  0  0
    8.8235   -7.0355    0.0000 P   0  0  0  0  0  0  0  0  0  0  0  0
    8.0018   -7.0355    0.0000 O   0  5  0  0  0  0  0  0  0  0  0  0
    8.8235   -6.2176    0.0000 O   0  5  0  0  0  0  0  0  0  0  0  0
    8.8197   -7.8572    0.0000 O   0  0  0  0  0  0  0  0  0  0  0  0
   10.3672   -6.6414    0.0000 C   0  0  0  0  0  0  0  0  0  0  0  0
   11.0817   -7.0539    0.0000 C   0  0  0  0  0  0  0  0  0  0  0  0
   11.7962   -6.6414    0.0000 C   0  0  0  0  0  0  0  0  0  0  0  0
   12.5106   -7.0539    0.0000 C   0  0  1  0  0  0  0  0  0  0  0  0
   13.2252   -6.6414    0.0000 C   0  0  0  0  0  0  0  0  0  0  0  0
   13.9396   -7.0539    0.0000 O   0  5  0  0  0  0  0  0  0  0  0  0
   10.3350   -5.8167    0.0000 O   0  0  0  0  0  0  0  0  0  0  0  0
   13.2252   -5.8166    0.0000 O   0  0  0  0  0  0  0  0  0  0  0  0
   12.5106   -7.8789    0.0000 N   0  0  0  0  0  0  0  0  0  0  0  0
   11.7874   -8.2964    0.0000 C   0  0  0  0  0  0  0  0  0  0  0  0
   11.0786   -7.8872    0.0000 C   0  0  0  0  0  0  0  0  0  0  0  0
   11.7876   -9.1164    0.0000 O   0  0  0  0  0  0  0  0  0  0  0  0
  1  2  1  0  0  0  0
  2  3  1  0  0  0  0
  2  4  1  0  0  0  0
  2  5  2  0  0  0  0
  1  6  1  0  0  0  0
  6  7  1  0  0  0  0
  7  8  1  0  0  0  0
  9  8  1  0  0  0  0
  9 10  1  0  0  0  0
 10 11  1  0  0  0  0
  6 12  2  0  0  0  0
 10 13  2  0  0  0  0
  9 14  1  1  0  0  0
 14 15  1  0  0  0  0
 15 16  1  0  0  0  0
 15 17  2  0  0  0  0
M  CHG  3   3  -1   4  -1  11  -1
M  END
