# Supplementary material for: Thermodynamics and H2 Transfer in a Methanogenic, Syntrophic Community
Source: PLoS Comput Biol. 2015 Jul 6;11(7):e1004364. doi: 10.1371/journal.pcbi.1004364 (PMC4509577; doi:10.1371/journal.pcbi.1004364)
Supplement: S1 File — (ZIP) [file pcbi.1004364.s008.zip › acg5sa.mol]

 
  Mrv0541 09081311262D          
 
 12 11  0  0  1  0            999 V2000
   13.2680  -15.7166    0.0000 O   0  5  0  0  0  0  0  0  0  0  0  0
   13.9825  -15.3041    0.0000 C   0  0  0  0  0  0  0  0  0  0  0  0
   14.6969  -15.7166    0.0000 C   0  0  2  0  0  0  0  0  0  0  0  0
   15.4115  -15.3041    0.0000 C   0  0  0  0  0  0  0  0  0  0  0  0
   16.1259  -15.7166    0.0000 C   0  0  0  0  0  0  0  0  0  0  0  0
   16.8404  -15.3041    0.0000 C   0  0  0  0  0  0  0  0  0  0  0  0
   13.9825  -14.4791    0.0000 O   0  0  0  0  0  0  0  0  0  0  0  0
   16.8404  -14.4791    0.0000 O   0  0  0  0  0  0  0  0  0  0  0  0
   14.6969  -16.5416    0.0000 N   0  0  0  0  0  0  0  0  0  0  0  0
   13.9737  -16.9591    0.0000 C   0  0  0  0  0  0  0  0  0  0  0  0
   13.2649  -16.5499    0.0000 C   0  0  0  0  0  0  0  0  0  0  0  0
   13.9739  -17.7791    0.0000 O   0  0  0  0  0  0  0  0  0  0  0  0
  1  2  1  0  0  0  0
  3  2  1  0  0  0  0
  3  4  1  0  0  0  0
  4  5  1  0  0  0  0
  5  6  1  0  0  0  0
  2  7  2  0  0  0  0
  6  8  2  0  0  0  0
  3  9  1  6  0  0  0
  9 10  1  0  0  0  0
 10 11  1  0  0  0  0
 10 12  2  0  0  0  0
M  CHG  1   1  -1
M  END
