# Supplementary material for: Thermodynamics and H2 Transfer in a Methanogenic, Syntrophic Community
Source: PLoS Comput Biol. 2015 Jul 6;11(7):e1004364. doi: 10.1371/journal.pcbi.1004364 (PMC4509577; doi:10.1371/journal.pcbi.1004364)
Supplement: S1 File — (ZIP) [file pcbi.1004364.s008.zip › acgam1p.mol]

 
  Mrv0541 09081311262D          
 
 19 19  0  0  1  0            999 V2000
   10.9553  -11.1280    0.0000 C   0  0  1  0  0  0  0  0  0  0  0  0
   10.9553  -10.3030    0.0000 C   0  0  0  0  0  0  0  0  0  0  0  0
   10.2363  -11.5406    0.0000 C   0  0  2  0  0  0  0  0  0  0  0  0
   11.9204  -11.5557    0.0000 N   0  0  0  0  0  0  0  0  0  0  0  0
   10.2363   -9.8906    0.0000 O   0  0  0  0  0  0  0  0  0  0  0  0
   11.6669   -9.8906    0.0000 O   0  0  0  0  0  0  0  0  0  0  0  0
    9.5210  -11.1280    0.0000 C   0  0  1  0  0  0  0  0  0  0  0  0
   10.2363  -12.3618    0.0000 O   0  0  0  0  0  0  0  0  0  0  0  0
   12.6319  -11.1431    0.0000 C   0  0  0  0  0  0  0  0  0  0  0  0
    9.5210  -10.3030    0.0000 C   0  0  1  0  0  0  0  0  0  0  0  0
   11.6669   -9.0655    0.0000 P   0  0  0  0  0  0  0  0  0  0  0  0
    8.8171  -11.5406    0.0000 O   0  0  0  0  0  0  0  0  0  0  0  0
   13.3435  -11.5557    0.0000 C   0  0  0  0  0  0  0  0  0  0  0  0
   12.6281  -10.3220    0.0000 O   0  0  0  0  0  0  0  0  0  0  0  0
    8.8171   -9.8906    0.0000 C   0  0  0  0  0  0  0  0  0  0  0  0
   11.6669   -8.2442    0.0000 O   0  5  0  0  0  0  0  0  0  0  0  0
   12.4919   -9.0655    0.0000 O   0  5  0  0  0  0  0  0  0  0  0  0
   10.8456   -9.0655    0.0000 O   0  0  0  0  0  0  0  0  0  0  0  0
    8.1889  -10.4242    0.0000 O   0  0  0  0  0  0  0  0  0  0  0  0
  1  2  1  0  0  0  0
  1  3  1  0  0  0  0
  1  4  1  6  0  0  0
  2  5  1  0  0  0  0
  2  6  1  0  0  0  0
  3  7  1  0  0  0  0
  3  8  1  1  0  0  0
  4  9  1  0  0  0  0
 10  5  1  0  0  0  0
  6 11  1  0  0  0  0
  7 12  1  6  0  0  0
  9 13  1  0  0  0  0
  9 14  2  0  0  0  0
 10 15  1  1  0  0  0
 11 16  1  0  0  0  0
 11 17  1  0  0  0  0
 11 18  2  0  0  0  0
 15 19  1  0  0  0  0
  7 10  1  0  0  0  0
M  CHG  2  16  -1  17  -1
M  END
