# Supplementary material for: Thermodynamics and H2 Transfer in a Methanogenic, Syntrophic Community
Source: PLoS Comput Biol. 2015 Jul 6;11(7):e1004364. doi: 10.1371/journal.pcbi.1004364 (PMC4509577; doi:10.1371/journal.pcbi.1004364)
Supplement: S1 File — (ZIP) [file pcbi.1004364.s008.zip › acglu.mol]

 
  Mrv0541 09081311262D          
 
 13 12  0  0  1  0            999 V2000
   13.1344  -10.8338    0.0000 O   0  5  0  0  0  0  0  0  0  0  0  0
   12.4233  -10.4155    0.0000 C   0  0  0  0  0  0  0  0  0  0  0  0
   11.6703  -10.8338    0.0000 C   0  0  0  0  0  0  0  0  0  0  0  0
   10.9592  -10.4155    0.0000 C   0  0  0  0  0  0  0  0  0  0  0  0
   10.2481  -10.8338    0.0000 C   0  0  1  0  0  0  0  0  0  0  0  0
    9.4952  -10.4155    0.0000 C   0  0  0  0  0  0  0  0  0  0  0  0
    8.7841  -10.8338    0.0000 O   0  5  0  0  0  0  0  0  0  0  0  0
   12.4233   -9.5789    0.0000 O   0  0  0  0  0  0  0  0  0  0  0  0
   10.2481  -11.6703    0.0000 N   0  0  0  0  0  0  0  0  0  0  0  0
    9.4952   -9.5789    0.0000 O   0  0  0  0  0  0  0  0  0  0  0  0
   10.9592  -12.0886    0.0000 C   0  0  0  0  0  0  0  0  0  0  0  0
   11.6703  -11.6703    0.0000 C   0  0  0  0  0  0  0  0  0  0  0  0
   10.9592  -12.9252    0.0000 O   0  0  0  0  0  0  0  0  0  0  0  0
  1  2  1  0  0  0  0
  2  3  1  0  0  0  0
  3  4  1  0  0  0  0
  5  4  1  0  0  0  0
  5  6  1  0  0  0  0
  6  7  1  0  0  0  0
  2  8  2  0  0  0  0
  5  9  1  6  0  0  0
  6 10  2  0  0  0  0
  9 11  1  0  0  0  0
 11 12  1  0  0  0  0
 11 13  2  0  0  0  0
M  CHG  2   1  -1   7  -1
M  END
