# Supplementary material for: Thermodynamics and H2 Transfer in a Methanogenic, Syntrophic Community
Source: PLoS Comput Biol. 2015 Jul 6;11(7):e1004364. doi: 10.1371/journal.pcbi.1004364 (PMC4509577; doi:10.1371/journal.pcbi.1004364)
Supplement: S1 File — (ZIP) [file pcbi.1004364.s008.zip › achms.mol]

 
  Mrv0541 09081311262D          
 
 11 10  0  0  1  0            999 V2000
   15.8402   -9.4837    0.0000 C   0  0  0  0  0  0  0  0  0  0  0  0
   15.1222   -9.8960    0.0000 C   0  0  1  0  0  0  0  0  0  0  0  0
   16.5515   -9.8960    0.0000 C   0  0  0  0  0  0  0  0  0  0  0  0
   14.4076   -9.4837    0.0000 C   0  0  0  0  0  0  0  0  0  0  0  0
   15.1222  -10.7206    0.0000 N   0  3  0  0  0  0  0  0  0  0  0  0
   17.2661   -9.4837    0.0000 O   0  0  0  0  0  0  0  0  0  0  0  0
   13.6929   -9.8960    0.0000 O   0  5  0  0  0  0  0  0  0  0  0  0
   14.4076   -8.6557    0.0000 O   0  0  0  0  0  0  0  0  0  0  0  0
   17.9842   -9.8960    0.0000 C   0  0  0  0  0  0  0  0  0  0  0  0
   18.6987   -9.4837    0.0000 C   0  0  0  0  0  0  0  0  0  0  0  0
   17.9842  -10.7206    0.0000 O   0  0  0  0  0  0  0  0  0  0  0  0
  2  1  1  0  0  0  0
  1  3  1  0  0  0  0
  2  4  1  0  0  0  0
  2  5  1  6  0  0  0
  3  6  1  0  0  0  0
  4  7  1  0  0  0  0
  4  8  2  0  0  0  0
  6  9  1  0  0  0  0
  9 10  1  0  0  0  0
  9 11  2  0  0  0  0
M  CHG  2   5   1   7  -1
M  END
