# Supplementary material for: Thermodynamics and H2 Transfer in a Methanogenic, Syntrophic Community
Source: PLoS Comput Biol. 2015 Jul 6;11(7):e1004364. doi: 10.1371/journal.pcbi.1004364 (PMC4509577; doi:10.1371/journal.pcbi.1004364)
Supplement: S1 File — (ZIP) [file pcbi.1004364.s008.zip › acmana.mol]

 
  Mrv0541 09081311262D          
 
 15 15  0  0  1  0            999 V2000
   17.0551  -10.8959    0.0000 C   0  0  1  0  0  0  0  0  0  0  0  0
   16.3369  -11.3121    0.0000 C   0  0  2  0  0  0  0  0  0  0  0  0
   17.0551  -10.0709    0.0000 C   0  0  3  0  0  0  0  0  0  0  0  0
   15.6292  -10.8959    0.0000 C   0  0  1  0  0  0  0  0  0  0  0  0
   16.3403  -12.1335    0.0000 O   0  0  0  0  0  0  0  0  0  0  0  0
   16.3369   -9.6549    0.0000 O   0  0  0  0  0  0  0  0  0  0  0  0
   17.7736   -9.6549    0.0000 O   0  0  0  0  0  0  0  0  0  0  0  0
   15.6292  -10.0709    0.0000 C   0  0  2  0  0  0  0  0  0  0  0  0
   14.9179  -11.3121    0.0000 O   0  0  0  0  0  0  0  0  0  0  0  0
   14.9179   -9.6549    0.0000 C   0  0  0  0  0  0  0  0  0  0  0  0
   14.2885  -10.1954    0.0000 O   0  0  0  0  0  0  0  0  0  0  0  0
   17.7989  -11.3247    0.0000 N   0  0  0  0  0  0  0  0  0  0  0  0
   18.5339  -10.8817    0.0000 C   0  0  0  0  0  0  0  0  0  0  0  0
   19.2731  -11.3085    0.0000 C   0  0  0  0  0  0  0  0  0  0  0  0
   18.5339  -10.1990    0.0000 O   0  0  0  0  0  0  0  0  0  0  0  0
  1  2  1  0  0  0  0
  1  3  1  0  0  0  0
  2  4  1  0  0  0  0
  2  5  1  1  0  0  0
  3  6  1  0  0  0  0
  3  7  1  4  0  0  0
  4  8  1  0  0  0  0
  4  9  1  6  0  0  0
  8 10  1  1  0  0  0
 10 11  1  0  0  0  0
  8  6  1  0  0  0  0
  1 12  1  1  0  0  0
 12 13  1  0  0  0  0
 13 14  1  0  0  0  0
 13 15  2  0  0  0  0
M  END
