# Supplementary material for: Thermodynamics and H2 Transfer in a Methanogenic, Syntrophic Community
Source: PLoS Comput Biol. 2015 Jul 6;11(7):e1004364. doi: 10.1371/journal.pcbi.1004364 (PMC4509577; doi:10.1371/journal.pcbi.1004364)
Supplement: S1 File — (ZIP) [file pcbi.1004364.s008.zip › acnam.mol]

  Mrv0541 09081311262D          
 
 21 21  0  0  0  0            999 V2000
   14.3923   -9.3057    0.0000 C   0  0  0  0  0  0  0  0  0  0  0  0
   14.3923  -10.1307    0.0000 C   0  0  1  0  0  0  0  0  0  0  0  0
   15.1077   -8.8984    0.0000 O   0  0  0  0  0  0  0  0  0  0  0  0
   13.6768   -8.8984    0.0000 C   0  0  0  0  0  0  0  0  0  0  0  0
   15.1077  -10.5449    0.0000 C   0  0  2  0  0  0  0  0  0  0  0  0
   13.6768  -10.5449    0.0000 N   0  0  0  0  0  0  0  0  0  0  0  0
   15.8163   -9.3057    0.0000 C   0  0  3  0  0  0  0  0  0  0  0  0
   13.6802   -8.0734    0.0000 C   0  0  1  0  0  0  0  0  0  0  0  0
   12.9647   -9.3057    0.0000 O   0  0  0  0  0  0  0  0  0  0  0  0
   15.8163  -10.1307    0.0000 C   0  0  0  0  0  0  0  0  0  0  0  0
   15.1077  -11.3664    0.0000 O   0  0  0  0  0  0  0  0  0  0  0  0
   13.6802  -11.3630    0.0000 C   0  0  0  0  0  0  0  0  0  0  0  0
   16.3982   -8.7205    0.0000 C   0  0  0  0  0  0  0  0  0  0  0  0
   16.6069   -9.5180    0.0000 O   0  0  0  0  0  0  0  0  0  0  0  0
   12.9647   -7.6593    0.0000 C   0  0  0  0  0  0  0  0  0  0  0  0
   14.3923   -7.6593    0.0000 O   0  0  0  0  0  0  0  0  0  0  0  0
   12.9716  -11.7737    0.0000 C   0  0  0  0  0  0  0  0  0  0  0  0
   14.3888  -11.7704    0.0000 O   0  0  0  0  0  0  0  0  0  0  0  0
   17.1957   -8.9292    0.0000 O   0  5  0  0  0  0  0  0  0  0  0  0
   16.1756   -7.9263    0.0000 O   0  0  0  0  0  0  0  0  0  0  0  0
   12.9647   -6.8377    0.0000 O   0  0  0  0  0  0  0  0  0  0  0  0
  2  1  1  0  0  0  0
  1  3  1  0  0  0  0
  1  4  1  0  0  0  0
  2  5  1  0  0  0  0
  2  6  1  1  0  0  0
  3  7  1  0  0  0  0
  8  4  1  0  0  0  0
  4  9  1  0  0  0  0
  5 10  1  0  0  0  0
  5 11  1  6  0  0  0
  6 12  1  0  0  0  0
  7 13  1  4  0  0  0
  7 14  1  0  0  0  0
  8 15  1  0  0  0  0
  8 16  1  1  0  0  0
 12 17  1  0  0  0  0
 12 18  2  0  0  0  0
 13 19  1  0  0  0  0
 13 20  2  0  0  0  0
 15 21  1  0  0  0  0
  7 10  1  0  0  0  0
M  CHG  1  19  -1
M  END
