# Supplementary material for: Thermodynamics and H2 Transfer in a Methanogenic, Syntrophic Community
Source: PLoS Comput Biol. 2015 Jul 6;11(7):e1004364. doi: 10.1371/journal.pcbi.1004364 (PMC4509577; doi:10.1371/journal.pcbi.1004364)
Supplement: S1 File — (ZIP) [file pcbi.1004364.s008.zip › acon_t.mol]

 
  Mrv0541 09081311262D          
 
 12 11  0  0  0  0            999 V2000
   10.9577   -8.9186    0.0000 C   0  0  0  0  0  0  0  0  0  0  0  0
   11.6729   -9.3310    0.0000 C   0  0  0  0  0  0  0  0  0  0  0  0
   10.9577   -8.0936    0.0000 C   0  0  0  0  0  0  0  0  0  0  0  0
   10.2463   -9.3310    0.0000 C   0  0  0  0  0  0  0  0  0  0  0  0
   11.6729  -10.1933    0.0000 C   0  0  0  0  0  0  0  0  0  0  0  0
   11.6729   -7.6850    0.0000 C   0  0  0  0  0  0  0  0  0  0  0  0
    9.4938   -8.9148    0.0000 O   0  5  0  0  0  0  0  0  0  0  0  0
   10.2501  -10.1109    0.0000 O   0  0  0  0  0  0  0  0  0  0  0  0
   11.0812  -10.7254    0.0000 O   0  5  0  0  0  0  0  0  0  0  0  0
   12.3843  -10.7666    0.0000 O   0  0  0  0  0  0  0  0  0  0  0  0
   12.4666   -8.0975    0.0000 O   0  5  0  0  0  0  0  0  0  0  0  0
   11.7102   -6.9013    0.0000 O   0  0  0  0  0  0  0  0  0  0  0  0
  1  2  1  0  0  0  0
  1  3  2  0  0  0  0
  1  4  1  0  0  0  0
  2  5  1  0  0  0  0
  3  6  1  0  0  0  0
  4  7  1  0  0  0  0
  4  8  2  0  0  0  0
  5  9  1  0  0  0  0
  5 10  2  0  0  0  0
  6 11  1  0  0  0  0
  6 12  2  0  0  0  0
M  CHG  3   7  -1   9  -1  11  -1
M  END
