# Supplementary material for: Thermodynamics and H2 Transfer in a Methanogenic, Syntrophic Community
Source: PLoS Comput Biol. 2015 Jul 6;11(7):e1004364. doi: 10.1371/journal.pcbi.1004364 (PMC4509577; doi:10.1371/journal.pcbi.1004364)
Supplement: S1 File — (ZIP) [file pcbi.1004364.s008.zip › aconm.mol]

  Mrv0541 09081311262D          

 13 12  0  0  0  0            999 V2000
    0.9791   -0.9645    0.0000 O   0  5  0  0  0  0  0  0  0  0  0  0
    0.2132   -1.2587    0.0000 C   0  0  0  0  0  0  0  0  0  0  0  0
   -0.4556   -0.7809    0.0000 C   0  0  0  0  0  0  0  0  0  0  0  0
   -0.4485    0.0493    0.0000 C   0  0  0  0  0  0  0  0  0  0  0  0
   -1.1146    0.5483    0.0000 C   0  0  0  0  0  0  0  0  0  0  0  0
   -1.8329    0.1425    0.0000 C   0  0  0  0  0  0  0  0  0  0  0  0
   -1.9932   -0.6651    0.0000 O   0  0  0  0  0  0  0  0  0  0  0  0
   -2.5581    0.5337    0.0000 O   0  5  0  0  0  0  0  0  0  0  0  0
    0.2877    0.4459    0.0000 C   0  0  0  0  0  0  0  0  0  0  0  0
    0.3457    1.2745    0.0000 O   0  0  0  0  0  0  0  0  0  0  0  0
    0.1396   -2.0782    0.0000 O   0  0  0  0  0  0  0  0  0  0  0  0
    1.0336    0.2066    0.0000 O   0  0  0  0  0  0  0  0  0  0  0  0
    1.8174    0.2990    0.0000 C   0  0  0  0  0  0  0  0  0  0  0  0
  1  2  1  0  0  0  0
  3  2  1  4  0  0  0
  2 11  2  0  0  0  0
  3  4  2  0  0  0  0
  4  9  1  0  0  0  0
  4  5  1  0  0  0  0
  5  6  1  0  0  0  0
  6  7  2  0  0  0  0
  6  8  1  0  0  0  0
  9 10  2  0  0  0  0
  9 12  1  0  0  0  0
 12 13  1  0  0  0  0
M  CHG  2   1  -1   8  -1
M  END
