# Supplementary material for: Thermodynamics and H2 Transfer in a Methanogenic, Syntrophic Community
Source: PLoS Comput Biol. 2015 Jul 6;11(7):e1004364. doi: 10.1371/journal.pcbi.1004364 (PMC4509577; doi:10.1371/journal.pcbi.1004364)
Supplement: S1 File — (ZIP) [file pcbi.1004364.s008.zip › acorn.mol]

 
  Mrv0541 09081311272D          
 
 12 11  0  0  1  0            999 V2000
   16.7315  -14.6729    0.0000 C   0  0  2  0  0  0  0  0  0  0  0  0
   16.7353  -15.6219    0.0000 N   0  0  0  0  0  0  0  0  0  0  0  0
   16.0178  -14.2590    0.0000 C   0  0  0  0  0  0  0  0  0  0  0  0
   17.4490  -14.2590    0.0000 C   0  0  0  0  0  0  0  0  0  0  0  0
   16.0178  -16.0356    0.0000 C   0  0  0  0  0  0  0  0  0  0  0  0
   16.0255  -13.3783    0.0000 O   0  0  0  0  0  0  0  0  0  0  0  0
   15.3041  -14.6766    0.0000 O   0  5  0  0  0  0  0  0  0  0  0  0
   18.1627  -14.6690    0.0000 C   0  0  0  0  0  0  0  0  0  0  0  0
   16.0216  -16.9466    0.0000 O   0  0  0  0  0  0  0  0  0  0  0  0
   15.3041  -15.6256    0.0000 C   0  0  0  0  0  0  0  0  0  0  0  0
   18.8763  -14.2553    0.0000 C   0  0  0  0  0  0  0  0  0  0  0  0
   19.5939  -14.6690    0.0000 N   0  3  0  0  0  0  0  0  0  0  0  0
  1  2  1  6  0  0  0
  1  3  1  0  0  0  0
  1  4  1  0  0  0  0
  2  5  1  0  0  0  0
  3  6  2  0  0  0  0
  3  7  1  0  0  0  0
  4  8  1  0  0  0  0
  5  9  2  0  0  0  0
  5 10  1  0  0  0  0
  8 11  1  0  0  0  0
 11 12  1  0  0  0  0
M  CHG  2   7  -1  12   1
M  END
