# Supplementary material for: Thermodynamics and H2 Transfer in a Methanogenic, Syntrophic Community
Source: PLoS Comput Biol. 2015 Jul 6;11(7):e1004364. doi: 10.1371/journal.pcbi.1004364 (PMC4509577; doi:10.1371/journal.pcbi.1004364)
Supplement: S1 File — (ZIP) [file pcbi.1004364.s008.zip › acser.mol]

 
  Mrv0541 09081311272D          
 
 10  9  0  0  1  0            999 V2000
   15.5474  -10.2274    0.0000 C   0  0  1  0  0  0  0  0  0  0  0  0
   16.2594   -9.8099    0.0000 C   0  0  0  0  0  0  0  0  0  0  0  0
   14.8340   -9.8216    0.0000 C   0  0  0  0  0  0  0  0  0  0  0  0
   15.5543  -11.0495    0.0000 N   0  3  0  0  0  0  0  0  0  0  0  0
   16.9762  -10.2176    0.0000 O   0  0  0  0  0  0  0  0  0  0  0  0
   14.1238  -10.2360    0.0000 O   0  5  0  0  0  0  0  0  0  0  0  0
   14.8290   -8.9963    0.0000 O   0  0  0  0  0  0  0  0  0  0  0  0
   17.6830   -9.8014    0.0000 C   0  0  0  0  0  0  0  0  0  0  0  0
   18.5072  -10.2702    0.0000 C   0  0  0  0  0  0  0  0  0  0  0  0
   17.6795   -8.9812    0.0000 O   0  0  0  0  0  0  0  0  0  0  0  0
  1  2  1  0  0  0  0
  1  3  1  0  0  0  0
  1  4  1  6  0  0  0
  2  5  1  0  0  0  0
  3  6  1  0  0  0  0
  3  7  2  0  0  0  0
  5  8  1  0  0  0  0
  8  9  1  0  0  0  0
  8 10  2  0  0  0  0
M  CHG  2   4   1   6  -1
M  END
