# Supplementary material for: Thermodynamics and H2 Transfer in a Methanogenic, Syntrophic Community
Source: PLoS Comput Biol. 2015 Jul 6;11(7):e1004364. doi: 10.1371/journal.pcbi.1004364 (PMC4509577; doi:10.1371/journal.pcbi.1004364)
Supplement: S1 File — (ZIP) [file pcbi.1004364.s008.zip › actn_r.mol]

 
  Mrv0541 09081311272D          
 
  6  5  0  0  1  0            999 V2000
   10.6840  -12.7465    0.0000 C   0  0  0  0  0  0  0  0  0  0  0  0
   11.3985  -12.3340    0.0000 C   0  0  0  0  0  0  0  0  0  0  0  0
   12.1130  -12.7465    0.0000 C   0  0  1  0  0  0  0  0  0  0  0  0
   12.8274  -12.3340    0.0000 C   0  0  0  0  0  0  0  0  0  0  0  0
   11.3985  -11.5091    0.0000 O   0  0  0  0  0  0  0  0  0  0  0  0
   12.1130  -13.5714    0.0000 O   0  0  0  0  0  0  0  0  0  0  0  0
  1  2  1  0  0  0  0
  3  2  1  0  0  0  0
  3  4  1  0  0  0  0
  2  5  2  0  0  0  0
  3  6  1  1  0  0  0
M  END
