# Supplementary material for: Thermodynamics and H2 Transfer in a Methanogenic, Syntrophic Community
Source: PLoS Comput Biol. 2015 Jul 6;11(7):e1004364. doi: 10.1371/journal.pcbi.1004364 (PMC4509577; doi:10.1371/journal.pcbi.1004364)
Supplement: S1 File — (ZIP) [file pcbi.1004364.s008.zip › adn.mol]

 
  Mrv0541 09081311272D          
 
 19 21  0  0  1  0            999 V2000
   13.1082   -9.9246    0.0000 N   0  0  0  0  0  0  0  0  0  0  0  0
   13.7454  -10.3658    0.0000 C   0  0  0  0  0  0  0  0  0  0  0  0
   12.3342  -10.1733    0.0000 C   0  0  2  0  0  0  0  0  0  0  0  0
   13.3918   -9.0877    0.0000 C   0  0  0  0  0  0  0  0  0  0  0  0
   14.4843   -9.8230    0.0000 C   0  0  0  0  0  0  0  0  0  0  0  0
   13.8259  -11.2167    0.0000 N   0  0  0  0  0  0  0  0  0  0  0  0
   11.6514   -9.6655    0.0000 O   0  0  0  0  0  0  0  0  0  0  0  0
   12.0786  -10.9226    0.0000 C   0  0  1  0  0  0  0  0  0  0  0  0
   14.2602   -9.0911    0.0000 N   0  0  0  0  0  0  0  0  0  0  0  0
   15.2338  -10.1523    0.0000 C   0  0  0  0  0  0  0  0  0  0  0  0
   14.6174  -11.5704    0.0000 C   0  0  0  0  0  0  0  0  0  0  0  0
   10.9930  -10.1383    0.0000 C   0  0  1  0  0  0  0  0  0  0  0  0
   11.2487  -10.9226    0.0000 C   0  0  1  0  0  0  0  0  0  0  0  0
   12.3237  -11.7210    0.0000 O   0  0  0  0  0  0  0  0  0  0  0  0
   15.3317  -11.0417    0.0000 N   0  0  0  0  0  0  0  0  0  0  0  0
   15.8955   -9.6620    0.0000 N   0  0  0  0  0  0  0  0  0  0  0  0
   10.2121   -9.8931    0.0000 C   0  0  0  0  0  0  0  0  0  0  0  0
   10.9825  -11.7176    0.0000 O   0  0  0  0  0  0  0  0  0  0  0  0
    9.5468  -10.3939    0.0000 O   0  0  0  0  0  0  0  0  0  0  0  0
  1  2  1  0  0  0  0
  3  1  1  1  0  0  0
  1  4  1  0  0  0  0
  2  5  1  0  0  0  0
  2  6  2  0  0  0  0
  3  7  1  0  0  0  0
  8  3  1  0  0  0  0
  4  9  2  0  0  0  0
  5 10  2  0  0  0  0
  6 11  1  0  0  0  0
 12  7  1  0  0  0  0
  8 13  1  0  0  0  0
  8 14  1  6  0  0  0
 10 15  1  0  0  0  0
 10 16  1  0  0  0  0
 12 17  1  1  0  0  0
 13 18  1  6  0  0  0
 17 19  1  0  0  0  0
  5  9  1  0  0  0  0
 11 15  2  0  0  0  0
 13 12  1  0  0  0  0
M  END
