# Supplementary material for: Thermodynamics and H2 Transfer in a Methanogenic, Syntrophic Community
Source: PLoS Comput Biol. 2015 Jul 6;11(7):e1004364. doi: 10.1371/journal.pcbi.1004364 (PMC4509577; doi:10.1371/journal.pcbi.1004364)
Supplement: S1 File — (ZIP) [file pcbi.1004364.s008.zip › adprib.mol]

 
  Mrv0541 09081311272D          
 
 36 39  0  0  1  0            999 V2000
   20.8330  -14.2796    0.0000 N   0  0  0  0  0  0  0  0  0  0  0  0
   20.0537  -14.0348    0.0000 C   0  0  0  0  0  0  0  0  0  0  0  0
   19.8120  -15.6070    0.0000 C   0  0  2  0  0  0  0  0  0  0  0  0
   21.3463  -13.6132    0.0000 C   0  0  0  0  0  0  0  0  0  0  0  0
   20.0462  -13.2180    0.0000 C   0  0  0  0  0  0  0  0  0  0  0  0
   19.3384  -14.4528    0.0000 N   0  0  0  0  0  0  0  0  0  0  0  0
   19.1344  -15.1177    0.0000 O   0  0  0  0  0  0  0  0  0  0  0  0
   19.5636  -16.3750    0.0000 C   0  0  1  0  0  0  0  0  0  0  0  0
   20.8217  -12.9620    0.0000 N   0  0  0  0  0  0  0  0  0  0  0  0
   19.3308  -12.8038    0.0000 C   0  0  0  0  0  0  0  0  0  0  0  0
   18.6194  -14.0537    0.0000 C   0  0  0  0  0  0  0  0  0  0  0  0
   18.4719  -15.5919    0.0000 C   0  0  1  0  0  0  0  0  0  0  0  0
   18.7316  -16.3750    0.0000 C   0  0  1  0  0  0  0  0  0  0  0  0
   20.0492  -17.0376    0.0000 O   0  0  0  0  0  0  0  0  0  0  0  0
   18.6595  -13.2218    0.0000 N   0  0  0  0  0  0  0  0  0  0  0  0
   19.3272  -11.9871    0.0000 N   0  0  0  0  0  0  0  0  0  0  0  0
   17.7001  -15.3511    0.0000 C   0  0  0  0  0  0  0  0  0  0  0  0
   18.2611  -17.0376    0.0000 O   0  0  0  0  0  0  0  0  0  0  0  0
   17.0412  -15.3210    0.0000 O   0  0  0  0  0  0  0  0  0  0  0  0
   16.1567  -15.3171    0.0000 P   0  0  0  0  0  0  0  0  0  0  0  0
   15.0499  -15.3210    0.0000 O   0  0  0  0  0  0  0  0  0  0  0  0
   16.1567  -16.2734    0.0000 O   0  5  0  0  0  0  0  0  0  0  0  0
   16.1567  -14.4024    0.0000 O   0  0  0  0  0  0  0  0  0  0  0  0
   14.0259  -15.3171    0.0000 P   0  0  0  0  0  0  0  0  0  0  0  0
   13.1449  -15.3246    0.0000 O   0  0  0  0  0  0  0  0  0  0  0  0
   14.0297  -16.2320    0.0000 O   0  5  0  0  0  0  0  0  0  0  0  0
   14.0259  -14.3986    0.0000 O   0  0  0  0  0  0  0  0  0  0  0  0
   12.2905  -15.3135    0.0000 C   0  0  0  0  0  0  0  0  0  0  0  0
   11.5263  -15.5807    0.0000 C   0  0  1  0  0  0  0  0  0  0  0  0
   10.8448  -15.1290    0.0000 O   0  0  0  0  0  0  0  0  0  0  0  0
   11.3116  -16.4164    0.0000 C   0  0  2  0  0  0  0  0  0  0  0  0
   10.1861  -15.6410    0.0000 C   0  0  2  0  0  0  0  0  0  0  0  0
   10.4647  -16.3915    0.0000 C   0  0  2  0  0  0  0  0  0  0  0  0
   11.7974  -17.0616    0.0000 O   0  0  0  0  0  0  0  0  0  0  0  0
    9.3768  -14.8503    0.0000 O   0  0  0  0  0  0  0  0  0  0  0  0
   10.0016  -17.1219    0.0000 O   0  0  0  0  0  0  0  0  0  0  0  0
  1  2  1  0  0  0  0
  3  1  1  1  0  0  0
  1  4  1  0  0  0  0
  2  5  1  0  0  0  0
  2  6  2  0  0  0  0
  3  7  1  0  0  0  0
  8  3  1  0  0  0  0
  4  9  2  0  0  0  0
  5 10  2  0  0  0  0
  6 11  1  0  0  0  0
 12  7  1  0  0  0  0
  8 13  1  0  0  0  0
  8 14  1  6  0  0  0
 10 15  1  0  0  0  0
 10 16  1  0  0  0  0
 12 17  1  1  0  0  0
 13 18  1  6  0  0  0
 17 19  1  0  0  0  0
 19 20  1  0  0  0  0
 20 21  1  0  0  0  0
 20 22  1  0  0  0  0
 20 23  2  0  0  0  0
 21 24  1  0  0  0  0
 24 25  1  0  0  0  0
 24 26  1  0  0  0  0
 24 27  2  0  0  0  0
 25 28  1  0  0  0  0
 29 28  1  6  0  0  0
 29 30  1  0  0  0  0
 31 29  1  0  0  0  0
 32 30  1  0  0  0  0
 31 33  1  0  0  0  0
 31 34  1  1  0  0  0
 32 35  1  6  0  0  0
 33 36  1  1  0  0  0
  5  9  1  0  0  0  0
 11 15  2  0  0  0  0
 13 12  1  0  0  0  0
 33 32  1  0  0  0  0
M  CHG  2  22  -1  26  -1
M  END
