# Supplementary material for: Thermodynamics and H2 Transfer in a Methanogenic, Syntrophic Community
Source: PLoS Comput Biol. 2015 Jul 6;11(7):e1004364. doi: 10.1371/journal.pcbi.1004364 (PMC4509577; doi:10.1371/journal.pcbi.1004364)
Supplement: S1 File — (ZIP) [file pcbi.1004364.s008.zip › agdpgpi.mol]

  Mrv0541 09081311272D          

 75 76  0  0  0  0            999 V2000
   10.4775   -6.5175    0.0000 O   0  0  0  0  0  0  0  0  0  0  0  0
   10.4775   -7.3425    0.0000 C   0  0  0  0  0  0  0  0  0  0  0  0
    9.7763   -7.7138    0.0000 C   0  0  1  0  0  0  0  0  0  0  0  0
    9.0338   -7.3425    0.0000 O   0  0  0  0  0  0  0  0  0  0  0  0
    9.7763   -8.5388    0.0000 C   0  0  0  0  0  0  0  0  0  0  0  0
    8.3325   -7.7138    0.0000 C   0  0  0  0  0  0  0  0  0  0  0  0
    9.0338   -8.9513    0.0000 O   0  0  0  0  0  0  0  0  0  0  0  0
    7.5900   -7.3425    0.0000 C   0  0  0  0  0  0  0  0  0  0  0  0
    8.3325   -9.3638    0.0000 C   0  0  0  0  0  0  0  0  0  0  0  0
    6.8888   -7.7138    0.0000 C   0  0  0  0  0  0  0  0  0  0  0  0
    8.3325  -10.1888    0.0000 C   0  0  0  0  0  0  0  0  0  0  0  0
    6.1875   -7.3425    0.0000 C   0  0  0  0  0  0  0  0  0  0  0  0
    6.8888   -8.5388    0.0000 C   0  0  0  0  0  0  0  0  0  0  0  0
    7.5900  -10.6013    0.0000 C   0  0  0  0  0  0  0  0  0  0  0  0
    5.4450   -7.7138    0.0000 C   0  0  0  0  0  0  0  0  0  0  0  0
    7.5900  -11.4263    0.0000 C   0  0  0  0  0  0  0  0  0  0  0  0
    6.8888  -10.1888    0.0000 C   0  0  0  0  0  0  0  0  0  0  0  0
    4.7438   -7.3425    0.0000 C   0  0  0  0  0  0  0  0  0  0  0  0
    6.8888  -11.8388    0.0000 C   0  0  0  0  0  0  0  0  0  0  0  0
    4.0838   -7.7138    0.0000 C   0  0  0  0  0  0  0  0  0  0  0  0
    6.8888  -12.6638    0.0000 C   0  0  0  0  0  0  0  0  0  0  0  0
    3.3413   -7.3838    0.0000 C   0  0  0  0  0  0  0  0  0  0  0  0
    4.0838   -8.5388    0.0000 C   0  0  0  0  0  0  0  0  0  0  0  0
    6.1463  -13.0763    0.0000 C   0  0  0  0  0  0  0  0  0  0  0  0
    3.3413   -6.4763    0.0000 C   0  0  0  0  0  0  0  0  0  0  0  0
    6.1463  -13.9013    0.0000 C   0  0  0  0  0  0  0  0  0  0  0  0
    5.4450  -12.6638    0.0000 C   0  0  0  0  0  0  0  0  0  0  0  0
    3.9600   -6.0638    0.0000 C   0  0  0  0  0  0  0  0  0  0  0  0
    6.8888  -14.3550    0.0000 C   0  0  0  0  0  0  0  0  0  0  0  0
    4.7025   -6.0638    0.0000 C   0  0  0  0  0  0  0  0  0  0  0  0
    7.5900  -14.0250    0.0000 C   0  0  0  0  0  0  0  0  0  0  0  0
    5.1150   -5.3625    0.0000 C   0  0  0  0  0  0  0  0  0  0  0  0
    5.1975   -6.7650    0.0000 C   0  0  0  0  0  0  0  0  0  0  0  0
    8.2913  -14.4375    0.0000 C   0  0  0  0  0  0  0  0  0  0  0  0
    5.9400   -5.3625    0.0000 C   0  0  0  0  0  0  0  0  0  0  0  0
    9.0338  -14.0250    0.0000 C   0  0  0  0  0  0  0  0  0  0  0  0
    8.2913  -15.2625    0.0000 C   0  0  0  0  0  0  0  0  0  0  0  0
    6.3525   -4.6200    0.0000 C   0  0  0  0  0  0  0  0  0  0  0  0
    9.7350  -14.4375    0.0000 C   0  0  0  0  0  0  0  0  0  0  0  0
    7.1775   -4.6200    0.0000 C   0  0  0  0  0  0  0  0  0  0  0  0
   10.4363  -14.0250    0.0000 C   0  0  0  0  0  0  0  0  0  0  0  0
    7.5900   -3.9188    0.0000 C   0  0  0  0  0  0  0  0  0  0  0  0
    7.5900   -5.3625    0.0000 C   0  0  0  0  0  0  0  0  0  0  0  0
   11.1788  -14.4375    0.0000 C   0  0  0  0  0  0  0  0  0  0  0  0
   11.8800  -14.0250    0.0000 C   0  0  0  0  0  0  0  0  0  0  0  0
   11.1788  -15.2625    0.0000 C   0  0  0  0  0  0  0  0  0  0  0  0
   10.4775   -5.6925    0.0000 P   0  0  0  0  0  0  0  0  0  0  0  0
    9.6525   -5.6925    0.0000 O   0  5  0  0  0  0  0  0  0  0  0  0
   10.4775   -4.8675    0.0000 O   0  0  0  0  0  0  0  0  0  0  0  0
   12.6285   -6.3313    0.0000 C   0  0  1  0  0  0  0  0  0  0  0  0
   13.3445   -5.9182    0.0000 C   0  0  1  0  0  0  0  0  0  0  0  0
   12.6285   -7.1644    0.0000 C   0  0  1  0  0  0  0  0  0  0  0  0
   14.0709   -6.3313    0.0000 C   0  0  2  0  0  0  0  0  0  0  0  0
   13.3411   -5.0955    0.0000 O   0  0  0  0  0  0  0  0  0  0  0  0
   13.3445   -7.5878    0.0000 C   0  0  1  0  0  0  0  0  0  0  0  0
   11.9194   -7.5706    0.0000 O   0  0  0  0  0  0  0  0  0  0  0  0
   14.0709   -7.1644    0.0000 C   0  0  1  0  0  0  0  0  0  0  0  0
   14.7800   -5.9182    0.0000 O   0  0  0  0  0  0  0  0  0  0  0  0
   13.3411   -8.4106    0.0000 O   0  0  0  0  0  0  0  0  0  0  0  0
   14.7800   -7.5706    0.0000 O   0  0  0  0  0  0  0  0  0  0  0  0
   11.9185   -5.9049    0.0000 O   0  0  0  0  0  0  0  0  0  0  0  0
   17.6414   -7.8531    0.0000 C   0  0  0  0  0  0  0  0  0  0  0  0
   17.8564   -7.0509    0.0000 C   0  0  1  0  0  0  0  0  0  0  0  0
   18.2300   -8.4297    0.0000 O   0  0  0  0  0  0  0  0  0  0  0  0
   18.6554   -6.8424    0.0000 C   0  0  2  0  0  0  0  0  0  0  0  0
   17.1954   -6.1598    0.0000 N   0  0  0  0  0  0  0  0  0  0  0  0
   19.0247   -8.2237    0.0000 C   0  0  1  0  0  0  0  0  0  0  0  0
   19.2397   -7.4216    0.0000 C   0  0  1  0  0  0  0  0  0  0  0  0
   18.8685   -6.0471    0.0000 O   0  0  0  0  0  0  0  0  0  0  0  0
   17.1452   -5.3813    0.0000 C   0  0  0  0  0  0  0  0  0  0  0  0
   19.5965   -8.7958    0.0000 C   0  0  0  0  0  0  0  0  0  0  0  0
   20.0218   -7.2086    0.0000 O   0  0  0  0  0  0  0  0  0  0  0  0
   16.3865   -5.0724    0.0000 C   0  0  0  0  0  0  0  0  0  0  0  0
   17.8032   -4.8837    0.0000 O   0  0  0  0  0  0  0  0  0  0  0  0
   20.3414   -8.4490    0.0000 O   0  0  0  0  0  0  0  0  0  0  0  0
  1  2  1  0  0  0  0
  3  2  1  0  0  0  0
  3  4  1  6  0  0  0
  3  5  1  0  0  0  0
  4  6  1  0  0  0  0
  5  7  1  0  0  0  0
  6  8  1  0  0  0  0
  7  9  1  0  0  0  0
  8 10  1  0  0  0  0
  9 11  1  0  0  0  0
 10 12  1  0  0  0  0
 10 13  1  0  0  0  0
 11 14  1  0  0  0  0
 12 15  1  0  0  0  0
 14 16  1  0  0  0  0
 14 17  1  0  0  0  0
 15 18  1  0  0  0  0
 16 19  1  0  0  0  0
 18 20  1  0  0  0  0
 19 21  1  0  0  0  0
 20 22  1  0  0  0  0
 20 23  1  0  0  0  0
 21 24  1  0  0  0  0
 22 25  1  0  0  0  0
 24 26  1  0  0  0  0
 24 27  1  0  0  0  0
 25 28  1  0  0  0  0
 26 29  1  0  0  0  0
 28 30  1  0  0  0  0
 29 31  1  0  0  0  0
 30 32  1  0  0  0  0
 30 33  1  0  0  0  0
 31 34  1  0  0  0  0
 32 35  1  0  0  0  0
 34 36  1  0  0  0  0
 34 37  1  0  0  0  0
 35 38  1  0  0  0  0
 36 39  1  0  0  0  0
 38 40  1  0  0  0  0
 39 41  1  0  0  0  0
 40 42  1  0  0  0  0
 40 43  1  0  0  0  0
 41 44  1  0  0  0  0
 44 45  1  0  0  0  0
 44 46  1  0  0  0  0
 47  1  1  0  0  0  0
 47 48  1  0  0  0  0
 47 49  2  0  0  0  0
 50 51  1  0  0  0  0
 50 52  1  0  0  0  0
 51 53  1  0  0  0  0
 51 54  1  6  0  0  0
 52 55  1  0  0  0  0
 52 56  1  1  0  0  0
 53 57  1  0  0  0  0
 53 58  1  1  0  0  0
 55 59  1  1  0  0  0
 57 60  1  6  0  0  0
 55 57  1  0  0  0  0
 50 61  1  1  0  0  0
 47 61  1  0  0  0  0
 63 62  1  0  0  0  0
 62 64  1  0  0  0  0
 63 65  1  0  0  0  0
 63 66  1  6  0  0  0
 67 64  1  0  0  0  0
 65 68  1  0  0  0  0
 65 69  1  1  0  0  0
 66 70  1  0  0  0  0
 67 71  1  1  0  0  0
 68 72  1  6  0  0  0
 70 73  1  0  0  0  0
 70 74  2  0  0  0  0
 71 75  1  0  0  0  0
 68 67  1  0  0  0  0
 60 62  1  0  0  0  0
M  CHG  1  48  -1
M  END
