# Supplementary material for: Thermodynamics and H2 Transfer in a Methanogenic, Syntrophic Community
Source: PLoS Comput Biol. 2015 Jul 6;11(7):e1004364. doi: 10.1371/journal.pcbi.1004364 (PMC4509577; doi:10.1371/journal.pcbi.1004364)
Supplement: S1 File — (ZIP) [file pcbi.1004364.s008.zip › ah6p_d.mol]

 
  Mrv0541 09081311272D          
 
 16 15  0  0  1  0            999 V2000
    5.4038   -9.4050    0.0000 C   0  0  2  0  0  0  0  0  0  0  0  0
    6.1050   -9.8175    0.0000 C   0  0  1  0  0  0  0  0  0  0  0  0
    4.7025   -9.8175    0.0000 C   0  0  0  0  0  0  0  0  0  0  0  0
    5.4038   -8.5800    0.0000 O   0  0  0  0  0  0  0  0  0  0  0  0
    6.8475   -9.4050    0.0000 C   0  0  0  0  0  0  0  0  0  0  0  0
    6.1050  -10.6425    0.0000 O   0  0  0  0  0  0  0  0  0  0  0  0
    3.9600   -9.4050    0.0000 C   0  0  1  0  0  0  0  0  0  0  0  0
    4.7025  -10.6425    0.0000 O   0  0  0  0  0  0  0  0  0  0  0  0
    7.5488   -9.8175    0.0000 O   0  0  0  0  0  0  0  0  0  0  0  0
    3.2588   -9.8175    0.0000 C   0  0  0  0  0  0  0  0  0  0  0  0
    8.3738   -9.8175    0.0000 P   0  0  0  0  0  0  0  0  0  0  0  0
    9.1988   -9.8175    0.0000 O   0  5  0  0  0  0  0  0  0  0  0  0
    8.3738   -8.9925    0.0000 O   0  5  0  0  0  0  0  0  0  0  0  0
    8.3738  -10.6425    0.0000 O   0  0  0  0  0  0  0  0  0  0  0  0
    2.5575   -9.4050    0.0000 O   0  0  0  0  0  0  0  0  0  0  0  0
    3.9600   -8.5800    0.0000 O   0  0  0  0  0  0  0  0  0  0  0  0
  1  2  1  0  0  0  0
  1  3  1  0  0  0  0
  1  4  1  6  0  0  0
  2  5  1  0  0  0  0
  2  6  1  1  0  0  0
  7  3  1  0  0  0  0
  3  8  2  0  0  0  0
  5  9  1  0  0  0  0
  7 10  1  0  0  0  0
  9 11  1  0  0  0  0
 11 12  1  0  0  0  0
 11 13  1  0  0  0  0
 11 14  2  0  0  0  0
 10 15  1  0  0  0  0
  7 16  1  1  0  0  0
M  CHG  2  12  -1  13  -1
M  END
