# Supplementary material for: Thermodynamics and H2 Transfer in a Methanogenic, Syntrophic Community
Source: PLoS Comput Biol. 2015 Jul 6;11(7):e1004364. doi: 10.1371/journal.pcbi.1004364 (PMC4509577; doi:10.1371/journal.pcbi.1004364)
Supplement: S1 File — (ZIP) [file pcbi.1004364.s008.zip › ahcys.mol]

 
  Mrv0541 09081311272D          
 
 26 28  0  0  1  0            999 V2000
   18.2395  -13.1357    0.0000 C   0  0  2  0  0  0  0  0  0  0  0  0
   17.6115  -12.6821    0.0000 O   0  0  0  0  0  0  0  0  0  0  0  0
   18.0092  -13.8475    0.0000 C   0  0  1  0  0  0  0  0  0  0  0  0
   16.9975  -13.1218    0.0000 C   0  0  1  0  0  0  0  0  0  0  0  0
   17.2382  -13.8475    0.0000 C   0  0  1  0  0  0  0  0  0  0  0  0
   18.4593  -14.4580    0.0000 O   0  0  0  0  0  0  0  0  0  0  0  0
   16.2787  -12.8984    0.0000 C   0  0  0  0  0  0  0  0  0  0  0  0
   16.7642  -14.5063    0.0000 O   0  0  0  0  0  0  0  0  0  0  0  0
   19.0433  -12.8729    0.0000 N   0  0  0  0  0  0  0  0  0  0  0  0
   19.7115  -13.3566    0.0000 C   0  0  0  0  0  0  0  0  0  0  0  0
   20.3781  -12.8705    0.0000 C   0  0  0  0  0  0  0  0  0  0  0  0
   20.1218  -12.0864    0.0000 N   0  0  0  0  0  0  0  0  0  0  0  0
   19.2968  -12.0879    0.0000 C   0  0  0  0  0  0  0  0  0  0  0  0
   19.7996  -14.1797    0.0000 N   0  0  0  0  0  0  0  0  0  0  0  0
   20.5564  -14.5151    0.0000 C   0  0  0  0  0  0  0  0  0  0  0  0
   21.2230  -14.0290    0.0000 N   0  0  0  0  0  0  0  0  0  0  0  0
   21.1349  -13.2059    0.0000 C   0  0  0  0  0  0  0  0  0  0  0  0
   21.8151  -12.7097    0.0000 N   0  0  0  0  0  0  0  0  0  0  0  0
   15.5498  -13.3280    0.0000 S   0  0  0  0  0  0  0  0  0  0  0  0
   14.8329  -12.9140    0.0000 C   0  0  0  0  0  0  0  0  0  0  0  0
   14.1160  -13.3280    0.0000 C   0  0  0  0  0  0  0  0  0  0  0  0
   13.3991  -12.9140    0.0000 C   0  0  1  0  0  0  0  0  0  0  0  0
   12.6821  -13.3280    0.0000 C   0  0  0  0  0  0  0  0  0  0  0  0
   11.9652  -12.9140    0.0000 O   0  5  0  0  0  0  0  0  0  0  0  0
   13.3991  -12.0863    0.0000 N   0  3  0  0  0  0  0  0  0  0  0  0
   12.6821  -14.1556    0.0000 O   0  0  0  0  0  0  0  0  0  0  0  0
  1  2  1  0  0  0  0
  3  1  1  0  0  0  0
  4  2  1  0  0  0  0
  3  5  1  0  0  0  0
  3  6  1  6  0  0  0
  4  7  1  1  0  0  0
  5  8  1  6  0  0  0
  5  4  1  0  0  0  0
  1  9  1  1  0  0  0
  9 10  1  0  0  0  0
 10 11  1  0  0  0  0
 11 12  1  0  0  0  0
 12 13  2  0  0  0  0
  9 13  1  0  0  0  0
 10 14  2  0  0  0  0
 14 15  1  0  0  0  0
 15 16  2  0  0  0  0
 16 17  1  0  0  0  0
 11 17  2  0  0  0  0
 17 18  1  0  0  0  0
  7 19  1  0  0  0  0
 19 20  1  0  0  0  0
 20 21  1  0  0  0  0
 22 21  1  0  0  0  0
 22 23  1  0  0  0  0
 23 24  1  0  0  0  0
 22 25  1  1  0  0  0
 23 26  2  0  0  0  0
M  CHG  2  24  -1  25   1
M  END
