# Supplementary material for: Thermodynamics and H2 Transfer in a Methanogenic, Syntrophic Community
Source: PLoS Comput Biol. 2015 Jul 6;11(7):e1004364. doi: 10.1371/journal.pcbi.1004364 (PMC4509577; doi:10.1371/journal.pcbi.1004364)
Supplement: S1 File — (ZIP) [file pcbi.1004364.s008.zip › ahdt.mol]

 
  Mrv0541 09081311272D          
 
 30 31  0  0  1  0            999 V2000
   12.0630  -12.9728    0.0000 C   0  0  0  0  0  0  0  0  0  0  0  0
   12.0664  -12.1482    0.0000 C   0  0  0  0  0  0  0  0  0  0  0  0
   12.7776  -13.3920    0.0000 N   0  0  0  0  0  0  0  0  0  0  0  0
   11.3517  -13.3885    0.0000 N   0  0  0  0  0  0  0  0  0  0  0  0
   12.7845  -11.7394    0.0000 N   0  0  0  0  0  0  0  0  0  0  0  0
   11.3517  -11.7359    0.0000 C   0  0  0  0  0  0  0  0  0  0  0  0
   13.4958  -12.9797    0.0000 C   0  0  0  0  0  0  0  0  0  0  0  0
   10.6338  -12.9728    0.0000 C   0  0  0  0  0  0  0  0  0  0  0  0
   13.4991  -12.1516    0.0000 C   0  0  0  0  0  0  0  0  0  0  0  0
   10.6338  -12.1482    0.0000 N   0  0  0  0  0  0  0  0  0  0  0  0
   11.3517  -10.9079    0.0000 O   0  0  0  0  0  0  0  0  0  0  0  0
    9.9190  -13.3885    0.0000 N   0  0  0  0  0  0  0  0  0  0  0  0
   14.2035  -11.7394    0.0000 C   0  0  1  0  0  0  0  0  0  0  0  0
   14.9182  -12.1482    0.0000 C   0  0  1  0  0  0  0  0  0  0  0  0
   14.2001  -10.9148    0.0000 O   0  0  0  0  0  0  0  0  0  0  0  0
   15.6328  -11.7359    0.0000 C   0  0  0  0  0  0  0  0  0  0  0  0
   14.9216  -12.9728    0.0000 O   0  0  0  0  0  0  0  0  0  0  0  0
   16.3473  -12.1413    0.0000 O   0  0  0  0  0  0  0  0  0  0  0  0
   17.1719  -12.1413    0.0000 P   0  0  0  0  0  0  0  0  0  0  0  0
   18.0001  -12.1413    0.0000 O   0  0  0  0  0  0  0  0  0  0  0  0
   17.1686  -11.3167    0.0000 O   0  5  0  0  0  0  0  0  0  0  0  0
   17.1686  -12.9693    0.0000 O   0  0  0  0  0  0  0  0  0  0  0  0
   18.8246  -12.1413    0.0000 P   0  0  0  0  0  0  0  0  0  0  0  0
   19.6526  -12.1413    0.0000 O   0  0  0  0  0  0  0  0  0  0  0  0
   18.8211  -11.3167    0.0000 O   0  5  0  0  0  0  0  0  0  0  0  0
   18.8211  -12.9693    0.0000 O   0  0  0  0  0  0  0  0  0  0  0  0
   20.4772  -12.1413    0.0000 P   0  0  0  0  0  0  0  0  0  0  0  0
   21.3052  -12.1413    0.0000 O   0  5  0  0  0  0  0  0  0  0  0  0
   20.4738  -11.3167    0.0000 O   0  5  0  0  0  0  0  0  0  0  0  0
   20.4738  -12.9693    0.0000 O   0  0  0  0  0  0  0  0  0  0  0  0
  1  2  2  0  0  0  0
  1  3  1  0  0  0  0
  1  4  1  0  0  0  0
  2  5  1  0  0  0  0
  2  6  1  0  0  0  0
  3  7  1  0  0  0  0
  4  8  2  0  0  0  0
  5  9  2  0  0  0  0
  6 10  1  0  0  0  0
  6 11  2  0  0  0  0
  8 12  1  0  0  0  0
 13  9  1  0  0  0  0
 13 14  1  0  0  0  0
 13 15  1  6  0  0  0
 14 16  1  0  0  0  0
 14 17  1  1  0  0  0
 16 18  1  0  0  0  0
 18 19  1  0  0  0  0
 19 20  1  0  0  0  0
 19 21  1  0  0  0  0
 19 22  2  0  0  0  0
 20 23  1  0  0  0  0
 23 24  1  0  0  0  0
 23 25  1  0  0  0  0
 23 26  2  0  0  0  0
 24 27  1  0  0  0  0
 27 28  1  0  0  0  0
 27 29  1  0  0  0  0
 27 30  2  0  0  0  0
  7  9  1  0  0  0  0
  8 10  1  0  0  0  0
M  CHG  4  21  -1  25  -1  28  -1  29  -1
M  END
