# Supplementary material for: Thermodynamics and H2 Transfer in a Methanogenic, Syntrophic Community
Source: PLoS Comput Biol. 2015 Jul 6;11(7):e1004364. doi: 10.1371/journal.pcbi.1004364 (PMC4509577; doi:10.1371/journal.pcbi.1004364)
Supplement: S1 File — (ZIP) [file pcbi.1004364.s008.zip › aicar.mol]

 
  Mrv0541 09081311272D          
 
 22 23  0  0  1  0            999 V2000
   11.5068   -8.2156    0.0000 N   0  0  0  0  0  0  0  0  0  0  0  0
   10.9392   -8.9422    0.0000 C   0  0  2  0  0  0  0  0  0  0  0  0
   12.3356   -8.2156    0.0000 C   0  0  0  0  0  0  0  0  0  0  0  0
   11.2571   -7.4285    0.0000 C   0  0  0  0  0  0  0  0  0  0  0  0
   10.2656   -8.4653    0.0000 O   0  0  0  0  0  0  0  0  0  0  0  0
   10.6819   -9.7293    0.0000 C   0  0  1  0  0  0  0  0  0  0  0  0
   12.5891   -7.4285    0.0000 C   0  0  0  0  0  0  0  0  0  0  0  0
   12.8199   -8.8816    0.0000 N   0  0  0  0  0  0  0  0  0  0  0  0
   11.9192   -6.9517    0.0000 N   0  0  0  0  0  0  0  0  0  0  0  0
    9.6072   -8.9422    0.0000 C   0  0  1  0  0  0  0  0  0  0  0  0
    9.8569   -9.7293    0.0000 C   0  0  1  0  0  0  0  0  0  0  0  0
   11.1662  -10.3953    0.0000 O   0  0  0  0  0  0  0  0  0  0  0  0
   13.3686   -7.1712    0.0000 C   0  0  0  0  0  0  0  0  0  0  0  0
    8.8239   -8.6848    0.0000 C   0  0  0  0  0  0  0  0  0  0  0  0
    9.3687  -10.3953    0.0000 O   0  0  0  0  0  0  0  0  0  0  0  0
   13.9817   -7.7237    0.0000 N   0  0  0  0  0  0  0  0  0  0  0  0
   13.5352   -6.3651    0.0000 O   0  0  0  0  0  0  0  0  0  0  0  0
    8.6573   -7.8789    0.0000 O   0  0  0  0  0  0  0  0  0  0  0  0
    7.8286   -7.8789    0.0000 P   0  0  0  0  0  0  0  0  0  0  0  0
    7.0074   -7.8789    0.0000 O   0  5  0  0  0  0  0  0  0  0  0  0
    7.8324   -7.0577    0.0000 O   0  5  0  0  0  0  0  0  0  0  0  0
    7.8248   -8.7038    0.0000 O   0  0  0  0  0  0  0  0  0  0  0  0
  2  1  1  1  0  0  0
  1  3  1  0  0  0  0
  1  4  1  0  0  0  0
  2  5  1  0  0  0  0
  6  2  1  0  0  0  0
  3  7  2  0  0  0  0
  3  8  1  0  0  0  0
  4  9  2  0  0  0  0
 10  5  1  0  0  0  0
  6 11  1  0  0  0  0
  6 12  1  6  0  0  0
  7 13  1  0  0  0  0
 10 14  1  1  0  0  0
 11 15  1  6  0  0  0
 13 16  1  0  0  0  0
 13 17  2  0  0  0  0
 14 18  1  0  0  0  0
 18 19  1  0  0  0  0
 19 20  1  0  0  0  0
 19 21  1  0  0  0  0
 19 22  2  0  0  0  0
  7  9  1  0  0  0  0
 11 10  1  0  0  0  0
M  CHG  2  20  -1  21  -1
M  END
