# Supplementary material for: Thermodynamics and H2 Transfer in a Methanogenic, Syntrophic Community
Source: PLoS Comput Biol. 2015 Jul 6;11(7):e1004364. doi: 10.1371/journal.pcbi.1004364 (PMC4509577; doi:10.1371/journal.pcbi.1004364)
Supplement: S1 File — (ZIP) [file pcbi.1004364.s008.zip › air.mol]

 
  Mrv0541 09081311272D          
 
 19 20  0  0  1  0            999 V2000
   17.9161  -13.3578    0.0000 C   0  0  2  0  0  0  0  0  0  0  0  0
   17.2355  -12.8663    0.0000 O   0  0  0  0  0  0  0  0  0  0  0  0
   17.6666  -14.1291    0.0000 C   0  0  1  0  0  0  0  0  0  0  0  0
   16.5739  -13.3464    0.0000 C   0  0  1  0  0  0  0  0  0  0  0  0
   16.8348  -14.1291    0.0000 C   0  0  1  0  0  0  0  0  0  0  0  0
   18.1542  -14.7027    0.0000 O   0  0  0  0  0  0  0  0  0  0  0  0
   16.1240  -12.8474    0.0000 C   0  0  0  0  0  0  0  0  0  0  0  0
   16.3622  -14.7103    0.0000 O   0  0  0  0  0  0  0  0  0  0  0  0
   15.1939  -12.8474    0.0000 O   0  0  0  0  0  0  0  0  0  0  0  0
   14.3736  -12.8474    0.0000 P   0  0  0  0  0  0  0  0  0  0  0  0
   13.5494  -12.8474    0.0000 O   0  5  0  0  0  0  0  0  0  0  0  0
   14.3736  -12.0232    0.0000 O   0  5  0  0  0  0  0  0  0  0  0  0
   14.3736  -13.6678    0.0000 O   0  0  0  0  0  0  0  0  0  0  0  0
   18.7382  -13.0887    0.0000 N   0  0  0  0  0  0  0  0  0  0  0  0
   19.4362  -13.5935    0.0000 C   0  0  0  0  0  0  0  0  0  0  0  0
   20.1320  -13.0856    0.0000 N   0  3  0  0  0  0  0  0  0  0  0  0
   19.8640  -12.2670    0.0000 C   0  0  0  0  0  0  0  0  0  0  0  0
   19.0026  -12.2688    0.0000 C   0  0  0  0  0  0  0  0  0  0  0  0
   18.4813  -11.5546    0.0000 N   0  0  0  0  0  0  0  0  0  0  0  0
  1  2  1  0  0  0  0
  3  1  1  0  0  0  0
  4  2  1  0  0  0  0
  3  5  1  0  0  0  0
  3  6  1  6  0  0  0
  4  7  1  1  0  0  0
  5  8  1  6  0  0  0
  7  9  1  0  0  0  0
  9 10  1  0  0  0  0
 10 11  1  0  0  0  0
 10 12  1  0  0  0  0
 10 13  2  0  0  0  0
  5  4  1  0  0  0  0
  1 14  1  1  0  0  0
 14 15  1  0  0  0  0
 15 16  2  0  0  0  0
 16 17  1  0  0  0  0
 17 18  2  0  0  0  0
 14 18  1  0  0  0  0
 18 19  1  0  0  0  0
M  CHG  3  11  -1  12  -1  16   1
M  END
