# Supplementary material for: Thermodynamics and H2 Transfer in a Methanogenic, Syntrophic Community
Source: PLoS Comput Biol. 2015 Jul 6;11(7):e1004364. doi: 10.1371/journal.pcbi.1004364 (PMC4509577; doi:10.1371/journal.pcbi.1004364)
Supplement: S1 File — (ZIP) [file pcbi.1004364.s008.zip › alac_s.mol]

 
  Mrv0541 09081311272D          
 
  9  8  0  0  0  0            999 V2000
   13.3853  -11.5448    0.0000 O   0  5  0  0  0  0  0  0  0  0  0  0
   12.6742  -11.1266    0.0000 C   0  0  0  0  0  0  0  0  0  0  0  0
   11.9213  -11.5448    0.0000 C   0  0  0  0  0  0  0  0  0  0  0  0
   11.2102  -11.1266    0.0000 C   0  0  0  0  0  0  0  0  0  0  0  0
   10.4991  -11.5448    0.0000 C   0  0  0  0  0  0  0  0  0  0  0  0
   12.6742  -10.2900    0.0000 O   0  0  0  0  0  0  0  0  0  0  0  0
   11.2102  -10.2900    0.0000 O   0  0  0  0  0  0  0  0  0  0  0  0
   12.3396  -12.2559    0.0000 C   0  0  0  0  0  0  0  0  0  0  0  0
   11.5030  -12.2559    0.0000 O   0  0  0  0  0  0  0  0  0  0  0  0
  1  2  1  0  0  0  0
  2  3  1  0  0  0  0
  3  4  1  0  0  0  0
  4  5  1  0  0  0  0
  2  6  2  0  0  0  0
  4  7  2  0  0  0  0
  3  8  1  0  0  0  0
  3  9  1  0  0  0  0
M  CHG  1   1  -1
M  END
