# Supplementary material for: Thermodynamics and H2 Transfer in a Methanogenic, Syntrophic Community
Source: PLoS Comput Biol. 2015 Jul 6;11(7):e1004364. doi: 10.1371/journal.pcbi.1004364 (PMC4509577; doi:10.1371/journal.pcbi.1004364)
Supplement: S1 File — (ZIP) [file pcbi.1004364.s008.zip › alatrna.mol]

  Mrv0541 09091311212D          

  7  6  0  0  1  0            999 V2000
   14.1185   -8.8676    0.0000 C   0  0  0  0  0  0  0  0  0  0  0  0
   14.8329   -9.2802    0.0000 C   0  0  2  0  0  0  0  0  0  0  0  0
   15.5474   -8.8676    0.0000 C   0  0  0  0  0  0  0  0  0  0  0  0
   14.1185   -8.0429    0.0000 O   0  0  0  0  0  0  0  0  0  0  0  0
   14.8329  -10.1049    0.0000 N   0  3  0  0  0  0  0  0  0  0  0  0
   12.5793   -9.2802    0.0000 C   0  0  0  0  0  0  0  0  0  0  0  0
   13.4042   -9.2802    0.0000 O   0  0  0  0  0  0  0  0  0  0  0  0
  7  1  1  0  0  0  0
  1  2  1  0  0  0  0
  2  3  1  0  0  0  0
  1  4  2  0  0  0  0
  2  5  1  6  0  0  0
  6  7  1  0  0  0  0
M  CHG  1   5   1
M  END
