# Supplementary material for: Thermodynamics and H2 Transfer in a Methanogenic, Syntrophic Community
Source: PLoS Comput Biol. 2015 Jul 6;11(7):e1004364. doi: 10.1371/journal.pcbi.1004364 (PMC4509577; doi:10.1371/journal.pcbi.1004364)
Supplement: S1 File — (ZIP) [file pcbi.1004364.s008.zip › amob.mol]

  Mrv0541 09081311272D          

 27 29  0  0  0  0            999 V2000
   -1.9070   -0.2847    0.0000 N   0  0  0  0  0  0  0  0  0  0  0  0
   -2.3195    0.4298    0.0000 C   0  0  0  0  0  0  0  0  0  0  0  0
   -1.0865   -0.3709    0.0000 C   0  0  2  0  0  0  0  0  0  0  0  0
   -2.4590   -0.8978    0.0000 C   0  0  0  0  0  0  0  0  0  0  0  0
   -3.1264    0.2582    0.0000 C   0  0  0  0  0  0  0  0  0  0  0  0
   -2.0645    1.2144    0.0000 N   0  0  0  0  0  0  0  0  0  0  0  0
   -0.5345    0.2422    0.0000 O   0  0  0  0  0  0  0  0  0  0  0  0
   -0.6740   -1.0854    0.0000 C   0  0  1  0  0  0  0  0  0  0  0  0
   -3.2127   -0.5622    0.0000 N   0  0  0  0  0  0  0  0  0  0  0  0
   -3.6785    0.8713    0.0000 C   0  0  0  0  0  0  0  0  0  0  0  0
   -2.6166    1.8275    0.0000 C   0  0  0  0  0  0  0  0  0  0  0  0
    0.2192   -0.0934    0.0000 C   0  0  1  0  0  0  0  0  0  0  0  0
    0.1330   -0.9139    0.0000 C   0  0  1  0  0  0  0  0  0  0  0  0
   -1.0096   -1.8391    0.0000 O   0  0  0  0  0  0  0  0  0  0  0  0
   -3.4235    1.6560    0.0000 N   0  0  0  0  0  0  0  0  0  0  0  0
   -4.4855    0.6998    0.0000 N   0  0  0  0  0  0  0  0  0  0  0  0
    0.9337    0.3191    0.0000 C   0  0  0  0  0  0  0  0  0  0  0  0
    0.7461   -1.4659    0.0000 O   0  0  0  0  0  0  0  0  0  0  0  0
    1.6482   -0.0934    0.0000 S   0  3  0  0  0  0  0  0  0  0  0  0
    2.3626    0.3191    0.0000 C   0  0  0  0  0  0  0  0  0  0  0  0
    1.6482   -0.9184    0.0000 C   0  0  0  0  0  0  0  0  0  0  0  0
    3.0771   -0.0934    0.0000 C   0  0  0  0  0  0  0  0  0  0  0  0
    3.7916    0.3191    0.0000 C   0  0  0  0  0  0  0  0  0  0  0  0
    4.5060   -0.0934    0.0000 C   0  0  0  0  0  0  0  0  0  0  0  0
    3.7916    1.1441    0.0000 O   0  0  0  0  0  0  0  0  0  0  0  0
    5.2205    0.3191    0.0000 O   0  5  0  0  0  0  0  0  0  0  0  0
    4.5060   -0.9184    0.0000 O   0  0  0  0  0  0  0  0  0  0  0  0
  1  2  1  0  0  0  0
  3  1  1  6  0  0  0
  1  4  1  0  0  0  0
  2  5  1  0  0  0  0
  2  6  2  0  0  0  0
  3  7  1  0  0  0  0
  8  3  1  0  0  0  0
  4  9  2  0  0  0  0
  5 10  2  0  0  0  0
  6 11  1  0  0  0  0
 12  7  1  0  0  0  0
  8 13  1  0  0  0  0
  8 14  1  1  0  0  0
 10 15  1  0  0  0  0
 10 16  1  0  0  0  0
 12 17  1  6  0  0  0
 13 18  1  1  0  0  0
 17 19  1  0  0  0  0
 19 20  1  0  0  0  0
 19 21  1  0  0  0  0
 20 22  1  0  0  0  0
 22 23  1  0  0  0  0
 23 24  1  0  0  0  0
 23 25  2  0  0  0  0
 24 26  1  0  0  0  0
 24 27  2  0  0  0  0
  5  9  1  0  0  0  0
 11 15  2  0  0  0  0
 13 12  1  0  0  0  0
M  CHG  2  19   1  26  -1
M  END
