# Supplementary material for: Thermodynamics and H2 Transfer in a Methanogenic, Syntrophic Community
Source: PLoS Comput Biol. 2015 Jul 6;11(7):e1004364. doi: 10.1371/journal.pcbi.1004364 (PMC4509577; doi:10.1371/journal.pcbi.1004364)
Supplement: S1 File — (ZIP) [file pcbi.1004364.s008.zip › anth.mol]

 
  Mrv0541 09081311272D          
 
 10 10  0  0  0  0            999 V2000
   14.6642   -9.0597    0.0000 C   0  0  0  0  0  0  0  0  0  0  0  0
   15.3807   -9.4687    0.0000 C   0  0  0  0  0  0  0  0  0  0  0  0
   13.9589   -9.4687    0.0000 C   0  0  0  0  0  0  0  0  0  0  0  0
   14.7014   -8.2457    0.0000 C   0  0  0  0  0  0  0  0  0  0  0  0
   15.3807  -10.2940    0.0000 C   0  0  0  0  0  0  0  0  0  0  0  0
   16.0860   -9.0597    0.0000 N   0  0  0  0  0  0  0  0  0  0  0  0
   13.9589  -10.2940    0.0000 C   0  0  0  0  0  0  0  0  0  0  0  0
   15.3694   -7.8368    0.0000 O   0  5  0  0  0  0  0  0  0  0  0  0
   13.9514   -7.8405    0.0000 O   0  0  0  0  0  0  0  0  0  0  0  0
   14.6642  -10.7104    0.0000 C   0  0  0  0  0  0  0  0  0  0  0  0
  1  2  2  0  0  0  0
  1  3  1  0  0  0  0
  1  4  1  0  0  0  0
  2  5  1  0  0  0  0
  2  6  1  0  0  0  0
  3  7  2  0  0  0  0
  4  8  1  0  0  0  0
  4  9  2  0  0  0  0
  5 10  2  0  0  0  0
  7 10  1  0  0  0  0
M  CHG  1   8  -1
M  END
