# Supplementary material for: Thermodynamics and H2 Transfer in a Methanogenic, Syntrophic Community
Source: PLoS Comput Biol. 2015 Jul 6;11(7):e1004364. doi: 10.1371/journal.pcbi.1004364 (PMC4509577; doi:10.1371/journal.pcbi.1004364)
Supplement: S1 File — (ZIP) [file pcbi.1004364.s008.zip › applp.mol]

 
  Mrv0541 09081311282D          
 
  9  8  0  0  1  0            999 V2000
   10.3179   -9.5308    0.0000 P   0  0  0  0  0  0  0  0  0  0  0  0
   10.3254  -10.3608    0.0000 O   0  0  0  0  0  0  0  0  0  0  0  0
   10.3179   -8.7045    0.0000 O   0  5  0  0  0  0  0  0  0  0  0  0
   11.1404   -9.5232    0.0000 O   0  5  0  0  0  0  0  0  0  0  0  0
    9.4916   -9.5346    0.0000 O   0  0  0  0  0  0  0  0  0  0  0  0
   10.3254  -11.1833    0.0000 C   0  0  1  0  0  0  0  0  0  0  0  0
   11.0417  -11.5965    0.0000 C   0  0  0  0  0  0  0  0  0  0  0  0
    9.6128  -11.5965    0.0000 C   0  0  0  0  0  0  0  0  0  0  0  0
   11.7543  -11.1833    0.0000 N   0  3  0  0  0  0  0  0  0  0  0  0
  1  2  1  0  0  0  0
  1  3  1  0  0  0  0
  1  4  1  0  0  0  0
  1  5  2  0  0  0  0
  6  2  1  0  0  0  0
  6  7  1  0  0  0  0
  6  8  1  1  0  0  0
  7  9  1  0  0  0  0
M  CHG  3   3  -1   4  -1   9   1
M  END
