# Supplementary material for: Thermodynamics and H2 Transfer in a Methanogenic, Syntrophic Community
Source: PLoS Comput Biol. 2015 Jul 6;11(7):e1004364. doi: 10.1371/journal.pcbi.1004364 (PMC4509577; doi:10.1371/journal.pcbi.1004364)
Supplement: S1 File — (ZIP) [file pcbi.1004364.s008.zip › argsuc.mol]

 
  Mrv0541 09081311282D          
 
 20 19  0  0  1  0            999 V2000
   17.2485   -9.3288    0.0000 C   0  0  1  0  0  0  0  0  0  0  0  0
   16.5304   -9.7411    0.0000 N   0  3  0  0  0  0  0  0  0  0  0  0
   17.9597   -9.7411    0.0000 C   0  0  0  0  0  0  0  0  0  0  0  0
   17.2485   -8.5042    0.0000 C   0  0  0  0  0  0  0  0  0  0  0  0
   15.8157   -9.3288    0.0000 C   0  0  0  0  0  0  0  0  0  0  0  0
   18.6742   -9.3288    0.0000 C   0  0  0  0  0  0  0  0  0  0  0  0
   16.5304   -8.0884    0.0000 O   0  5  0  0  0  0  0  0  0  0  0  0
   17.9597   -8.0884    0.0000 O   0  0  0  0  0  0  0  0  0  0  0  0
   15.0977   -9.7411    0.0000 N   0  0  0  0  0  0  0  0  0  0  0  0
   15.8157   -8.5042    0.0000 N   0  0  0  0  0  0  0  0  0  0  0  0
   19.3923   -9.7411    0.0000 O   0  5  0  0  0  0  0  0  0  0  0  0
   18.6742   -8.5042    0.0000 O   0  0  0  0  0  0  0  0  0  0  0  0
   14.3830   -9.3288    0.0000 C   0  0  0  0  0  0  0  0  0  0  0  0
   13.6685   -9.7411    0.0000 C   0  0  0  0  0  0  0  0  0  0  0  0
   12.9504   -9.3288    0.0000 C   0  0  0  0  0  0  0  0  0  0  0  0
   12.2392   -9.7411    0.0000 C   0  0  1  0  0  0  0  0  0  0  0  0
   11.5246   -9.3288    0.0000 C   0  0  0  0  0  0  0  0  0  0  0  0
   12.2392  -10.5655    0.0000 N   0  3  0  0  0  0  0  0  0  0  0  0
   10.8065   -9.7411    0.0000 O   0  5  0  0  0  0  0  0  0  0  0  0
   11.5246   -8.5042    0.0000 O   0  0  0  0  0  0  0  0  0  0  0  0
  1  2  1  6  0  0  0
  1  3  1  0  0  0  0
  1  4  1  0  0  0  0
  2  5  2  0  0  0  0
  3  6  1  0  0  0  0
  4  7  1  0  0  0  0
  4  8  2  0  0  0  0
  5  9  1  0  0  0  0
  5 10  1  4  0  0  0
  6 11  1  0  0  0  0
  6 12  2  0  0  0  0
  9 13  1  0  0  0  0
 13 14  1  0  0  0  0
 14 15  1  0  0  0  0
 16 15  1  0  0  0  0
 16 17  1  0  0  0  0
 16 18  1  6  0  0  0
 17 19  1  0  0  0  0
 17 20  2  0  0  0  0
M  CHG  5   2   1   7  -1  11  -1  18   1  19  -1
M  END
