# Supplementary material for: Thermodynamics and H2 Transfer in a Methanogenic, Syntrophic Community
Source: PLoS Comput Biol. 2015 Jul 6;11(7):e1004364. doi: 10.1371/journal.pcbi.1004364 (PMC4509577; doi:10.1371/journal.pcbi.1004364)
Supplement: S1 File — (ZIP) [file pcbi.1004364.s008.zip › argtrna.mol]

  Mrv0541 09091311212D          

 13 12  0  0  1  0            999 V2000
   14.1798  -10.6050    0.0000 C   0  0  0  0  0  0  0  0  0  0  0  0
   14.8871  -11.0274    0.0000 C   0  0  0  0  0  0  0  0  0  0  0  0
   13.4553  -11.0068    0.0000 C   0  0  1  0  0  0  0  0  0  0  0  0
   15.6081  -10.6257    0.0000 C   0  0  0  0  0  0  0  0  0  0  0  0
   12.7823  -10.5673    0.0000 C   0  0  0  0  0  0  0  0  0  0  0  0
   13.4827  -11.8309    0.0000 N   0  3  0  0  0  0  0  0  0  0  0  0
   16.3189  -11.0446    0.0000 N   0  0  0  0  0  0  0  0  0  0  0  0
   12.0613  -10.9690    0.0000 O   0  0  0  0  0  0  0  0  0  0  0  0
   12.7548   -9.7398    0.0000 O   0  0  0  0  0  0  0  0  0  0  0  0
   17.0400  -10.6462    0.0000 C   0  0  0  0  0  0  0  0  0  0  0  0
   17.7473  -11.0651    0.0000 N   0  0  0  0  0  0  0  0  0  0  0  0
   17.0503   -9.8188    0.0000 N   0  3  0  0  0  0  0  0  0  0  0  0
   11.2363  -10.9690    0.0000 C   0  0  0  0  0  0  0  0  0  0  0  0
  1  2  1  0  0  0  0
  1  3  1  0  0  0  0
  2  4  1  0  0  0  0
  3  5  1  0  0  0  0
  3  6  1  6  0  0  0
  4  7  1  0  0  0  0
  5  8  1  0  0  0  0
  5  9  2  0  0  0  0
  7 10  1  0  0  0  0
 10 11  1  0  0  0  0
 10 12  2  0  0  0  0
 13  8  1  0  0  0  0
M  CHG  2   6   1  12   1
M  END
