# Supplementary material for: Thermodynamics and H2 Transfer in a Methanogenic, Syntrophic Community
Source: PLoS Comput Biol. 2015 Jul 6;11(7):e1004364. doi: 10.1371/journal.pcbi.1004364 (PMC4509577; doi:10.1371/journal.pcbi.1004364)
Supplement: S1 File — (ZIP) [file pcbi.1004364.s008.zip › asn_l.mol]

 
  Mrv0541 09091311022D          
 
  9  8  0  0  1  0            999 V2000
   13.9283  -10.2671    0.0000 C   0  0  2  0  0  0  0  0  0  0  0  0
   14.6429   -9.8558    0.0000 C   0  0  0  0  0  0  0  0  0  0  0  0
   13.9702  -11.1733    0.0000 N   0  3  0  0  0  0  0  0  0  0  0  0
   15.3540  -10.2741    0.0000 C   0  0  0  0  0  0  0  0  0  0  0  0
   16.1069   -9.8592    0.0000 N   0  0  0  0  0  0  0  0  0  0  0  0
   15.3644  -11.0757    0.0000 O   0  0  0  0  0  0  0  0  0  0  0  0
   13.2042   -9.8701    0.0000 C   0  0  0  0  0  0  0  0  0  0  0  0
   12.4733  -10.3139    0.0000 O   0  5  0  0  0  0  0  0  0  0  0  0
   13.1857   -9.0457    0.0000 O   0  0  0  0  0  0  0  0  0  0  0  0
  1  2  1  0  0  0  0
  1  3  1  6  0  0  0
  2  4  1  0  0  0  0
  4  5  1  0  0  0  0
  4  6  2  0  0  0  0
  1  7  1  0  0  0  0
  7  8  1  0  0  0  0
  7  9  2  0  0  0  0
M  CHG  2   3   1   8  -1
M  END
