# Supplementary material for: Thermodynamics and H2 Transfer in a Methanogenic, Syntrophic Community
Source: PLoS Comput Biol. 2015 Jul 6;11(7):e1004364. doi: 10.1371/journal.pcbi.1004364 (PMC4509577; doi:10.1371/journal.pcbi.1004364)
Supplement: S1 File — (ZIP) [file pcbi.1004364.s008.zip › asntrna_asp.mol]

  Mrv0541 09091311212D          
 
 10  9  0  0  1  0            999 V2000
   16.1565  -13.8185    0.0000 C   0  0  0  0  0  0  0  0  0  0  0  0
   15.4420  -14.2310    0.0000 C   0  0  2  0  0  0  0  0  0  0  0  0
   14.7276  -13.8185    0.0000 C   0  0  0  0  0  0  0  0  0  0  0  0
   14.0131  -14.2310    0.0000 C   0  0  0  0  0  0  0  0  0  0  0  0
   13.2986  -13.8185    0.0000 O   0  0  0  0  0  0  0  0  0  0  0  0
   16.1565  -12.9937    0.0000 O   0  0  0  0  0  0  0  0  0  0  0  0
   14.0131  -15.0559    0.0000 O   0  0  0  0  0  0  0  0  0  0  0  0
   15.4420  -15.0559    0.0000 N   0  3  0  0  0  0  0  0  0  0  0  0
   17.6959  -14.2310    0.0000 C   0  0  0  0  0  0  0  0  0  0  0  0
   16.8709  -14.2310    0.0000 O   0  0  0  0  0  0  0  0  0  0  0  0
 10  1  1  0  0  0  0
  1  2  1  0  0  0  0
  2  3  1  0  0  0  0
  3  4  1  0  0  0  0
  4  5  1  0  0  0  0
  1  6  2  0  0  0  0
  4  7  2  0  0  0  0
  2  8  1  1  0  0  0
  9 10  1  0  0  0  0
M  CHG  1   8   1
M  END
