# Supplementary material for: Thermodynamics and H2 Transfer in a Methanogenic, Syntrophic Community
Source: PLoS Comput Biol. 2015 Jul 6;11(7):e1004364. doi: 10.1371/journal.pcbi.1004364 (PMC4509577; doi:10.1371/journal.pcbi.1004364)
Supplement: S1 File — (ZIP) [file pcbi.1004364.s008.zip › asp_l.mol]

 
  Mrv0541 09091311022D          
 
  9  8  0  0  1  0            999 V2000
   17.3591  -10.4573    0.0000 O   0  5  0  0  0  0  0  0  0  0  0  0
   18.0702  -10.0390    0.0000 C   0  0  0  0  0  0  0  0  0  0  0  0
   18.8231  -10.4573    0.0000 C   0  0  2  0  0  0  0  0  0  0  0  0
   19.5342  -10.0390    0.0000 C   0  0  0  0  0  0  0  0  0  0  0  0
   20.2453  -10.4573    0.0000 C   0  0  0  0  0  0  0  0  0  0  0  0
   20.9982  -10.0390    0.0000 O   0  5  0  0  0  0  0  0  0  0  0  0
   18.0702   -9.2024    0.0000 O   0  0  0  0  0  0  0  0  0  0  0  0
   18.8231  -11.2939    0.0000 N   0  3  0  0  0  0  0  0  0  0  0  0
   20.2453  -11.2939    0.0000 O   0  0  0  0  0  0  0  0  0  0  0  0
  1  2  1  0  0  0  0
  2  3  1  0  0  0  0
  3  4  1  0  0  0  0
  4  5  1  0  0  0  0
  5  6  1  0  0  0  0
  2  7  2  0  0  0  0
  3  8  1  6  0  0  0
  5  9  2  0  0  0  0
M  CHG  3   1  -1   6  -1   8   1
M  END
