# Supplementary material for: Thermodynamics and H2 Transfer in a Methanogenic, Syntrophic Community
Source: PLoS Comput Biol. 2015 Jul 6;11(7):e1004364. doi: 10.1371/journal.pcbi.1004364 (PMC4509577; doi:10.1371/journal.pcbi.1004364)
Supplement: S1 File — (ZIP) [file pcbi.1004364.s008.zip › athr_l.mol]

 
  Mrv0541 09081311282D          
 
  8  7  0  0  1  0            999 V2000
   13.2824  -10.7661    0.0000 O   0  5  0  0  0  0  0  0  0  0  0  0
   13.9968  -10.3536    0.0000 C   0  0  0  0  0  0  0  0  0  0  0  0
   14.7113  -10.7661    0.0000 C   0  0  2  0  0  0  0  0  0  0  0  0
   15.4258  -10.3536    0.0000 C   0  0  2  0  0  0  0  0  0  0  0  0
   16.1402  -10.7661    0.0000 C   0  0  0  0  0  0  0  0  0  0  0  0
   13.9968   -9.5287    0.0000 O   0  0  0  0  0  0  0  0  0  0  0  0
   14.7113  -11.5910    0.0000 N   0  3  0  0  0  0  0  0  0  0  0  0
   15.4258   -9.5284    0.0000 O   0  0  0  0  0  0  0  0  0  0  0  0
  1  2  1  0  0  0  0
  3  2  1  0  0  0  0
  3  4  1  0  0  0  0
  4  5  1  0  0  0  0
  2  6  2  0  0  0  0
  3  7  1  6  0  0  0
  4  8  1  1  0  0  0
M  CHG  2   1  -1   7   1
M  END
