# Supplementary material for: Thermodynamics and H2 Transfer in a Methanogenic, Syntrophic Community
Source: PLoS Comput Biol. 2015 Jul 6;11(7):e1004364. doi: 10.1371/journal.pcbi.1004364 (PMC4509577; doi:10.1371/journal.pcbi.1004364)
Supplement: S1 File — (ZIP) [file pcbi.1004364.s008.zip › atp.mol]

 
  Mrv0541 09081311282D          
 
 31 33  0  0  1  0            999 V2000
   17.4246   -8.6466    0.0000 N   0  0  0  0  0  0  0  0  0  0  0  0
   18.0509   -9.0826    0.0000 C   0  0  0  0  0  0  0  0  0  0  0  0
   16.6633   -8.8923    0.0000 C   0  0  2  0  0  0  0  0  0  0  0  0
   17.7083   -7.8196    0.0000 C   0  0  0  0  0  0  0  0  0  0  0  0
   18.7810   -8.5463    0.0000 C   0  0  0  0  0  0  0  0  0  0  0  0
   18.1339   -9.9235    0.0000 N   0  0  0  0  0  0  0  0  0  0  0  0
   15.9886   -8.3871    0.0000 O   0  0  0  0  0  0  0  0  0  0  0  0
   16.4073   -9.6328    0.0000 C   0  0  1  0  0  0  0  0  0  0  0  0
   18.5665   -7.8231    0.0000 N   0  0  0  0  0  0  0  0  0  0  0  0
   19.5250   -8.8716    0.0000 C   0  0  0  0  0  0  0  0  0  0  0  0
   18.9160  -10.2729    0.0000 C   0  0  0  0  0  0  0  0  0  0  0  0
   15.3311   -8.8577    0.0000 C   0  0  1  0  0  0  0  0  0  0  0  0
   15.5872   -9.6328    0.0000 C   0  0  1  0  0  0  0  0  0  0  0  0
   16.8848  -10.3075    0.0000 O   0  0  0  0  0  0  0  0  0  0  0  0
   19.6218   -9.7504    0.0000 N   0  0  0  0  0  0  0  0  0  0  0  0
   20.1823   -8.3837    0.0000 N   0  0  0  0  0  0  0  0  0  0  0  0
   14.5491   -8.6051    0.0000 C   0  0  0  0  0  0  0  0  0  0  0  0
   15.3242  -10.4148    0.0000 O   0  0  0  0  0  0  0  0  0  0  0  0
   13.9367   -9.1588    0.0000 O   0  0  0  0  0  0  0  0  0  0  0  0
   13.1062   -9.1588    0.0000 P   0  0  0  0  0  0  0  0  0  0  0  0
   12.2793   -9.1588    0.0000 O   0  0  0  0  0  0  0  0  0  0  0  0
   13.1029   -9.9857    0.0000 O   0  5  0  0  0  0  0  0  0  0  0  0
   13.1029   -8.3317    0.0000 O   0  0  0  0  0  0  0  0  0  0  0  0
   11.4522   -9.1553    0.0000 P   0  0  0  0  0  0  0  0  0  0  0  0
   10.6253   -9.1553    0.0000 O   0  0  0  0  0  0  0  0  0  0  0  0
   11.4489   -9.9823    0.0000 O   0  5  0  0  0  0  0  0  0  0  0  0
   11.4489   -8.3248    0.0000 O   0  0  0  0  0  0  0  0  0  0  0  0
    9.7949   -9.1518    0.0000 P   0  0  0  0  0  0  0  0  0  0  0  0
    9.7914   -9.9788    0.0000 O   0  5  0  0  0  0  0  0  0  0  0  0
    8.9679   -9.1449    0.0000 O   0  5  0  0  0  0  0  0  0  0  0  0
    9.7914   -8.3214    0.0000 O   0  0  0  0  0  0  0  0  0  0  0  0
  1  2  1  0  0  0  0
  3  1  1  1  0  0  0
  1  4  1  0  0  0  0
  2  5  1  0  0  0  0
  2  6  2  0  0  0  0
  3  7  1  0  0  0  0
  8  3  1  0  0  0  0
  4  9  2  0  0  0  0
  5 10  2  0  0  0  0
  6 11  1  0  0  0  0
 12  7  1  0  0  0  0
  8 13  1  0  0  0  0
  8 14  1  6  0  0  0
 10 15  1  0  0  0  0
 10 16  1  0  0  0  0
 12 17  1  1  0  0  0
 13 18  1  6  0  0  0
 17 19  1  0  0  0  0
 19 20  1  0  0  0  0
 20 21  1  0  0  0  0
 20 22  1  0  0  0  0
 20 23  2  0  0  0  0
 21 24  1  0  0  0  0
 24 25  1  0  0  0  0
 24 26  1  0  0  0  0
 24 27  2  0  0  0  0
 25 28  1  0  0  0  0
 28 29  1  0  0  0  0
 28 30  1  0  0  0  0
 28 31  2  0  0  0  0
  5  9  1  0  0  0  0
 11 15  2  0  0  0  0
 13 12  1  0  0  0  0
M  CHG  4  22  -1  26  -1  29  -1  30  -1
M  END
