# Supplementary material for: Thermodynamics and H2 Transfer in a Methanogenic, Syntrophic Community
Source: PLoS Comput Biol. 2015 Jul 6;11(7):e1004364. doi: 10.1371/journal.pcbi.1004364 (PMC4509577; doi:10.1371/journal.pcbi.1004364)
Supplement: S1 File — (ZIP) [file pcbi.1004364.s008.zip › btamp.mol]

  Mrv0541 09081311282D          

 38 42  0  0  1  0            999 V2000
    4.5301    0.5459    0.0000 N   0  0  0  0  0  0  0  0  0  0  0  0
    3.7454    0.8036    0.0000 C   0  0  0  0  0  0  0  0  0  0  0  0
    4.0032   -0.8188    0.0000 C   0  0  2  0  0  0  0  0  0  0  0  0
    5.0154    1.2131    0.0000 C   0  0  0  0  0  0  0  0  0  0  0  0
    3.7491    1.6263    0.0000 C   0  0  0  0  0  0  0  0  0  0  0  0
    3.0365    0.3905    0.0000 N   0  0  0  0  0  0  0  0  0  0  0  0
    3.3360   -0.3335    0.0000 O   0  0  0  0  0  0  0  0  0  0  0  0
    3.7454   -1.6035    0.0000 C   0  0  1  0  0  0  0  0  0  0  0  0
    4.5338    1.8765    0.0000 N   0  0  0  0  0  0  0  0  0  0  0  0
    3.0365    2.0395    0.0000 C   0  0  0  0  0  0  0  0  0  0  0  0
    2.3238    0.7999    0.0000 C   0  0  0  0  0  0  0  0  0  0  0  0
    2.6688   -0.8188    0.0000 C   0  0  1  0  0  0  0  0  0  0  0  0
    2.9227   -1.6035    0.0000 C   0  0  1  0  0  0  0  0  0  0  0  0
    3.9539   -2.3958    0.0000 O   0  0  0  0  0  0  0  0  0  0  0  0
    2.3238    1.6263    0.0000 N   0  0  0  0  0  0  0  0  0  0  0  0
    3.0289    2.8621    0.0000 N   0  0  0  0  0  0  0  0  0  0  0  0
    2.0774   -0.2312    0.0000 C   0  0  0  0  0  0  0  0  0  0  0  0
    2.7029   -2.3958    0.0000 O   0  0  0  0  0  0  0  0  0  0  0  0
    1.2169   -0.5421    0.0000 O   0  0  0  0  0  0  0  0  0  0  0  0
    0.3942   -0.5421    0.0000 P   0  0  0  0  0  0  0  0  0  0  0  0
   -0.4322   -0.5421    0.0000 O   0  0  0  0  0  0  0  0  0  0  0  0
    0.3905    0.2843    0.0000 O   0  5  0  0  0  0  0  0  0  0  0  0
    0.3905   -1.3647    0.0000 O   0  0  0  0  0  0  0  0  0  0  0  0
   -1.1449   -0.9478    0.0000 C   0  0  0  0  0  0  0  0  0  0  0  0
   -1.8537   -0.5345    0.0000 C   0  0  0  0  0  0  0  0  0  0  0  0
   -1.1486   -1.7741    0.0000 O   0  0  0  0  0  0  0  0  0  0  0  0
   -2.5702   -0.9439    0.0000 C   0  0  0  0  0  0  0  0  0  0  0  0
   -3.2792   -0.5308    0.0000 C   0  0  0  0  0  0  0  0  0  0  0  0
   -3.9956   -0.9402    0.0000 C   0  0  0  0  0  0  0  0  0  0  0  0
   -4.7007   -0.5308    0.0000 C   0  0  1  0  0  0  0  0  0  0  0  0
   -4.6969    0.2957    0.0000 C   0  0  0  0  0  0  0  0  0  0  0  0
   -5.4172   -0.9402    0.0000 S   0  0  0  0  0  0  0  0  0  0  0  0
   -6.1260    0.3033    0.0000 C   0  0  0  0  0  0  0  0  0  0  0  0
   -4.6817    1.1373    0.0000 N   0  0  0  0  0  0  0  0  0  0  0  0
   -6.1299   -0.5232    0.0000 C   0  0  0  0  0  0  0  0  0  0  0  0
   -6.1260    1.1373    0.0000 N   0  0  0  0  0  0  0  0  0  0  0  0
   -5.4020    1.5543    0.0000 C   0  0  0  0  0  0  0  0  0  0  0  0
   -5.4096    2.3769    0.0000 O   0  0  0  0  0  0  0  0  0  0  0  0
  1  2  1  0  0  0  0
  3  1  1  1  0  0  0
  1  4  1  0  0  0  0
  2  5  1  0  0  0  0
  2  6  2  0  0  0  0
  3  7  1  0  0  0  0
  8  3  1  0  0  0  0
  4  9  2  0  0  0  0
  5 10  2  0  0  0  0
  6 11  1  0  0  0  0
 12  7  1  0  0  0  0
  8 13  1  0  0  0  0
  8 14  1  6  0  0  0
 10 15  1  0  0  0  0
 10 16  1  0  0  0  0
 12 17  1  1  0  0  0
 13 18  1  6  0  0  0
 17 19  1  0  0  0  0
 19 20  1  0  0  0  0
 20 21  1  0  0  0  0
 20 22  1  0  0  0  0
 20 23  2  0  0  0  0
 21 24  1  0  0  0  0
 24 25  1  0  0  0  0
 24 26  2  0  0  0  0
 25 27  1  0  0  0  0
 27 28  1  0  0  0  0
 28 29  1  0  0  0  0
 30 29  1  6  0  0  0
 30 31  1  0  0  0  0
 30 32  1  0  0  0  0
 31 33  1  0  0  0  0
 31 34  1  0  0  0  0
 32 35  1  0  0  0  0
 33 36  1  0  0  0  0
 34 37  1  0  0  0  0
 37 38  2  0  0  0  0
  5  9  1  0  0  0  0
 11 15  2  0  0  0  0
 13 12  1  0  0  0  0
 33 35  1  0  0  0  0
 36 37  1  0  0  0  0
M  CHG  1  22  -1
M  END
