# Supplementary material for: Thermodynamics and H2 Transfer in a Methanogenic, Syntrophic Community
Source: PLoS Comput Biol. 2015 Jul 6;11(7):e1004364. doi: 10.1371/journal.pcbi.1004364 (PMC4509577; doi:10.1371/journal.pcbi.1004364)
Supplement: S1 File — (ZIP) [file pcbi.1004364.s008.zip › camp.mol]

 
  Mrv0541 09081311282D          
 
 22 25  0  0  1  0            999 V2000
   15.9833   -8.7870    0.0000 N   0  0  0  0  0  0  0  0  0  0  0  0
   15.2176   -9.0342    0.0000 C   0  0  1  0  0  0  0  0  0  0  0  0
   16.6204   -9.2256    0.0000 C   0  0  0  0  0  0  0  0  0  0  0  0
   16.2688   -7.9551    0.0000 C   0  0  0  0  0  0  0  0  0  0  0  0
   14.9635   -9.7790    0.0000 C   0  0  1  0  0  0  0  0  0  0  0  0
   14.5388   -8.5259    0.0000 O   0  0  0  0  0  0  0  0  0  0  0  0
   17.3547   -8.6861    0.0000 C   0  0  0  0  0  0  0  0  0  0  0  0
   16.7004  -10.0715    0.0000 N   0  0  0  0  0  0  0  0  0  0  0  0
   17.1321   -7.9586    0.0000 N   0  0  0  0  0  0  0  0  0  0  0  0
   14.1385   -9.7790    0.0000 C   0  0  1  0  0  0  0  0  0  0  0  0
   15.3533  -10.4578    0.0000 O   0  0  0  0  0  0  0  0  0  0  0  0
   13.8844   -8.9994    0.0000 C   0  0  1  0  0  0  0  0  0  0  0  0
   18.0997   -9.0133    0.0000 C   0  0  0  0  0  0  0  0  0  0  0  0
   17.4871  -10.4229    0.0000 C   0  0  0  0  0  0  0  0  0  0  0  0
   13.5503  -10.3638    0.0000 O   0  0  0  0  0  0  0  0  0  0  0  0
   13.0908   -8.7383    0.0000 C   0  0  0  0  0  0  0  0  0  0  0  0
   18.1971   -9.8974    0.0000 N   0  0  0  0  0  0  0  0  0  0  0  0
   18.7575   -8.5225    0.0000 N   0  0  0  0  0  0  0  0  0  0  0  0
   12.6453  -10.1097    0.0000 P   0  0  0  0  0  0  0  0  0  0  0  0
   12.4712   -9.2952    0.0000 O   0  0  0  0  0  0  0  0  0  0  0  0
   12.6383  -10.9452    0.0000 O   0  5  0  0  0  0  0  0  0  0  0  0
   11.9178   -9.6920    0.0000 O   0  0  0  0  0  0  0  0  0  0  0  0
  2  1  1  1  0  0  0
  1  3  1  0  0  0  0
  1  4  1  0  0  0  0
  5  2  1  0  0  0  0
  2  6  1  0  0  0  0
  3  7  1  0  0  0  0
  3  8  2  0  0  0  0
  4  9  2  0  0  0  0
  5 10  1  0  0  0  0
  5 11  1  6  0  0  0
 12  6  1  1  0  0  0
  7 13  2  0  0  0  0
  8 14  1  0  0  0  0
 10 15  1  6  0  0  0
 12 16  1  0  0  0  0
 13 17  1  0  0  0  0
 13 18  1  0  0  0  0
 15 19  1  0  0  0  0
 16 20  1  0  0  0  0
 19 21  1  0  0  0  0
 19 22  2  0  0  0  0
  7  9  1  0  0  0  0
 10 12  1  0  0  0  0
 14 17  2  0  0  0  0
 19 20  1  0  0  0  0
M  CHG  1  21  -1
M  END
