# Supplementary material for: Thermodynamics and H2 Transfer in a Methanogenic, Syntrophic Community
Source: PLoS Comput Biol. 2015 Jul 6;11(7):e1004364. doi: 10.1371/journal.pcbi.1004364 (PMC4509577; doi:10.1371/journal.pcbi.1004364)
Supplement: S1 File — (ZIP) [file pcbi.1004364.s008.zip › caphis.mol]

  Mrv0541 09081311282D          
 
 18 18  0  0  0  0            999 V2000
   14.7665   -9.2912    0.0000 N   0  3  0  0  0  0  0  0  0  0  0  0
   15.2514   -9.9586    0.0000 C   0  0  1  0  0  0  0  0  0  0  0  0
   16.0719   -9.8724    0.0000 C   0  0  0  0  0  0  0  0  0  0  0  0
   16.4075   -9.1187    0.0000 C   0  0  0  0  0  0  0  0  0  0  0  0
   15.9950   -8.4042    0.0000 C   0  0  0  0  0  0  0  0  0  0  0  0
   16.5470   -7.7911    0.0000 N   0  0  0  0  0  0  0  0  0  0  0  0
   17.3007   -8.1267    0.0000 C   0  0  0  0  0  0  0  0  0  0  0  0
   17.2144   -8.9472    0.0000 N   0  0  0  0  0  0  0  0  0  0  0  0
   14.9159  -10.7123    0.0000 C   0  0  0  0  0  0  0  0  0  0  0  0
   14.0954  -10.7985    0.0000 O   0  5  0  0  0  0  0  0  0  0  0  0
   15.4008  -11.3797    0.0000 O   0  0  0  0  0  0  0  0  0  0  0  0
   18.0151   -7.7142    0.0000 C   0  0  0  0  0  0  0  0  0  0  0  0
   18.7296   -8.1267    0.0000 C   0  0  0  0  0  0  0  0  0  0  0  0
   19.4441   -7.7142    0.0000 C   0  0  0  0  0  0  0  0  0  0  0  0
   19.4441   -6.8892    0.0000 N   0  3  0  0  0  0  0  0  0  0  0  0
   20.1585   -8.1267    0.0000 C   0  0  0  0  0  0  0  0  0  0  0  0
   20.8730   -7.7142    0.0000 O   0  5  0  0  0  0  0  0  0  0  0  0
   20.1585   -8.9517    0.0000 O   0  0  0  0  0  0  0  0  0  0  0  0
  2  1  1  1  0  0  0
  2  3  1  0  0  0  0
  3  4  1  0  0  0  0
  4  5  2  0  0  0  0
  5  6  1  0  0  0  0
  6  7  1  0  0  0  0
  7  8  2  0  0  0  0
  4  8  1  0  0  0  0
  2  9  1  0  0  0  0
  9 10  1  0  0  0  0
  9 11  2  0  0  0  0
 12 13  1  0  0  0  0
 13 14  1  0  0  0  0
 14 15  1  0  0  0  0
 16 17  1  0  0  0  0
 16 18  2  0  0  0  0
 14 16  1  0  0  0  0
  7 12  1  0  0  0  0
M  CHG  4   1   1  10  -1  15   1  17  -1
M  END
