# Supplementary material for: Thermodynamics and H2 Transfer in a Methanogenic, Syntrophic Community
Source: PLoS Comput Biol. 2015 Jul 6;11(7):e1004364. doi: 10.1371/journal.pcbi.1004364 (PMC4509577; doi:10.1371/journal.pcbi.1004364)
Supplement: S1 File — (ZIP) [file pcbi.1004364.s008.zip › carn.mol]

 
  Mrv0541 09081311282D          
 
 16 16  0  0  1  0            999 V2000
   14.7406   -9.7305    0.0000 C   0  0  2  0  0  0  0  0  0  0  0  0
   14.0367  -10.1445    0.0000 C   0  0  0  0  0  0  0  0  0  0  0  0
   15.4859  -10.1445    0.0000 N   0  0  0  0  0  0  0  0  0  0  0  0
   14.7406   -8.9023    0.0000 C   0  0  0  0  0  0  0  0  0  0  0  0
   13.3328   -9.7305    0.0000 C   0  0  0  0  0  0  0  0  0  0  0  0
   16.1898   -9.7305    0.0000 C   0  0  0  0  0  0  0  0  0  0  0  0
   13.5889   -8.9462    0.0000 C   0  0  0  0  0  0  0  0  0  0  0  0
   12.4712   -9.7245    0.0000 N   0  0  0  0  0  0  0  0  0  0  0  0
   16.8938  -10.1445    0.0000 C   0  0  0  0  0  0  0  0  0  0  0  0
   16.1898   -8.9023    0.0000 O   0  0  0  0  0  0  0  0  0  0  0  0
   12.8821   -8.4399    0.0000 N   0  0  0  0  0  0  0  0  0  0  0  0
   12.2220   -8.9348    0.0000 C   0  0  0  0  0  0  0  0  0  0  0  0
   17.6391   -9.7305    0.0000 C   0  0  0  0  0  0  0  0  0  0  0  0
   18.3430  -10.1445    0.0000 N   0  3  0  0  0  0  0  0  0  0  0  0
   15.4578   -8.4883    0.0000 O   0  0  0  0  0  0  0  0  0  0  0  0
   14.0235   -8.4883    0.0000 O   0  5  0  0  0  0  0  0  0  0  0  0
  1  2  1  0  0  0  0
  1  3  1  1  0  0  0
  1  4  1  0  0  0  0
  2  5  1  0  0  0  0
  3  6  1  0  0  0  0
  5  7  2  0  0  0  0
  5  8  1  0  0  0  0
  6  9  1  0  0  0  0
  6 10  2  0  0  0  0
  7 11  1  0  0  0  0
  8 12  2  0  0  0  0
  9 13  1  0  0  0  0
 13 14  1  0  0  0  0
 11 12  1  0  0  0  0
  4 15  2  0  0  0  0
  4 16  1  0  0  0  0
M  CHG  2  14   1  16  -1
M  END
