# Supplementary material for: Thermodynamics and H2 Transfer in a Methanogenic, Syntrophic Community
Source: PLoS Comput Biol. 2015 Jul 6;11(7):e1004364. doi: 10.1371/journal.pcbi.1004364 (PMC4509577; doi:10.1371/journal.pcbi.1004364)
Supplement: S1 File — (ZIP) [file pcbi.1004364.s008.zip › cbasp.mol]

 
  Mrv0541 09081311282D          
 
 12 11  0  0  1  0            999 V2000
    8.2089  -11.5915    0.0000 O   0  5  0  0  0  0  0  0  0  0  0  0
    8.9234  -11.1790    0.0000 C   0  0  0  0  0  0  0  0  0  0  0  0
    9.6379  -11.5915    0.0000 C   0  0  2  0  0  0  0  0  0  0  0  0
   10.3524  -11.1790    0.0000 C   0  0  0  0  0  0  0  0  0  0  0  0
   11.0669  -11.5915    0.0000 C   0  0  0  0  0  0  0  0  0  0  0  0
   11.7814  -11.1790    0.0000 O   0  5  0  0  0  0  0  0  0  0  0  0
   11.0669  -12.4165    0.0000 O   0  0  0  0  0  0  0  0  0  0  0  0
    9.6379  -12.4164    0.0000 N   0  0  0  0  0  0  0  0  0  0  0  0
    8.9345  -12.8225    0.0000 C   0  0  0  0  0  0  0  0  0  0  0  0
    8.2356  -12.4190    0.0000 N   0  0  0  0  0  0  0  0  0  0  0  0
    8.9344  -13.6539    0.0000 O   0  0  0  0  0  0  0  0  0  0  0  0
    8.9234  -10.3541    0.0000 O   0  0  0  0  0  0  0  0  0  0  0  0
  1  2  1  0  0  0  0
  3  2  1  0  0  0  0
  3  4  1  0  0  0  0
  4  5  1  0  0  0  0
  5  6  1  0  0  0  0
  5  7  2  0  0  0  0
  3  8  1  6  0  0  0
  8  9  1  0  0  0  0
  9 10  1  0  0  0  0
  9 11  2  0  0  0  0
  2 12  2  0  0  0  0
M  CHG  2   1  -1   6  -1
M  END
