# Supplementary material for: Thermodynamics and H2 Transfer in a Methanogenic, Syntrophic Community
Source: PLoS Comput Biol. 2015 Jul 6;11(7):e1004364. doi: 10.1371/journal.pcbi.1004364 (PMC4509577; doi:10.1371/journal.pcbi.1004364)
Supplement: S1 File — (ZIP) [file pcbi.1004364.s008.zip › cdgggp.mol]

 
  Mrv0541 09081311282D          
 
 70 71  0  0  1  0            999 V2000
   18.2325  -10.9313    0.0000 O   0  0  0  0  0  0  0  0  0  0  0  0
   18.2325  -11.7563    0.0000 C   0  0  0  0  0  0  0  0  0  0  0  0
   17.5313  -12.1688    0.0000 C   0  0  1  0  0  0  0  0  0  0  0  0
   16.7888  -11.7563    0.0000 O   0  0  0  0  0  0  0  0  0  0  0  0
   17.5313  -12.9938    0.0000 C   0  0  0  0  0  0  0  0  0  0  0  0
   16.0875  -12.1688    0.0000 C   0  0  0  0  0  0  0  0  0  0  0  0
   16.7888  -13.4063    0.0000 O   0  0  0  0  0  0  0  0  0  0  0  0
   15.3450  -11.7563    0.0000 C   0  0  0  0  0  0  0  0  0  0  0  0
   16.0875  -13.8188    0.0000 C   0  0  0  0  0  0  0  0  0  0  0  0
   14.6438  -12.1688    0.0000 C   0  0  0  0  0  0  0  0  0  0  0  0
   16.0875  -14.6438    0.0000 C   0  0  0  0  0  0  0  0  0  0  0  0
   13.9425  -11.7563    0.0000 C   0  0  0  0  0  0  0  0  0  0  0  0
   14.6438  -12.9938    0.0000 C   0  0  0  0  0  0  0  0  0  0  0  0
   15.3450  -15.0563    0.0000 C   0  0  0  0  0  0  0  0  0  0  0  0
   13.2000  -12.1688    0.0000 C   0  0  0  0  0  0  0  0  0  0  0  0
   15.3450  -15.8813    0.0000 C   0  0  0  0  0  0  0  0  0  0  0  0
   14.6438  -14.6438    0.0000 C   0  0  0  0  0  0  0  0  0  0  0  0
   12.4988  -11.7563    0.0000 C   0  0  0  0  0  0  0  0  0  0  0  0
   14.6438  -16.2938    0.0000 C   0  0  0  0  0  0  0  0  0  0  0  0
   11.7975  -12.1688    0.0000 C   0  0  0  0  0  0  0  0  0  0  0  0
   14.6438  -17.1188    0.0000 C   0  0  0  0  0  0  0  0  0  0  0  0
   11.0550  -11.7975    0.0000 C   0  0  0  0  0  0  0  0  0  0  0  0
   11.7975  -12.9938    0.0000 C   0  0  0  0  0  0  0  0  0  0  0  0
   13.9013  -17.5313    0.0000 C   0  0  0  0  0  0  0  0  0  0  0  0
   11.0550  -10.8900    0.0000 C   0  0  0  0  0  0  0  0  0  0  0  0
   13.9013  -18.3563    0.0000 C   0  0  0  0  0  0  0  0  0  0  0  0
   13.2000  -17.1188    0.0000 C   0  0  0  0  0  0  0  0  0  0  0  0
   11.6738  -10.4775    0.0000 C   0  0  0  0  0  0  0  0  0  0  0  0
   14.6438  -18.8100    0.0000 C   0  0  0  0  0  0  0  0  0  0  0  0
   12.4575  -10.4775    0.0000 C   0  0  0  0  0  0  0  0  0  0  0  0
   15.3450  -18.4800    0.0000 C   0  0  0  0  0  0  0  0  0  0  0  0
   12.8700   -9.7763    0.0000 C   0  0  0  0  0  0  0  0  0  0  0  0
   12.9525  -11.1788    0.0000 C   0  0  0  0  0  0  0  0  0  0  0  0
   16.0463  -18.8925    0.0000 C   0  0  0  0  0  0  0  0  0  0  0  0
   13.6950   -9.7763    0.0000 C   0  0  0  0  0  0  0  0  0  0  0  0
   16.7888  -18.4800    0.0000 C   0  0  0  0  0  0  0  0  0  0  0  0
   16.0463  -19.7175    0.0000 C   0  0  0  0  0  0  0  0  0  0  0  0
   14.1075   -9.0338    0.0000 C   0  0  0  0  0  0  0  0  0  0  0  0
   17.4900  -18.8925    0.0000 C   0  0  0  0  0  0  0  0  0  0  0  0
   14.9325   -9.0338    0.0000 C   0  0  0  0  0  0  0  0  0  0  0  0
   18.1913  -18.4800    0.0000 C   0  0  0  0  0  0  0  0  0  0  0  0
   15.3450   -8.3325    0.0000 C   0  0  0  0  0  0  0  0  0  0  0  0
   15.3450   -9.7763    0.0000 C   0  0  0  0  0  0  0  0  0  0  0  0
   18.9338  -18.8925    0.0000 C   0  0  0  0  0  0  0  0  0  0  0  0
   19.6350  -18.4800    0.0000 C   0  0  0  0  0  0  0  0  0  0  0  0
   18.9338  -19.7175    0.0000 C   0  0  0  0  0  0  0  0  0  0  0  0
   23.4300   -9.7763    0.0000 C   0  0  2  0  0  0  0  0  0  0  0  0
   22.8113   -9.3225    0.0000 O   0  0  0  0  0  0  0  0  0  0  0  0
   23.1825  -10.6013    0.0000 C   0  0  1  0  0  0  0  0  0  0  0  0
   22.0688   -9.8175    0.0000 C   0  0  1  0  0  0  0  0  0  0  0  0
   22.3163  -10.6013    0.0000 C   0  0  1  0  0  0  0  0  0  0  0  0
   23.6775  -11.2613    0.0000 O   0  0  0  0  0  0  0  0  0  0  0  0
   21.2850   -9.5700    0.0000 C   0  0  0  0  0  0  0  0  0  0  0  0
   21.8213  -11.2613    0.0000 O   0  0  0  0  0  0  0  0  0  0  0  0
   20.6663  -10.1063    0.0000 O   0  0  0  0  0  0  0  0  0  0  0  0
   19.8413  -10.1063    0.0000 P   0  0  0  0  0  0  0  0  0  0  0  0
   19.0163  -10.1063    0.0000 O   0  0  0  0  0  0  0  0  0  0  0  0
   19.8413  -10.9313    0.0000 O   0  5  0  0  0  0  0  0  0  0  0  0
   19.8413   -9.2813    0.0000 O   0  0  0  0  0  0  0  0  0  0  0  0
   18.2325  -10.1063    0.0000 P   0  0  0  0  0  0  0  0  0  0  0  0
   17.4075  -10.1063    0.0000 O   0  5  0  0  0  0  0  0  0  0  0  0
   18.2325   -9.2813    0.0000 O   0  0  0  0  0  0  0  0  0  0  0  0
   24.2138   -9.5288    0.0000 N   0  0  0  0  0  0  0  0  0  0  0  0
   24.9563   -9.9413    0.0000 C   0  0  0  0  0  0  0  0  0  0  0  0
   24.2138   -8.7038    0.0000 C   0  0  0  0  0  0  0  0  0  0  0  0
   25.6575   -9.4875    0.0000 N   0  0  0  0  0  0  0  0  0  0  0  0
   24.9563  -10.7663    0.0000 O   0  0  0  0  0  0  0  0  0  0  0  0
   24.9150   -8.2913    0.0000 C   0  0  0  0  0  0  0  0  0  0  0  0
   25.6575   -8.6625    0.0000 C   0  0  0  0  0  0  0  0  0  0  0  0
   26.3588   -8.2500    0.0000 N   0  0  0  0  0  0  0  0  0  0  0  0
  1  2  1  0  0  0  0
  3  2  1  0  0  0  0
  3  4  1  6  0  0  0
  3  5  1  0  0  0  0
  4  6  1  0  0  0  0
  5  7  1  0  0  0  0
  6  8  1  0  0  0  0
  7  9  1  0  0  0  0
  8 10  2  0  0  0  0
  9 11  1  0  0  0  0
 10 12  1  0  0  0  0
 10 13  1  0  0  0  0
 11 14  2  0  0  0  0
 12 15  1  0  0  0  0
 14 16  1  0  0  0  0
 14 17  1  0  0  0  0
 15 18  1  0  0  0  0
 16 19  1  0  0  0  0
 18 20  2  0  0  0  0
 19 21  1  0  0  0  0
 20 22  1  0  0  0  0
 20 23  1  0  0  0  0
 21 24  2  0  0  0  0
 22 25  1  0  0  0  0
 24 26  1  0  0  0  0
 24 27  1  0  0  0  0
 25 28  1  0  0  0  0
 26 29  1  0  0  0  0
 28 30  2  0  0  0  0
 29 31  1  0  0  0  0
 30 32  1  0  0  0  0
 30 33  1  0  0  0  0
 31 34  2  0  0  0  0
 32 35  1  0  0  0  0
 34 36  1  0  0  0  0
 34 37  1  0  0  0  0
 35 38  1  0  0  0  0
 36 39  1  0  0  0  0
 38 40  2  0  0  0  0
 39 41  1  0  0  0  0
 40 42  1  0  0  0  0
 40 43  1  0  0  0  0
 41 44  2  0  0  0  0
 44 45  1  0  0  0  0
 44 46  1  0  0  0  0
 47 48  1  0  0  0  0
 49 47  1  0  0  0  0
 50 48  1  0  0  0  0
 49 51  1  0  0  0  0
 49 52  1  6  0  0  0
 50 53  1  1  0  0  0
 51 54  1  6  0  0  0
 53 55  1  0  0  0  0
 55 56  1  0  0  0  0
 56 57  1  0  0  0  0
 56 58  1  0  0  0  0
 56 59  2  0  0  0  0
 57 60  1  0  0  0  0
 60  1  1  0  0  0  0
 60 61  1  0  0  0  0
 60 62  2  0  0  0  0
 51 50  1  0  0  0  0
 47 63  1  1  0  0  0
 63 64  1  0  0  0  0
 63 65  1  0  0  0  0
 64 66  1  0  0  0  0
 64 67  2  0  0  0  0
 65 68  2  0  0  0  0
 66 69  2  0  0  0  0
 69 70  1  0  0  0  0
 68 69  1  0  0  0  0
M  CHG  2  58  -1  61  -1
M  END
