# Supplementary material for: Thermodynamics and H2 Transfer in a Methanogenic, Syntrophic Community
Source: PLoS Comput Biol. 2015 Jul 6;11(7):e1004364. doi: 10.1371/journal.pcbi.1004364 (PMC4509577; doi:10.1371/journal.pcbi.1004364)
Supplement: S1 File — (ZIP) [file pcbi.1004364.s008.zip › cgly.mol]

 
  Mrv0541 09081311282D          
 
 11 10  0  0  1  0            999 V2000
   15.9955  -14.9031    0.0000 C   0  0  0  0  0  0  0  0  0  0  0  0
   16.9391  -15.3919    0.0000 N   0  0  0  0  0  0  0  0  0  0  0  0
   15.2126  -15.1781    0.0000 C   0  0  2  0  0  0  0  0  0  0  0  0
   15.9955  -14.2133    0.0000 O   0  0  0  0  0  0  0  0  0  0  0  0
   17.6494  -14.8955    0.0000 C   0  0  0  0  0  0  0  0  0  0  0  0
   14.5291  -14.7160    0.0000 C   0  0  0  0  0  0  0  0  0  0  0  0
   15.2470  -16.1222    0.0000 N   0  3  0  0  0  0  0  0  0  0  0  0
   18.3100  -15.3690    0.0000 C   0  0  0  0  0  0  0  0  0  0  0  0
   13.8760  -15.1971    0.0000 S   0  0  0  0  0  0  0  0  0  0  0  0
   18.3100  -16.2863    0.0000 O   0  5  0  0  0  0  0  0  0  0  0  0
   18.9320  -14.9455    0.0000 O   0  0  0  0  0  0  0  0  0  0  0  0
  1  2  1  0  0  0  0
  3  1  1  0  0  0  0
  1  4  2  0  0  0  0
  2  5  1  0  0  0  0
  3  6  1  0  0  0  0
  3  7  1  1  0  0  0
  5  8  1  0  0  0  0
  6  9  1  0  0  0  0
  8 10  1  0  0  0  0
  8 11  2  0  0  0  0
M  CHG  2   7   1  10  -1
M  END
