# Supplementary material for: Thermodynamics and H2 Transfer in a Methanogenic, Syntrophic Community
Source: PLoS Comput Biol. 2015 Jul 6;11(7):e1004364. doi: 10.1371/journal.pcbi.1004364 (PMC4509577; doi:10.1371/journal.pcbi.1004364)
Supplement: S1 File — (ZIP) [file pcbi.1004364.s008.zip › ch2_h4mpt.mol]

 
  Mrv0541 09081311282D          
 
 54 58  0  0  1  0            999 V2000
   10.4897  -11.8686    0.0000 C   0  0  0  0  0  0  0  0  0  0  0  0
   10.4897  -11.0334    0.0000 C   0  0  0  0  0  0  0  0  0  0  0  0
   11.2136  -12.2819    0.0000 N   0  0  0  0  0  0  0  0  0  0  0  0
    9.7617  -12.2896    0.0000 N   0  0  0  0  0  0  0  0  0  0  0  0
   11.2101  -10.6082    0.0000 N   0  0  0  0  0  0  0  0  0  0  0  0
    9.7617  -10.6195    0.0000 C   0  0  0  0  0  0  0  0  0  0  0  0
   11.9459  -11.8721    0.0000 C   0  0  2  0  0  0  0  0  0  0  0  0
    9.0525  -11.8686    0.0000 C   0  0  0  0  0  0  0  0  0  0  0  0
   11.9795  -11.0258    0.0000 C   0  0  2  0  0  0  0  0  0  0  0  0
    9.0525  -11.0334    0.0000 N   0  0  0  0  0  0  0  0  0  0  0  0
    9.7617   -9.7913    0.0000 O   0  0  0  0  0  0  0  0  0  0  0  0
   12.6585  -12.2785    0.0000 C   0  0  0  0  0  0  0  0  0  0  0  0
    8.3474  -12.2750    0.0000 N   0  0  0  0  0  0  0  0  0  0  0  0
   12.5604  -10.4625    0.0000 C   0  0  2  0  0  0  0  0  0  0  0  0
   12.2168   -9.6967    0.0000 N   0  0  0  0  0  0  0  0  0  0  0  0
   11.4236   -9.7044    0.0000 C   0  0  0  0  0  0  0  0  0  0  0  0
   13.3662  -10.6316    0.0000 C   0  0  0  0  0  0  0  0  0  0  0  0
   12.7677   -9.4026    0.0000 C   0  0  0  0  0  0  0  0  0  0  0  0
   12.7677   -8.5633    0.0000 C   0  0  0  0  0  0  0  0  0  0  0  0
   13.4804   -9.8201    0.0000 C   0  0  0  0  0  0  0  0  0  0  0  0
   13.4804   -8.1534    0.0000 C   0  0  0  0  0  0  0  0  0  0  0  0
   14.2007   -9.4026    0.0000 C   0  0  0  0  0  0  0  0  0  0  0  0
   14.2007   -8.5633    0.0000 C   0  0  0  0  0  0  0  0  0  0  0  0
   14.9141   -8.1534    0.0000 C   0  0  0  0  0  0  0  0  0  0  0  0
   15.6353   -8.5598    0.0000 C   0  0  1  0  0  0  0  0  0  0  0  0
   16.3445   -8.1458    0.0000 C   0  0  1  0  0  0  0  0  0  0  0  0
   15.6353   -9.3838    0.0000 O   0  0  0  0  0  0  0  0  0  0  0  0
   17.0613   -8.5598    0.0000 C   0  0  1  0  0  0  0  0  0  0  0  0
   16.3445   -7.3219    0.0000 O   0  0  0  0  0  0  0  0  0  0  0  0
   17.7746   -8.1422    0.0000 C   0  0  0  0  0  0  0  0  0  0  0  0
   17.0613   -9.3802    0.0000 O   0  0  0  0  0  0  0  0  0  0  0  0
   18.4874   -8.5521    0.0000 O   0  0  0  0  0  0  0  0  0  0  0  0
   19.2707   -8.2934    0.0000 C   0  0  1  0  0  0  0  0  0  0  0  0
   19.9394   -8.7773    0.0000 O   0  0  0  0  0  0  0  0  0  0  0  0
   19.5294   -7.5100    0.0000 C   0  0  1  0  0  0  0  0  0  0  0  0
   20.6052   -8.3010    0.0000 C   0  0  1  0  0  0  0  0  0  0  0  0
   20.3533   -7.5100    0.0000 C   0  0  1  0  0  0  0  0  0  0  0  0
   19.0456   -6.8414    0.0000 O   0  0  0  0  0  0  0  0  0  0  0  0
   21.3886   -8.5598    0.0000 C   0  0  0  0  0  0  0  0  0  0  0  0
   20.8451   -6.8448    0.0000 O   0  0  0  0  0  0  0  0  0  0  0  0
   22.0869   -8.2142    0.0000 O   0  0  0  0  0  0  0  0  0  0  0  0
   22.9108   -8.2142    0.0000 P   0  0  0  0  0  0  0  0  0  0  0  0
   23.7389   -8.2142    0.0000 O   0  0  0  0  0  0  0  0  0  0  0  0
   22.9487   -7.3861    0.0000 O   0  5  0  0  0  0  0  0  0  0  0  0
   22.9487   -9.0346    0.0000 O   0  0  0  0  0  0  0  0  0  0  0  0
   24.4704   -8.6198    0.0000 C   0  0  1  0  0  0  0  0  0  0  0  0
   25.1848   -8.2074    0.0000 C   0  0  0  0  0  0  0  0  0  0  0  0
   25.8991   -8.6198    0.0000 C   0  0  0  0  0  0  0  0  0  0  0  0
   26.6135   -8.2074    0.0000 C   0  0  0  0  0  0  0  0  0  0  0  0
   27.3279   -8.6198    0.0000 O   0  5  0  0  0  0  0  0  0  0  0  0
   24.4776   -9.4445    0.0000 C   0  0  0  0  0  0  0  0  0  0  0  0
   25.1800   -9.8422    0.0000 O   0  5  0  0  0  0  0  0  0  0  0  0
   23.7517   -9.8721    0.0000 O   0  0  0  0  0  0  0  0  0  0  0  0
   26.6135   -7.3826    0.0000 O   0  0  0  0  0  0  0  0  0  0  0  0
  1  2  2  0  0  0  0
  1  3  1  0  0  0  0
  1  4  1  0  0  0  0
  2  5  1  0  0  0  0
  2  6  1  0  0  0  0
  7  3  1  0  0  0  0
  4  8  2  0  0  0  0
  9  5  1  1  0  0  0
  6 10  1  0  0  0  0
  6 11  2  0  0  0  0
  7 12  1  6  0  0  0
  8 13  1  0  0  0  0
  9  7  1  0  0  0  0
  8 10  1  0  0  0  0
  9 14  1  0  0  0  0
 14 15  1  0  0  0  0
 15 16  1  0  0  0  0
  5 16  1  0  0  0  0
 14 17  1  6  0  0  0
 33 34  1  0  0  0  0
 35 33  1  0  0  0  0
 36 34  1  0  0  0  0
 35 37  1  0  0  0  0
 35 38  1  6  0  0  0
 36 39  1  1  0  0  0
 37 40  1  6  0  0  0
 39 41  1  0  0  0  0
 41 42  1  0  0  0  0
 42 43  1  0  0  0  0
 42 44  1  0  0  0  0
 42 45  2  0  0  0  0
 22 23  1  0  0  0  0
 37 36  1  0  0  0  0
 18 19  2  0  0  0  0
 18 20  1  0  0  0  0
 19 21  1  0  0  0  0
 20 22  2  0  0  0  0
 21 23  2  0  0  0  0
 23 24  1  0  0  0  0
 25 24  1  0  0  0  0
 26 25  1  0  0  0  0
 25 27  1  1  0  0  0
 26 28  1  0  0  0  0
 26 29  1  6  0  0  0
 28 30  1  0  0  0  0
 28 31  1  1  0  0  0
 30 32  1  0  0  0  0
 33 32  1  6  0  0  0
 15 18  1  0  0  0  0
 46 43  1  1  0  0  0
 46 47  1  0  0  0  0
 47 48  1  0  0  0  0
 48 49  1  0  0  0  0
 49 50  1  0  0  0  0
 46 51  1  0  0  0  0
 51 52  1  0  0  0  0
 51 53  2  0  0  0  0
 49 54  2  0  0  0  0
M  CHG  3  44  -1  50  -1  52  -1
M  END
