# Supplementary material for: Thermodynamics and H2 Transfer in a Methanogenic, Syntrophic Community
Source: PLoS Comput Biol. 2015 Jul 6;11(7):e1004364. doi: 10.1371/journal.pcbi.1004364 (PMC4509577; doi:10.1371/journal.pcbi.1004364)
Supplement: S1 File — (ZIP) [file pcbi.1004364.s008.zip › ch3_h4mpt.mol]

 
  Mrv0541 09081311282D          
 
 54 57  0  0  1  0            999 V2000
    8.5933  -13.2426    0.0000 C   0  0  0  0  0  0  0  0  0  0  0  0
    8.5933  -12.4085    0.0000 C   0  0  0  0  0  0  0  0  0  0  0  0
    9.3174  -13.6555    0.0000 N   0  0  0  0  0  0  0  0  0  0  0  0
    7.8691  -13.6631    0.0000 N   0  0  0  0  0  0  0  0  0  0  0  0
    9.3140  -11.9838    0.0000 N   0  0  0  0  0  0  0  0  0  0  0  0
    7.8691  -11.9950    0.0000 C   0  0  0  0  0  0  0  0  0  0  0  0
   10.0499  -13.2461    0.0000 C   0  0  2  0  0  0  0  0  0  0  0  0
    7.1595  -13.2426    0.0000 C   0  0  0  0  0  0  0  0  0  0  0  0
   10.0422  -12.4009    0.0000 C   0  0  2  0  0  0  0  0  0  0  0  0
    9.3105  -11.1566    0.0000 C   0  0  0  0  0  0  0  0  0  0  0  0
    7.1595  -12.4085    0.0000 N   0  0  0  0  0  0  0  0  0  0  0  0
    7.8691  -11.1677    0.0000 O   0  0  0  0  0  0  0  0  0  0  0  0
   10.7628  -13.6520    0.0000 C   0  0  0  0  0  0  0  0  0  0  0  0
    6.4539  -13.6486    0.0000 N   0  0  0  0  0  0  0  0  0  0  0  0
   10.7518  -11.9873    0.0000 C   0  0  2  0  0  0  0  0  0  0  0  0
   11.4691  -12.3974    0.0000 N   0  0  0  0  0  0  0  0  0  0  0  0
   10.7706  -11.1822    0.0000 C   0  0  0  0  0  0  0  0  0  0  0  0
   12.1753  -11.9803    0.0000 C   0  0  0  0  0  0  0  0  0  0  0  0
   12.1753  -11.1421    0.0000 C   0  0  0  0  0  0  0  0  0  0  0  0
   12.8883  -12.3974    0.0000 C   0  0  0  0  0  0  0  0  0  0  0  0
   12.8883  -10.7326    0.0000 C   0  0  0  0  0  0  0  0  0  0  0  0
   13.6089  -11.9803    0.0000 C   0  0  0  0  0  0  0  0  0  0  0  0
   13.6089  -11.1421    0.0000 C   0  0  0  0  0  0  0  0  0  0  0  0
   14.3186  -10.7326    0.0000 C   0  0  0  0  0  0  0  0  0  0  0  0
   15.0358  -11.1386    0.0000 C   0  0  1  0  0  0  0  0  0  0  0  0
   15.7497  -10.7250    0.0000 C   0  0  1  0  0  0  0  0  0  0  0  0
   15.0358  -11.9618    0.0000 O   0  0  0  0  0  0  0  0  0  0  0  0
   16.4669  -11.1386    0.0000 C   0  0  1  0  0  0  0  0  0  0  0  0
   15.7497   -9.9020    0.0000 O   0  0  0  0  0  0  0  0  0  0  0  0
   17.1764  -10.7215    0.0000 C   0  0  0  0  0  0  0  0  0  0  0  0
   16.4669  -11.9582    0.0000 O   0  0  0  0  0  0  0  0  0  0  0  0
   17.8894  -11.1311    0.0000 O   0  0  0  0  0  0  0  0  0  0  0  0
   18.6725  -10.8751    0.0000 C   0  0  1  0  0  0  0  0  0  0  0  0
   19.3420  -11.3579    0.0000 O   0  0  0  0  0  0  0  0  0  0  0  0
   18.9325  -10.0964    0.0000 C   0  0  1  0  0  0  0  0  0  0  0  0
   20.0003  -10.8827    0.0000 C   0  0  1  0  0  0  0  0  0  0  0  0
   19.7555  -10.0964    0.0000 C   0  0  1  0  0  0  0  0  0  0  0  0
   18.4457   -9.4227    0.0000 O   0  0  0  0  0  0  0  0  0  0  0  0
   20.7875  -11.1386    0.0000 C   0  0  0  0  0  0  0  0  0  0  0  0
   20.2459   -9.4262    0.0000 O   0  0  0  0  0  0  0  0  0  0  0  0
   20.9479  -11.9471    0.0000 O   0  0  0  0  0  0  0  0  0  0  0  0
   21.7709  -11.9471    0.0000 P   0  0  0  0  0  0  0  0  0  0  0  0
   22.5982  -11.9471    0.0000 O   0  0  0  0  0  0  0  0  0  0  0  0
   21.7675  -11.1199    0.0000 O   0  5  0  0  0  0  0  0  0  0  0  0
   21.7675  -12.7667    0.0000 O   0  0  0  0  0  0  0  0  0  0  0  0
   23.3810  -12.2072    0.0000 C   0  0  1  0  0  0  0  0  0  0  0  0
   23.5458  -13.0158    0.0000 C   0  0  0  0  0  0  0  0  0  0  0  0
   23.9960  -11.6622    0.0000 C   0  0  0  0  0  0  0  0  0  0  0  0
   22.9350  -13.5607    0.0000 C   0  0  0  0  0  0  0  0  0  0  0  0
   24.7789  -11.9216    0.0000 O   0  5  0  0  0  0  0  0  0  0  0  0
   23.8313  -10.8572    0.0000 O   0  0  0  0  0  0  0  0  0  0  0  0
   23.0997  -14.3693    0.0000 C   0  0  0  0  0  0  0  0  0  0  0  0
   22.4771  -14.9143    0.0000 O   0  5  0  0  0  0  0  0  0  0  0  0
   23.8826  -14.6251    0.0000 O   0  0  0  0  0  0  0  0  0  0  0  0
  1  2  2  0  0  0  0
  1  3  1  0  0  0  0
  1  4  1  0  0  0  0
  2  5  1  0  0  0  0
  2  6  1  0  0  0  0
  7  3  1  0  0  0  0
  4  8  2  0  0  0  0
  9  5  1  0  0  0  0
  5 10  1  0  0  0  0
  6 11  1  0  0  0  0
  6 12  2  0  0  0  0
  7 13  1  6  0  0  0
  8 14  1  0  0  0  0
  9 15  1  1  0  0  0
 15 16  1  0  0  0  0
 15 17  1  1  0  0  0
 16 18  1  0  0  0  0
 18 19  2  0  0  0  0
 18 20  1  0  0  0  0
 19 21  1  0  0  0  0
 20 22  2  0  0  0  0
 21 23  2  0  0  0  0
 23 24  1  0  0  0  0
 25 24  1  0  0  0  0
 26 25  1  0  0  0  0
 25 27  1  1  0  0  0
 26 28  1  0  0  0  0
 26 29  1  6  0  0  0
 28 30  1  0  0  0  0
 28 31  1  1  0  0  0
 30 32  1  0  0  0  0
 33 32  1  6  0  0  0
 33 34  1  0  0  0  0
 35 33  1  0  0  0  0
 36 34  1  0  0  0  0
 35 37  1  0  0  0  0
 35 38  1  6  0  0  0
 36 39  1  1  0  0  0
 37 40  1  6  0  0  0
 39 41  1  0  0  0  0
 41 42  1  0  0  0  0
 42 43  1  0  0  0  0
 42 44  1  0  0  0  0
 42 45  2  0  0  0  0
 46 43  1  6  0  0  0
 46 47  1  0  0  0  0
 46 48  1  0  0  0  0
 47 49  1  0  0  0  0
 48 50  1  0  0  0  0
 48 51  2  0  0  0  0
 49 52  1  0  0  0  0
 52 53  1  0  0  0  0
 52 54  2  0  0  0  0
  9  7  1  0  0  0  0
  8 11  1  0  0  0  0
 22 23  1  0  0  0  0
 37 36  1  0  0  0  0
M  CHG  3  44  -1  50  -1  53  -1
M  END
