# Supplementary material for: Thermodynamics and H2 Transfer in a Methanogenic, Syntrophic Community
Source: PLoS Comput Biol. 2015 Jul 6;11(7):e1004364. doi: 10.1371/journal.pcbi.1004364 (PMC4509577; doi:10.1371/journal.pcbi.1004364)
Supplement: S1 File — (ZIP) [file pcbi.1004364.s008.zip › ch_h4mpt.mol]

  Mrv0541 09081311292D          
 
 54 58  0  0  0  0            999 V2000
    9.0912  -12.0166    0.0000 C   0  0  0  0  0  0  0  0  0  0  0  0
    9.0912  -11.1833    0.0000 C   0  0  0  0  0  0  0  0  0  0  0  0
    9.8135  -12.4290    0.0000 N   0  0  0  0  0  0  0  0  0  0  0  0
    8.3646  -12.4369    0.0000 N   0  0  0  0  0  0  0  0  0  0  0  0
    9.8100  -10.7589    0.0000 N   0  0  0  0  0  0  0  0  0  0  0  0
    8.3646  -10.7702    0.0000 C   0  0  0  0  0  0  0  0  0  0  0  0
   10.5443  -12.0201    0.0000 C   0  0  2  0  0  0  0  0  0  0  0  0
    7.6568  -12.0166    0.0000 C   0  0  0  0  0  0  0  0  0  0  0  0
   10.5367  -11.1756    0.0000 C   0  0  2  0  0  0  0  0  0  0  0  0
    7.6568  -11.1833    0.0000 N   0  0  0  0  0  0  0  0  0  0  0  0
    8.3646   -9.9437    0.0000 O   0  0  0  0  0  0  0  0  0  0  0  0
   11.2554  -12.4257    0.0000 C   0  0  0  0  0  0  0  0  0  0  0  0
    6.9533  -12.4222    0.0000 N   0  0  0  0  0  0  0  0  0  0  0  0
   11.1575  -10.6133    0.0000 C   0  0  2  0  0  0  0  0  0  0  0  0
   10.8145   -9.8491    0.0000 N   0  3  0  0  0  0  0  0  0  0  0  0
   10.0642   -9.8567    0.0000 C   0  0  0  0  0  0  0  0  0  0  0  0
   11.4909   -9.3055    0.0000 C   0  0  0  0  0  0  0  0  0  0  0  0
   11.4909   -8.4679    0.0000 C   0  0  0  0  0  0  0  0  0  0  0  0
   12.2021   -9.7223    0.0000 C   0  0  0  0  0  0  0  0  0  0  0  0
   12.2021   -8.0590    0.0000 C   0  0  0  0  0  0  0  0  0  0  0  0
   12.9209   -9.3055    0.0000 C   0  0  0  0  0  0  0  0  0  0  0  0
   12.9209   -8.4679    0.0000 C   0  0  0  0  0  0  0  0  0  0  0  0
   13.6329   -8.0590    0.0000 C   0  0  0  0  0  0  0  0  0  0  0  0
   14.3524   -8.4645    0.0000 C   0  0  1  0  0  0  0  0  0  0  0  0
   15.0601   -8.0513    0.0000 C   0  0  1  0  0  0  0  0  0  0  0  0
   14.3524   -9.2867    0.0000 O   0  0  0  0  0  0  0  0  0  0  0  0
   15.7756   -8.4645    0.0000 C   0  0  1  0  0  0  0  0  0  0  0  0
   15.0601   -7.2292    0.0000 O   0  0  0  0  0  0  0  0  0  0  0  0
   16.4875   -8.0479    0.0000 C   0  0  0  0  0  0  0  0  0  0  0  0
   15.7756   -9.2832    0.0000 O   0  0  0  0  0  0  0  0  0  0  0  0
   17.1987   -8.4568    0.0000 O   0  0  0  0  0  0  0  0  0  0  0  0
   17.9804   -8.1986    0.0000 C   0  0  1  0  0  0  0  0  0  0  0  0
   18.6477   -8.6816    0.0000 O   0  0  0  0  0  0  0  0  0  0  0  0
   18.2386   -7.4168    0.0000 C   0  0  1  0  0  0  0  0  0  0  0  0
   19.3120   -8.2063    0.0000 C   0  0  1  0  0  0  0  0  0  0  0  0
   19.0608   -7.4168    0.0000 C   0  0  1  0  0  0  0  0  0  0  0  0
   17.7556   -6.7497    0.0000 O   0  0  0  0  0  0  0  0  0  0  0  0
   20.0938   -8.4645    0.0000 C   0  0  0  0  0  0  0  0  0  0  0  0
   19.5515   -6.7531    0.0000 O   0  0  0  0  0  0  0  0  0  0  0  0
   20.8331   -7.9933    0.0000 O   0  0  0  0  0  0  0  0  0  0  0  0
   21.6553   -7.9933    0.0000 P   0  0  0  0  0  0  0  0  0  0  0  0
   22.4818   -7.9933    0.0000 O   0  0  0  0  0  0  0  0  0  0  0  0
   21.6519   -7.1670    0.0000 O   0  5  0  0  0  0  0  0  0  0  0  0
   21.6519   -8.8120    0.0000 O   0  0  0  0  0  0  0  0  0  0  0  0
   11.9872  -10.7871    0.0000 C   0  0  0  0  0  0  0  0  0  0  0  0
   23.1918   -8.4146    0.0000 C   0  0  1  0  0  0  0  0  0  0  0  0
   23.9063   -8.0022    0.0000 C   0  0  0  0  0  0  0  0  0  0  0  0
   24.6207   -8.4146    0.0000 C   0  0  0  0  0  0  0  0  0  0  0  0
   25.3351   -8.0022    0.0000 C   0  0  0  0  0  0  0  0  0  0  0  0
   26.0496   -8.4146    0.0000 O   0  5  0  0  0  0  0  0  0  0  0  0
   23.1869   -9.2395    0.0000 C   0  0  0  0  0  0  0  0  0  0  0  0
   22.4638   -9.6514    0.0000 O   0  0  0  0  0  0  0  0  0  0  0  0
   23.8927   -9.6527    0.0000 O   0  5  0  0  0  0  0  0  0  0  0  0
   25.3351   -7.1915    0.0000 O   0  0  0  0  0  0  0  0  0  0  0  0
  1  2  2  0  0  0  0
  1  3  1  0  0  0  0
  1  4  1  0  0  0  0
  2  5  1  0  0  0  0
  2  6  1  0  0  0  0
  7  3  1  0  0  0  0
  4  8  2  0  0  0  0
  9  5  1  1  0  0  0
  6 10  1  0  0  0  0
  6 11  2  0  0  0  0
  7 12  1  6  0  0  0
  8 13  1  0  0  0  0
  9  7  1  0  0  0  0
  8 10  1  0  0  0  0
  9 14  1  0  0  0  0
 14 15  1  0  0  0  0
 15 16  2  0  0  0  0
  5 16  1  0  0  0  0
 32 33  1  0  0  0  0
 34 32  1  0  0  0  0
 35 33  1  0  0  0  0
 34 36  1  0  0  0  0
 34 37  1  6  0  0  0
 35 38  1  1  0  0  0
 36 39  1  6  0  0  0
 38 40  1  0  0  0  0
 40 41  1  0  0  0  0
 41 42  1  0  0  0  0
 41 43  1  0  0  0  0
 41 44  2  0  0  0  0
 21 22  1  0  0  0  0
 36 35  1  0  0  0  0
 17 18  2  0  0  0  0
 17 19  1  0  0  0  0
 18 20  1  0  0  0  0
 19 21  2  0  0  0  0
 20 22  2  0  0  0  0
 22 23  1  0  0  0  0
 24 23  1  0  0  0  0
 25 24  1  0  0  0  0
 24 26  1  1  0  0  0
 25 27  1  0  0  0  0
 25 28  1  6  0  0  0
 27 29  1  0  0  0  0
 27 30  1  1  0  0  0
 29 31  1  0  0  0  0
 32 31  1  6  0  0  0
 15 17  1  0  0  0  0
 14 45  1  6  0  0  0
 46 42  1  1  0  0  0
 46 47  1  0  0  0  0
 47 48  1  0  0  0  0
 48 49  1  0  0  0  0
 49 50  1  0  0  0  0
 46 51  1  0  0  0  0
 51 52  2  0  0  0  0
 51 53  1  0  0  0  0
 49 54  2  0  0  0  0
M  CHG  4  15   1  43  -1  50  -1  53  -1
M  END
