# Supplementary material for: Thermodynamics and H2 Transfer in a Methanogenic, Syntrophic Community
Source: PLoS Comput Biol. 2015 Jul 6;11(7):e1004364. doi: 10.1371/journal.pcbi.1004364 (PMC4509577; doi:10.1371/journal.pcbi.1004364)
Supplement: S1 File — (ZIP) [file pcbi.1004364.s008.zip › cho_h4mpt.mol]

 
  Mrv0541 09081311292D          
 
 55 58  0  0  1  0            999 V2000
    8.5942  -13.2337    0.0000 C   0  0  0  0  0  0  0  0  0  0  0  0
    8.5942  -12.3997    0.0000 C   0  0  0  0  0  0  0  0  0  0  0  0
    9.3183  -13.6464    0.0000 N   0  0  0  0  0  0  0  0  0  0  0  0
    7.8702  -13.6541    0.0000 N   0  0  0  0  0  0  0  0  0  0  0  0
    9.3149  -11.9751    0.0000 N   0  0  0  0  0  0  0  0  0  0  0  0
    7.8702  -11.9862    0.0000 C   0  0  0  0  0  0  0  0  0  0  0  0
   10.0506  -13.2372    0.0000 C   0  0  2  0  0  0  0  0  0  0  0  0
    7.1607  -13.2337    0.0000 C   0  0  0  0  0  0  0  0  0  0  0  0
   10.0431  -12.3920    0.0000 C   0  0  2  0  0  0  0  0  0  0  0  0
    9.3527  -11.1479    0.0000 C   0  0  0  0  0  0  0  0  0  0  0  0
    7.1607  -12.3997    0.0000 N   0  0  0  0  0  0  0  0  0  0  0  0
    7.8702  -11.1590    0.0000 O   0  0  0  0  0  0  0  0  0  0  0  0
   10.7636  -13.6431    0.0000 C   0  0  0  0  0  0  0  0  0  0  0  0
    6.4553  -13.6396    0.0000 N   0  0  0  0  0  0  0  0  0  0  0  0
   10.7525  -11.9785    0.0000 C   0  0  2  0  0  0  0  0  0  0  0  0
   11.4696  -12.3886    0.0000 N   0  0  0  0  0  0  0  0  0  0  0  0
   10.7712  -11.1735    0.0000 C   0  0  0  0  0  0  0  0  0  0  0  0
   12.1758  -11.9716    0.0000 C   0  0  0  0  0  0  0  0  0  0  0  0
   12.1758  -11.1334    0.0000 C   0  0  0  0  0  0  0  0  0  0  0  0
   12.8888  -12.3886    0.0000 C   0  0  0  0  0  0  0  0  0  0  0  0
   12.8888  -10.7240    0.0000 C   0  0  0  0  0  0  0  0  0  0  0  0
   13.6094  -11.9716    0.0000 C   0  0  0  0  0  0  0  0  0  0  0  0
   13.6094  -11.1334    0.0000 C   0  0  0  0  0  0  0  0  0  0  0  0
   14.3189  -10.7240    0.0000 C   0  0  0  0  0  0  0  0  0  0  0  0
   15.0402  -11.1299    0.0000 C   0  0  1  0  0  0  0  0  0  0  0  0
   15.7497  -10.7164    0.0000 C   0  0  1  0  0  0  0  0  0  0  0  0
   15.0402  -11.9530    0.0000 O   0  0  0  0  0  0  0  0  0  0  0  0
   16.4668  -11.1299    0.0000 C   0  0  1  0  0  0  0  0  0  0  0  0
   15.7497   -9.8935    0.0000 O   0  0  0  0  0  0  0  0  0  0  0  0
   17.1763  -10.7129    0.0000 C   0  0  0  0  0  0  0  0  0  0  0  0
   16.4668  -11.9495    0.0000 O   0  0  0  0  0  0  0  0  0  0  0  0
   17.8893  -11.1224    0.0000 O   0  0  0  0  0  0  0  0  0  0  0  0
   18.6722  -10.8665    0.0000 C   0  0  1  0  0  0  0  0  0  0  0  0
   19.3416  -11.3492    0.0000 O   0  0  0  0  0  0  0  0  0  0  0  0
   18.9322  -10.0836    0.0000 C   0  0  1  0  0  0  0  0  0  0  0  0
   20.0041  -10.8741    0.0000 C   0  0  1  0  0  0  0  0  0  0  0  0
   19.7550  -10.0836    0.0000 C   0  0  1  0  0  0  0  0  0  0  0  0
   18.4454   -9.4143    0.0000 O   0  0  0  0  0  0  0  0  0  0  0  0
   20.7869  -11.1299    0.0000 C   0  0  0  0  0  0  0  0  0  0  0  0
   20.2454   -9.4177    0.0000 O   0  0  0  0  0  0  0  0  0  0  0  0
   20.9473  -11.9384    0.0000 O   0  0  0  0  0  0  0  0  0  0  0  0
   21.7702  -11.9384    0.0000 P   0  0  0  0  0  0  0  0  0  0  0  0
   22.5973  -11.9384    0.0000 O   0  0  0  0  0  0  0  0  0  0  0  0
   21.7668  -11.1113    0.0000 O   0  5  0  0  0  0  0  0  0  0  0  0
   21.7668  -12.7578    0.0000 O   0  0  0  0  0  0  0  0  0  0  0  0
   23.3802  -12.1984    0.0000 C   0  0  1  0  0  0  0  0  0  0  0  0
   23.5448  -13.0068    0.0000 C   0  0  0  0  0  0  0  0  0  0  0  0
   23.9950  -11.6534    0.0000 C   0  0  0  0  0  0  0  0  0  0  0  0
   22.9341  -13.5517    0.0000 C   0  0  0  0  0  0  0  0  0  0  0  0
   24.7778  -11.9129    0.0000 O   0  5  0  0  0  0  0  0  0  0  0  0
   23.8304  -10.8486    0.0000 O   0  0  0  0  0  0  0  0  0  0  0  0
   23.0988  -14.3602    0.0000 C   0  0  0  0  0  0  0  0  0  0  0  0
   22.4805  -14.9051    0.0000 O   0  5  0  0  0  0  0  0  0  0  0  0
   23.8816  -14.6160    0.0000 O   0  0  0  0  0  0  0  0  0  0  0  0
    8.5948  -10.7382    0.0000 O   0  0  0  0  0  0  0  0  0  0  0  0
  1  3  1  0  0  0  0
  1  4  1  0  0  0  0
  2  5  1  0  0  0  0
  2  6  1  0  0  0  0
  7  3  1  0  0  0  0
  4  8  2  0  0  0  0
  9  5  1  0  0  0  0
  5 10  1  0  0  0  0
  6 11  1  0  0  0  0
  6 12  2  0  0  0  0
  7 13  1  6  0  0  0
  8 14  1  0  0  0  0
  9 15  1  1  0  0  0
 15 16  1  0  0  0  0
 15 17  1  1  0  0  0
 16 18  1  0  0  0  0
 18 19  2  0  0  0  0
 18 20  1  0  0  0  0
 19 21  1  0  0  0  0
 20 22  2  0  0  0  0
 21 23  2  0  0  0  0
 23 24  1  0  0  0  0
 25 24  1  0  0  0  0
 26 25  1  0  0  0  0
 25 27  1  1  0  0  0
 26 28  1  0  0  0  0
 26 29  1  6  0  0  0
 28 30  1  0  0  0  0
 28 31  1  1  0  0  0
 30 32  1  0  0  0  0
 33 32  1  6  0  0  0
 33 34  1  0  0  0  0
 35 33  1  0  0  0  0
 36 34  1  0  0  0  0
 35 37  1  0  0  0  0
 35 38  1  6  0  0  0
 36 39  1  1  0  0  0
 37 40  1  6  0  0  0
 39 41  1  0  0  0  0
 41 42  1  0  0  0  0
 42 43  1  0  0  0  0
 42 44  1  0  0  0  0
 42 45  2  0  0  0  0
 46 43  1  6  0  0  0
 46 47  1  0  0  0  0
 46 48  1  0  0  0  0
 47 49  1  0  0  0  0
 48 50  1  0  0  0  0
 48 51  2  0  0  0  0
 49 52  1  0  0  0  0
 52 53  1  0  0  0  0
 52 54  2  0  0  0  0
  9  7  1  0  0  0  0
  8 11  1  0  0  0  0
 22 23  1  0  0  0  0
 37 36  1  0  0  0  0
  1  2  2  0  0  0  0
 10 55  2  0  0  0  0
M  CHG  3  44  -1  50  -1  53  -1
M  END
