# Supplementary material for: Thermodynamics and H2 Transfer in a Methanogenic, Syntrophic Community
Source: PLoS Comput Biol. 2015 Jul 6;11(7):e1004364. doi: 10.1371/journal.pcbi.1004364 (PMC4509577; doi:10.1371/journal.pcbi.1004364)
Supplement: S1 File — (ZIP) [file pcbi.1004364.s008.zip › chor.mol]

 
  Mrv0541 09081311292D          
 
 16 16  0  0  1  0            999 V2000
   15.4514  -11.4928    0.0000 C   0  0  2  0  0  0  0  0  0  0  0  0
   15.4514  -10.6648    0.0000 C   0  0  0  0  0  0  0  0  0  0  0  0
   14.7292  -11.9163    0.0000 C   0  0  1  0  0  0  0  0  0  0  0  0
   16.2035  -11.9464    0.0000 O   0  0  0  0  0  0  0  0  0  0  0  0
   14.7292  -10.2526    0.0000 C   0  0  0  0  0  0  0  0  0  0  0  0
   14.0145  -11.4928    0.0000 C   0  0  0  0  0  0  0  0  0  0  0  0
   14.7254  -12.7370    0.0000 O   0  0  0  0  0  0  0  0  0  0  0  0
   16.9145  -11.5341    0.0000 C   0  0  0  0  0  0  0  0  0  0  0  0
   14.0145  -10.6648    0.0000 C   0  0  0  0  0  0  0  0  0  0  0  0
   14.7254   -9.4283    0.0000 C   0  0  0  0  0  0  0  0  0  0  0  0
   17.6291  -11.9425    0.0000 C   0  0  0  0  0  0  0  0  0  0  0  0
   16.9145  -10.7512    0.0000 C   0  0  0  0  0  0  0  0  0  0  0  0
   15.4401   -9.0199    0.0000 O   0  5  0  0  0  0  0  0  0  0  0  0
   14.0108   -9.0237    0.0000 O   0  0  0  0  0  0  0  0  0  0  0  0
   17.6291  -12.7668    0.0000 O   0  0  0  0  0  0  0  0  0  0  0  0
   18.2574  -11.5679    0.0000 O   0  5  0  0  0  0  0  0  0  0  0  0
  1  2  1  0  0  0  0
  1  3  1  0  0  0  0
  1  4  1  1  0  0  0
  2  5  2  0  0  0  0
  3  6  1  0  0  0  0
  3  7  1  6  0  0  0
  4  8  1  0  0  0  0
  5  9  1  0  0  0  0
  5 10  1  0  0  0  0
  8 11  1  0  0  0  0
  8 12  2  0  0  0  0
 10 13  1  0  0  0  0
 10 14  2  0  0  0  0
 11 15  2  0  0  0  0
 11 16  1  0  0  0  0
  6  9  2  0  0  0  0
M  CHG  2  13  -1  16  -1
M  END
