# Supplementary material for: Thermodynamics and H2 Transfer in a Methanogenic, Syntrophic Community
Source: PLoS Comput Biol. 2015 Jul 6;11(7):e1004364. doi: 10.1371/journal.pcbi.1004364 (PMC4509577; doi:10.1371/journal.pcbi.1004364)
Supplement: S1 File — (ZIP) [file pcbi.1004364.s008.zip › citrac.mol]

 
  Mrv0541 09081311292D          
 
  9  8  0  0  0  0            999 V2000
   16.3639  -12.5779    0.0000 C   0  0  0  0  0  0  0  0  0  0  0  0
   15.6508  -12.9913    0.0000 C   0  0  0  0  0  0  0  0  0  0  0  0
   16.3639  -11.7547    0.0000 C   0  0  0  0  0  0  0  0  0  0  0  0
   17.1221  -12.9913    0.0000 C   0  0  0  0  0  0  0  0  0  0  0  0
   14.8552  -12.5779    0.0000 C   0  0  0  0  0  0  0  0  0  0  0  0
   17.0809  -11.3450    0.0000 O   0  5  0  0  0  0  0  0  0  0  0  0
   15.6508  -11.3450    0.0000 O   0  0  0  0  0  0  0  0  0  0  0  0
   14.8552  -11.8372    0.0000 O   0  0  0  0  0  0  0  0  0  0  0  0
   14.1420  -12.9951    0.0000 O   0  5  0  0  0  0  0  0  0  0  0  0
  1  2  2  0  0  0  0
  1  3  1  0  0  0  0
  1  4  1  0  0  0  0
  2  5  1  0  0  0  0
  3  6  1  0  0  0  0
  3  7  2  0  0  0  0
  5  8  2  0  0  0  0
  5  9  1  0  0  0  0
M  CHG  2   6  -1   9  -1
M  END
