# Supplementary material for: Thermodynamics and H2 Transfer in a Methanogenic, Syntrophic Community
Source: PLoS Comput Biol. 2015 Jul 6;11(7):e1004364. doi: 10.1371/journal.pcbi.1004364 (PMC4509577; doi:10.1371/journal.pcbi.1004364)
Supplement: S1 File — (ZIP) [file pcbi.1004364.s008.zip › cmaphis.mol]

  Mrv0541 09081311292D          

 19 19  0  0  0  0            999 V2000
   -1.1435    4.8860    0.0000 N   0  3  0  0  0  0  0  0  0  0  0  0
   -1.4790    4.1323    0.0000 C   0  0  1  0  0  0  0  0  0  0  0  0
   -0.9941    3.4649    0.0000 C   0  0  0  0  0  0  0  0  0  0  0  0
   -0.1736    3.5511    0.0000 C   0  0  0  0  0  0  0  0  0  0  0  0
    0.2389    4.2656    0.0000 C   0  0  0  0  0  0  0  0  0  0  0  0
    1.0458    4.0941    0.0000 N   0  0  0  0  0  0  0  0  0  0  0  0
    1.1321    3.2736    0.0000 C   0  0  0  0  0  0  0  0  0  0  0  0
    0.3784    2.9380    0.0000 N   0  0  0  0  0  0  0  0  0  0  0  0
   -2.2995    4.0461    0.0000 C   0  0  0  0  0  0  0  0  0  0  0  0
   -2.7845    4.7135    0.0000 O   0  5  0  0  0  0  0  0  0  0  0  0
   -2.6351    3.2924    0.0000 O   0  0  0  0  0  0  0  0  0  0  0  0
    1.8465    2.8611    0.0000 C   0  0  0  0  0  0  0  0  0  0  0  0
    1.8465    2.0361    0.0000 C   0  0  0  0  0  0  0  0  0  0  0  0
    2.5610    1.6236    0.0000 C   0  0  0  0  0  0  0  0  0  0  0  0
    2.5610    0.7986    0.0000 N   0  3  0  0  0  0  0  0  0  0  0  0
    3.2755    0.3861    0.0000 C   0  0  0  0  0  0  0  0  0  0  0  0
    3.2755    2.0361    0.0000 C   0  0  0  0  0  0  0  0  0  0  0  0
    3.2755    2.8611    0.0000 O   0  5  0  0  0  0  0  0  0  0  0  0
    3.9899    1.6236    0.0000 O   0  0  0  0  0  0  0  0  0  0  0  0
  2  1  1  1  0  0  0
  2  3  1  0  0  0  0
  3  4  1  0  0  0  0
  4  5  2  0  0  0  0
  5  6  1  0  0  0  0
  6  7  1  0  0  0  0
  7  8  2  0  0  0  0
  4  8  1  0  0  0  0
  2  9  1  0  0  0  0
  9 10  1  0  0  0  0
  9 11  2  0  0  0  0
 12 13  1  0  0  0  0
 13 14  1  0  0  0  0
 15 16  1  0  0  0  0
 14 15  1  0  0  0  0
 17 18  1  0  0  0  0
 17 19  2  0  0  0  0
 14 17  1  0  0  0  0
  7 12  1  0  0  0  0
M  CHG  4   1   1  10  -1  15   1  18  -1
M  END
