# Supplementary material for: Thermodynamics and H2 Transfer in a Methanogenic, Syntrophic Community
Source: PLoS Comput Biol. 2015 Jul 6;11(7):e1004364. doi: 10.1371/journal.pcbi.1004364 (PMC4509577; doi:10.1371/journal.pcbi.1004364)
Supplement: S1 File — (ZIP) [file pcbi.1004364.s008.zip › cmp.mol]

 
  Mrv0541 09081311292D          
 
 21 22  0  0  1  0            999 V2000
   14.6437  -12.1275    0.0000 C   0  0  2  0  0  0  0  0  0  0  0  0
   14.8912  -12.9112    0.0000 C   0  0  2  0  0  0  0  0  0  0  0  0
   15.7162  -12.9112    0.0000 C   0  0  2  0  0  0  0  0  0  0  0  0
   15.9637  -12.1275    0.0000 C   0  0  1  0  0  0  0  0  0  0  0  0
   15.3037  -11.6325    0.0000 O   0  0  0  0  0  0  0  0  0  0  0  0
   13.8600  -11.8387    0.0000 C   0  0  0  0  0  0  0  0  0  0  0  0
   16.7475  -11.9212    0.0000 N   0  0  0  0  0  0  0  0  0  0  0  0
   17.4487  -12.3337    0.0000 C   0  0  0  0  0  0  0  0  0  0  0  0
   16.7475  -11.0962    0.0000 C   0  0  0  0  0  0  0  0  0  0  0  0
   18.1912  -11.9212    0.0000 N   0  0  0  0  0  0  0  0  0  0  0  0
   17.4487  -13.1587    0.0000 O   0  0  0  0  0  0  0  0  0  0  0  0
   17.4487  -10.6837    0.0000 C   0  0  0  0  0  0  0  0  0  0  0  0
   18.1912  -11.0962    0.0000 C   0  0  0  0  0  0  0  0  0  0  0  0
   18.8925  -10.6837    0.0000 N   0  0  0  0  0  0  0  0  0  0  0  0
   16.2039  -13.5767    0.0000 O   0  0  0  0  0  0  0  0  0  0  0  0
   14.4036  -13.5767    0.0000 O   0  0  0  0  0  0  0  0  0  0  0  0
   13.2259  -12.3666    0.0000 O   0  0  0  0  0  0  0  0  0  0  0  0
   12.4009  -12.3666    0.0000 P   0  0  0  0  0  0  0  0  0  0  0  0
   11.5759  -12.3666    0.0000 O   0  5  0  0  0  0  0  0  0  0  0  0
   12.4009  -11.5416    0.0000 O   0  0  0  0  0  0  0  0  0  0  0  0
   12.4009  -13.1916    0.0000 O   0  5  0  0  0  0  0  0  0  0  0  0
  2  1  1  0  0  0  0
  2  3  1  0  0  0  0
  3  4  1  0  0  0  0
  4  5  1  0  0  0  0
  1  5  1  0  0  0  0
  1  6  1  1  0  0  0
  7  8  1  0  0  0  0
  7  9  1  0  0  0  0
  8 10  1  0  0  0  0
  8 11  2  0  0  0  0
  9 12  2  0  0  0  0
 10 13  2  0  0  0  0
 13 14  1  0  0  0  0
 12 13  1  0  0  0  0
  4  7  1  1  0  0  0
  3 15  1  6  0  0  0
  2 16  1  6  0  0  0
  6 17  1  0  0  0  0
 17 18  1  0  0  0  0
 18 19  1  0  0  0  0
 18 20  2  0  0  0  0
 18 21  1  0  0  0  0
M  CHG  2  19  -1  21  -1
M  END
