# Supplementary material for: Thermodynamics and H2 Transfer in a Methanogenic, Syntrophic Community
Source: PLoS Comput Biol. 2015 Jul 6;11(7):e1004364. doi: 10.1371/journal.pcbi.1004364 (PMC4509577; doi:10.1371/journal.pcbi.1004364)
Supplement: S1 File — (ZIP) [file pcbi.1004364.s008.zip › co2.mol]

 
  Mrv0541 09081311292D          
 
  3  2  0  0  0  0            999 V2000
   12.8697   -7.0664    0.0000 C   0  0  0  0  0  0  0  0  0  0  0  0
   12.1560   -7.4802    0.0000 O   0  0  0  0  0  0  0  0  0  0  0  0
   13.5834   -7.4802    0.0000 O   0  0  0  0  0  0  0  0  0  0  0  0
  1  2  2  0  0  0  0
  1  3  2  0  0  0  0
M  END
