# Supplementary material for: Thermodynamics and H2 Transfer in a Methanogenic, Syntrophic Community
Source: PLoS Comput Biol. 2015 Jul 6;11(7):e1004364. doi: 10.1371/journal.pcbi.1004364 (PMC4509577; doi:10.1371/journal.pcbi.1004364)
Supplement: S1 File — (ZIP) [file pcbi.1004364.s008.zip › coa.mol]

 
  Mrv0541 09081311292D          
 
 48 50  0  0  1  0            999 V2000
   17.2485  -14.9198    0.0000 N   0  0  0  0  0  0  0  0  0  0  0  0
   16.9073  -16.3524    0.0000 C   0  0  2  0  0  0  0  0  0  0  0  0
   15.8083  -14.9198    0.0000 C   0  0  0  0  0  0  0  0  0  0  0  0
   17.2523  -14.0899    0.0000 C   0  0  0  0  0  0  0  0  0  0  0  0
   16.2253  -15.8596    0.0000 O   0  0  0  0  0  0  0  0  0  0  0  0
   16.6573  -17.1292    0.0000 C   0  0  1  0  0  0  0  0  0  0  0  0
   15.8083  -14.0899    0.0000 C   0  0  0  0  0  0  0  0  0  0  0  0
   15.0845  -15.3442    0.0000 N   0  0  0  0  0  0  0  0  0  0  0  0
   16.5323  -13.6692    0.0000 N   0  0  0  0  0  0  0  0  0  0  0  0
   15.5544  -16.3409    0.0000 C   0  0  1  0  0  0  0  0  0  0  0  0
   15.8159  -17.1292    0.0000 C   0  0  1  0  0  0  0  0  0  0  0  0
   17.0971  -17.7019    0.0000 O   0  0  0  0  0  0  0  0  0  0  0  0
   15.0845  -13.6768    0.0000 C   0  0  0  0  0  0  0  0  0  0  0  0
   14.3720  -14.9198    0.0000 C   0  0  0  0  0  0  0  0  0  0  0  0
   14.7851  -16.0983    0.0000 C   0  0  0  0  0  0  0  0  0  0  0  0
   15.3953  -17.7204    0.0000 O   0  0  0  0  0  0  0  0  0  0  0  0
   14.3720  -14.0899    0.0000 N   0  0  0  0  0  0  0  0  0  0  0  0
   15.0845  -12.8959    0.0000 N   0  0  0  0  0  0  0  0  0  0  0  0
   13.7010  -16.6781    0.0000 O   0  0  0  0  0  0  0  0  0  0  0  0
   14.5198  -17.7129    0.0000 P   0  0  0  0  0  0  0  0  0  0  0  0
   12.3408  -16.6479    0.0000 P   0  0  0  0  0  0  0  0  0  0  0  0
   14.5352  -16.8831    0.0000 O   0  5  0  0  0  0  0  0  0  0  0  0
   13.7579  -17.6866    0.0000 O   0  5  0  0  0  0  0  0  0  0  0  0
   14.5575  -18.5428    0.0000 O   0  0  0  0  0  0  0  0  0  0  0  0
   12.3408  -18.4365    0.0000 O   0  0  0  0  0  0  0  0  0  0  0  0
   12.3484  -15.7689    0.0000 O   0  5  0  0  0  0  0  0  0  0  0  0
   11.5598  -16.6781    0.0000 O   0  0  0  0  0  0  0  0  0  0  0  0
   12.3445  -20.1645    0.0000 P   0  0  0  0  0  0  0  0  0  0  0  0
   13.2049  -20.1456    0.0000 O   0  0  0  0  0  0  0  0  0  0  0  0
   12.3784  -21.1384    0.0000 O   0  5  0  0  0  0  0  0  0  0  0  0
   11.5183  -20.1493    0.0000 O   0  0  0  0  0  0  0  0  0  0  0  0
   13.9135  -19.7361    0.0000 C   0  0  0  0  0  0  0  0  0  0  0  0
   14.6297  -20.1456    0.0000 C   0  0  0  0  0  0  0  0  0  0  0  0
   15.3423  -19.7361    0.0000 C   0  0  0  0  0  0  0  0  0  0  0  0
   14.6184  -20.8807    0.0000 C   0  0  0  0  0  0  0  0  0  0  0  0
   14.6108  -19.3419    0.0000 C   0  0  0  0  0  0  0  0  0  0  0  0
   16.0585  -20.1456    0.0000 C   0  0  0  0  0  0  0  0  0  0  0  0
   15.3423  -19.0458    0.0000 O   0  0  0  0  0  0  0  0  0  0  0  0
   16.7710  -19.7361    0.0000 N   0  0  0  0  0  0  0  0  0  0  0  0
   16.0585  -20.9264    0.0000 O   0  0  0  0  0  0  0  0  0  0  0  0
   17.4835  -20.1456    0.0000 C   0  0  0  0  0  0  0  0  0  0  0  0
   18.1997  -19.7361    0.0000 C   0  0  0  0  0  0  0  0  0  0  0  0
   18.9122  -20.1456    0.0000 C   0  0  0  0  0  0  0  0  0  0  0  0
   19.6248  -19.7361    0.0000 N   0  0  0  0  0  0  0  0  0  0  0  0
   18.9122  -20.9717    0.0000 O   0  0  0  0  0  0  0  0  0  0  0  0
   20.3410  -20.1456    0.0000 C   0  0  0  0  0  0  0  0  0  0  0  0
   21.0535  -19.7325    0.0000 C   0  0  0  0  0  0  0  0  0  0  0  0
   21.7658  -20.1456    0.0000 S   0  0  0  0  0  0  0  0  0  0  0  0
  2  1  1  1  0  0  0
  1  3  1  0  0  0  0
  1  4  1  0  0  0  0
  2  5  1  0  0  0  0
  6  2  1  0  0  0  0
  3  7  1  0  0  0  0
  3  8  2  0  0  0  0
  4  9  2  0  0  0  0
 10  5  1  0  0  0  0
  6 11  1  0  0  0  0
  6 12  1  6  0  0  0
  7 13  2  0  0  0  0
  8 14  1  0  0  0  0
 10 15  1  1  0  0  0
 11 16  1  6  0  0  0
 13 17  1  0  0  0  0
 13 18  1  0  0  0  0
 15 19  1  0  0  0  0
 16 20  1  0  0  0  0
 19 21  1  0  0  0  0
 20 22  1  0  0  0  0
 20 23  1  0  0  0  0
 20 24  2  0  0  0  0
 21 25  1  0  0  0  0
 21 26  1  0  0  0  0
 21 27  2  0  0  0  0
 25 28  1  0  0  0  0
 28 29  1  0  0  0  0
 28 30  1  0  0  0  0
 28 31  2  0  0  0  0
 29 32  1  0  0  0  0
 32 33  1  0  0  0  0
 33 34  1  0  0  0  0
 33 35  1  0  0  0  0
 33 36  1  0  0  0  0
 34 37  1  0  0  0  0
 34 38  1  0  0  0  0
 37 39  1  0  0  0  0
 37 40  2  0  0  0  0
 39 41  1  0  0  0  0
 41 42  1  0  0  0  0
 42 43  1  0  0  0  0
 43 44  1  0  0  0  0
 43 45  2  0  0  0  0
 44 46  1  0  0  0  0
 46 47  1  0  0  0  0
 47 48  1  0  0  0  0
  7  9  1  0  0  0  0
 11 10  1  0  0  0  0
 14 17  2  0  0  0  0
M  CHG  4  22  -1  23  -1  26  -1  30  -1
M  END
