# Supplementary material for: Thermodynamics and H2 Transfer in a Methanogenic, Syntrophic Community
Source: PLoS Comput Biol. 2015 Jul 6;11(7):e1004364. doi: 10.1371/journal.pcbi.1004364 (PMC4509577; doi:10.1371/journal.pcbi.1004364)
Supplement: S1 File — (ZIP) [file pcbi.1004364.s008.zip › cob.mol]

 
  Mrv0541 09081311292D          
 
 21 20  0  0  1  0            999 V2000
    8.8009  -10.5653    0.0000 C   0  0  2  0  0  0  0  0  0  0  0  0
    8.0845  -10.1409    0.0000 C   0  0  2  0  0  0  0  0  0  0  0  0
    8.8312  -11.3688    0.0000 N   0  0  0  0  0  0  0  0  0  0  0  0
    9.5588  -10.2469    0.0000 C   0  0  0  0  0  0  0  0  0  0  0  0
    8.1040   -9.2734    0.0000 O   0  0  0  0  0  0  0  0  0  0  0  0
    7.3227  -10.4706    0.0000 C   0  0  0  0  0  0  0  0  0  0  0  0
    8.8388  -12.1950    0.0000 C   0  0  0  0  0  0  0  0  0  0  0  0
   10.2601  -10.6790    0.0000 O   0  5  0  0  0  0  0  0  0  0  0  0
    9.5968   -9.4624    0.0000 O   0  0  0  0  0  0  0  0  0  0  0  0
    8.1040   -8.4472    0.0000 P   0  0  0  0  0  0  0  0  0  0  0  0
    9.5551  -12.6006    0.0000 C   0  0  0  0  0  0  0  0  0  0  0  0
    8.1262  -12.6119    0.0000 O   0  0  0  0  0  0  0  0  0  0  0  0
    8.1040   -7.6248    0.0000 O   0  5  0  0  0  0  0  0  0  0  0  0
    8.9265   -8.4435    0.0000 O   0  5  0  0  0  0  0  0  0  0  0  0
    7.2778   -8.4099    0.0000 O   0  0  0  0  0  0  0  0  0  0  0  0
   10.2638  -12.1837    0.0000 C   0  0  0  0  0  0  0  0  0  0  0  0
   10.9839  -12.5891    0.0000 C   0  0  0  0  0  0  0  0  0  0  0  0
   11.6927  -12.1722    0.0000 C   0  0  0  0  0  0  0  0  0  0  0  0
   12.4090  -12.5816    0.0000 C   0  0  0  0  0  0  0  0  0  0  0  0
   13.1215  -12.1647    0.0000 C   0  0  0  0  0  0  0  0  0  0  0  0
   13.8378  -12.5702    0.0000 S   0  0  0  0  0  0  0  0  0  0  0  0
  1  2  1  0  0  0  0
  1  3  1  1  0  0  0
  1  4  1  0  0  0  0
  2  5  1  0  0  0  0
  2  6  1  1  0  0  0
  3  7  1  0  0  0  0
  4  8  1  0  0  0  0
  4  9  2  0  0  0  0
  5 10  1  0  0  0  0
  7 11  1  0  0  0  0
  7 12  2  0  0  0  0
 10 13  1  0  0  0  0
 10 14  1  0  0  0  0
 10 15  2  0  0  0  0
 11 16  1  0  0  0  0
 16 17  1  0  0  0  0
 17 18  1  0  0  0  0
 18 19  1  0  0  0  0
 19 20  1  0  0  0  0
 20 21  1  0  0  0  0
M  CHG  3   8  -1  13  -1  14  -1
M  END
