# Supplementary material for: Thermodynamics and H2 Transfer in a Methanogenic, Syntrophic Community
Source: PLoS Comput Biol. 2015 Jul 6;11(7):e1004364. doi: 10.1371/journal.pcbi.1004364 (PMC4509577; doi:10.1371/journal.pcbi.1004364)
Supplement: S1 File — (ZIP) [file pcbi.1004364.s008.zip › com.mol]

 
  Mrv0541 09081311292D          
 
  7  6  0  0  0  0            999 V2000
    9.8621   -8.2179    0.0000 C   0  0  0  0  0  0  0  0  0  0  0  0
    9.8464   -7.3710    0.0000 S   0  0  0  0  0  0  0  0  0  0  0  0
   10.6558   -8.4430    0.0000 C   0  0  0  0  0  0  0  0  0  0  0  0
    9.1684   -7.3773    0.0000 O   0  5  0  0  0  0  0  0  0  0  0  0
    9.8402   -6.6866    0.0000 O   0  0  0  0  0  0  0  0  0  0  0  0
   10.5278   -7.3678    0.0000 O   0  0  0  0  0  0  0  0  0  0  0  0
   10.6463   -9.2586    0.0000 S   0  0  0  0  0  0  0  0  0  0  0  0
  1  2  1  0  0  0  0
  1  3  1  0  0  0  0
  2  4  1  0  0  0  0
  2  5  2  0  0  0  0
  2  6  2  0  0  0  0
  3  7  1  0  0  0  0
M  CHG  1   4  -1
M  END
