# Supplementary material for: Thermodynamics and H2 Transfer in a Methanogenic, Syntrophic Community
Source: PLoS Comput Biol. 2015 Jul 6;11(7):e1004364. doi: 10.1371/journal.pcbi.1004364 (PMC4509577; doi:10.1371/journal.pcbi.1004364)
Supplement: S2 File — (ZIP) [file pcbi.1004364.s009.zip]

Archive with 876 entries (876 files):
- c00001.mol
- c00002.mol
- c00003.mol
- c00004.mol
- c00005.mol
- c00006.mol
- c00007.mol
- c00008.mol
- c00009.mol
- c00010.mol
- c00011.mol
- c00013.mol
- c00014.mol
- c00015.mol
- c00016.mol
- c00018.mol
- c00019.mol
- c00020.mol
- c00021.mol
- c00022.mol
- c00024.mol
- c00025.mol
- c00026.mol
- c00027.mol
- c00031.mol
- c00033.mol
- c00035.mol
- c00036.mol
- c00037.mol
- c00041.mol
- c00042.mol
- c00043.mol
- c00044.mol
- c00047.mol
- c00048.mol
- c00049.mol
- c00051.mol
- c00053.mol
- c00055.mol
- c00058.mol
- c00059.mol
- c00061.mol
- c00062.mol
- c00063.mol
- c00064.mol
- c00065.mol
- c00068.mol
- c00073.mol
- c00074.mol
- c00075.mol
- c00077.mol
- c00078.mol
- c00079.mol
- c00080.mol
- c00081.mol
- c00082.mol
- c00083.mol
- c00084.mol
- c00085.mol
- c00086.mol
- c00088.mol
- c00091.mol
- c00092.mol
- c00093.mol
- c00094.mol
- c00095.mol
- c00096.mol
- c00097.mol
- c00099.mol
- c00100.mol
- c00101.mol
- c00103.mol
- c00104.mol
- c00105.mol
- c00106.mol
- c00108.mol
- c00109.mol
- c00111.mol
- c00112.mol
- c00116.mol
- c00117.mol
- c00118.mol
- c00119.mol
- c00120.mol
- c00122.mol
- c00123.mol
- c00125.mol
- c00126.mol
- c00129.mol
- c00130.mol
- c00131.mol
- c00133.mol
- c00134.mol
- c00135.mol
- c00136.mol
- c00137.mol
- c00140.mol
- c00141.mol
- c00143.mol
- c00144.mol
- c00147.mol
- c00148.mol
- c00149.mol
- c00152.mol
- c00153.mol
- c00154.mol
- c00155.mol
- c00156.mol
- c00158.mol
- c00160.mol
- c00163.mol
- c00164.mol
- c00166.mol
- c00167.mol
- c00168.mol
- c00169.mol
- c00175.mol
- c00177.mol
- c00179.mol
- c00180.mol
- c00182.mol
- c00183.mol
- c00184.mol
- c00186.mol
- c00188.mol
- c00192.mol
- c00194.mol
- c00197.mol
- c00198.mol
- c00199.mol
- c00203.mol
- c00206.mol
- c00209.mol
- c00212.mol
- c00214.mol
- c00217.mol
- c00221.mol
- c00222.mol
- c00224.mol
- c00227.mol
- c00229.mol
- c00231.mol
- c00232.mol
- c00233.mol
- c00234.mol
- c00235.mol
- c00236.mol
- c00237.mol
- c00239.mol
- c00242.mol
- c00246.mol
- c00248.mol
- c00249.mol
- c00250.mol
- c00251.mol
- c00253.mol
- c00254.mol
- c00255.mol
- c00256.mol
- c00258.mol
- c00261.mol
- c00262.mol
- c00263.mol
- c00266.mol
- c00267.mol
- c00275.mol
- c00279.mol
- c00282.mol
- c00283.mol
- c00286.mol
- c00288.mol
- c00294.mol
- c00295.mol
- c00299.mol
- c00300.mol
- c00301.mol
- c00302.mol
- c00305.mol
- c00311.mol
- c00314.mol
- c00315.mol
- c00320.mol
- c00322.mol
- c00327.mol
- c00330.mol
- c00332.mol
- c00334.mol
- c00337.mol
- c00341.mol
- c00342.mol
- c00343.mol
- c00352.mol
- c00353.mol
- c00354.mol
- c00360.mol
- c00361.mol
- c00362.mol
- c00363.mol
- c00364.mol
- c00365.mol
- c00366.mol
- c00376.mol
- c00385.mol
- c00387.mol
- c00399.mol
- c00407.mol
- c00409.mol
- c00414.mol
- c00415.mol
- c00417.mol
- c00423.mol
- c00424.mol
- c00430.mol
- c00433.mol
- c00437.mol
- c00438.mol
- c00439.mol
- c00440.mol
- c00441.mol
- c00445.mol
- c00447.mol
- c00448.mol
- c00449.mol
- c00455.mol
- c00458.mol
- c00459.mol
- c00463.mol
- c00469.mol
- c00473.mol
- c00475.mol
- c00490.mol
- c00493.mol
- c00498.mol
- c00499.mol
- c00506.mol
- c00511.mol
- c00512.mol
- c00513.mol
- c00522.mol
- c00526.mol
- c00527.mol
- c00531.mol
- c00533.mol
- c00534.mol
- c00536.mol
- c00542.mol
- c00546.mol
- c00555.mol
- c00556.mol
- c00559.mol
- c00568.mol
- c00575.mol
- c00576.mol
- c00577.mol
- c00579.mol
- c00582.mol
- c00601.mol
- c00606.mol
- c00620.mol
- c00624.mol
- c00627.mol
- c00630.mol
- c00631.mol
- c00633.mol
- c00636.mol
- c00637.mol
- c00645.mol
- c00647.mol
- c00655.mol
- c00666.mol
- c00668.mol
- c00671.mol
- c00672.mol
- c00680.mol
- c00683.mol
- c00688.mol
- c00692.mol
- c00697.mol
- c00700.mol
- c00705.mol
- c00712.mol
- c00719.mol
- c00748.mol
- c00751.mol
- c00785.mol
- c00791.mol
- c00793.mol
- c00794.mol
- c00804.mol
- c00810.mol
- c00818.mol
- c00826.mol
- c00827.mol
- c00828.mol
- c00831.mol
- c00842.mol
- c00846.mol
- c00854.mol
- c00857.mol
- c00860.mol
[truncated: 576 more entries]
