# Supplementary material for: Thermodynamics and H2 Transfer in a Methanogenic, Syntrophic Community
Source: PLoS Comput Biol. 2015 Jul 6;11(7):e1004364. doi: 10.1371/journal.pcbi.1004364 (PMC4509577; doi:10.1371/journal.pcbi.1004364)
Supplement: S2 File — (ZIP) [file pcbi.1004364.s009.zip › c00001.mol]

 
  Mrv0541 07311312252D          
 
  1  0  0  0  0  0            999 V2000
   10.5516   -7.7267    0.0000 O   0  0  0  0  0  0  0  0  0  0  0  0
M  END
