# Supplementary material for: Thermodynamics and H2 Transfer in a Methanogenic, Syntrophic Community
Source: PLoS Comput Biol. 2015 Jul 6;11(7):e1004364. doi: 10.1371/journal.pcbi.1004364 (PMC4509577; doi:10.1371/journal.pcbi.1004364)
Supplement: S2 File — (ZIP) [file pcbi.1004364.s009.zip › c00005.mol]

 
  Mrv0541 07311312252D          
 
 48 52  0  0  1  0            999 V2000
   28.1481  -14.1226    0.0000 C   0  0  1  0  0  0  0  0  0  0  0  0
   28.3590  -12.7514    0.0000 N   0  0  0  0  0  0  0  0  0  0  0  0
   27.9032  -14.8874    0.0000 C   0  0  1  0  0  0  0  0  0  0  0  0
   27.4736  -13.6329    0.0000 O   0  0  0  0  0  0  0  0  0  0  0  0
   27.5754  -12.5064    0.0000 C   0  0  0  0  0  0  0  0  0  0  0  0
   28.8299  -12.0845    0.0000 C   0  0  0  0  0  0  0  0  0  0  0  0
   27.0706  -14.8874    0.0000 C   0  0  1  0  0  0  0  0  0  0  0  0
   28.3853  -15.5504    0.0000 O   0  0  0  0  0  0  0  0  0  0  0  0
   26.8107  -14.1075    0.0000 C   0  0  1  0  0  0  0  0  0  0  0  0
   27.5716  -11.6851    0.0000 C   0  0  0  0  0  0  0  0  0  0  0  0
   26.8633  -12.9246    0.0000 N   0  0  0  0  0  0  0  0  0  0  0  0
   28.3477  -11.4327    0.0000 N   0  0  0  0  0  0  0  0  0  0  0  0
   26.5996  -15.5542    0.0000 O   0  0  0  0  0  0  0  0  0  0  0  0
   28.3816  -16.6731    0.0000 P   0  0  0  0  0  0  0  0  0  0  0  0
   26.0384  -13.8664    0.0000 C   0  0  0  0  0  0  0  0  0  0  0  0
   26.8520  -11.2744    0.0000 C   0  0  0  0  0  0  0  0  0  0  0  0
   26.1401  -12.5253    0.0000 C   0  0  0  0  0  0  0  0  0  0  0  0
   28.3892  -17.6565    0.0000 O   0  5  0  0  0  0  0  0  0  0  0  0
   29.2255  -16.6770    0.0000 O   0  5  0  0  0  0  0  0  0  0  0  0
   27.5640  -16.6731    0.0000 O   0  0  0  0  0  0  0  0  0  0  0  0
   25.3753  -13.8364    0.0000 O   0  0  0  0  0  0  0  0  0  0  0  0
   26.1401  -11.6927    0.0000 N   0  0  0  0  0  0  0  0  0  0  0  0
   26.8482  -10.4532    0.0000 N   0  0  0  0  0  0  0  0  0  0  0  0
   24.4899  -13.8325    0.0000 P   0  0  0  0  0  0  0  0  0  0  0  0
   23.3861  -13.8325    0.0000 O   0  0  0  0  0  0  0  0  0  0  0  0
   24.4899  -14.7895    0.0000 O   0  5  0  0  0  0  0  0  0  0  0  0
   24.4937  -12.9132    0.0000 O   0  0  0  0  0  0  0  0  0  0  0  0
   22.3612  -13.8325    0.0000 P   0  0  0  0  0  0  0  0  0  0  0  0
   21.4760  -13.8364    0.0000 O   0  0  0  0  0  0  0  0  0  0  0  0
   22.3651  -14.7480    0.0000 O   0  5  0  0  0  0  0  0  0  0  0  0
   22.3612  -12.9132    0.0000 O   0  0  0  0  0  0  0  0  0  0  0  0
   20.6245  -13.8288    0.0000 C   0  0  0  0  0  0  0  0  0  0  0  0
   19.8559  -14.0963    0.0000 C   0  0  1  0  0  0  0  0  0  0  0  0
   19.1778  -13.6442    0.0000 O   0  0  0  0  0  0  0  0  0  0  0  0
   19.6450  -14.9325    0.0000 C   0  0  2  0  0  0  0  0  0  0  0  0
   18.5185  -14.1566    0.0000 C   0  0  2  0  0  0  0  0  0  0  0  0
   18.7935  -14.9477    0.0000 C   0  0  2  0  0  0  0  0  0  0  0  0
   20.1272  -15.5354    0.0000 O   0  0  0  0  0  0  0  0  0  0  0  0
   17.7048  -13.3653    0.0000 N   0  0  0  0  0  0  0  0  0  0  0  0
   18.3339  -15.5919    0.0000 O   0  0  0  0  0  0  0  0  0  0  0  0
   18.3339  -12.9019    0.0000 C   0  0  0  0  0  0  0  0  0  0  0  0
   16.9211  -12.9358    0.0000 C   0  0  0  0  0  0  0  0  0  0  0  0
   18.3377  -12.0769    0.0000 C   0  0  0  0  0  0  0  0  0  0  0  0
   16.9136  -12.1635    0.0000 C   0  0  0  0  0  0  0  0  0  0  0  0
   17.6068  -11.7077    0.0000 C   0  0  0  0  0  0  0  0  0  0  0  0
   19.0234  -11.6248    0.0000 C   0  0  0  0  0  0  0  0  0  0  0  0
   19.0196  -10.8977    0.0000 N   0  0  0  0  0  0  0  0  0  0  0  0
   19.7542  -11.9939    0.0000 O   0  0  0  0  0  0  0  0  0  0  0  0
  1  2  1  1  0  0  0
  3  1  1  0  0  0  0
  1  4  1  0  0  0  0
  2  5  1  0  0  0  0
  2  6  1  0  0  0  0
  3  7  1  0  0  0  0
  3  8  1  6  0  0  0
  9  4  1  0  0  0  0
  5 10  1  0  0  0  0
  5 11  2  0  0  0  0
  6 12  2  0  0  0  0
  7 13  1  6  0  0  0
  8 14  1  0  0  0  0
  9 15  1  1  0  0  0
 10 16  2  0  0  0  0
 11 17  1  0  0  0  0
 14 18  1  0  0  0  0
 14 19  1  0  0  0  0
 14 20  2  0  0  0  0
 15 21  1  0  0  0  0
 16 22  1  0  0  0  0
 16 23  1  0  0  0  0
 21 24  1  0  0  0  0
 24 25  1  0  0  0  0
 24 26  1  0  0  0  0
 24 27  2  0  0  0  0
 25 28  1  0  0  0  0
 28 29  1  0  0  0  0
 28 30  1  0  0  0  0
 28 31  2  0  0  0  0
 29 32  1  0  0  0  0
 33 32  1  6  0  0  0
 33 34  1  0  0  0  0
 35 33  1  0  0  0  0
 36 34  1  0  0  0  0
 35 37  1  0  0  0  0
 35 38  1  1  0  0  0
 36 39  1  6  0  0  0
 37 40  1  1  0  0  0
 39 41  1  0  0  0  0
 39 42  1  0  0  0  0
 41 43  2  0  0  0  0
 42 44  2  0  0  0  0
 43 45  1  0  0  0  0
 43 46  1  0  0  0  0
 46 47  1  0  0  0  0
 46 48  2  0  0  0  0
  7  9  1  0  0  0  0
 10 12  1  0  0  0  0
 17 22  2  0  0  0  0
 37 36  1  0  0  0  0
 44 45  1  0  0  0  0
M  CHG  4  18  -1  19  -1  26  -1  30  -1
M  END
