# Supplementary material for: Thermodynamics and H2 Transfer in a Methanogenic, Syntrophic Community
Source: PLoS Comput Biol. 2015 Jul 6;11(7):e1004364. doi: 10.1371/journal.pcbi.1004364 (PMC4509577; doi:10.1371/journal.pcbi.1004364)
Supplement: S2 File — (ZIP) [file pcbi.1004364.s009.zip › c00006.mol]

 
  Mrv0541 07311312252D          
 
 48 52  0  0  1  0            999 V2000
   27.6647  -13.9010    0.0000 C   0  0  1  0  0  0  0  0  0  0  0  0
   27.8676  -12.5593    0.0000 N   0  0  0  0  0  0  0  0  0  0  0  0
   27.4227  -14.6483    0.0000 C   0  0  1  0  0  0  0  0  0  0  0  0
   26.9993  -13.4205    0.0000 O   0  0  0  0  0  0  0  0  0  0  0  0
   27.1025  -12.3173    0.0000 C   0  0  0  0  0  0  0  0  0  0  0  0
   28.3302  -11.9079    0.0000 C   0  0  0  0  0  0  0  0  0  0  0  0
   26.6078  -14.6483    0.0000 C   0  0  1  0  0  0  0  0  0  0  0  0
   27.8961  -15.2961    0.0000 O   0  0  0  0  0  0  0  0  0  0  0  0
   26.3516  -13.8867    0.0000 C   0  0  1  0  0  0  0  0  0  0  0  0
   27.0988  -11.5131    0.0000 C   0  0  0  0  0  0  0  0  0  0  0  0
   26.4013  -12.7265    0.0000 N   0  0  0  0  0  0  0  0  0  0  0  0
   27.8569  -11.2674    0.0000 N   0  0  0  0  0  0  0  0  0  0  0  0
   26.1451  -15.3067    0.0000 O   0  0  0  0  0  0  0  0  0  0  0  0
   27.8925  -16.4028    0.0000 P   0  0  0  0  0  0  0  0  0  0  0  0
   25.5971  -13.6094    0.0000 C   0  0  0  0  0  0  0  0  0  0  0  0
   26.3907  -11.1108    0.0000 C   0  0  0  0  0  0  0  0  0  0  0  0
   25.6967  -12.3350    0.0000 C   0  0  0  0  0  0  0  0  0  0  0  0
   27.8996  -17.3602    0.0000 O   0  5  0  0  0  0  0  0  0  0  0  0
   28.7146  -16.4065    0.0000 O   0  5  0  0  0  0  0  0  0  0  0  0
   27.0917  -16.4028    0.0000 O   0  0  0  0  0  0  0  0  0  0  0  0
   24.9457  -13.6234    0.0000 O   0  0  0  0  0  0  0  0  0  0  0  0
   25.6967  -11.5202    0.0000 N   0  0  0  0  0  0  0  0  0  0  0  0
   26.3871  -10.3065    0.0000 N   0  0  0  0  0  0  0  0  0  0  0  0
   24.0775  -13.6198    0.0000 P   0  0  0  0  0  0  0  0  0  0  0  0
   22.9990  -13.6198    0.0000 O   0  0  0  0  0  0  0  0  0  0  0  0
   24.0775  -14.5523    0.0000 O   0  5  0  0  0  0  0  0  0  0  0  0
   24.0810  -12.7159    0.0000 O   0  0  0  0  0  0  0  0  0  0  0  0
   21.9955  -13.6198    0.0000 P   0  0  0  0  0  0  0  0  0  0  0  0
   21.1271  -13.6234    0.0000 O   0  0  0  0  0  0  0  0  0  0  0  0
   21.9991  -14.5132    0.0000 O   0  5  0  0  0  0  0  0  0  0  0  0
   21.9955  -12.7159    0.0000 O   0  0  0  0  0  0  0  0  0  0  0  0
   20.2943  -13.6162    0.0000 C   0  0  0  0  0  0  0  0  0  0  0  0
   19.5435  -13.8760    0.0000 C   0  0  1  0  0  0  0  0  0  0  0  0
   18.8744  -13.4312    0.0000 O   0  0  0  0  0  0  0  0  0  0  0  0
   19.3335  -14.6982    0.0000 C   0  0  2  0  0  0  0  0  0  0  0  0
   18.2302  -13.9330    0.0000 C   0  0  2  0  0  0  0  0  0  0  0  0
   18.5008  -14.7124    0.0000 C   0  0  2  0  0  0  0  0  0  0  0  0
   19.8068  -15.2818    0.0000 O   0  0  0  0  0  0  0  0  0  0  0  0
   17.5003  -13.3933    0.0000 N   0  3  0  0  0  0  0  0  0  0  0  0
   18.0523  -15.3423    0.0000 O   0  0  0  0  0  0  0  0  0  0  0  0
   18.2370  -12.9663    0.0000 C   0  0  0  0  0  0  0  0  0  0  0  0
   16.7600  -12.9663    0.0000 C   0  0  0  0  0  0  0  0  0  0  0  0
   18.2370  -12.1158    0.0000 C   0  0  0  0  0  0  0  0  0  0  0  0
   16.7600  -12.1158    0.0000 C   0  0  0  0  0  0  0  0  0  0  0  0
   17.5003  -11.6922    0.0000 C   0  0  0  0  0  0  0  0  0  0  0  0
   18.9737  -11.6922    0.0000 C   0  0  0  0  0  0  0  0  0  0  0  0
   19.7104  -12.1193    0.0000 N   0  0  0  0  0  0  0  0  0  0  0  0
   18.9737  -10.8382    0.0000 O   0  0  0  0  0  0  0  0  0  0  0  0
  1  2  1  1  0  0  0
  3  1  1  0  0  0  0
  1  4  1  0  0  0  0
  2  5  1  0  0  0  0
  2  6  1  0  0  0  0
  3  7  1  0  0  0  0
  3  8  1  6  0  0  0
  9  4  1  0  0  0  0
  5 10  1  0  0  0  0
  5 11  2  0  0  0  0
  6 12  2  0  0  0  0
  7 13  1  6  0  0  0
  8 14  1  0  0  0  0
  9 15  1  1  0  0  0
 10 16  2  0  0  0  0
 11 17  1  0  0  0  0
 14 18  1  0  0  0  0
 14 19  1  0  0  0  0
 14 20  2  0  0  0  0
 15 21  1  0  0  0  0
 16 22  1  0  0  0  0
 16 23  1  0  0  0  0
 21 24  1  0  0  0  0
 24 25  1  0  0  0  0
 24 26  1  0  0  0  0
 24 27  2  0  0  0  0
 25 28  1  0  0  0  0
 28 29  1  0  0  0  0
 28 30  1  0  0  0  0
 28 31  2  0  0  0  0
 29 32  1  0  0  0  0
 33 32  1  6  0  0  0
 33 34  1  0  0  0  0
 35 33  1  0  0  0  0
 36 34  1  0  0  0  0
 35 37  1  0  0  0  0
 35 38  1  1  0  0  0
 36 39  1  6  0  0  0
 37 40  1  1  0  0  0
 39 41  2  0  0  0  0
 39 42  1  0  0  0  0
 41 43  1  0  0  0  0
 42 44  2  0  0  0  0
 43 45  2  0  0  0  0
 43 46  1  0  0  0  0
 46 47  1  0  0  0  0
 46 48  2  0  0  0  0
  7  9  1  0  0  0  0
 10 12  1  0  0  0  0
 17 22  2  0  0  0  0
 37 36  1  0  0  0  0
 44 45  1  0  0  0  0
M  CHG  5  18  -1  19  -1  26  -1  30  -1  39   1
M  END
