# Supplementary material for: Thermodynamics and H2 Transfer in a Methanogenic, Syntrophic Community
Source: PLoS Comput Biol. 2015 Jul 6;11(7):e1004364. doi: 10.1371/journal.pcbi.1004364 (PMC4509577; doi:10.1371/journal.pcbi.1004364)
Supplement: S2 File — (ZIP) [file pcbi.1004364.s009.zip › c00008.mol]

 
  Mrv0541 07311312252D          
 
 27 29  0  0  1  0            999 V2000
   17.2092   -8.9097    0.0000 N   0  0  0  0  0  0  0  0  0  0  0  0
   17.8414   -9.3485    0.0000 C   0  0  0  0  0  0  0  0  0  0  0  0
   16.4455   -9.1584    0.0000 C   0  0  2  0  0  0  0  0  0  0  0  0
   17.4926   -8.0804    0.0000 C   0  0  0  0  0  0  0  0  0  0  0  0
   18.5740   -8.8094    0.0000 C   0  0  0  0  0  0  0  0  0  0  0  0
   17.9209  -10.1950    0.0000 N   0  0  0  0  0  0  0  0  0  0  0  0
   15.7683   -8.6540    0.0000 O   0  0  0  0  0  0  0  0  0  0  0  0
   16.1864   -9.9048    0.0000 C   0  0  1  0  0  0  0  0  0  0  0  0
   18.3529   -8.0839    0.0000 N   0  0  0  0  0  0  0  0  0  0  0  0
   19.3204   -9.1412    0.0000 C   0  0  0  0  0  0  0  0  0  0  0  0
   18.7087  -10.5440    0.0000 C   0  0  0  0  0  0  0  0  0  0  0  0
   15.1118   -9.1239    0.0000 C   0  0  1  0  0  0  0  0  0  0  0  0
   15.3675   -9.9048    0.0000 C   0  0  1  0  0  0  0  0  0  0  0  0
   16.6667  -10.5786    0.0000 O   0  0  0  0  0  0  0  0  0  0  0  0
   19.4136  -10.0223    0.0000 N   0  0  0  0  0  0  0  0  0  0  0  0
   19.9769   -8.6505    0.0000 N   0  0  0  0  0  0  0  0  0  0  0  0
   14.3274   -8.8682    0.0000 C   0  0  0  0  0  0  0  0  0  0  0  0
   15.1014  -10.6857    0.0000 O   0  0  0  0  0  0  0  0  0  0  0  0
   13.7124   -9.4211    0.0000 O   0  0  0  0  0  0  0  0  0  0  0  0
   12.8832   -9.4211    0.0000 P   0  0  0  0  0  0  0  0  0  0  0  0
   12.0573   -9.4211    0.0000 O   0  0  0  0  0  0  0  0  0  0  0  0
   12.8797  -10.2468    0.0000 O   0  5  0  0  0  0  0  0  0  0  0  0
   12.8797   -8.5952    0.0000 O   0  0  0  0  0  0  0  0  0  0  0  0
   11.2316   -9.4176    0.0000 P   0  0  0  0  0  0  0  0  0  0  0  0
   11.2280  -10.2435    0.0000 O   0  5  0  0  0  0  0  0  0  0  0  0
   10.4057   -9.4176    0.0000 O   0  5  0  0  0  0  0  0  0  0  0  0
   11.2280   -8.5883    0.0000 O   0  0  0  0  0  0  0  0  0  0  0  0
  1  2  1  0  0  0  0
  3  1  1  1  0  0  0
  1  4  1  0  0  0  0
  2  5  1  0  0  0  0
  2  6  2  0  0  0  0
  3  7  1  0  0  0  0
  8  3  1  0  0  0  0
  4  9  2  0  0  0  0
  5 10  2  0  0  0  0
  6 11  1  0  0  0  0
 12  7  1  0  0  0  0
  8 13  1  0  0  0  0
  8 14  1  6  0  0  0
 10 15  1  0  0  0  0
 10 16  1  0  0  0  0
 12 17  1  1  0  0  0
 13 18  1  6  0  0  0
 17 19  1  0  0  0  0
 19 20  1  0  0  0  0
 20 21  1  0  0  0  0
 20 22  1  0  0  0  0
 20 23  2  0  0  0  0
 21 24  1  0  0  0  0
 24 25  1  0  0  0  0
 24 26  1  0  0  0  0
 24 27  2  0  0  0  0
  5  9  1  0  0  0  0
 11 15  2  0  0  0  0
 13 12  1  0  0  0  0
M  CHG  3  22  -1  25  -1  26  -1
M  END
