# Supplementary material for: Thermodynamics and H2 Transfer in a Methanogenic, Syntrophic Community
Source: PLoS Comput Biol. 2015 Jul 6;11(7):e1004364. doi: 10.1371/journal.pcbi.1004364 (PMC4509577; doi:10.1371/journal.pcbi.1004364)
Supplement: S2 File — (ZIP) [file pcbi.1004364.s009.zip › c00009.mol]

 
  Mrv0541 07311312252D          
 
  5  4  0  0  0  0            999 V2000
   16.2991  -12.7717    0.0000 P   0  0  0  0  0  0  0  0  0  0  0  0
   15.6195  -13.1585    0.0000 O   0  0  0  0  0  0  0  0  0  0  0  0
   17.0926  -13.1194    0.0000 O   0  5  0  0  0  0  0  0  0  0  0  0
   16.5006  -13.6823    0.0000 O   0  5  0  0  0  0  0  0  0  0  0  0
   16.2991  -11.9880    0.0000 O   0  0  0  0  0  0  0  0  0  0  0  0
  1  2  1  0  0  0  0
  1  3  1  0  0  0  0
  1  4  1  0  0  0  0
  1  5  2  0  0  0  0
M  CHG  2   3  -1   4  -1
M  END
