# Supplementary material for: Thermodynamics and H2 Transfer in a Methanogenic, Syntrophic Community
Source: PLoS Comput Biol. 2015 Jul 6;11(7):e1004364. doi: 10.1371/journal.pcbi.1004364 (PMC4509577; doi:10.1371/journal.pcbi.1004364)
Supplement: S2 File — (ZIP) [file pcbi.1004364.s009.zip › c00013.mol]

 
  Mrv0541 07311312262D          
 
  9  8  0  0  0  0            999 V2000
   13.2279  -11.9420    0.0000 P   0  0  0  0  0  0  0  0  0  0  0  0
   13.9969  -11.9490    0.0000 O   0  0  0  0  0  0  0  0  0  0  0  0
   12.5076  -11.9490    0.0000 O   0  5  0  0  0  0  0  0  0  0  0  0
   13.2626  -12.7807    0.0000 O   0  5  0  0  0  0  0  0  0  0  0  0
   13.2486  -10.9886    0.0000 O   0  0  0  0  0  0  0  0  0  0  0  0
   14.8148  -11.9524    0.0000 P   0  0  0  0  0  0  0  0  0  0  0  0
   14.8426  -12.7841    0.0000 O   0  5  0  0  0  0  0  0  0  0  0  0
   15.5804  -11.9420    0.0000 O   0  5  0  0  0  0  0  0  0  0  0  0
   14.8251  -10.9851    0.0000 O   0  0  0  0  0  0  0  0  0  0  0  0
  1  2  1  0  0  0  0
  1  3  1  0  0  0  0
  1  4  1  0  0  0  0
  1  5  2  0  0  0  0
  2  6  1  0  0  0  0
  6  7  1  0  0  0  0
  6  8  1  0  0  0  0
  6  9  2  0  0  0  0
M  CHG  4   3  -1   4  -1   7  -1   8  -1
M  END
