# Supplementary material for: Thermodynamics and H2 Transfer in a Methanogenic, Syntrophic Community
Source: PLoS Comput Biol. 2015 Jul 6;11(7):e1004364. doi: 10.1371/journal.pcbi.1004364 (PMC4509577; doi:10.1371/journal.pcbi.1004364)
Supplement: S2 File — (ZIP) [file pcbi.1004364.s009.zip › c00015.mol]

 
  Mrv0541 07311312262D          
 
 25 26  0  0  1  0            999 V2000
   15.4915   -9.9021    0.0000 C   0  0  2  0  0  0  0  0  0  0  0  0
   16.3730   -9.5674    0.0000 N   0  0  0  0  0  0  0  0  0  0  0  0
   14.8486   -9.4312    0.0000 O   0  0  0  0  0  0  0  0  0  0  0  0
   15.2508  -10.7099    0.0000 C   0  0  1  0  0  0  0  0  0  0  0  0
   17.0431   -9.9906    0.0000 C   0  0  0  0  0  0  0  0  0  0  0  0
   16.3481   -8.7418    0.0000 C   0  0  0  0  0  0  0  0  0  0  0  0
   14.1784   -9.9227    0.0000 C   0  0  1  0  0  0  0  0  0  0  0  0
   14.4224  -10.7099    0.0000 C   0  0  1  0  0  0  0  0  0  0  0  0
   15.7355  -11.3732    0.0000 O   0  0  0  0  0  0  0  0  0  0  0  0
   17.7668   -9.5856    0.0000 N   0  0  0  0  0  0  0  0  0  0  0  0
   17.0741  -10.8116    0.0000 O   0  0  0  0  0  0  0  0  0  0  0  0
   17.0609   -8.3351    0.0000 C   0  0  0  0  0  0  0  0  0  0  0  0
   13.3913   -9.6684    0.0000 C   0  0  0  0  0  0  0  0  0  0  0  0
   13.9344  -11.3698    0.0000 O   0  0  0  0  0  0  0  0  0  0  0  0
   17.7797   -8.7605    0.0000 C   0  0  0  0  0  0  0  0  0  0  0  0
   12.8070  -10.2424    0.0000 O   0  0  0  0  0  0  0  0  0  0  0  0
   18.5007   -8.3594    0.0000 O   0  0  0  0  0  0  0  0  0  0  0  0
   11.9854  -10.2424    0.0000 P   0  0  0  0  0  0  0  0  0  0  0  0
   11.1639  -10.2424    0.0000 O   0  0  0  0  0  0  0  0  0  0  0  0
   11.9820  -11.0639    0.0000 O   0  5  0  0  0  0  0  0  0  0  0  0
   11.9820   -9.4209    0.0000 O   0  0  0  0  0  0  0  0  0  0  0  0
   10.3424  -10.2390    0.0000 P   0  0  0  0  0  0  0  0  0  0  0  0
   10.3355  -11.0605    0.0000 O   0  5  0  0  0  0  0  0  0  0  0  0
    9.5175  -10.2390    0.0000 O   0  5  0  0  0  0  0  0  0  0  0  0
   10.3355   -9.4140    0.0000 O   0  0  0  0  0  0  0  0  0  0  0  0
  1  2  1  1  0  0  0
  1  3  1  0  0  0  0
  4  1  1  0  0  0  0
  2  5  1  0  0  0  0
  2  6  1  0  0  0  0
  7  3  1  0  0  0  0
  4  8  1  0  0  0  0
  4  9  1  6  0  0  0
  5 10  1  0  0  0  0
  5 11  2  0  0  0  0
  6 12  2  0  0  0  0
  7 13  1  1  0  0  0
  8 14  1  6  0  0  0
 10 15  1  0  0  0  0
 13 16  1  0  0  0  0
 15 17  2  0  0  0  0
 16 18  1  0  0  0  0
 18 19  1  0  0  0  0
 18 20  1  0  0  0  0
 18 21  2  0  0  0  0
 19 22  1  0  0  0  0
 22 23  1  0  0  0  0
 22 24  1  0  0  0  0
 22 25  2  0  0  0  0
  8  7  1  0  0  0  0
 12 15  1  0  0  0  0
M  CHG  3  20  -1  23  -1  24  -1
M  END
