# Supplementary material for: Thermodynamics and H2 Transfer in a Methanogenic, Syntrophic Community
Source: PLoS Comput Biol. 2015 Jul 6;11(7):e1004364. doi: 10.1371/journal.pcbi.1004364 (PMC4509577; doi:10.1371/journal.pcbi.1004364)
Supplement: S2 File — (ZIP) [file pcbi.1004364.s009.zip › c00018.mol]

 
  Mrv0541 07311312262D          
 
 16 16  0  0  0  0            999 V2000
   12.6023   -9.7428    0.0000 C   0  0  0  0  0  0  0  0  0  0  0  0
   11.8789   -9.3299    0.0000 C   0  0  0  0  0  0  0  0  0  0  0  0
   12.6023  -10.5760    0.0000 C   0  0  0  0  0  0  0  0  0  0  0  0
   13.3143   -9.3260    0.0000 C   0  0  0  0  0  0  0  0  0  0  0  0
   11.1669   -9.7428    0.0000 C   0  0  0  0  0  0  0  0  0  0  0  0
   11.8751   -8.5080    0.0000 C   0  0  0  0  0  0  0  0  0  0  0  0
   11.8789  -10.9963    0.0000 N   0  0  0  0  0  0  0  0  0  0  0  0
   14.0263   -9.7390    0.0000 O   0  0  0  0  0  0  0  0  0  0  0  0
   11.1669  -10.5760    0.0000 C   0  0  0  0  0  0  0  0  0  0  0  0
   10.4510   -9.3299    0.0000 O   0  0  0  0  0  0  0  0  0  0  0  0
   12.5871   -8.0914    0.0000 O   0  0  0  0  0  0  0  0  0  0  0  0
   14.8407   -9.7502    0.0000 P   0  0  0  0  0  0  0  0  0  0  0  0
   10.4510  -10.9850    0.0000 C   0  0  0  0  0  0  0  0  0  0  0  0
   15.6626   -9.7502    0.0000 O   0  5  0  0  0  0  0  0  0  0  0  0
   14.8369  -10.6586    0.0000 O   0  5  0  0  0  0  0  0  0  0  0  0
   14.8407   -8.8459    0.0000 O   0  0  0  0  0  0  0  0  0  0  0  0
  1  2  2  0  0  0  0
  1  3  1  0  0  0  0
  1  4  1  0  0  0  0
  2  5  1  0  0  0  0
  2  6  1  0  0  0  0
  3  7  2  0  0  0  0
  4  8  1  0  0  0  0
  5  9  2  0  0  0  0
  5 10  1  0  0  0  0
  6 11  2  0  0  0  0
  8 12  1  0  0  0  0
  9 13  1  0  0  0  0
 12 14  1  0  0  0  0
 12 15  1  0  0  0  0
 12 16  2  0  0  0  0
  7  9  1  0  0  0  0
M  CHG  2  14  -1  15  -1
M  END
