# Supplementary material for: Thermodynamics and H2 Transfer in a Methanogenic, Syntrophic Community
Source: PLoS Comput Biol. 2015 Jul 6;11(7):e1004364. doi: 10.1371/journal.pcbi.1004364 (PMC4509577; doi:10.1371/journal.pcbi.1004364)
Supplement: S2 File — (ZIP) [file pcbi.1004364.s009.zip › c00019.mol]

 
  Mrv0541 07311312262D          
 
 27 29  0  0  1  0            999 V2000
   19.1880  -12.6726    0.0000 N   0  0  0  0  0  0  0  0  0  0  0  0
   19.8156  -13.1094    0.0000 C   0  0  0  0  0  0  0  0  0  0  0  0
   18.4182  -12.9188    0.0000 C   0  0  2  0  0  0  0  0  0  0  0  0
   19.4688  -11.8439    0.0000 C   0  0  0  0  0  0  0  0  0  0  0  0
   20.5471  -12.5721    0.0000 C   0  0  0  0  0  0  0  0  0  0  0  0
   19.8953  -13.9522    0.0000 N   0  0  0  0  0  0  0  0  0  0  0  0
   17.7455  -12.4160    0.0000 O   0  0  0  0  0  0  0  0  0  0  0  0
   18.1651  -13.6608    0.0000 C   0  0  1  0  0  0  0  0  0  0  0  0
   20.3253  -11.8474    0.0000 N   0  0  0  0  0  0  0  0  0  0  0  0
   21.2926  -12.9015    0.0000 C   0  0  0  0  0  0  0  0  0  0  0  0
   20.6824  -14.3024    0.0000 C   0  0  0  0  0  0  0  0  0  0  0  0
   17.0901  -12.8841    0.0000 C   0  0  1  0  0  0  0  0  0  0  0  0
   17.3468  -13.6608    0.0000 C   0  0  1  0  0  0  0  0  0  0  0  0
   18.4078  -14.4514    0.0000 O   0  0  0  0  0  0  0  0  0  0  0  0
   21.3863  -13.7822    0.0000 N   0  0  0  0  0  0  0  0  0  0  0  0
   21.9479  -12.4125    0.0000 N   0  0  0  0  0  0  0  0  0  0  0  0
   16.3204  -12.6414    0.0000 C   0  0  0  0  0  0  0  0  0  0  0  0
   17.0797  -14.4479    0.0000 O   0  0  0  0  0  0  0  0  0  0  0  0
   15.6616  -13.1372    0.0000 S   0  3  0  0  0  0  0  0  0  0  0  0
   14.9404  -12.7211    0.0000 C   0  0  0  0  0  0  0  0  0  0  0  0
   15.6687  -13.9625    0.0000 C   0  0  0  0  0  0  0  0  0  0  0  0
   14.2227  -13.1337    0.0000 C   0  0  0  0  0  0  0  0  0  0  0  0
   13.5083  -12.7211    0.0000 C   0  0  1  0  0  0  0  0  0  0  0  0
   12.7906  -13.1337    0.0000 C   0  0  0  0  0  0  0  0  0  0  0  0
   13.5083  -11.8891    0.0000 N   0  3  0  0  0  0  0  0  0  0  0  0
   12.0729  -12.7211    0.0000 O   0  5  0  0  0  0  0  0  0  0  0  0
   12.7906  -13.9625    0.0000 O   0  0  0  0  0  0  0  0  0  0  0  0
  1  2  1  0  0  0  0
  3  1  1  1  0  0  0
  1  4  1  0  0  0  0
  2  5  1  0  0  0  0
  2  6  2  0  0  0  0
  3  7  1  0  0  0  0
  8  3  1  0  0  0  0
  4  9  2  0  0  0  0
  5 10  2  0  0  0  0
  6 11  1  0  0  0  0
 12  7  1  0  0  0  0
  8 13  1  0  0  0  0
  8 14  1  6  0  0  0
 10 15  1  0  0  0  0
 10 16  1  0  0  0  0
 12 17  1  1  0  0  0
 13 18  1  6  0  0  0
 17 19  1  0  0  0  0
 19 20  1  0  0  0  0
 19 21  1  0  0  0  0
 20 22  1  0  0  0  0
 23 22  1  0  0  0  0
 23 24  1  0  0  0  0
 23 25  1  1  0  0  0
 24 26  1  0  0  0  0
 24 27  2  0  0  0  0
  5  9  1  0  0  0  0
 11 15  2  0  0  0  0
 13 12  1  0  0  0  0
M  CHG  3  19   1  25   1  26  -1
M  END
