# Supplementary material for: Thermodynamics and H2 Transfer in a Methanogenic, Syntrophic Community
Source: PLoS Comput Biol. 2015 Jul 6;11(7):e1004364. doi: 10.1371/journal.pcbi.1004364 (PMC4509577; doi:10.1371/journal.pcbi.1004364)
Supplement: S2 File — (ZIP) [file pcbi.1004364.s009.zip › c00022.mol]

 
  Mrv0541 07311312262D          
 
  6  5  0  0  0  0            999 V2000
    7.4795  -10.2713    0.0000 C   0  0  0  0  0  0  0  0  0  0  0  0
    8.1940   -9.8588    0.0000 C   0  0  0  0  0  0  0  0  0  0  0  0
    8.9084  -10.2713    0.0000 C   0  0  0  0  0  0  0  0  0  0  0  0
    9.6241   -9.8580    0.0000 O   0  5  0  0  0  0  0  0  0  0  0  0
    8.1940   -9.0339    0.0000 O   0  0  0  0  0  0  0  0  0  0  0  0
    8.9084  -11.0963    0.0000 O   0  0  0  0  0  0  0  0  0  0  0  0
  1  2  1  0  0  0  0
  2  3  1  0  0  0  0
  3  4  1  0  0  0  0
  2  5  2  0  0  0  0
  3  6  2  0  0  0  0
M  CHG  1   4  -1
M  END
