# Supplementary material for: Thermodynamics and H2 Transfer in a Methanogenic, Syntrophic Community
Source: PLoS Comput Biol. 2015 Jul 6;11(7):e1004364. doi: 10.1371/journal.pcbi.1004364 (PMC4509577; doi:10.1371/journal.pcbi.1004364)
Supplement: S2 File — (ZIP) [file pcbi.1004364.s009.zip › c00026.mol]

 
  Mrv0541 07311312262D          
 
 10  9  0  0  0  0            999 V2000
   16.4017  -12.3778    0.0000 C   0  0  0  0  0  0  0  0  0  0  0  0
   15.6859  -11.9649    0.0000 C   0  0  0  0  0  0  0  0  0  0  0  0
   17.1137  -11.9649    0.0000 C   0  0  0  0  0  0  0  0  0  0  0  0
   16.4017  -13.2446    0.0000 O   0  0  0  0  0  0  0  0  0  0  0  0
   14.9738  -12.3778    0.0000 C   0  0  0  0  0  0  0  0  0  0  0  0
   17.8258  -12.3815    0.0000 O   0  5  0  0  0  0  0  0  0  0  0  0
   17.1099  -11.1430    0.0000 O   0  0  0  0  0  0  0  0  0  0  0  0
   14.2580  -11.9649    0.0000 C   0  0  0  0  0  0  0  0  0  0  0  0
   14.2618  -11.1430    0.0000 O   0  0  0  0  0  0  0  0  0  0  0  0
   13.5459  -12.3815    0.0000 O   0  5  0  0  0  0  0  0  0  0  0  0
  1  2  1  0  0  0  0
  1  3  1  0  0  0  0
  1  4  2  0  0  0  0
  2  5  1  0  0  0  0
  3  6  1  0  0  0  0
  3  7  2  0  0  0  0
  5  8  1  0  0  0  0
  8  9  2  0  0  0  0
  8 10  1  0  0  0  0
M  CHG  2   6  -1  10  -1
M  END
