# Supplementary material for: Thermodynamics and H2 Transfer in a Methanogenic, Syntrophic Community
Source: PLoS Comput Biol. 2015 Jul 6;11(7):e1004364. doi: 10.1371/journal.pcbi.1004364 (PMC4509577; doi:10.1371/journal.pcbi.1004364)
Supplement: S2 File — (ZIP) [file pcbi.1004364.s009.zip › c00033.mol]

 
  Mrv0541 07311312262D          
 
  4  3  0  0  0  0            999 V2000
   14.4508   -9.2633    0.0000 C   0  0  0  0  0  0  0  0  0  0  0  0
   15.1648   -9.6766    0.0000 C   0  0  0  0  0  0  0  0  0  0  0  0
   13.7403   -9.6766    0.0000 O   0  5  0  0  0  0  0  0  0  0  0  0
   14.4508   -8.4401    0.0000 O   0  0  0  0  0  0  0  0  0  0  0  0
  1  2  1  0  0  0  0
  1  3  1  0  0  0  0
  1  4  2  0  0  0  0
M  CHG  1   3  -1
M  END
