# Supplementary material for: Thermodynamics and H2 Transfer in a Methanogenic, Syntrophic Community
Source: PLoS Comput Biol. 2015 Jul 6;11(7):e1004364. doi: 10.1371/journal.pcbi.1004364 (PMC4509577; doi:10.1371/journal.pcbi.1004364)
Supplement: S2 File — (ZIP) [file pcbi.1004364.s009.zip › c00035.mol]

 
  Mrv0541 07311312262D          
 
 28 30  0  0  1  0            999 V2000
   17.1973   -8.5817    0.0000 N   0  0  0  0  0  0  0  0  0  0  0  0
   17.8254   -9.0201    0.0000 C   0  0  0  0  0  0  0  0  0  0  0  0
   16.4309   -8.8302    0.0000 C   0  0  2  0  0  0  0  0  0  0  0  0
   17.4803   -7.7533    0.0000 C   0  0  0  0  0  0  0  0  0  0  0  0
   18.5606   -8.4816    0.0000 C   0  0  0  0  0  0  0  0  0  0  0  0
   17.9083   -9.8624    0.0000 N   0  0  0  0  0  0  0  0  0  0  0  0
   15.7578   -8.3229    0.0000 O   0  0  0  0  0  0  0  0  0  0  0  0
   16.1756   -9.5724    0.0000 C   0  0  1  0  0  0  0  0  0  0  0  0
   18.3398   -7.7567    0.0000 N   0  0  0  0  0  0  0  0  0  0  0  0
   19.3028   -8.8096    0.0000 C   0  0  0  0  0  0  0  0  0  0  0  0
   18.6919  -10.2110    0.0000 C   0  0  0  0  0  0  0  0  0  0  0  0
   15.1020   -8.7958    0.0000 C   0  0  1  0  0  0  0  0  0  0  0  0
   15.3574   -9.5724    0.0000 C   0  0  1  0  0  0  0  0  0  0  0  0
   16.6553  -10.2454    0.0000 O   0  0  0  0  0  0  0  0  0  0  0  0
   19.3995   -9.6932    0.0000 N   0  0  0  0  0  0  0  0  0  0  0  0
   19.9621   -8.3194    0.0000 O   0  0  0  0  0  0  0  0  0  0  0  0
   18.7816  -11.0325    0.0000 N   0  0  0  0  0  0  0  0  0  0  0  0
   14.3150   -8.5403    0.0000 C   0  0  0  0  0  0  0  0  0  0  0  0
   15.0917  -10.3560    0.0000 O   0  0  0  0  0  0  0  0  0  0  0  0
   13.7006   -9.0892    0.0000 O   0  0  0  0  0  0  0  0  0  0  0  0
   12.8756   -9.0892    0.0000 P   0  0  0  0  0  0  0  0  0  0  0  0
   12.0507   -9.0892    0.0000 O   0  0  0  0  0  0  0  0  0  0  0  0
   12.8722   -9.9176    0.0000 O   0  5  0  0  0  0  0  0  0  0  0  0
   12.8722   -8.2641    0.0000 O   0  0  0  0  0  0  0  0  0  0  0  0
   11.2256   -9.0857    0.0000 P   0  0  0  0  0  0  0  0  0  0  0  0
   11.2603   -9.9141    0.0000 O   0  5  0  0  0  0  0  0  0  0  0  0
   10.3972   -9.0857    0.0000 O   0  5  0  0  0  0  0  0  0  0  0  0
   11.2603   -8.2608    0.0000 O   0  0  0  0  0  0  0  0  0  0  0  0
  1  2  1  0  0  0  0
  3  1  1  1  0  0  0
  1  4  1  0  0  0  0
  2  5  2  0  0  0  0
  2  6  1  0  0  0  0
  3  7  1  0  0  0  0
  8  3  1  0  0  0  0
  4  9  2  0  0  0  0
  5 10  1  0  0  0  0
  6 11  2  0  0  0  0
 12  7  1  0  0  0  0
  8 13  1  0  0  0  0
  8 14  1  6  0  0  0
 10 15  1  0  0  0  0
 10 16  2  0  0  0  0
 11 17  1  0  0  0  0
 12 18  1  1  0  0  0
 13 19  1  6  0  0  0
 18 20  1  0  0  0  0
 20 21  1  0  0  0  0
 21 22  1  0  0  0  0
 21 23  1  0  0  0  0
 21 24  2  0  0  0  0
 22 25  1  0  0  0  0
 25 26  1  0  0  0  0
 25 27  1  0  0  0  0
 25 28  2  0  0  0  0
  5  9  1  0  0  0  0
 11 15  1  0  0  0  0
 13 12  1  0  0  0  0
M  CHG  3  23  -1  26  -1  27  -1
M  END
