# Supplementary material for: Thermodynamics and H2 Transfer in a Methanogenic, Syntrophic Community
Source: PLoS Comput Biol. 2015 Jul 6;11(7):e1004364. doi: 10.1371/journal.pcbi.1004364 (PMC4509577; doi:10.1371/journal.pcbi.1004364)
Supplement: S2 File — (ZIP) [file pcbi.1004364.s009.zip › c00036.mol]

 
  Mrv0541 07311312262D          
 
  9  8  0  0  0  0            999 V2000
   10.5602  -12.1278    0.0000 O   0  5  0  0  0  0  0  0  0  0  0  0
   11.2747  -12.5403    0.0000 C   0  0  0  0  0  0  0  0  0  0  0  0
   11.9892  -12.1278    0.0000 C   0  0  0  0  0  0  0  0  0  0  0  0
   12.7037  -12.5403    0.0000 C   0  0  0  0  0  0  0  0  0  0  0  0
   13.4182  -12.1278    0.0000 C   0  0  0  0  0  0  0  0  0  0  0  0
   14.1327  -12.5403    0.0000 O   0  5  0  0  0  0  0  0  0  0  0  0
   11.2747  -13.3652    0.0000 O   0  0  0  0  0  0  0  0  0  0  0  0
   12.7037  -13.3653    0.0000 O   0  0  0  0  0  0  0  0  0  0  0  0
   13.4182  -11.3028    0.0000 O   0  0  0  0  0  0  0  0  0  0  0  0
  1  2  1  0  0  0  0
  2  3  1  0  0  0  0
  3  4  1  0  0  0  0
  4  5  1  0  0  0  0
  5  6  1  0  0  0  0
  2  7  2  0  0  0  0
  4  8  2  0  0  0  0
  5  9  2  0  0  0  0
M  CHG  2   1  -1   6  -1
M  END
