# Supplementary material for: Thermodynamics and H2 Transfer in a Methanogenic, Syntrophic Community
Source: PLoS Comput Biol. 2015 Jul 6;11(7):e1004364. doi: 10.1371/journal.pcbi.1004364 (PMC4509577; doi:10.1371/journal.pcbi.1004364)
Supplement: S2 File — (ZIP) [file pcbi.1004364.s009.zip › c00041.mol]

 
  Mrv0541 07311312262D          
 
  6  5  0  0  1  0            999 V2000
   13.4054   -9.2810    0.0000 O   0  5  0  0  0  0  0  0  0  0  0  0
   14.1198   -8.8684    0.0000 C   0  0  0  0  0  0  0  0  0  0  0  0
   14.8343   -9.2810    0.0000 C   0  0  2  0  0  0  0  0  0  0  0  0
   15.5488   -8.8684    0.0000 C   0  0  0  0  0  0  0  0  0  0  0  0
   14.1198   -8.0436    0.0000 O   0  0  0  0  0  0  0  0  0  0  0  0
   14.8343  -10.1058    0.0000 N   0  3  0  0  0  0  0  0  0  0  0  0
  1  2  1  0  0  0  0
  3  2  1  0  0  0  0
  3  4  1  0  0  0  0
  2  5  2  0  0  0  0
  3  6  1  6  0  0  0
M  CHG  2   1  -1   6   1
M  END
