# Supplementary material for: Thermodynamics and H2 Transfer in a Methanogenic, Syntrophic Community
Source: PLoS Comput Biol. 2015 Jul 6;11(7):e1004364. doi: 10.1371/journal.pcbi.1004364 (PMC4509577; doi:10.1371/journal.pcbi.1004364)
Supplement: S2 File — (ZIP) [file pcbi.1004364.s009.zip › c00042.mol]

 
  Mrv0541 07311312262D          
 
  8  7  0  0  0  0            999 V2000
    9.9827   -7.9202    0.0000 O   0  5  0  0  0  0  0  0  0  0  0  0
   10.6972   -7.5077    0.0000 C   0  0  0  0  0  0  0  0  0  0  0  0
   11.4117   -7.9202    0.0000 C   0  0  0  0  0  0  0  0  0  0  0  0
   12.1262   -7.5077    0.0000 C   0  0  0  0  0  0  0  0  0  0  0  0
   12.8406   -7.9202    0.0000 C   0  0  0  0  0  0  0  0  0  0  0  0
   13.5552   -7.5077    0.0000 O   0  5  0  0  0  0  0  0  0  0  0  0
   10.6972   -6.6828    0.0000 O   0  0  0  0  0  0  0  0  0  0  0  0
   12.8406   -8.7451    0.0000 O   0  0  0  0  0  0  0  0  0  0  0  0
  1  2  1  0  0  0  0
  2  3  1  0  0  0  0
  3  4  1  0  0  0  0
  4  5  1  0  0  0  0
  5  6  1  0  0  0  0
  2  7  2  0  0  0  0
  5  8  2  0  0  0  0
M  CHG  2   1  -1   6  -1
M  END
