# Supplementary material for: Thermodynamics and H2 Transfer in a Methanogenic, Syntrophic Community
Source: PLoS Comput Biol. 2015 Jul 6;11(7):e1004364. doi: 10.1371/journal.pcbi.1004364 (PMC4509577; doi:10.1371/journal.pcbi.1004364)
Supplement: S2 File — (ZIP) [file pcbi.1004364.s009.zip › c00043.mol]

 
  Mrv0541 07311312272D          
 
 39 41  0  0  1  0            999 V2000
   19.3904  -16.6885    0.0000 C   0  0  2  0  0  0  0  0  0  0  0  0
   20.0344  -15.3549    0.0000 N   0  0  0  0  0  0  0  0  0  0  0  0
   18.7184  -16.1995    0.0000 O   0  0  0  0  0  0  0  0  0  0  0  0
   19.1512  -17.4591    0.0000 C   0  0  1  0  0  0  0  0  0  0  0  0
   19.3271  -14.9256    0.0000 C   0  0  0  0  0  0  0  0  0  0  0  0
   20.7593  -14.9256    0.0000 C   0  0  0  0  0  0  0  0  0  0  0  0
   18.0568  -16.6744    0.0000 C   0  0  1  0  0  0  0  0  0  0  0  0
   18.3278  -17.4591    0.0000 C   0  0  1  0  0  0  0  0  0  0  0  0
   19.6368  -18.1277    0.0000 O   0  0  0  0  0  0  0  0  0  0  0  0
   19.3271  -14.0916    0.0000 N   0  0  0  0  0  0  0  0  0  0  0  0
   18.6093  -15.3338    0.0000 O   0  0  0  0  0  0  0  0  0  0  0  0
   20.7593  -14.0916    0.0000 C   0  0  0  0  0  0  0  0  0  0  0  0
   17.2756  -16.4281    0.0000 C   0  0  0  0  0  0  0  0  0  0  0  0
   17.8422  -18.1277    0.0000 O   0  0  0  0  0  0  0  0  0  0  0  0
   20.0379  -13.6834    0.0000 C   0  0  0  0  0  0  0  0  0  0  0  0
   17.0997  -15.6223    0.0000 O   0  0  0  0  0  0  0  0  0  0  0  0
   20.0379  -12.8566    0.0000 O   0  0  0  0  0  0  0  0  0  0  0  0
   16.2728  -15.6223    0.0000 P   0  0  0  0  0  0  0  0  0  0  0  0
   15.4494  -15.6223    0.0000 O   0  0  0  0  0  0  0  0  0  0  0  0
   16.2728  -14.7954    0.0000 O   0  5  0  0  0  0  0  0  0  0  0  0
   16.2693  -16.4422    0.0000 O   0  0  0  0  0  0  0  0  0  0  0  0
   14.6295  -15.6223    0.0000 P   0  0  0  0  0  0  0  0  0  0  0  0
   13.7991  -15.6188    0.0000 O   0  0  0  0  0  0  0  0  0  0  0  0
   14.6295  -14.7954    0.0000 O   0  5  0  0  0  0  0  0  0  0  0  0
   14.6295  -16.4422    0.0000 O   0  0  0  0  0  0  0  0  0  0  0  0
   13.0848  -16.0234    0.0000 C   0  0  2  0  0  0  0  0  0  0  0  0
   13.0848  -16.8539    0.0000 C   0  0  1  0  0  0  0  0  0  0  0  0
   12.3670  -15.6188    0.0000 O   0  0  0  0  0  0  0  0  0  0  0  0
   12.3670  -17.2620    0.0000 C   0  0  2  0  0  0  0  0  0  0  0  0
   13.9539  -17.5436    0.0000 N   0  0  0  0  0  0  0  0  0  0  0  0
   11.6527  -16.0234    0.0000 C   0  0  1  0  0  0  0  0  0  0  0  0
   11.6527  -16.8539    0.0000 C   0  0  1  0  0  0  0  0  0  0  0  0
   12.3670  -18.0854    0.0000 O   0  0  0  0  0  0  0  0  0  0  0  0
   14.2038  -18.2825    0.0000 C   0  0  0  0  0  0  0  0  0  0  0  0
   10.9523  -15.6188    0.0000 C   0  0  0  0  0  0  0  0  0  0  0  0
   10.9523  -17.2620    0.0000 O   0  0  0  0  0  0  0  0  0  0  0  0
   15.0166  -18.3845    0.0000 C   0  0  0  0  0  0  0  0  0  0  0  0
   13.6970  -18.9335    0.0000 O   0  0  0  0  0  0  0  0  0  0  0  0
   10.3225  -16.1466    0.0000 O   0  0  0  0  0  0  0  0  0  0  0  0
  1  2  1  1  0  0  0
  1  3  1  0  0  0  0
  4  1  1  0  0  0  0
  2  5  1  0  0  0  0
  2  6  1  0  0  0  0
  7  3  1  0  0  0  0
  4  8  1  0  0  0  0
  4  9  1  6  0  0  0
  5 10  1  0  0  0  0
  5 11  2  0  0  0  0
  6 12  2  0  0  0  0
  7 13  1  1  0  0  0
  8 14  1  6  0  0  0
 10 15  1  0  0  0  0
 13 16  1  0  0  0  0
 15 17  2  0  0  0  0
 16 18  1  0  0  0  0
 18 19  1  0  0  0  0
 18 20  1  0  0  0  0
 18 21  2  0  0  0  0
 19 22  1  0  0  0  0
 22 23  1  0  0  0  0
 22 24  1  0  0  0  0
 22 25  2  0  0  0  0
 26 23  1  6  0  0  0
 27 26  1  0  0  0  0
 26 28  1  0  0  0  0
 27 29  1  0  0  0  0
 27 30  1  6  0  0  0
 31 28  1  0  0  0  0
 29 32  1  0  0  0  0
 29 33  1  1  0  0  0
 30 34  1  0  0  0  0
 31 35  1  1  0  0  0
 32 36  1  6  0  0  0
 34 37  1  0  0  0  0
 34 38  2  0  0  0  0
 35 39  1  0  0  0  0
  8  7  1  0  0  0  0
 12 15  1  0  0  0  0
 32 31  1  0  0  0  0
M  CHG  2  20  -1  24  -1
M  END
