# Supplementary material for: Thermodynamics and H2 Transfer in a Methanogenic, Syntrophic Community
Source: PLoS Comput Biol. 2015 Jul 6;11(7):e1004364. doi: 10.1371/journal.pcbi.1004364 (PMC4509577; doi:10.1371/journal.pcbi.1004364)
Supplement: S2 File — (ZIP) [file pcbi.1004364.s009.zip › c00044.mol]

 
  Mrv0541 07311312272D          
 
 32 34  0  0  1  0            999 V2000
   18.0544   -8.5813    0.0000 N   0  0  0  0  0  0  0  0  0  0  0  0
   18.6812   -9.0244    0.0000 C   0  0  0  0  0  0  0  0  0  0  0  0
   17.2892   -8.8340    0.0000 C   0  0  2  0  0  0  0  0  0  0  0  0
   18.3314   -7.7572    0.0000 C   0  0  0  0  0  0  0  0  0  0  0  0
   19.4117   -8.4809    0.0000 C   0  0  0  0  0  0  0  0  0  0  0  0
   18.7608   -9.8658    0.0000 N   0  0  0  0  0  0  0  0  0  0  0  0
   16.6140   -8.3250    0.0000 O   0  0  0  0  0  0  0  0  0  0  0  0
   17.0330   -9.5750    0.0000 C   0  0  1  0  0  0  0  0  0  0  0  0
   19.1900   -7.7606    0.0000 N   0  0  0  0  0  0  0  0  0  0  0  0
   20.1527   -8.8132    0.0000 C   0  0  0  0  0  0  0  0  0  0  0  0
   19.5467  -10.2087    0.0000 C   0  0  0  0  0  0  0  0  0  0  0  0
   15.9596   -8.7994    0.0000 C   0  0  1  0  0  0  0  0  0  0  0  0
   16.2158   -9.5750    0.0000 C   0  0  1  0  0  0  0  0  0  0  0  0
   17.4693  -10.3261    0.0000 O   0  0  0  0  0  0  0  0  0  0  0  0
   20.2496   -9.6927    0.0000 N   0  0  0  0  0  0  0  0  0  0  0  0
   20.8071   -8.3215    0.0000 O   0  0  0  0  0  0  0  0  0  0  0  0
   19.6368  -11.0292    0.0000 N   0  0  0  0  0  0  0  0  0  0  0  0
   15.1770   -8.5397    0.0000 C   0  0  0  0  0  0  0  0  0  0  0  0
   15.8663  -10.3126    0.0000 O   0  0  0  0  0  0  0  0  0  0  0  0
   14.5608   -9.0902    0.0000 O   0  0  0  0  0  0  0  0  0  0  0  0
   13.7333   -9.0902    0.0000 P   0  0  0  0  0  0  0  0  0  0  0  0
   12.9022   -9.0902    0.0000 O   0  0  0  0  0  0  0  0  0  0  0  0
   13.7263   -9.9177    0.0000 O   0  5  0  0  0  0  0  0  0  0  0  0
   13.7263   -8.2627    0.0000 O   0  0  0  0  0  0  0  0  0  0  0  0
   12.0746   -9.0867    0.0000 P   0  0  0  0  0  0  0  0  0  0  0  0
   11.2471   -9.0867    0.0000 O   0  0  0  0  0  0  0  0  0  0  0  0
   12.0712   -9.9144    0.0000 O   0  5  0  0  0  0  0  0  0  0  0  0
   12.0712   -8.2557    0.0000 O   0  0  0  0  0  0  0  0  0  0  0  0
   10.4196   -9.0798    0.0000 P   0  0  0  0  0  0  0  0  0  0  0  0
   10.4127   -9.9109    0.0000 O   0  5  0  0  0  0  0  0  0  0  0  0
    9.5886   -9.0764    0.0000 O   0  5  0  0  0  0  0  0  0  0  0  0
   10.4127   -8.2523    0.0000 O   0  0  0  0  0  0  0  0  0  0  0  0
  1  2  1  0  0  0  0
  3  1  1  1  0  0  0
  1  4  1  0  0  0  0
  2  5  2  0  0  0  0
  2  6  1  0  0  0  0
  3  7  1  0  0  0  0
  8  3  1  0  0  0  0
  4  9  2  0  0  0  0
  5 10  1  0  0  0  0
  6 11  2  0  0  0  0
 12  7  1  0  0  0  0
  8 13  1  0  0  0  0
  8 14  1  6  0  0  0
 10 15  1  0  0  0  0
 10 16  2  0  0  0  0
 11 17  1  0  0  0  0
 12 18  1  1  0  0  0
 13 19  1  6  0  0  0
 18 20  1  0  0  0  0
 20 21  1  0  0  0  0
 21 22  1  0  0  0  0
 21 23  1  0  0  0  0
 21 24  2  0  0  0  0
 22 25  1  0  0  0  0
 25 26  1  0  0  0  0
 25 27  1  0  0  0  0
 25 28  2  0  0  0  0
 26 29  1  0  0  0  0
 29 30  1  0  0  0  0
 29 31  1  0  0  0  0
 29 32  2  0  0  0  0
  5  9  1  0  0  0  0
 11 15  1  0  0  0  0
 13 12  1  0  0  0  0
M  CHG  4  23  -1  27  -1  30  -1  31  -1
M  END
