# Supplementary material for: Thermodynamics and H2 Transfer in a Methanogenic, Syntrophic Community
Source: PLoS Comput Biol. 2015 Jul 6;11(7):e1004364. doi: 10.1371/journal.pcbi.1004364 (PMC4509577; doi:10.1371/journal.pcbi.1004364)
Supplement: S2 File — (ZIP) [file pcbi.1004364.s009.zip › c00047.mol]

 
  Mrv0541 07311312272D          
 
 10  9  0  0  1  0            999 V2000
   17.5264  -10.0808    0.0000 C   0  0  1  0  0  0  0  0  0  0  0  0
   16.8153   -9.6625    0.0000 C   0  0  0  0  0  0  0  0  0  0  0  0
   18.2375   -9.6207    0.0000 C   0  0  0  0  0  0  0  0  0  0  0  0
   17.5264  -10.9174    0.0000 N   0  3  0  0  0  0  0  0  0  0  0  0
   16.1042  -10.0808    0.0000 C   0  0  0  0  0  0  0  0  0  0  0  0
   18.9486  -10.0390    0.0000 O   0  5  0  0  0  0  0  0  0  0  0  0
   18.2375   -8.7841    0.0000 O   0  0  0  0  0  0  0  0  0  0  0  0
   15.3513   -9.7044    0.0000 C   0  0  0  0  0  0  0  0  0  0  0  0
   14.6402  -10.1227    0.0000 C   0  0  0  0  0  0  0  0  0  0  0  0
   13.8873   -9.7044    0.0000 N   0  3  0  0  0  0  0  0  0  0  0  0
  1  2  1  0  0  0  0
  1  3  1  0  0  0  0
  1  4  1  1  0  0  0
  2  5  1  0  0  0  0
  3  6  1  0  0  0  0
  3  7  2  0  0  0  0
  5  8  1  0  0  0  0
  8  9  1  0  0  0  0
  9 10  1  0  0  0  0
M  CHG  3   4   1   6  -1  10   1
M  END
