# Supplementary material for: Thermodynamics and H2 Transfer in a Methanogenic, Syntrophic Community
Source: PLoS Comput Biol. 2015 Jul 6;11(7):e1004364. doi: 10.1371/journal.pcbi.1004364 (PMC4509577; doi:10.1371/journal.pcbi.1004364)
Supplement: S2 File — (ZIP) [file pcbi.1004364.s009.zip › c00048.mol]

 
  Mrv0541 07311312272D          
 
  5  4  0  0  0  0            999 V2000
   17.1275   -9.6685    0.0000 C   0  0  0  0  0  0  0  0  0  0  0  0
   16.4063  -10.0691    0.0000 C   0  0  0  0  0  0  0  0  0  0  0  0
   17.8349  -10.0977    0.0000 O   0  5  0  0  0  0  0  0  0  0  0  0
   17.1414   -8.8386    0.0000 O   0  0  0  0  0  0  0  0  0  0  0  0
   16.3927  -10.8915    0.0000 O   0  0  0  0  0  0  0  0  0  0  0  0
  1  2  1  0  0  0  0
  1  3  1  0  0  0  0
  1  4  2  0  0  0  0
  2  5  2  0  0  0  0
M  CHG  1   3  -1
M  END
