# Supplementary material for: Thermodynamics and H2 Transfer in a Methanogenic, Syntrophic Community
Source: PLoS Comput Biol. 2015 Jul 6;11(7):e1004364. doi: 10.1371/journal.pcbi.1004364 (PMC4509577; doi:10.1371/journal.pcbi.1004364)
Supplement: S2 File — (ZIP) [file pcbi.1004364.s009.zip › c00051.mol]

 
  Mrv0541 07311312272D          
 
 20 19  0  0  1  0            999 V2000
   14.1488   -9.6113    0.0000 O   0  5  0  0  0  0  0  0  0  0  0  0
   14.8500   -9.1988    0.0000 C   0  0  0  0  0  0  0  0  0  0  0  0
   15.5925   -9.6113    0.0000 C   0  0  2  0  0  0  0  0  0  0  0  0
   16.2938   -9.1988    0.0000 C   0  0  0  0  0  0  0  0  0  0  0  0
   16.9950   -9.6113    0.0000 C   0  0  0  0  0  0  0  0  0  0  0  0
   17.7375   -9.1988    0.0000 C   0  0  0  0  0  0  0  0  0  0  0  0
   18.4388   -9.6113    0.0000 N   0  0  0  0  0  0  0  0  0  0  0  0
   19.1400   -9.1988    0.0000 C   0  0  2  0  0  0  0  0  0  0  0  0
   19.8825   -9.6113    0.0000 C   0  0  0  0  0  0  0  0  0  0  0  0
   20.5838   -9.1988    0.0000 N   0  0  0  0  0  0  0  0  0  0  0  0
   21.2850   -9.6113    0.0000 C   0  0  0  0  0  0  0  0  0  0  0  0
   22.0275   -9.1988    0.0000 C   0  0  0  0  0  0  0  0  0  0  0  0
   22.7288   -9.6113    0.0000 O   0  5  0  0  0  0  0  0  0  0  0  0
   14.8500   -8.3738    0.0000 O   0  0  0  0  0  0  0  0  0  0  0  0
   15.5925  -10.4363    0.0000 N   0  3  0  0  0  0  0  0  0  0  0  0
   17.7375   -8.3738    0.0000 O   0  0  0  0  0  0  0  0  0  0  0  0
   19.1400   -8.3738    0.0000 C   0  0  0  0  0  0  0  0  0  0  0  0
   19.8413   -7.9613    0.0000 S   0  0  0  0  0  0  0  0  0  0  0  0
   19.8825  -10.4363    0.0000 O   0  0  0  0  0  0  0  0  0  0  0  0
   22.0275   -8.3738    0.0000 O   0  0  0  0  0  0  0  0  0  0  0  0
  1  2  1  0  0  0  0
  3  2  1  0  0  0  0
  3  4  1  0  0  0  0
  4  5  1  0  0  0  0
  5  6  1  0  0  0  0
  6  7  1  0  0  0  0
  8  7  1  1  0  0  0
  8  9  1  0  0  0  0
  9 10  1  0  0  0  0
 10 11  1  0  0  0  0
 11 12  1  0  0  0  0
 12 13  1  0  0  0  0
  2 14  2  0  0  0  0
  3 15  1  6  0  0  0
  6 16  2  0  0  0  0
  8 17  1  0  0  0  0
 17 18  1  0  0  0  0
  9 19  2  0  0  0  0
 12 20  2  0  0  0  0
M  CHG  3   1  -1  13  -1  15   1
M  END
