# Supplementary material for: Thermodynamics and H2 Transfer in a Methanogenic, Syntrophic Community
Source: PLoS Comput Biol. 2015 Jul 6;11(7):e1004364. doi: 10.1371/journal.pcbi.1004364 (PMC4509577; doi:10.1371/journal.pcbi.1004364)
Supplement: S2 File — (ZIP) [file pcbi.1004364.s009.zip › c00061.mol]

 
  Mrv0541 07311312272D          
 
 31 33  0  0  1  0            999 V2000
   22.4204  -18.5303    0.0000 N   0  0  0  0  0  0  0  0  0  0  0  0
   21.7093  -18.9486    0.0000 C   0  0  0  0  0  0  0  0  0  0  0  0
   23.1734  -18.9486    0.0000 C   0  0  0  0  0  0  0  0  0  0  0  0
   21.7093  -19.7852    0.0000 C   0  0  0  0  0  0  0  0  0  0  0  0
   20.9982  -18.5721    0.0000 C   0  0  0  0  0  0  0  0  0  0  0  0
   23.1734  -19.7852    0.0000 C   0  0  0  0  0  0  0  0  0  0  0  0
   23.8845  -18.5303    0.0000 N   0  0  0  0  0  0  0  0  0  0  0  0
   22.4623  -20.2035    0.0000 N   0  0  0  0  0  0  0  0  0  0  0  0
   20.9982  -20.2035    0.0000 C   0  0  0  0  0  0  0  0  0  0  0  0
   20.2871  -18.9486    0.0000 C   0  0  0  0  0  0  0  0  0  0  0  0
   23.8845  -20.2035    0.0000 C   0  0  0  0  0  0  0  0  0  0  0  0
   24.6374  -18.9486    0.0000 C   0  0  0  0  0  0  0  0  0  0  0  0
   20.2871  -19.7852    0.0000 C   0  0  0  0  0  0  0  0  0  0  0  0
   19.5760  -18.5721    0.0000 C   0  0  0  0  0  0  0  0  0  0  0  0
   24.6374  -19.7852    0.0000 N   0  0  0  0  0  0  0  0  0  0  0  0
   23.8845  -21.0401    0.0000 O   0  0  0  0  0  0  0  0  0  0  0  0
   25.3066  -18.5303    0.0000 O   0  0  0  0  0  0  0  0  0  0  0  0
   19.5760  -20.2035    0.0000 C   0  0  0  0  0  0  0  0  0  0  0  0
   22.0021  -14.8912    0.0000 C   0  0  0  0  0  0  0  0  0  0  0  0
   22.4204  -15.6023    0.0000 C   0  0  2  0  0  0  0  0  0  0  0  0
   22.0021  -16.3552    0.0000 C   0  0  2  0  0  0  0  0  0  0  0  0
   22.4204  -17.0663    0.0000 C   0  0  2  0  0  0  0  0  0  0  0  0
   22.0021  -17.7774    0.0000 C   0  0  0  0  0  0  0  0  0  0  0  0
   23.2570  -17.0663    0.0000 O   0  0  0  0  0  0  0  0  0  0  0  0
   23.2570  -15.6023    0.0000 O   0  0  0  0  0  0  0  0  0  0  0  0
   21.1656  -16.3552    0.0000 O   0  0  0  0  0  0  0  0  0  0  0  0
   22.4204  -14.1801    0.0000 O   0  0  0  0  0  0  0  0  0  0  0  0
   23.2570  -14.1801    0.0000 P   0  0  0  0  0  0  0  0  0  0  0  0
   24.0936  -14.1801    0.0000 O   0  5  0  0  0  0  0  0  0  0  0  0
   23.2570  -15.0167    0.0000 O   0  5  0  0  0  0  0  0  0  0  0  0
   23.2570  -13.3853    0.0000 O   0  0  0  0  0  0  0  0  0  0  0  0
  1  2  1  0  0  0  0
  1  3  1  0  0  0  0
  2  4  2  0  0  0  0
  2  5  1  0  0  0  0
  3  6  1  0  0  0  0
  3  7  2  0  0  0  0
  4  8  1  0  0  0  0
  4  9  1  0  0  0  0
  5 10  2  0  0  0  0
  6 11  1  0  0  0  0
  7 12  1  0  0  0  0
  9 13  2  0  0  0  0
 10 14  1  0  0  0  0
 11 15  1  0  0  0  0
 11 16  2  0  0  0  0
 12 17  1  0  0  0  0
 13 18  1  0  0  0  0
  6  8  2  0  0  0  0
 10 13  1  0  0  0  0
 12 15  2  0  0  0  0
 20 19  1  0  0  0  0
 21 20  1  0  0  0  0
 21 22  1  0  0  0  0
 22 23  1  0  0  0  0
 23  1  1  0  0  0  0
 22 24  1  1  0  0  0
 20 25  1  1  0  0  0
 21 26  1  6  0  0  0
 19 27  1  0  0  0  0
 27 28  1  0  0  0  0
 28 29  1  0  0  0  0
 28 30  1  0  0  0  0
 28 31  2  0  0  0  0
M  CHG  2  29  -1  30  -1
M  END
