# Supplementary material for: Thermodynamics and H2 Transfer in a Methanogenic, Syntrophic Community
Source: PLoS Comput Biol. 2015 Jul 6;11(7):e1004364. doi: 10.1371/journal.pcbi.1004364 (PMC4509577; doi:10.1371/journal.pcbi.1004364)
Supplement: S2 File — (ZIP) [file pcbi.1004364.s009.zip › c00063.mol]

 
  Mrv0541 07311312272D          
 
 29 30  0  0  1  0            999 V2000
   17.3212   -9.2278    0.0000 C   0  0  2  0  0  0  0  0  0  0  0  0
   16.6784   -8.7535    0.0000 O   0  0  0  0  0  0  0  0  0  0  0  0
   17.0806  -10.0357    0.0000 C   0  0  1  0  0  0  0  0  0  0  0  0
   16.0081   -9.2484    0.0000 C   0  0  1  0  0  0  0  0  0  0  0  0
   16.2556  -10.0357    0.0000 C   0  0  1  0  0  0  0  0  0  0  0  0
   15.2208   -8.9941    0.0000 C   0  0  0  0  0  0  0  0  0  0  0  0
   15.7640  -10.6957    0.0000 O   0  0  0  0  0  0  0  0  0  0  0  0
   14.6124   -9.5441    0.0000 O   0  0  0  0  0  0  0  0  0  0  0  0
   13.7907   -9.5441    0.0000 P   0  0  0  0  0  0  0  0  0  0  0  0
   12.9692   -9.5441    0.0000 O   0  0  0  0  0  0  0  0  0  0  0  0
   13.7874  -10.3692    0.0000 O   0  5  0  0  0  0  0  0  0  0  0  0
   13.7874   -8.7225    0.0000 O   0  0  0  0  0  0  0  0  0  0  0  0
   12.1442   -9.5406    0.0000 P   0  0  0  0  0  0  0  0  0  0  0  0
   11.3226   -9.5406    0.0000 O   0  0  0  0  0  0  0  0  0  0  0  0
   12.1407  -10.3623    0.0000 O   0  5  0  0  0  0  0  0  0  0  0  0
   12.1407   -8.7190    0.0000 O   0  0  0  0  0  0  0  0  0  0  0  0
   10.5009   -9.5372    0.0000 P   0  0  0  0  0  0  0  0  0  0  0  0
   10.4975  -10.3588    0.0000 O   0  5  0  0  0  0  0  0  0  0  0  0
    9.6793   -9.5337    0.0000 O   0  5  0  0  0  0  0  0  0  0  0  0
   10.4975   -8.7156    0.0000 O   0  0  0  0  0  0  0  0  0  0  0  0
   18.1107   -8.9674    0.0000 N   0  0  0  0  0  0  0  0  0  0  0  0
   18.7855   -9.3830    0.0000 C   0  0  0  0  0  0  0  0  0  0  0  0
   18.0776   -8.1449    0.0000 C   0  0  0  0  0  0  0  0  0  0  0  0
   19.5056   -8.9734    0.0000 N   0  0  0  0  0  0  0  0  0  0  0  0
   18.7850  -10.2075    0.0000 O   0  0  0  0  0  0  0  0  0  0  0  0
   18.7895   -7.7298    0.0000 C   0  0  0  0  0  0  0  0  0  0  0  0
   19.5089   -8.1449    0.0000 C   0  0  0  0  0  0  0  0  0  0  0  0
   20.2262   -7.7393    0.0000 N   0  0  0  0  0  0  0  0  0  0  0  0
   17.5759  -10.6999    0.0000 O   0  0  0  0  0  0  0  0  0  0  0  0
  1  2  1  0  0  0  0
  3  1  1  0  0  0  0
  4  2  1  0  0  0  0
  3  5  1  0  0  0  0
  4  6  1  1  0  0  0
  5  7  1  6  0  0  0
  6  8  1  0  0  0  0
  8  9  1  0  0  0  0
  9 10  1  0  0  0  0
  9 11  1  0  0  0  0
  9 12  2  0  0  0  0
 10 13  1  0  0  0  0
 13 14  1  0  0  0  0
 13 15  1  0  0  0  0
 13 16  2  0  0  0  0
 14 17  1  0  0  0  0
 17 18  1  0  0  0  0
 17 19  1  0  0  0  0
 17 20  2  0  0  0  0
  5  4  1  0  0  0  0
 21 22  1  0  0  0  0
 21 23  1  0  0  0  0
 22 24  1  0  0  0  0
 22 25  2  0  0  0  0
 23 26  2  0  0  0  0
 24 27  2  0  0  0  0
 27 28  1  0  0  0  0
 26 27  1  0  0  0  0
  1 21  1  1  0  0  0
  3 29  1  6  0  0  0
M  CHG  4  11  -1  15  -1  18  -1  19  -1
M  END
