# Supplementary material for: Thermodynamics and H2 Transfer in a Methanogenic, Syntrophic Community
Source: PLoS Comput Biol. 2015 Jul 6;11(7):e1004364. doi: 10.1371/journal.pcbi.1004364 (PMC4509577; doi:10.1371/journal.pcbi.1004364)
Supplement: S2 File — (ZIP) [file pcbi.1004364.s009.zip › c00064.mol]

 
  Mrv0541 07311312272D          
 
 10  9  0  0  1  0            999 V2000
   14.0463  -10.2885    0.0000 C   0  0  1  0  0  0  0  0  0  0  0  0
   14.7460   -9.8508    0.0000 C   0  0  0  0  0  0  0  0  0  0  0  0
   13.3190   -9.8990    0.0000 C   0  0  0  0  0  0  0  0  0  0  0  0
   14.0704  -11.1124    0.0000 N   0  3  0  0  0  0  0  0  0  0  0  0
   15.4733  -10.2403    0.0000 C   0  0  0  0  0  0  0  0  0  0  0  0
   12.6364  -10.3678    0.0000 O   0  5  0  0  0  0  0  0  0  0  0  0
   13.3292   -9.0752    0.0000 O   0  0  0  0  0  0  0  0  0  0  0  0
   16.1731   -9.8059    0.0000 C   0  0  0  0  0  0  0  0  0  0  0  0
   16.9003  -10.1955    0.0000 N   0  0  0  0  0  0  0  0  0  0  0  0
   16.1867   -8.9821    0.0000 O   0  0  0  0  0  0  0  0  0  0  0  0
  1  2  1  0  0  0  0
  1  3  1  0  0  0  0
  1  4  1  6  0  0  0
  2  5  1  0  0  0  0
  3  6  1  0  0  0  0
  3  7  2  0  0  0  0
  5  8  1  0  0  0  0
  8  9  1  0  0  0  0
  8 10  2  0  0  0  0
M  CHG  2   4   1   6  -1
M  END
