# Supplementary material for: Thermodynamics and H2 Transfer in a Methanogenic, Syntrophic Community
Source: PLoS Comput Biol. 2015 Jul 6;11(7):e1004364. doi: 10.1371/journal.pcbi.1004364 (PMC4509577; doi:10.1371/journal.pcbi.1004364)
Supplement: S2 File — (ZIP) [file pcbi.1004364.s009.zip › c00065.mol]

 
  Mrv0541 07311312272D          
 
  7  6  0  0  1  0            999 V2000
   13.8601  -10.3003    0.0000 C   0  0  2  0  0  0  0  0  0  0  0  0
   13.1837   -9.8607    0.0000 C   0  0  0  0  0  0  0  0  0  0  0  0
   14.5813   -9.8986    0.0000 C   0  0  0  0  0  0  0  0  0  0  0  0
   13.8842  -11.1245    0.0000 N   0  3  0  0  0  0  0  0  0  0  0  0
   12.4660  -10.2625    0.0000 O   0  5  0  0  0  0  0  0  0  0  0  0
   13.1973   -9.0332    0.0000 O   0  0  0  0  0  0  0  0  0  0  0  0
   15.2921  -10.3209    0.0000 O   0  0  0  0  0  0  0  0  0  0  0  0
  1  2  1  0  0  0  0
  1  3  1  0  0  0  0
  1  4  1  6  0  0  0
  2  5  1  0  0  0  0
  2  6  2  0  0  0  0
  3  7  1  0  0  0  0
M  CHG  2   4   1   5  -1
M  END
