# Supplementary material for: Thermodynamics and H2 Transfer in a Methanogenic, Syntrophic Community
Source: PLoS Comput Biol. 2015 Jul 6;11(7):e1004364. doi: 10.1371/journal.pcbi.1004364 (PMC4509577; doi:10.1371/journal.pcbi.1004364)
Supplement: S2 File — (ZIP) [file pcbi.1004364.s009.zip › c00068.mol]

 
  Mrv0541 07311312272D          
 
 26 27  0  0  0  0            999 V2000
   13.0810  -13.3576    0.0000 N   0  3  0  0  0  0  0  0  0  0  0  0
   13.6628  -13.9430    0.0000 C   0  0  0  0  0  0  0  0  0  0  0  0
   12.3683  -12.9480    0.0000 C   0  0  0  0  0  0  0  0  0  0  0  0
   13.4631  -12.6209    0.0000 C   0  0  0  0  0  0  0  0  0  0  0  0
   14.3997  -13.5711    0.0000 C   0  0  0  0  0  0  0  0  0  0  0  0
   13.5320  -14.7555    0.0000 C   0  0  0  0  0  0  0  0  0  0  0  0
   11.6557  -13.3611    0.0000 C   0  0  0  0  0  0  0  0  0  0  0  0
   14.2757  -12.7551    0.0000 S   0  0  0  0  0  0  0  0  0  0  0  0
   15.1330  -13.9464    0.0000 C   0  0  0  0  0  0  0  0  0  0  0  0
   11.6557  -14.1874    0.0000 C   0  0  0  0  0  0  0  0  0  0  0  0
   10.9327  -12.9480    0.0000 C   0  0  0  0  0  0  0  0  0  0  0  0
   15.8250  -13.5023    0.0000 C   0  0  0  0  0  0  0  0  0  0  0  0
   10.9327  -14.6109    0.0000 N   0  0  0  0  0  0  0  0  0  0  0  0
   12.3683  -14.6040    0.0000 N   0  0  0  0  0  0  0  0  0  0  0  0
   10.2200  -13.3611    0.0000 N   0  0  0  0  0  0  0  0  0  0  0  0
   16.5583  -13.8775    0.0000 O   0  0  0  0  0  0  0  0  0  0  0  0
   10.2200  -14.1874    0.0000 C   0  0  0  0  0  0  0  0  0  0  0  0
    9.5074  -14.6006    0.0000 C   0  0  0  0  0  0  0  0  0  0  0  0
   17.3833  -13.8775    0.0000 P   0  0  0  0  0  0  0  0  0  0  0  0
   18.2083  -13.8775    0.0000 O   0  0  0  0  0  0  0  0  0  0  0  0
   17.3833  -13.0525    0.0000 O   0  0  0  0  0  0  0  0  0  0  0  0
   17.3833  -14.7025    0.0000 O   0  5  0  0  0  0  0  0  0  0  0  0
   19.0333  -13.8775    0.0000 P   0  0  0  0  0  0  0  0  0  0  0  0
   19.8583  -13.8775    0.0000 O   0  5  0  0  0  0  0  0  0  0  0  0
   19.0333  -13.0525    0.0000 O   0  0  0  0  0  0  0  0  0  0  0  0
   19.0333  -14.7025    0.0000 O   0  5  0  0  0  0  0  0  0  0  0  0
  1  2  1  0  0  0  0
  1  3  1  0  0  0  0
  1  4  2  0  0  0  0
  2  5  2  0  0  0  0
  2  6  1  0  0  0  0
  3  7  1  0  0  0  0
  4  8  1  0  0  0  0
  5  9  1  0  0  0  0
  7 10  2  0  0  0  0
  7 11  1  0  0  0  0
  9 12  1  0  0  0  0
 10 13  1  0  0  0  0
 10 14  1  0  0  0  0
 11 15  2  0  0  0  0
 12 16  1  0  0  0  0
 13 17  2  0  0  0  0
 17 18  1  0  0  0  0
  5  8  1  0  0  0  0
 15 17  1  0  0  0  0
 16 19  1  0  0  0  0
 19 20  1  0  0  0  0
 19 21  2  0  0  0  0
 19 22  1  0  0  0  0
 20 23  1  0  0  0  0
 23 24  1  0  0  0  0
 23 25  2  0  0  0  0
 23 26  1  0  0  0  0
M  CHG  4   1   1  22  -1  24  -1  26  -1
M  END
