# Supplementary material for: Thermodynamics and H2 Transfer in a Methanogenic, Syntrophic Community
Source: PLoS Comput Biol. 2015 Jul 6;11(7):e1004364. doi: 10.1371/journal.pcbi.1004364 (PMC4509577; doi:10.1371/journal.pcbi.1004364)
Supplement: S2 File — (ZIP) [file pcbi.1004364.s009.zip › c00073.mol]

 
  Mrv0541 07311312272D          
 
  9  8  0  0  1  0            999 V2000
   14.3968  -11.4093    0.0000 C   0  0  2  0  0  0  0  0  0  0  0  0
   13.7241  -10.9700    0.0000 C   0  0  0  0  0  0  0  0  0  0  0  0
   15.1174  -11.0077    0.0000 C   0  0  0  0  0  0  0  0  0  0  0  0
   14.4208  -12.2363    0.0000 N   0  3  0  0  0  0  0  0  0  0  0  0
   13.0035  -11.3715    0.0000 O   0  5  0  0  0  0  0  0  0  0  0  0
   13.7344  -10.1429    0.0000 O   0  0  0  0  0  0  0  0  0  0  0  0
   15.8279  -11.4298    0.0000 C   0  0  0  0  0  0  0  0  0  0  0  0
   16.5486  -11.0283    0.0000 S   0  0  0  0  0  0  0  0  0  0  0  0
   17.2521  -11.4504    0.0000 C   0  0  0  0  0  0  0  0  0  0  0  0
  1  2  1  0  0  0  0
  1  3  1  0  0  0  0
  1  4  1  6  0  0  0
  2  5  1  0  0  0  0
  2  6  2  0  0  0  0
  3  7  1  0  0  0  0
  7  8  1  0  0  0  0
  8  9  1  0  0  0  0
M  CHG  2   4   1   5  -1
M  END
