# Supplementary material for: Thermodynamics and H2 Transfer in a Methanogenic, Syntrophic Community
Source: PLoS Comput Biol. 2015 Jul 6;11(7):e1004364. doi: 10.1371/journal.pcbi.1004364 (PMC4509577; doi:10.1371/journal.pcbi.1004364)
Supplement: S2 File — (ZIP) [file pcbi.1004364.s009.zip › c00074.mol]

 
  Mrv0541 07311312272D          
 
 10  9  0  0  0  0            999 V2000
   11.3850  -12.2925    0.0000 O   0  0  0  0  0  0  0  0  0  0  0  0
   12.0995  -11.8800    0.0000 C   0  0  0  0  0  0  0  0  0  0  0  0
   12.8140  -12.2925    0.0000 C   0  0  0  0  0  0  0  0  0  0  0  0
   13.5284  -11.8800    0.0000 O   0  5  0  0  0  0  0  0  0  0  0  0
   12.8140  -13.1174    0.0000 O   0  0  0  0  0  0  0  0  0  0  0  0
   12.0995  -11.0551    0.0000 C   0  0  0  0  0  0  0  0  0  0  0  0
   10.5600  -12.2925    0.0000 P   0  0  0  0  0  0  0  0  0  0  0  0
    9.7350  -12.2925    0.0000 O   0  5  0  0  0  0  0  0  0  0  0  0
   10.5600  -11.4675    0.0000 O   0  0  0  0  0  0  0  0  0  0  0  0
   10.5600  -13.1175    0.0000 O   0  5  0  0  0  0  0  0  0  0  0  0
  1  2  1  0  0  0  0
  2  3  1  0  0  0  0
  3  4  1  0  0  0  0
  3  5  2  0  0  0  0
  2  6  2  0  0  0  0
  1  7  1  0  0  0  0
  7  8  1  0  0  0  0
  7  9  2  0  0  0  0
  7 10  1  0  0  0  0
M  CHG  3   4  -1   8  -1  10  -1
M  END
