# Supplementary material for: Thermodynamics and H2 Transfer in a Methanogenic, Syntrophic Community
Source: PLoS Comput Biol. 2015 Jul 6;11(7):e1004364. doi: 10.1371/journal.pcbi.1004364 (PMC4509577; doi:10.1371/journal.pcbi.1004364)
Supplement: S2 File — (ZIP) [file pcbi.1004364.s009.zip › c00075.mol]

 
  Mrv0541 07311312272D          
 
 29 30  0  0  1  0            999 V2000
   16.3196   -9.9166    0.0000 C   0  0  2  0  0  0  0  0  0  0  0  0
   17.1976   -9.7001    0.0000 N   0  0  0  0  0  0  0  0  0  0  0  0
   15.6767   -9.4457    0.0000 O   0  0  0  0  0  0  0  0  0  0  0  0
   16.0789  -10.7244    0.0000 C   0  0  1  0  0  0  0  0  0  0  0  0
   17.9276  -10.0961    0.0000 C   0  0  0  0  0  0  0  0  0  0  0  0
   17.1868   -8.8735    0.0000 C   0  0  0  0  0  0  0  0  0  0  0  0
   15.0065   -9.9372    0.0000 C   0  0  1  0  0  0  0  0  0  0  0  0
   15.2506  -10.7244    0.0000 C   0  0  1  0  0  0  0  0  0  0  0  0
   16.5636  -11.3878    0.0000 O   0  0  0  0  0  0  0  0  0  0  0  0
   18.6358   -9.6645    0.0000 N   0  0  0  0  0  0  0  0  0  0  0  0
   17.9064  -10.9170    0.0000 O   0  0  0  0  0  0  0  0  0  0  0  0
   17.8842   -8.4409    0.0000 C   0  0  0  0  0  0  0  0  0  0  0  0
   14.2193   -9.6829    0.0000 C   0  0  0  0  0  0  0  0  0  0  0  0
   14.7624  -11.3844    0.0000 O   0  0  0  0  0  0  0  0  0  0  0  0
   18.6183   -8.8396    0.0000 C   0  0  0  0  0  0  0  0  0  0  0  0
   13.6350  -10.2569    0.0000 O   0  0  0  0  0  0  0  0  0  0  0  0
   19.3240   -8.4122    0.0000 O   0  0  0  0  0  0  0  0  0  0  0  0
   12.8134  -10.2569    0.0000 P   0  0  0  0  0  0  0  0  0  0  0  0
   11.9919  -10.2569    0.0000 O   0  0  0  0  0  0  0  0  0  0  0  0
   12.8100  -11.0784    0.0000 O   0  5  0  0  0  0  0  0  0  0  0  0
   12.8100   -9.4354    0.0000 O   0  0  0  0  0  0  0  0  0  0  0  0
   11.1669  -10.2535    0.0000 P   0  0  0  0  0  0  0  0  0  0  0  0
   10.3453  -10.2535    0.0000 O   0  0  0  0  0  0  0  0  0  0  0  0
   11.1635  -11.0750    0.0000 O   0  5  0  0  0  0  0  0  0  0  0  0
   11.1635   -9.4285    0.0000 O   0  0  0  0  0  0  0  0  0  0  0  0
    9.5238  -10.2466    0.0000 P   0  0  0  0  0  0  0  0  0  0  0  0
    9.5204  -11.0716    0.0000 O   0  5  0  0  0  0  0  0  0  0  0  0
    8.7022  -10.2432    0.0000 O   0  5  0  0  0  0  0  0  0  0  0  0
    9.5204   -9.4250    0.0000 O   0  0  0  0  0  0  0  0  0  0  0  0
  1  2  1  1  0  0  0
  1  3  1  0  0  0  0
  4  1  1  0  0  0  0
  2  5  1  0  0  0  0
  2  6  1  0  0  0  0
  7  3  1  0  0  0  0
  4  8  1  0  0  0  0
  4  9  1  6  0  0  0
  5 10  1  0  0  0  0
  5 11  2  0  0  0  0
  6 12  2  0  0  0  0
  7 13  1  1  0  0  0
  8 14  1  6  0  0  0
 10 15  1  0  0  0  0
 13 16  1  0  0  0  0
 15 17  2  0  0  0  0
 16 18  1  0  0  0  0
 18 19  1  0  0  0  0
 18 20  1  0  0  0  0
 18 21  2  0  0  0  0
 19 22  1  0  0  0  0
 22 23  1  0  0  0  0
 22 24  1  0  0  0  0
 22 25  2  0  0  0  0
 23 26  1  0  0  0  0
 26 27  1  0  0  0  0
 26 28  1  0  0  0  0
 26 29  2  0  0  0  0
  8  7  1  0  0  0  0
 12 15  1  0  0  0  0
M  CHG  4  20  -1  24  -1  27  -1  28  -1
M  END
