# Supplementary material for: Thermodynamics and H2 Transfer in a Methanogenic, Syntrophic Community
Source: PLoS Comput Biol. 2015 Jul 6;11(7):e1004364. doi: 10.1371/journal.pcbi.1004364 (PMC4509577; doi:10.1371/journal.pcbi.1004364)
Supplement: S2 File — (ZIP) [file pcbi.1004364.s009.zip › c00078.mol]

 
  Mrv0541 07311312272D          
 
 15 16  0  0  1  0            999 V2000
   13.1588   -9.9000    0.0000 C   0  0  0  0  0  0  0  0  0  0  0  0
   13.9425  -10.0650    0.0000 C   0  0  0  0  0  0  0  0  0  0  0  0
   12.7463  -10.6013    0.0000 C   0  0  0  0  0  0  0  0  0  0  0  0
   12.7463   -9.1575    0.0000 C   0  0  0  0  0  0  0  0  0  0  0  0
   14.5613   -9.5700    0.0000 C   0  0  0  0  0  0  0  0  0  0  0  0
   13.9838  -10.8900    0.0000 C   0  0  0  0  0  0  0  0  0  0  0  0
   13.2413  -11.2200    0.0000 N   0  0  0  0  0  0  0  0  0  0  0  0
   11.8800  -10.6013    0.0000 C   0  0  0  0  0  0  0  0  0  0  0  0
   11.9213   -9.1575    0.0000 C   0  0  0  0  0  0  0  0  0  0  0  0
   15.3038   -9.9413    0.0000 C   0  0  2  0  0  0  0  0  0  0  0  0
   11.4675   -9.9000    0.0000 C   0  0  0  0  0  0  0  0  0  0  0  0
   15.3038  -10.8075    0.0000 N   0  3  0  0  0  0  0  0  0  0  0  0
   16.0050   -9.5700    0.0000 C   0  0  0  0  0  0  0  0  0  0  0  0
   16.7063   -9.9825    0.0000 O   0  5  0  0  0  0  0  0  0  0  0  0
   16.0050   -8.7450    0.0000 O   0  0  0  0  0  0  0  0  0  0  0  0
  1  2  1  0  0  0  0
  1  3  1  0  0  0  0
  1  4  2  0  0  0  0
  2  5  1  0  0  0  0
  2  6  2  0  0  0  0
  3  7  1  0  0  0  0
  3  8  2  0  0  0  0
  4  9  1  0  0  0  0
 10  5  1  0  0  0  0
  8 11  1  0  0  0  0
 10 12  1  1  0  0  0
 10 13  1  0  0  0  0
 13 14  1  0  0  0  0
 13 15  2  0  0  0  0
  6  7  1  0  0  0  0
  9 11  2  0  0  0  0
M  CHG  2  12   1  14  -1
M  END
