# Supplementary material for: Thermodynamics and H2 Transfer in a Methanogenic, Syntrophic Community
Source: PLoS Comput Biol. 2015 Jul 6;11(7):e1004364. doi: 10.1371/journal.pcbi.1004364 (PMC4509577; doi:10.1371/journal.pcbi.1004364)
Supplement: S2 File — (ZIP) [file pcbi.1004364.s009.zip › c00079.mol]

 
  Mrv0541 07311312272D          
 
 12 12  0  0  1  0            999 V2000
   15.1338  -11.2809    0.0000 C   0  0  0  0  0  0  0  0  0  0  0  0
   15.1338  -12.1059    0.0000 C   0  0  0  0  0  0  0  0  0  0  0  0
   15.8483  -12.5184    0.0000 C   0  0  0  0  0  0  0  0  0  0  0  0
   16.5627  -12.1059    0.0000 C   0  0  0  0  0  0  0  0  0  0  0  0
   16.5627  -11.2809    0.0000 C   0  0  0  0  0  0  0  0  0  0  0  0
   15.8483  -10.8684    0.0000 C   0  0  0  0  0  0  0  0  0  0  0  0
   14.4193  -10.8684    0.0000 C   0  0  0  0  0  0  0  0  0  0  0  0
   13.7148  -11.2752    0.0000 C   0  0  1  0  0  0  0  0  0  0  0  0
   13.0151  -10.8713    0.0000 C   0  0  0  0  0  0  0  0  0  0  0  0
   12.3131  -11.2767    0.0000 O   0  5  0  0  0  0  0  0  0  0  0  0
   13.0150  -10.0435    0.0000 O   0  0  0  0  0  0  0  0  0  0  0  0
   13.7148  -12.1057    0.0000 N   0  3  0  0  0  0  0  0  0  0  0  0
  1  2  2  0  0  0  0
  2  3  1  0  0  0  0
  3  4  2  0  0  0  0
  4  5  1  0  0  0  0
  5  6  2  0  0  0  0
  1  6  1  0  0  0  0
  1  7  1  0  0  0  0
  8  7  1  0  0  0  0
  8  9  1  0  0  0  0
  9 10  1  0  0  0  0
  9 11  2  0  0  0  0
  8 12  1  6  0  0  0
M  CHG  2  10  -1  12   1
M  END
