# Supplementary material for: Thermodynamics and H2 Transfer in a Methanogenic, Syntrophic Community
Source: PLoS Comput Biol. 2015 Jul 6;11(7):e1004364. doi: 10.1371/journal.pcbi.1004364 (PMC4509577; doi:10.1371/journal.pcbi.1004364)
Supplement: S2 File — (ZIP) [file pcbi.1004364.s009.zip › c00080.mol]

 
 
 
  1  0  0  0  0  0  0  0  0  0999 V2000
   24.9925  -19.1325    0.0000 H   0  3  0  0  0  0  0  0  0  0  0  0
M  CHG  1   1   1
M  END
