# Supplementary material for: Thermodynamics and H2 Transfer in a Methanogenic, Syntrophic Community
Source: PLoS Comput Biol. 2015 Jul 6;11(7):e1004364. doi: 10.1371/journal.pcbi.1004364 (PMC4509577; doi:10.1371/journal.pcbi.1004364)
Supplement: S2 File — (ZIP) [file pcbi.1004364.s009.zip › c00082.mol]

 
  Mrv0541 07311312282D          
 
 13 13  0  0  1  0            999 V2000
   14.9748   -9.4534    0.0000 C   0  0  0  0  0  0  0  0  0  0  0  0
   14.9748  -10.2900    0.0000 C   0  0  0  0  0  0  0  0  0  0  0  0
   14.2637  -10.7083    0.0000 C   0  0  0  0  0  0  0  0  0  0  0  0
   13.5526  -10.2900    0.0000 C   0  0  0  0  0  0  0  0  0  0  0  0
   13.5526   -9.4534    0.0000 C   0  0  0  0  0  0  0  0  0  0  0  0
   14.2637   -9.0351    0.0000 C   0  0  0  0  0  0  0  0  0  0  0  0
   15.7278   -9.0351    0.0000 C   0  0  0  0  0  0  0  0  0  0  0  0
   12.7997  -10.7501    0.0000 O   0  0  0  0  0  0  0  0  0  0  0  0
   16.4389   -9.4534    0.0000 C   0  0  1  0  0  0  0  0  0  0  0  0
   17.1500   -9.0351    0.0000 C   0  0  0  0  0  0  0  0  0  0  0  0
   17.8611   -9.4534    0.0000 O   0  5  0  0  0  0  0  0  0  0  0  0
   17.1500   -8.1985    0.0000 O   0  0  0  0  0  0  0  0  0  0  0  0
   16.4389  -10.2900    0.0000 N   0  3  0  0  0  0  0  0  0  0  0  0
  1  2  2  0  0  0  0
  2  3  1  0  0  0  0
  3  4  2  0  0  0  0
  4  5  1  0  0  0  0
  5  6  2  0  0  0  0
  1  6  1  0  0  0  0
  1  7  1  0  0  0  0
  4  8  1  0  0  0  0
  9  7  1  0  0  0  0
  9 10  1  0  0  0  0
 10 11  1  0  0  0  0
 10 12  2  0  0  0  0
  9 13  1  1  0  0  0
M  CHG  2  11  -1  13   1
M  END
