# Supplementary material for: Thermodynamics and H2 Transfer in a Methanogenic, Syntrophic Community
Source: PLoS Comput Biol. 2015 Jul 6;11(7):e1004364. doi: 10.1371/journal.pcbi.1004364 (PMC4509577; doi:10.1371/journal.pcbi.1004364)
Supplement: S2 File — (ZIP) [file pcbi.1004364.s009.zip › c00083.mol]

  Mrv0541 07311312282D          

 54 56  0  0  1  0            999 V2000
    0.7604    3.4197    0.0000 N   0  0  0  0  0  0  0  0  0  0  0  0
    0.4615    1.4943    0.0000 C   0  0  2  0  0  0  0  0  0  0  0  0
   -0.6658    3.4197    0.0000 C   0  0  0  0  0  0  0  0  0  0  0  0
    0.7717    4.2520    0.0000 C   0  0  0  0  0  0  0  0  0  0  0  0
   -0.2194    1.9860    0.0000 O   0  0  0  0  0  0  0  0  0  0  0  0
    0.2118    0.7225    0.0000 C   0  0  1  0  0  0  0  0  0  0  0  0
   -0.6658    4.2520    0.0000 C   0  0  0  0  0  0  0  0  0  0  0  0
   -1.3883    2.9960    0.0000 N   0  0  0  0  0  0  0  0  0  0  0  0
    0.0530    4.6681    0.0000 N   0  0  0  0  0  0  0  0  0  0  0  0
   -0.8889    1.5056    0.0000 C   0  0  1  0  0  0  0  0  0  0  0  0
   -0.6279    0.7225    0.0000 C   0  0  1  0  0  0  0  0  0  0  0  0
    0.6961    0.0567    0.0000 O   0  0  0  0  0  0  0  0  0  0  0  0
   -1.3883    4.6606    0.0000 C   0  0  0  0  0  0  0  0  0  0  0  0
   -2.1032    3.4197    0.0000 C   0  0  0  0  0  0  0  0  0  0  0  0
   -1.6607    1.7477    0.0000 C   0  0  0  0  0  0  0  0  0  0  0  0
   -1.0479    0.1324    0.0000 O   0  0  0  0  0  0  0  0  0  0  0  0
   -2.1032    4.2520    0.0000 N   0  0  0  0  0  0  0  0  0  0  0  0
   -1.3921    5.4852    0.0000 N   0  0  0  0  0  0  0  0  0  0  0  0
   -2.7842    1.2180    0.0000 O   0  0  0  0  0  0  0  0  0  0  0  0
   -1.9255    0.1400    0.0000 P   0  0  0  0  0  0  0  0  0  0  0  0
   -4.0969    1.2030    0.0000 P   0  0  0  0  0  0  0  0  0  0  0  0
   -1.8611    0.9192    0.0000 O   0  5  0  0  0  0  0  0  0  0  0  0
   -2.7275    0.1173    0.0000 O   0  5  0  0  0  0  0  0  0  0  0  0
   -1.9293   -0.6885    0.0000 O   0  0  0  0  0  0  0  0  0  0  0  0
   -4.0969   -0.5372    0.0000 O   0  0  0  0  0  0  0  0  0  0  0  0
   -4.1082    2.0087    0.0000 O   0  5  0  0  0  0  0  0  0  0  0  0
   -4.9254    1.2180    0.0000 O   0  0  0  0  0  0  0  0  0  0  0  0
   -4.0931   -2.2168    0.0000 P   0  0  0  0  0  0  0  0  0  0  0  0
   -3.1777   -2.2168    0.0000 O   0  0  0  0  0  0  0  0  0  0  0  0
   -4.1082   -3.1890    0.0000 O   0  5  0  0  0  0  0  0  0  0  0  0
   -4.8573   -2.2205    0.0000 O   0  0  0  0  0  0  0  0  0  0  0  0
   -2.5269   -1.7893    0.0000 C   0  0  0  0  0  0  0  0  0  0  0  0
   -1.8120   -2.2016    0.0000 C   0  0  0  0  0  0  0  0  0  0  0  0
   -1.1009   -1.7893    0.0000 C   0  0  0  0  0  0  0  0  0  0  0  0
   -1.8271   -2.8447    0.0000 C   0  0  0  0  0  0  0  0  0  0  0  0
   -1.8271   -1.2332    0.0000 C   0  0  0  0  0  0  0  0  0  0  0  0
   -0.3897   -2.2016    0.0000 C   0  0  0  0  0  0  0  0  0  0  0  0
   -1.1009   -0.9685    0.0000 O   0  0  0  0  0  0  0  0  0  0  0  0
    0.3254   -1.7893    0.0000 N   0  0  0  0  0  0  0  0  0  0  0  0
   -0.3897   -3.0226    0.0000 O   0  0  0  0  0  0  0  0  0  0  0  0
    1.0365   -2.2016    0.0000 C   0  0  0  0  0  0  0  0  0  0  0  0
    1.7477   -1.7893    0.0000 C   0  0  0  0  0  0  0  0  0  0  0  0
    2.4626   -2.2016    0.0000 C   0  0  0  0  0  0  0  0  0  0  0  0
    3.1738   -1.7893    0.0000 N   0  0  0  0  0  0  0  0  0  0  0  0
    2.4626   -3.0226    0.0000 O   0  0  0  0  0  0  0  0  0  0  0  0
    3.8851   -2.2016    0.0000 C   0  0  0  0  0  0  0  0  0  0  0  0
    4.6000   -1.7893    0.0000 C   0  0  0  0  0  0  0  0  0  0  0  0
    5.3112   -2.2016    0.0000 S   0  0  0  0  0  0  0  0  0  0  0  0
    6.0262   -1.7893    0.0000 C   0  0  0  0  0  0  0  0  0  0  0  0
    6.7374   -2.2016    0.0000 C   0  0  0  0  0  0  0  0  0  0  0  0
    6.0262   -0.9646    0.0000 O   0  0  0  0  0  0  0  0  0  0  0  0
    7.4486   -1.7893    0.0000 C   0  0  0  0  0  0  0  0  0  0  0  0
    8.1597   -2.2016    0.0000 O   0  5  0  0  0  0  0  0  0  0  0  0
    7.4486   -0.9646    0.0000 O   0  0  0  0  0  0  0  0  0  0  0  0
  2  1  1  1  0  0  0
  1  3  1  0  0  0  0
  1  4  1  0  0  0  0
  2  5  1  0  0  0  0
  6  2  1  0  0  0  0
  3  7  1  0  0  0  0
  3  8  2  0  0  0  0
  4  9  2  0  0  0  0
 10  5  1  0  0  0  0
  6 11  1  0  0  0  0
  6 12  1  6  0  0  0
  7 13  2  0  0  0  0
  8 14  1  0  0  0  0
 10 15  1  1  0  0  0
 11 16  1  6  0  0  0
 13 17  1  0  0  0  0
 13 18  1  0  0  0  0
 15 19  1  0  0  0  0
 16 20  1  0  0  0  0
 19 21  1  0  0  0  0
 20 22  1  0  0  0  0
 20 23  1  0  0  0  0
 20 24  2  0  0  0  0
 21 25  1  0  0  0  0
 21 26  1  0  0  0  0
 21 27  2  0  0  0  0
 25 28  1  0  0  0  0
 28 29  1  0  0  0  0
 28 30  1  0  0  0  0
 28 31  2  0  0  0  0
 29 32  1  0  0  0  0
 32 33  1  0  0  0  0
 33 34  1  0  0  0  0
 33 35  1  0  0  0  0
 33 36  1  0  0  0  0
 34 37  1  0  0  0  0
 34 38  1  0  0  0  0
 37 39  1  0  0  0  0
 37 40  2  0  0  0  0
 39 41  1  0  0  0  0
 41 42  1  0  0  0  0
 42 43  1  0  0  0  0
 43 44  1  0  0  0  0
 43 45  2  0  0  0  0
 44 46  1  0  0  0  0
 46 47  1  0  0  0  0
 47 48  1  0  0  0  0
 48 49  1  0  0  0  0
 49 50  1  0  0  0  0
 49 51  2  0  0  0  0
 50 52  1  0  0  0  0
 52 53  1  0  0  0  0
 52 54  2  0  0  0  0
  7  9  1  0  0  0  0
 11 10  1  0  0  0  0
 14 17  2  0  0  0  0
M  CHG  5  22  -1  23  -1  26  -1  30  -1  53  -1
M  END
