# Supplementary material for: Thermodynamics and H2 Transfer in a Methanogenic, Syntrophic Community
Source: PLoS Comput Biol. 2015 Jul 6;11(7):e1004364. doi: 10.1371/journal.pcbi.1004364 (PMC4509577; doi:10.1371/journal.pcbi.1004364)
Supplement: S2 File — (ZIP) [file pcbi.1004364.s009.zip › c00085.mol]

 
  Mrv0541 07311312282D          
 
 16 16  0  0  1  0            999 V2000
   15.1875   -8.8616    0.0000 C   0  0  1  0  0  0  0  0  0  0  0  0
   15.8506   -8.3839    0.0000 O   0  0  0  0  0  0  0  0  0  0  0  0
   15.4520   -9.6415    0.0000 C   0  0  2  0  0  0  0  0  0  0  0  0
   14.4005   -8.6141    0.0000 C   0  0  0  0  0  0  0  0  0  0  0  0
   16.5378   -8.8787    0.0000 C   0  0  3  0  0  0  0  0  0  0  0  0
   16.2870   -9.6415    0.0000 C   0  0  1  0  0  0  0  0  0  0  0  0
   14.9744  -10.3185    0.0000 O   0  0  0  0  0  0  0  0  0  0  0  0
   13.9056   -9.2773    0.0000 O   0  0  0  0  0  0  0  0  0  0  0  0
   17.1152   -8.2876    0.0000 C   0  0  0  0  0  0  0  0  0  0  0  0
   17.2904   -9.1536    0.0000 O   0  0  0  0  0  0  0  0  0  0  0  0
   16.7715  -10.3151    0.0000 O   0  0  0  0  0  0  0  0  0  0  0  0
   13.0774   -9.2739    0.0000 P   0  0  0  0  0  0  0  0  0  0  0  0
   17.9090   -8.4938    0.0000 O   0  0  0  0  0  0  0  0  0  0  0  0
   12.2562   -9.2670    0.0000 O   0  5  0  0  0  0  0  0  0  0  0  0
   13.1153  -10.0951    0.0000 O   0  5  0  0  0  0  0  0  0  0  0  0
   13.1153   -8.4492    0.0000 O   0  0  0  0  0  0  0  0  0  0  0  0
  1  2  1  0  0  0  0
  3  1  1  0  0  0  0
  1  4  1  1  0  0  0
  2  5  1  0  0  0  0
  3  6  1  0  0  0  0
  3  7  1  6  0  0  0
  4  8  1  0  0  0  0
  5  9  1  4  0  0  0
  5 10  1  0  0  0  0
  6 11  1  1  0  0  0
  8 12  1  0  0  0  0
  9 13  1  0  0  0  0
 12 14  1  0  0  0  0
 12 15  1  0  0  0  0
 12 16  2  0  0  0  0
  6  5  1  0  0  0  0
M  CHG  2  14  -1  15  -1
M  END
