# Supplementary material for: Thermodynamics and H2 Transfer in a Methanogenic, Syntrophic Community
Source: PLoS Comput Biol. 2015 Jul 6;11(7):e1004364. doi: 10.1371/journal.pcbi.1004364 (PMC4509577; doi:10.1371/journal.pcbi.1004364)
Supplement: S2 File — (ZIP) [file pcbi.1004364.s009.zip › c00091.mol]

  Mrv0541 07311312282D          

 55 57  0  0  1  0            999 V2000
    0.5556    2.5176    0.0000 N   0  0  0  0  0  0  0  0  0  0  0  0
   -0.4002    1.8687    0.0000 C   0  0  1  0  0  0  0  0  0  0  0  0
    2.0009    2.5176    0.0000 C   0  0  0  0  0  0  0  0  0  0  0  0
    0.5556    3.3529    0.0000 C   0  0  0  0  0  0  0  0  0  0  0  0
   -0.6527    1.0956    0.0000 C   0  0  1  0  0  0  0  0  0  0  0  0
   -1.0840    2.3622    0.0000 O   0  0  0  0  0  0  0  0  0  0  0  0
    2.0009    3.3529    0.0000 C   0  0  0  0  0  0  0  0  0  0  0  0
    2.7118    2.0980    0.0000 N   0  0  0  0  0  0  0  0  0  0  0  0
    1.2782    3.7724    0.0000 N   0  0  0  0  0  0  0  0  0  0  0  0
   -1.4918    1.0956    0.0000 C   0  0  1  0  0  0  0  0  0  0  0  0
   -0.1671    0.4273    0.0000 O   0  0  0  0  0  0  0  0  0  0  0  0
   -1.7560    1.8804    0.0000 C   0  0  1  0  0  0  0  0  0  0  0  0
    2.7118    3.7647    0.0000 C   0  0  0  0  0  0  0  0  0  0  0  0
    3.4383    2.5176    0.0000 C   0  0  0  0  0  0  0  0  0  0  0  0
   -1.9736    0.4273    0.0000 O   0  0  0  0  0  0  0  0  0  0  0  0
   -2.5253    2.1251    0.0000 C   0  0  0  0  0  0  0  0  0  0  0  0
    3.4383    3.3529    0.0000 N   0  0  0  0  0  0  0  0  0  0  0  0
    2.7118    4.5883    0.0000 N   0  0  0  0  0  0  0  0  0  0  0  0
   -2.7934    0.5089    0.0000 P   0  0  0  0  0  0  0  0  0  0  0  0
   -3.6558    1.5929    0.0000 O   0  0  0  0  0  0  0  0  0  0  0  0
   -2.7273    1.2938    0.0000 O   0  5  0  0  0  0  0  0  0  0  0  0
   -3.5976    0.4895    0.0000 O   0  5  0  0  0  0  0  0  0  0  0  0
   -2.7973   -0.3186    0.0000 O   0  0  0  0  0  0  0  0  0  0  0  0
   -4.9690    1.5773    0.0000 P   0  0  0  0  0  0  0  0  0  0  0  0
   -4.9690   -0.1476    0.0000 O   0  0  0  0  0  0  0  0  0  0  0  0
   -4.9807    2.3816    0.0000 O   0  5  0  0  0  0  0  0  0  0  0  0
   -5.7422    1.5735    0.0000 O   0  0  0  0  0  0  0  0  0  0  0  0
   -4.9690   -1.9736    0.0000 P   0  0  0  0  0  0  0  0  0  0  0  0
   -4.1104   -1.9580    0.0000 O   0  0  0  0  0  0  0  0  0  0  0  0
   -4.9845   -2.9682    0.0000 O   0  5  0  0  0  0  0  0  0  0  0  0
   -5.8082   -1.9775    0.0000 O   0  0  0  0  0  0  0  0  0  0  0  0
   -3.3994   -1.5462    0.0000 C   0  0  0  0  0  0  0  0  0  0  0  0
   -2.6846   -1.9580    0.0000 C   0  0  0  0  0  0  0  0  0  0  0  0
   -1.9736   -1.5462    0.0000 C   0  0  0  0  0  0  0  0  0  0  0  0
   -2.6846   -2.7818    0.0000 C   0  0  0  0  0  0  0  0  0  0  0  0
   -2.6962   -1.0451    0.0000 C   0  0  0  0  0  0  0  0  0  0  0  0
   -1.2587   -1.9580    0.0000 C   0  0  0  0  0  0  0  0  0  0  0  0
   -1.9736   -0.7226    0.0000 O   0  0  0  0  0  0  0  0  0  0  0  0
   -0.5440   -1.5462    0.0000 N   0  0  0  0  0  0  0  0  0  0  0  0
   -1.2587   -2.7818    0.0000 O   0  0  0  0  0  0  0  0  0  0  0  0
    0.1709   -1.9580    0.0000 C   0  0  0  0  0  0  0  0  0  0  0  0
    0.8858   -1.5462    0.0000 C   0  0  0  0  0  0  0  0  0  0  0  0
    1.5967   -1.9580    0.0000 C   0  0  0  0  0  0  0  0  0  0  0  0
    2.3116   -1.5462    0.0000 N   0  0  0  0  0  0  0  0  0  0  0  0
    1.5967   -2.7818    0.0000 O   0  0  0  0  0  0  0  0  0  0  0  0
    3.0265   -1.9580    0.0000 C   0  0  0  0  0  0  0  0  0  0  0  0
    3.7413   -1.5462    0.0000 C   0  0  0  0  0  0  0  0  0  0  0  0
    4.4523   -1.9580    0.0000 S   0  0  0  0  0  0  0  0  0  0  0  0
    5.1672   -1.5462    0.0000 C   0  0  0  0  0  0  0  0  0  0  0  0
    5.8820   -1.9580    0.0000 C   0  0  0  0  0  0  0  0  0  0  0  0
    5.1672   -0.7187    0.0000 O   0  0  0  0  0  0  0  0  0  0  0  0
    6.5969   -1.5462    0.0000 C   0  0  0  0  0  0  0  0  0  0  0  0
    7.3118   -1.9580    0.0000 C   0  0  0  0  0  0  0  0  0  0  0  0
    7.3078   -2.7818    0.0000 O   0  5  0  0  0  0  0  0  0  0  0  0
    8.0227   -1.5424    0.0000 O   0  0  0  0  0  0  0  0  0  0  0  0
  2  1  1  1  0  0  0
  1  3  1  0  0  0  0
  1  4  1  0  0  0  0
  5  2  1  0  0  0  0
  2  6  1  0  0  0  0
  3  7  1  0  0  0  0
  3  8  2  0  0  0  0
  4  9  2  0  0  0  0
  5 10  1  0  0  0  0
  5 11  1  6  0  0  0
 12  6  1  0  0  0  0
  7 13  2  0  0  0  0
  8 14  1  0  0  0  0
 10 15  1  6  0  0  0
 12 16  1  1  0  0  0
 13 17  1  0  0  0  0
 13 18  1  0  0  0  0
 15 19  1  0  0  0  0
 16 20  1  0  0  0  0
 19 21  1  0  0  0  0
 19 22  1  0  0  0  0
 19 23  2  0  0  0  0
 20 24  1  0  0  0  0
 24 25  1  0  0  0  0
 24 26  1  0  0  0  0
 24 27  2  0  0  0  0
 25 28  1  0  0  0  0
 28 29  1  0  0  0  0
 28 30  1  0  0  0  0
 28 31  2  0  0  0  0
 29 32  1  0  0  0  0
 32 33  1  0  0  0  0
 33 34  1  0  0  0  0
 33 35  1  0  0  0  0
 33 36  1  0  0  0  0
 34 37  1  0  0  0  0
 34 38  1  0  0  0  0
 37 39  1  0  0  0  0
 37 40  2  0  0  0  0
 39 41  1  0  0  0  0
 41 42  1  0  0  0  0
 42 43  1  0  0  0  0
 43 44  1  0  0  0  0
 43 45  2  0  0  0  0
 44 46  1  0  0  0  0
 46 47  1  0  0  0  0
 47 48  1  0  0  0  0
 48 49  1  0  0  0  0
 49 50  1  0  0  0  0
 49 51  2  0  0  0  0
 50 52  1  0  0  0  0
 52 53  1  0  0  0  0
 53 54  1  0  0  0  0
 53 55  2  0  0  0  0
  7  9  1  0  0  0  0
 10 12  1  0  0  0  0
 14 17  2  0  0  0  0
M  CHG  5  21  -1  22  -1  26  -1  30  -1  54  -1
M  END
