# Supplementary material for: Thermodynamics and H2 Transfer in a Methanogenic, Syntrophic Community
Source: PLoS Comput Biol. 2015 Jul 6;11(7):e1004364. doi: 10.1371/journal.pcbi.1004364 (PMC4509577; doi:10.1371/journal.pcbi.1004364)
Supplement: S2 File — (ZIP) [file pcbi.1004364.s009.zip › c00092.mol]

 
  Mrv0541 07311312282D          
 
 16 16  0  0  1  0            999 V2000
   13.6262   -8.1927    0.0000 P   0  0  0  0  0  0  0  0  0  0  0  0
   14.4519   -8.1927    0.0000 O   0  0  0  0  0  0  0  0  0  0  0  0
   12.8004   -8.1867    0.0000 O   0  5  0  0  0  0  0  0  0  0  0  0
   13.6141   -9.0124    0.0000 O   0  5  0  0  0  0  0  0  0  0  0  0
   13.6141   -7.3670    0.0000 O   0  0  0  0  0  0  0  0  0  0  0  0
   14.7733   -8.9464    0.0000 C   0  0  0  0  0  0  0  0  0  0  0  0
   15.6229   -9.4058    0.0000 C   0  0  2  0  0  0  0  0  0  0  0  0
   15.5903  -10.2226    0.0000 C   0  0  2  0  0  0  0  0  0  0  0  0
   16.3347   -8.9884    0.0000 O   0  0  0  0  0  0  0  0  0  0  0  0
   16.3496  -10.6309    0.0000 C   0  0  1  0  0  0  0  0  0  0  0  0
   14.9294  -10.6459    0.0000 O   0  0  0  0  0  0  0  0  0  0  0  0
   17.0553   -9.3908    0.0000 C   0  0  3  0  0  0  0  0  0  0  0  0
   17.0613  -10.2135    0.0000 C   0  0  2  0  0  0  0  0  0  0  0  0
   16.3557  -11.4953    0.0000 O   0  0  0  0  0  0  0  0  0  0  0  0
   17.7639   -8.9734    0.0000 O   0  0  0  0  0  0  0  0  0  0  0  0
   17.7790  -10.6219    0.0000 O   0  0  0  0  0  0  0  0  0  0  0  0
  1  2  1  0  0  0  0
  1  3  1  0  0  0  0
  1  4  1  0  0  0  0
  1  5  2  0  0  0  0
  2  6  1  0  0  0  0
  7  6  1  1  0  0  0
  8  7  1  0  0  0  0
  7  9  1  0  0  0  0
  8 10  1  0  0  0  0
  8 11  1  6  0  0  0
  9 12  1  0  0  0  0
 10 13  1  0  0  0  0
 10 14  1  1  0  0  0
 12 15  1  4  0  0  0
 13 16  1  6  0  0  0
 13 12  1  0  0  0  0
M  CHG  2   3  -1   4  -1
M  END
