# Supplementary material for: Thermodynamics and H2 Transfer in a Methanogenic, Syntrophic Community
Source: PLoS Comput Biol. 2015 Jul 6;11(7):e1004364. doi: 10.1371/journal.pcbi.1004364 (PMC4509577; doi:10.1371/journal.pcbi.1004364)
Supplement: S2 File — (ZIP) [file pcbi.1004364.s009.zip › c00095.mol]

 
  Mrv0541 07311312282D          
 
 12 12  0  0  1  0            999 V2000
   13.7615   -8.7825    0.0000 C   0  0  3  0  0  0  0  0  0  0  0  0
   13.5106   -9.5454    0.0000 C   0  0  2  0  0  0  0  0  0  0  0  0
   13.0777   -8.2877    0.0000 O   0  0  0  0  0  0  0  0  0  0  0  0
   14.3388   -8.1914    0.0000 C   0  0  0  0  0  0  0  0  0  0  0  0
   14.5175   -9.0575    0.0000 O   0  0  0  0  0  0  0  0  0  0  0  0
   12.6790   -9.5454    0.0000 C   0  0  1  0  0  0  0  0  0  0  0  0
   13.9951  -10.2189    0.0000 O   0  0  0  0  0  0  0  0  0  0  0  0
   12.4110   -8.7654    0.0000 C   0  0  1  0  0  0  0  0  0  0  0  0
   15.0914   -8.5385    0.0000 O   0  0  0  0  0  0  0  0  0  0  0  0
   12.1979  -10.2224    0.0000 O   0  0  0  0  0  0  0  0  0  0  0  0
   11.6240   -8.5179    0.0000 C   0  0  0  0  0  0  0  0  0  0  0  0
   11.1292   -9.1811    0.0000 O   0  0  0  0  0  0  0  0  0  0  0  0
  2  1  1  0  0  0  0
  1  3  1  0  0  0  0
  1  4  1  4  0  0  0
  1  5  1  0  0  0  0
  2  6  1  0  0  0  0
  2  7  1  1  0  0  0
  8  3  1  0  0  0  0
  4  9  1  0  0  0  0
  6 10  1  6  0  0  0
  8 11  1  1  0  0  0
 11 12  1  0  0  0  0
  6  8  1  0  0  0  0
M  END
