# Supplementary material for: Thermodynamics and H2 Transfer in a Methanogenic, Syntrophic Community
Source: PLoS Comput Biol. 2015 Jul 6;11(7):e1004364. doi: 10.1371/journal.pcbi.1004364 (PMC4509577; doi:10.1371/journal.pcbi.1004364)
Supplement: S2 File — (ZIP) [file pcbi.1004364.s009.zip › c00096.mol]

 
  Mrv0541 07311312282D          
 
 39 42  0  0  1  0            999 V2000
   20.0747   -8.6104    0.0000 N   0  0  0  0  0  0  0  0  0  0  0  0
   19.2837   -8.3569    0.0000 C   0  0  0  0  0  0  0  0  0  0  0  0
   20.0709  -10.2492    0.0000 C   0  0  2  0  0  0  0  0  0  0  0  0
   20.5592   -7.9480    0.0000 C   0  0  0  0  0  0  0  0  0  0  0  0
   19.2837   -7.5280    0.0000 C   0  0  0  0  0  0  0  0  0  0  0  0
   18.5646   -8.7807    0.0000 N   0  0  0  0  0  0  0  0  0  0  0  0
   19.3896   -9.7571    0.0000 O   0  0  0  0  0  0  0  0  0  0  0  0
   19.8211  -11.0250    0.0000 C   0  0  1  0  0  0  0  0  0  0  0  0
   20.0784   -7.2707    0.0000 N   0  0  0  0  0  0  0  0  0  0  0  0
   18.5646   -7.1154    0.0000 C   0  0  0  0  0  0  0  0  0  0  0  0
   17.8493   -8.3569    0.0000 C   0  0  0  0  0  0  0  0  0  0  0  0
   18.7274  -10.2378    0.0000 C   0  0  1  0  0  0  0  0  0  0  0  0
   18.9961  -11.0250    0.0000 C   0  0  1  0  0  0  0  0  0  0  0  0
   20.3094  -11.6874    0.0000 O   0  0  0  0  0  0  0  0  0  0  0  0
   17.8493   -7.5280    0.0000 N   0  0  0  0  0  0  0  0  0  0  0  0
   18.5609   -6.2904    0.0000 O   0  0  0  0  0  0  0  0  0  0  0  0
   17.1341   -8.7656    0.0000 N   0  0  0  0  0  0  0  0  0  0  0  0
   17.9439   -9.9880    0.0000 C   0  0  0  0  0  0  0  0  0  0  0  0
   18.5230  -11.6948    0.0000 O   0  0  0  0  0  0  0  0  0  0  0  0
   17.2287  -10.3929    0.0000 O   0  0  0  0  0  0  0  0  0  0  0  0
   16.4036  -10.3929    0.0000 P   0  0  0  0  0  0  0  0  0  0  0  0
   15.5823  -10.3929    0.0000 O   0  0  0  0  0  0  0  0  0  0  0  0
   16.3961  -11.3051    0.0000 O   0  5  0  0  0  0  0  0  0  0  0  0
   16.3688   -9.5718    0.0000 O   0  0  0  0  0  0  0  0  0  0  0  0
   14.7573  -10.3929    0.0000 P   0  0  0  0  0  0  0  0  0  0  0  0
   13.9360  -10.3968    0.0000 O   0  0  0  0  0  0  0  0  0  0  0  0
   14.7497  -11.2445    0.0000 O   0  5  0  0  0  0  0  0  0  0  0  0
   14.7225   -9.5718    0.0000 O   0  0  0  0  0  0  0  0  0  0  0  0
   13.2208  -10.8055    0.0000 C   0  0  1  0  0  0  0  0  0  0  0  0
   12.5054  -10.3968    0.0000 O   0  0  0  0  0  0  0  0  0  0  0  0
   13.2208  -11.6268    0.0000 C   0  0  2  0  0  0  0  0  0  0  0  0
   11.7901  -10.8055    0.0000 C   0  0  1  0  0  0  0  0  0  0  0  0
   12.5054  -12.0431    0.0000 C   0  0  2  0  0  0  0  0  0  0  0  0
   13.9360  -12.0431    0.0000 O   0  0  0  0  0  0  0  0  0  0  0  0
   11.7901  -11.6268    0.0000 C   0  0  2  0  0  0  0  0  0  0  0  0
   11.0861  -10.3968    0.0000 C   0  0  0  0  0  0  0  0  0  0  0  0
   12.5054  -12.9067    0.0000 O   0  0  0  0  0  0  0  0  0  0  0  0
   11.0861  -12.0431    0.0000 O   0  0  0  0  0  0  0  0  0  0  0  0
   10.4542  -10.9265    0.0000 O   0  0  0  0  0  0  0  0  0  0  0  0
  1  2  1  0  0  0  0
  3  1  1  1  0  0  0
  1  4  1  0  0  0  0
  2  5  2  0  0  0  0
  2  6  1  0  0  0  0
  3  7  1  0  0  0  0
  8  3  1  0  0  0  0
  4  9  2  0  0  0  0
  5 10  1  0  0  0  0
  6 11  2  0  0  0  0
 12  7  1  0  0  0  0
  8 13  1  0  0  0  0
  8 14  1  6  0  0  0
 10 15  1  0  0  0  0
 10 16  2  0  0  0  0
 11 17  1  0  0  0  0
 12 18  1  1  0  0  0
 13 19  1  6  0  0  0
 18 20  1  0  0  0  0
 20 21  1  0  0  0  0
 21 22  1  0  0  0  0
 21 23  1  0  0  0  0
 21 24  2  0  0  0  0
 22 25  1  0  0  0  0
 25 26  1  0  0  0  0
 25 27  1  0  0  0  0
 25 28  2  0  0  0  0
 29 26  1  6  0  0  0
 29 30  1  0  0  0  0
 31 29  1  0  0  0  0
 32 30  1  0  0  0  0
 31 33  1  0  0  0  0
 31 34  1  1  0  0  0
 35 32  1  0  0  0  0
 32 36  1  1  0  0  0
 33 37  1  1  0  0  0
 35 38  1  6  0  0  0
 36 39  1  0  0  0  0
  5  9  1  0  0  0  0
 11 15  1  0  0  0  0
 13 12  1  0  0  0  0
 33 35  1  0  0  0  0
M  CHG  2  23  -1  27  -1
M  END
