# Supplementary material for: Thermodynamics and H2 Transfer in a Methanogenic, Syntrophic Community
Source: PLoS Comput Biol. 2015 Jul 6;11(7):e1004364. doi: 10.1371/journal.pcbi.1004364 (PMC4509577; doi:10.1371/journal.pcbi.1004364)
Supplement: S2 File — (ZIP) [file pcbi.1004364.s009.zip › c00097.mol]

 
  Mrv0541 07311312282D          
 
  7  6  0  0  1  0            999 V2000
   14.4237   -9.0829    0.0000 C   0  0  2  0  0  0  0  0  0  0  0  0
   13.7363   -8.6430    0.0000 C   0  0  0  0  0  0  0  0  0  0  0  0
   15.1384   -8.6705    0.0000 C   0  0  0  0  0  0  0  0  0  0  0  0
   14.4512   -9.9077    0.0000 N   0  3  0  0  0  0  0  0  0  0  0  0
   13.0216   -9.0279    0.0000 O   0  5  0  0  0  0  0  0  0  0  0  0
   13.7363   -7.8183    0.0000 O   0  0  0  0  0  0  0  0  0  0  0  0
   15.8533   -9.1104    0.0000 S   0  0  0  0  0  0  0  0  0  0  0  0
  1  2  1  0  0  0  0
  1  3  1  0  0  0  0
  1  4  1  6  0  0  0
  2  5  1  0  0  0  0
  2  6  2  0  0  0  0
  3  7  1  0  0  0  0
M  CHG  2   4   1   5  -1
M  END
