# Supplementary material for: Thermodynamics and H2 Transfer in a Methanogenic, Syntrophic Community
Source: PLoS Comput Biol. 2015 Jul 6;11(7):e1004364. doi: 10.1371/journal.pcbi.1004364 (PMC4509577; doi:10.1371/journal.pcbi.1004364)
Supplement: S2 File — (ZIP) [file pcbi.1004364.s009.zip › c00099.mol]

 
  Mrv0541 07311312282D          
 
  6  5  0  0  0  0            999 V2000
   15.1057   -9.9371    0.0000 C   0  0  0  0  0  0  0  0  0  0  0  0
   14.3970   -9.5263    0.0000 C   0  0  0  0  0  0  0  0  0  0  0  0
   15.8211   -9.5263    0.0000 C   0  0  0  0  0  0  0  0  0  0  0  0
   13.6816   -9.9406    0.0000 O   0  5  0  0  0  0  0  0  0  0  0  0
   14.3970   -8.7013    0.0000 O   0  0  0  0  0  0  0  0  0  0  0  0
   16.5332   -9.9371    0.0000 N   0  3  0  0  0  0  0  0  0  0  0  0
  1  2  1  0  0  0  0
  1  3  1  0  0  0  0
  2  4  1  0  0  0  0
  2  5  2  0  0  0  0
  3  6  1  0  0  0  0
M  CHG  2   4  -1   6   1
M  END
