# Supplementary material for: Thermodynamics and H2 Transfer in a Methanogenic, Syntrophic Community
Source: PLoS Comput Biol. 2015 Jul 6;11(7):e1004364. doi: 10.1371/journal.pcbi.1004364 (PMC4509577; doi:10.1371/journal.pcbi.1004364)
Supplement: S2 File — (ZIP) [file pcbi.1004364.s009.zip › c00100.mol]

  Mrv0541 07311312282D          

 52 54  0  0  1  0            999 V2000
    1.0629    3.3590    0.0000 N   0  0  0  0  0  0  0  0  0  0  0  0
    0.7603    1.4336    0.0000 C   0  0  2  0  0  0  0  0  0  0  0  0
   -0.3669    3.3590    0.0000 C   0  0  0  0  0  0  0  0  0  0  0  0
    1.0742    4.1873    0.0000 C   0  0  0  0  0  0  0  0  0  0  0  0
    0.0833    1.9254    0.0000 O   0  0  0  0  0  0  0  0  0  0  0  0
    0.5145    0.6619    0.0000 C   0  0  1  0  0  0  0  0  0  0  0  0
   -0.3669    4.1873    0.0000 C   0  0  0  0  0  0  0  0  0  0  0  0
   -1.0894    2.9353    0.0000 N   0  0  0  0  0  0  0  0  0  0  0  0
    0.3518    4.6072    0.0000 N   0  0  0  0  0  0  0  0  0  0  0  0
   -0.5900    1.4449    0.0000 C   0  0  1  0  0  0  0  0  0  0  0  0
   -0.3254    0.6619    0.0000 C   0  0  1  0  0  0  0  0  0  0  0  0
    0.9986   -0.0037    0.0000 O   0  0  0  0  0  0  0  0  0  0  0  0
   -1.0894    4.5996    0.0000 C   0  0  0  0  0  0  0  0  0  0  0  0
   -1.8005    3.3590    0.0000 C   0  0  0  0  0  0  0  0  0  0  0  0
   -1.3579    1.6870    0.0000 C   0  0  0  0  0  0  0  0  0  0  0  0
   -0.7490    0.0719    0.0000 O   0  0  0  0  0  0  0  0  0  0  0  0
   -1.8005    4.1873    0.0000 N   0  0  0  0  0  0  0  0  0  0  0  0
   -1.0894    5.4242    0.0000 N   0  0  0  0  0  0  0  0  0  0  0  0
   -2.4851    1.1575    0.0000 O   0  0  0  0  0  0  0  0  0  0  0  0
   -1.6227    0.0757    0.0000 P   0  0  0  0  0  0  0  0  0  0  0  0
   -3.7978    1.1424    0.0000 P   0  0  0  0  0  0  0  0  0  0  0  0
   -1.5622    0.8587    0.0000 O   0  5  0  0  0  0  0  0  0  0  0  0
   -2.4284    0.0567    0.0000 O   0  5  0  0  0  0  0  0  0  0  0  0
   -1.6303   -0.7490    0.0000 O   0  0  0  0  0  0  0  0  0  0  0  0
   -3.7978   -0.6015    0.0000 O   0  0  0  0  0  0  0  0  0  0  0  0
   -3.8090    1.9442    0.0000 O   0  5  0  0  0  0  0  0  0  0  0  0
   -4.6223    1.1575    0.0000 O   0  0  0  0  0  0  0  0  0  0  0  0
   -3.7902   -2.2772    0.0000 P   0  0  0  0  0  0  0  0  0  0  0  0
   -2.8748   -2.2772    0.0000 O   0  0  0  0  0  0  0  0  0  0  0  0
   -3.8053   -3.2493    0.0000 O   0  5  0  0  0  0  0  0  0  0  0  0
   -4.5542   -2.2809    0.0000 O   0  0  0  0  0  0  0  0  0  0  0  0
   -2.2242   -1.8497    0.0000 C   0  0  0  0  0  0  0  0  0  0  0  0
   -1.5130   -2.2620    0.0000 C   0  0  0  0  0  0  0  0  0  0  0  0
   -0.8019   -1.8497    0.0000 C   0  0  0  0  0  0  0  0  0  0  0  0
   -1.5282   -2.9051    0.0000 C   0  0  0  0  0  0  0  0  0  0  0  0
   -1.5244   -1.2936    0.0000 C   0  0  0  0  0  0  0  0  0  0  0  0
   -0.0870   -2.2620    0.0000 C   0  0  0  0  0  0  0  0  0  0  0  0
   -0.8019   -1.0288    0.0000 O   0  0  0  0  0  0  0  0  0  0  0  0
    0.6242   -1.8497    0.0000 N   0  0  0  0  0  0  0  0  0  0  0  0
   -0.0870   -3.0828    0.0000 O   0  0  0  0  0  0  0  0  0  0  0  0
    1.3352   -2.2620    0.0000 C   0  0  0  0  0  0  0  0  0  0  0  0
    2.0502   -1.8497    0.0000 C   0  0  0  0  0  0  0  0  0  0  0  0
    2.7612   -2.2620    0.0000 C   0  0  0  0  0  0  0  0  0  0  0  0
    3.4724   -1.8497    0.0000 N   0  0  0  0  0  0  0  0  0  0  0  0
    2.7612   -3.0828    0.0000 O   0  0  0  0  0  0  0  0  0  0  0  0
    4.1873   -2.2620    0.0000 C   0  0  0  0  0  0  0  0  0  0  0  0
    4.8984   -1.8497    0.0000 C   0  0  0  0  0  0  0  0  0  0  0  0
    5.6133   -2.2620    0.0000 S   0  0  0  0  0  0  0  0  0  0  0  0
    6.3245   -1.8497    0.0000 C   0  0  0  0  0  0  0  0  0  0  0  0
    7.0356   -2.2620    0.0000 C   0  0  0  0  0  0  0  0  0  0  0  0
    6.3245   -1.0251    0.0000 O   0  0  0  0  0  0  0  0  0  0  0  0
    7.7505   -1.8497    0.0000 C   0  0  0  0  0  0  0  0  0  0  0  0
  2  1  1  1  0  0  0
  1  3  1  0  0  0  0
  1  4  1  0  0  0  0
  2  5  1  0  0  0  0
  6  2  1  0  0  0  0
  3  7  1  0  0  0  0
  3  8  2  0  0  0  0
  4  9  2  0  0  0  0
 10  5  1  0  0  0  0
  6 11  1  0  0  0  0
  6 12  1  6  0  0  0
  7 13  2  0  0  0  0
  8 14  1  0  0  0  0
 10 15  1  1  0  0  0
 11 16  1  6  0  0  0
 13 17  1  0  0  0  0
 13 18  1  0  0  0  0
 15 19  1  0  0  0  0
 16 20  1  0  0  0  0
 19 21  1  0  0  0  0
 20 22  1  0  0  0  0
 20 23  1  0  0  0  0
 20 24  2  0  0  0  0
 21 25  1  0  0  0  0
 21 26  1  0  0  0  0
 21 27  2  0  0  0  0
 25 28  1  0  0  0  0
 28 29  1  0  0  0  0
 28 30  1  0  0  0  0
 28 31  2  0  0  0  0
 29 32  1  0  0  0  0
 32 33  1  0  0  0  0
 33 34  1  0  0  0  0
 33 35  1  0  0  0  0
 33 36  1  0  0  0  0
 34 37  1  0  0  0  0
 34 38  1  0  0  0  0
 37 39  1  0  0  0  0
 37 40  2  0  0  0  0
 39 41  1  0  0  0  0
 41 42  1  0  0  0  0
 42 43  1  0  0  0  0
 43 44  1  0  0  0  0
 43 45  2  0  0  0  0
 44 46  1  0  0  0  0
 46 47  1  0  0  0  0
 47 48  1  0  0  0  0
 48 49  1  0  0  0  0
 49 50  1  0  0  0  0
 49 51  2  0  0  0  0
 50 52  1  0  0  0  0
  7  9  1  0  0  0  0
 11 10  1  0  0  0  0
 14 17  2  0  0  0  0
M  CHG  4  22  -1  23  -1  26  -1  30  -1
M  END
