# Supplementary material for: Thermodynamics and H2 Transfer in a Methanogenic, Syntrophic Community
Source: PLoS Comput Biol. 2015 Jul 6;11(7):e1004364. doi: 10.1371/journal.pcbi.1004364 (PMC4509577; doi:10.1371/journal.pcbi.1004364)
Supplement: S2 File — (ZIP) [file pcbi.1004364.s009.zip › c00101.mol]

 
  Mrv0541 07311312282D          
 
 32 34  0  0  1  0            999 V2000
    6.7650   -9.7763    0.0000 N   0  0  0  0  0  0  0  0  0  0  0  0
    6.7650  -10.6013    0.0000 C   0  0  0  0  0  0  0  0  0  0  0  0
    7.4663  -11.0138    0.0000 N   0  0  0  0  0  0  0  0  0  0  0  0
    8.2088  -10.6013    0.0000 C   0  0  0  0  0  0  0  0  0  0  0  0
    8.2088   -9.7763    0.0000 C   0  0  0  0  0  0  0  0  0  0  0  0
    7.4663   -9.3638    0.0000 C   0  0  0  0  0  0  0  0  0  0  0  0
    8.9100  -11.0138    0.0000 N   0  0  0  0  0  0  0  0  0  0  0  0
    9.6113  -10.6013    0.0000 C   0  0  0  0  0  0  0  0  0  0  0  0
    9.6113   -9.7763    0.0000 C   0  0  0  0  0  0  0  0  0  0  0  0
    8.9100   -9.3638    0.0000 N   0  0  0  0  0  0  0  0  0  0  0  0
    7.4663   -8.5388    0.0000 O   0  0  0  0  0  0  0  0  0  0  0  0
    6.0488  -11.0109    0.0000 N   0  0  0  0  0  0  0  0  0  0  0  0
   10.3257   -9.3638    0.0000 C   0  0  0  0  0  0  0  0  0  0  0  0
   11.0402   -9.7763    0.0000 N   0  0  0  0  0  0  0  0  0  0  0  0
   11.7547   -9.3638    0.0000 C   0  0  0  0  0  0  0  0  0  0  0  0
   12.4703   -9.7770    0.0000 C   0  0  0  0  0  0  0  0  0  0  0  0
   13.1848   -9.3645    0.0000 C   0  0  0  0  0  0  0  0  0  0  0  0
   13.1848   -8.5395    0.0000 C   0  0  0  0  0  0  0  0  0  0  0  0
   12.4691   -8.1263    0.0000 C   0  0  0  0  0  0  0  0  0  0  0  0
   11.7547   -8.5388    0.0000 C   0  0  0  0  0  0  0  0  0  0  0  0
   13.9145   -8.1263    0.0000 C   0  0  0  0  0  0  0  0  0  0  0  0
   14.6290   -8.5388    0.0000 N   0  0  0  0  0  0  0  0  0  0  0  0
   13.9179   -7.3014    0.0000 O   0  0  0  0  0  0  0  0  0  0  0  0
   15.3544   -8.1198    0.0000 C   0  0  1  0  0  0  0  0  0  0  0  0
   16.0646   -8.5297    0.0000 C   0  0  0  0  0  0  0  0  0  0  0  0
   16.7613   -8.1274    0.0000 C   0  0  0  0  0  0  0  0  0  0  0  0
   17.4650   -8.5336    0.0000 C   0  0  0  0  0  0  0  0  0  0  0  0
   18.1650   -8.1293    0.0000 O   0  5  0  0  0  0  0  0  0  0  0  0
   17.4651   -9.3636    0.0000 O   0  0  0  0  0  0  0  0  0  0  0  0
   15.3543   -7.3013    0.0000 C   0  0  0  0  0  0  0  0  0  0  0  0
   14.6328   -6.8849    0.0000 O   0  0  0  0  0  0  0  0  0  0  0  0
   16.0617   -6.8926    0.0000 O   0  5  0  0  0  0  0  0  0  0  0  0
  1  2  1  0  0  0  0
  2  3  2  0  0  0  0
  3  4  1  0  0  0  0
  4  5  2  0  0  0  0
  5  6  1  0  0  0  0
  1  6  1  0  0  0  0
  4  7  1  0  0  0  0
  7  8  1  0  0  0  0
  8  9  1  0  0  0  0
  9 10  1  0  0  0  0
  5 10  1  0  0  0  0
  6 11  2  0  0  0  0
  2 12  1  0  0  0  0
  9 13  1  0  0  0  0
 13 14  1  0  0  0  0
 14 15  1  0  0  0  0
 15 16  2  0  0  0  0
 16 17  1  0  0  0  0
 17 18  2  0  0  0  0
 18 19  1  0  0  0  0
 19 20  2  0  0  0  0
 15 20  1  0  0  0  0
 18 21  1  0  0  0  0
 21 22  1  0  0  0  0
 21 23  2  0  0  0  0
 24 22  1  6  0  0  0
 24 25  1  0  0  0  0
 25 26  1  0  0  0  0
 26 27  1  0  0  0  0
 27 28  1  0  0  0  0
 27 29  2  0  0  0  0
 24 30  1  0  0  0  0
 30 31  2  0  0  0  0
 30 32  1  0  0  0  0
M  CHG  2  28  -1  32  -1
M  END
