# Supplementary material for: Thermodynamics and H2 Transfer in a Methanogenic, Syntrophic Community
Source: PLoS Comput Biol. 2015 Jul 6;11(7):e1004364. doi: 10.1371/journal.pcbi.1004364 (PMC4509577; doi:10.1371/journal.pcbi.1004364)
Supplement: S2 File — (ZIP) [file pcbi.1004364.s009.zip › c00103.mol]

 
  Mrv0541 07311312282D          
 
 16 16  0  0  1  0            999 V2000
   16.3699  -12.3045    0.0000 C   0  0  1  0  0  0  0  0  0  0  0  0
   15.6500  -11.8952    0.0000 O   0  0  0  0  0  0  0  0  0  0  0  0
   16.3699  -13.1269    0.0000 C   0  0  1  0  0  0  0  0  0  0  0  0
   17.0824  -11.8952    0.0000 O   0  0  0  0  0  0  0  0  0  0  0  0
   14.9337  -12.3045    0.0000 C   0  0  1  0  0  0  0  0  0  0  0  0
   15.6500  -13.5437    0.0000 C   0  0  2  0  0  0  0  0  0  0  0  0
   17.0824  -13.5437    0.0000 O   0  0  0  0  0  0  0  0  0  0  0  0
   17.9048  -11.8914    0.0000 P   0  0  0  0  0  0  0  0  0  0  0  0
   14.9337  -13.1269    0.0000 C   0  0  2  0  0  0  0  0  0  0  0  0
   14.2289  -11.8952    0.0000 C   0  0  0  0  0  0  0  0  0  0  0  0
   15.6500  -14.4071    0.0000 O   0  0  0  0  0  0  0  0  0  0  0  0
   17.9048  -11.0278    0.0000 O   0  5  0  0  0  0  0  0  0  0  0  0
   17.9048  -12.7586    0.0000 O   0  5  0  0  0  0  0  0  0  0  0  0
   18.7309  -11.8914    0.0000 O   0  0  0  0  0  0  0  0  0  0  0  0
   14.2289  -13.5437    0.0000 O   0  0  0  0  0  0  0  0  0  0  0  0
   13.5960  -12.4256    0.0000 O   0  0  0  0  0  0  0  0  0  0  0  0
  1  2  1  0  0  0  0
  3  1  1  0  0  0  0
  1  4  1  6  0  0  0
  5  2  1  0  0  0  0
  3  6  1  0  0  0  0
  3  7  1  6  0  0  0
  4  8  1  0  0  0  0
  9  5  1  0  0  0  0
  5 10  1  1  0  0  0
  6 11  1  1  0  0  0
  8 12  1  0  0  0  0
  8 13  1  0  0  0  0
  8 14  2  0  0  0  0
  9 15  1  6  0  0  0
 10 16  1  0  0  0  0
  6  9  1  0  0  0  0
M  CHG  2  12  -1  13  -1
M  END
