# Supplementary material for: Thermodynamics and H2 Transfer in a Methanogenic, Syntrophic Community
Source: PLoS Comput Biol. 2015 Jul 6;11(7):e1004364. doi: 10.1371/journal.pcbi.1004364 (PMC4509577; doi:10.1371/journal.pcbi.1004364)
Supplement: S2 File — (ZIP) [file pcbi.1004364.s009.zip › c00104.mol]

 
  Mrv0541 07311312282D          
 
 27 29  0  0  1  0            999 V2000
   16.3760   -9.5383    0.0000 N   0  0  0  0  0  0  0  0  0  0  0  0
   15.5858   -9.2888    0.0000 C   0  0  0  0  0  0  0  0  0  0  0  0
   15.7560  -10.7482    0.0000 C   0  0  2  0  0  0  0  0  0  0  0  0
   16.8600   -8.8767    0.0000 C   0  0  0  0  0  0  0  0  0  0  0  0
   15.5858   -8.4570    0.0000 C   0  0  0  0  0  0  0  0  0  0  0  0
   14.8636   -9.7085    0.0000 N   0  0  0  0  0  0  0  0  0  0  0  0
   15.0792  -10.2530    0.0000 O   0  0  0  0  0  0  0  0  0  0  0  0
   15.5064  -11.5158    0.0000 C   0  0  1  0  0  0  0  0  0  0  0  0
   16.3760   -8.1999    0.0000 N   0  0  0  0  0  0  0  0  0  0  0  0
   14.8636   -8.0449    0.0000 C   0  0  0  0  0  0  0  0  0  0  0  0
   14.1528   -9.2888    0.0000 C   0  0  0  0  0  0  0  0  0  0  0  0
   14.4099  -10.7331    0.0000 C   0  0  1  0  0  0  0  0  0  0  0  0
   14.6708  -11.5158    0.0000 C   0  0  1  0  0  0  0  0  0  0  0  0
   15.9941  -12.1812    0.0000 O   0  0  0  0  0  0  0  0  0  0  0  0
   14.1528   -8.4570    0.0000 N   0  0  0  0  0  0  0  0  0  0  0  0
   14.8636   -7.3084    0.0000 O   0  0  0  0  0  0  0  0  0  0  0  0
   13.6349  -10.4911    0.0000 C   0  0  0  0  0  0  0  0  0  0  0  0
   14.1982  -12.1925    0.0000 O   0  0  0  0  0  0  0  0  0  0  0  0
   13.0224  -10.8541    0.0000 O   0  0  0  0  0  0  0  0  0  0  0  0
   12.1982  -10.8503    0.0000 P   0  0  0  0  0  0  0  0  0  0  0  0
   11.3740  -10.8503    0.0000 O   0  0  0  0  0  0  0  0  0  0  0  0
   12.1982   -9.9459    0.0000 O   0  5  0  0  0  0  0  0  0  0  0  0
   12.1906  -11.6745    0.0000 O   0  0  0  0  0  0  0  0  0  0  0  0
   10.5535  -10.8503    0.0000 P   0  0  0  0  0  0  0  0  0  0  0  0
    9.7293  -10.8503    0.0000 O   0  5  0  0  0  0  0  0  0  0  0  0
   10.5535   -9.9459    0.0000 O   0  5  0  0  0  0  0  0  0  0  0  0
   10.5535  -11.6745    0.0000 O   0  0  0  0  0  0  0  0  0  0  0  0
  1  2  1  0  0  0  0
  3  1  1  1  0  0  0
  1  4  1  0  0  0  0
  2  5  2  0  0  0  0
  2  6  1  0  0  0  0
  3  7  1  0  0  0  0
  8  3  1  0  0  0  0
  4  9  2  0  0  0  0
  5 10  1  0  0  0  0
  6 11  2  0  0  0  0
 12  7  1  0  0  0  0
  8 13  1  0  0  0  0
  8 14  1  6  0  0  0
 10 15  1  0  0  0  0
 10 16  2  0  0  0  0
 12 17  1  1  0  0  0
 13 18  1  6  0  0  0
 17 19  1  0  0  0  0
 19 20  1  0  0  0  0
 20 21  1  0  0  0  0
 20 22  1  0  0  0  0
 20 23  2  0  0  0  0
 21 24  1  0  0  0  0
 24 25  1  0  0  0  0
 24 26  1  0  0  0  0
 24 27  2  0  0  0  0
  5  9  1  0  0  0  0
 11 15  1  0  0  0  0
 13 12  1  0  0  0  0
M  CHG  3  22  -1  25  -1  26  -1
M  END
