# Supplementary material for: Thermodynamics and H2 Transfer in a Methanogenic, Syntrophic Community
Source: PLoS Comput Biol. 2015 Jul 6;11(7):e1004364. doi: 10.1371/journal.pcbi.1004364 (PMC4509577; doi:10.1371/journal.pcbi.1004364)
Supplement: S2 File — (ZIP) [file pcbi.1004364.s009.zip › c00105.mol]

 
  Mrv0541 07311312282D          
 
 21 22  0  0  1  0            999 V2000
   14.6780   -9.8984    0.0000 C   0  0  2  0  0  0  0  0  0  0  0  0
   15.5494   -9.5481    0.0000 N   0  0  0  0  0  0  0  0  0  0  0  0
   14.0351   -9.4275    0.0000 O   0  0  0  0  0  0  0  0  0  0  0  0
   14.4338  -10.7063    0.0000 C   0  0  1  0  0  0  0  0  0  0  0  0
   16.2724   -9.9513    0.0000 C   0  0  0  0  0  0  0  0  0  0  0  0
   15.5425   -8.7222    0.0000 C   0  0  0  0  0  0  0  0  0  0  0  0
   13.3614   -9.9191    0.0000 C   0  0  1  0  0  0  0  0  0  0  0  0
   13.6088  -10.7063    0.0000 C   0  0  1  0  0  0  0  0  0  0  0  0
   14.9185  -11.3697    0.0000 O   0  0  0  0  0  0  0  0  0  0  0  0
   16.9877   -9.5253    0.0000 N   0  0  0  0  0  0  0  0  0  0  0  0
   16.2885  -10.7715    0.0000 O   0  0  0  0  0  0  0  0  0  0  0  0
   16.2479   -8.2985    0.0000 C   0  0  0  0  0  0  0  0  0  0  0  0
   12.5777   -9.6646    0.0000 C   0  0  0  0  0  0  0  0  0  0  0  0
   13.1208  -11.3662    0.0000 O   0  0  0  0  0  0  0  0  0  0  0  0
   16.9777   -8.7002    0.0000 C   0  0  0  0  0  0  0  0  0  0  0  0
   11.9933  -10.2387    0.0000 O   0  0  0  0  0  0  0  0  0  0  0  0
   17.6871   -8.2792    0.0000 O   0  0  0  0  0  0  0  0  0  0  0  0
   11.1717  -10.2387    0.0000 P   0  0  0  0  0  0  0  0  0  0  0  0
   11.1649  -11.0603    0.0000 O   0  5  0  0  0  0  0  0  0  0  0  0
   10.3468  -10.2387    0.0000 O   0  5  0  0  0  0  0  0  0  0  0  0
   11.1649   -9.4173    0.0000 O   0  0  0  0  0  0  0  0  0  0  0  0
  1  2  1  1  0  0  0
  1  3  1  0  0  0  0
  4  1  1  0  0  0  0
  2  5  1  0  0  0  0
  2  6  1  0  0  0  0
  7  3  1  0  0  0  0
  4  8  1  0  0  0  0
  4  9  1  6  0  0  0
  5 10  1  0  0  0  0
  5 11  2  0  0  0  0
  6 12  2  0  0  0  0
  7 13  1  1  0  0  0
  8 14  1  6  0  0  0
 10 15  1  0  0  0  0
 13 16  1  0  0  0  0
 15 17  2  0  0  0  0
 16 18  1  0  0  0  0
 18 19  1  0  0  0  0
 18 20  1  0  0  0  0
 18 21  2  0  0  0  0
  8  7  1  0  0  0  0
 12 15  1  0  0  0  0
M  CHG  2  19  -1  20  -1
M  END
