# Supplementary material for: Thermodynamics and H2 Transfer in a Methanogenic, Syntrophic Community
Source: PLoS Comput Biol. 2015 Jul 6;11(7):e1004364. doi: 10.1371/journal.pcbi.1004364 (PMC4509577; doi:10.1371/journal.pcbi.1004364)
Supplement: S2 File — (ZIP) [file pcbi.1004364.s009.zip › c00106.mol]

 
  Mrv0541 07311312282D          
 
  8  8  0  0  0  0            999 V2000
   15.0059  -10.9835    0.0000 N   0  0  0  0  0  0  0  0  0  0  0  0
   14.2884  -10.5750    0.0000 C   0  0  0  0  0  0  0  0  0  0  0  0
   15.0059  -11.8109    0.0000 C   0  0  0  0  0  0  0  0  0  0  0  0
   13.5812  -10.9870    0.0000 C   0  0  0  0  0  0  0  0  0  0  0  0
   14.2884   -9.7510    0.0000 O   0  0  0  0  0  0  0  0  0  0  0  0
   14.2952  -12.2264    0.0000 N   0  0  0  0  0  0  0  0  0  0  0  0
   15.7235  -12.2195    0.0000 O   0  0  0  0  0  0  0  0  0  0  0  0
   13.5812  -11.8144    0.0000 C   0  0  0  0  0  0  0  0  0  0  0  0
  1  2  1  0  0  0  0
  1  3  1  0  0  0  0
  2  4  1  0  0  0  0
  2  5  2  0  0  0  0
  3  6  1  0  0  0  0
  3  7  2  0  0  0  0
  4  8  2  0  0  0  0
  6  8  1  0  0  0  0
M  END
