# Supplementary material for: Thermodynamics and H2 Transfer in a Methanogenic, Syntrophic Community
Source: PLoS Comput Biol. 2015 Jul 6;11(7):e1004364. doi: 10.1371/journal.pcbi.1004364 (PMC4509577; doi:10.1371/journal.pcbi.1004364)
Supplement: S2 File — (ZIP) [file pcbi.1004364.s009.zip › c00111.mol]

 
  Mrv0541 07311312282D          
 
 10  9  0  0  0  0            999 V2000
   13.3587  -12.1281    0.0000 O   0  0  0  0  0  0  0  0  0  0  0  0
   14.0598  -11.7156    0.0000 C   0  0  0  0  0  0  0  0  0  0  0  0
   14.8023  -12.1281    0.0000 C   0  0  0  0  0  0  0  0  0  0  0  0
   15.5036  -11.7156    0.0000 C   0  0  0  0  0  0  0  0  0  0  0  0
   16.2048  -12.1281    0.0000 O   0  0  0  0  0  0  0  0  0  0  0  0
   17.0298  -12.1281    0.0000 P   0  0  0  0  0  0  0  0  0  0  0  0
   17.8548  -12.1281    0.0000 O   0  5  0  0  0  0  0  0  0  0  0  0
   17.0298  -12.9531    0.0000 O   0  5  0  0  0  0  0  0  0  0  0  0
   14.8023  -12.9531    0.0000 O   0  0  0  0  0  0  0  0  0  0  0  0
   17.0298  -11.3031    0.0000 O   0  0  0  0  0  0  0  0  0  0  0  0
  1  2  1  0  0  0  0
  2  3  1  0  0  0  0
  3  4  1  0  0  0  0
  4  5  1  0  0  0  0
  5  6  1  0  0  0  0
  6  7  1  0  0  0  0
  6  8  1  0  0  0  0
  3  9  2  0  0  0  0
  6 10  2  0  0  0  0
M  CHG  2   7  -1   8  -1
M  END
