# Supplementary material for: Thermodynamics and H2 Transfer in a Methanogenic, Syntrophic Community
Source: PLoS Comput Biol. 2015 Jul 6;11(7):e1004364. doi: 10.1371/journal.pcbi.1004364 (PMC4509577; doi:10.1371/journal.pcbi.1004364)
Supplement: S2 File — (ZIP) [file pcbi.1004364.s009.zip › c00112.mol]

 
  Mrv0541 07311312282D          
 
 25 26  0  0  1  0            999 V2000
   16.5413   -9.2400    0.0000 C   0  0  2  0  0  0  0  0  0  0  0  0
   15.9225   -8.7863    0.0000 O   0  0  0  0  0  0  0  0  0  0  0  0
   16.2938  -10.0650    0.0000 C   0  0  1  0  0  0  0  0  0  0  0  0
   15.2213   -9.2813    0.0000 C   0  0  1  0  0  0  0  0  0  0  0  0
   15.4688  -10.0650    0.0000 C   0  0  1  0  0  0  0  0  0  0  0  0
   16.7888  -10.7250    0.0000 O   0  0  0  0  0  0  0  0  0  0  0  0
   14.4375   -9.0338    0.0000 C   0  0  0  0  0  0  0  0  0  0  0  0
   14.9738  -10.7250    0.0000 O   0  0  0  0  0  0  0  0  0  0  0  0
   13.8188   -9.5700    0.0000 O   0  0  0  0  0  0  0  0  0  0  0  0
   12.9938   -9.5700    0.0000 P   0  0  0  0  0  0  0  0  0  0  0  0
   12.1688   -9.5700    0.0000 O   0  0  0  0  0  0  0  0  0  0  0  0
   12.9938  -10.3950    0.0000 O   0  5  0  0  0  0  0  0  0  0  0  0
   12.9938   -8.7450    0.0000 O   0  0  0  0  0  0  0  0  0  0  0  0
   11.3850   -9.5700    0.0000 P   0  0  0  0  0  0  0  0  0  0  0  0
   11.3850  -10.3950    0.0000 O   0  5  0  0  0  0  0  0  0  0  0  0
   10.5600   -9.5700    0.0000 O   0  5  0  0  0  0  0  0  0  0  0  0
   11.3850   -8.7450    0.0000 O   0  0  0  0  0  0  0  0  0  0  0  0
   17.3250   -8.9925    0.0000 N   0  0  0  0  0  0  0  0  0  0  0  0
   18.0675   -9.4050    0.0000 C   0  0  0  0  0  0  0  0  0  0  0  0
   17.3250   -8.1675    0.0000 C   0  0  0  0  0  0  0  0  0  0  0  0
   18.7688   -8.9513    0.0000 N   0  0  0  0  0  0  0  0  0  0  0  0
   18.0675  -10.2300    0.0000 O   0  0  0  0  0  0  0  0  0  0  0  0
   18.0263   -7.7550    0.0000 C   0  0  0  0  0  0  0  0  0  0  0  0
   18.7688   -8.1263    0.0000 C   0  0  0  0  0  0  0  0  0  0  0  0
   19.4700   -7.7138    0.0000 N   0  0  0  0  0  0  0  0  0  0  0  0
  1  2  1  0  0  0  0
  3  1  1  0  0  0  0
  4  2  1  0  0  0  0
  3  5  1  0  0  0  0
  3  6  1  6  0  0  0
  4  7  1  1  0  0  0
  5  8  1  6  0  0  0
  7  9  1  0  0  0  0
  9 10  1  0  0  0  0
 10 11  1  0  0  0  0
 10 12  1  0  0  0  0
 10 13  2  0  0  0  0
 11 14  1  0  0  0  0
 14 15  1  0  0  0  0
 14 16  1  0  0  0  0
 14 17  2  0  0  0  0
  5  4  1  0  0  0  0
  1 18  1  1  0  0  0
 18 19  1  0  0  0  0
 18 20  1  0  0  0  0
 19 21  1  0  0  0  0
 19 22  2  0  0  0  0
 20 23  2  0  0  0  0
 21 24  2  0  0  0  0
 24 25  1  0  0  0  0
 23 24  1  0  0  0  0
M  CHG  3  12  -1  15  -1  16  -1
M  END
