# Supplementary material for: Thermodynamics and H2 Transfer in a Methanogenic, Syntrophic Community
Source: PLoS Comput Biol. 2015 Jul 6;11(7):e1004364. doi: 10.1371/journal.pcbi.1004364 (PMC4509577; doi:10.1371/journal.pcbi.1004364)
Supplement: S2 File — (ZIP) [file pcbi.1004364.s009.zip › c00116.mol]

 
  Mrv0541 07311312282D          
 
  6  5  0  0  0  0            999 V2000
   11.8690  -11.8799    0.0000 C   0  0  0  0  0  0  0  0  0  0  0  0
   11.8656  -11.0549    0.0000 C   0  0  0  0  0  0  0  0  0  0  0  0
   11.8656  -12.7049    0.0000 C   0  0  0  0  0  0  0  0  0  0  0  0
   11.0440  -11.8765    0.0000 O   0  0  0  0  0  0  0  0  0  0  0  0
   12.6906  -11.0549    0.0000 O   0  0  0  0  0  0  0  0  0  0  0  0
   12.6906  -12.7049    0.0000 O   0  0  0  0  0  0  0  0  0  0  0  0
  1  2  1  0  0  0  0
  1  3  1  0  0  0  0
  1  4  1  0  0  0  0
  2  5  1  0  0  0  0
  3  6  1  0  0  0  0
M  END
