# Supplementary material for: Thermodynamics and H2 Transfer in a Methanogenic, Syntrophic Community
Source: PLoS Comput Biol. 2015 Jul 6;11(7):e1004364. doi: 10.1371/journal.pcbi.1004364 (PMC4509577; doi:10.1371/journal.pcbi.1004364)
Supplement: S2 File — (ZIP) [file pcbi.1004364.s009.zip › c00118.mol]

 
  Mrv0541 07311312282D          
 
 10  9  0  0  1  0            999 V2000
   14.6025  -11.6738    0.0000 O   0  0  0  0  0  0  0  0  0  0  0  0
   13.9013  -12.0863    0.0000 C   0  0  0  0  0  0  0  0  0  0  0  0
   13.1588  -11.6738    0.0000 C   0  0  1  0  0  0  0  0  0  0  0  0
   12.4575  -12.0863    0.0000 C   0  0  0  0  0  0  0  0  0  0  0  0
   11.7563  -11.6738    0.0000 O   0  0  0  0  0  0  0  0  0  0  0  0
   13.1588  -10.8488    0.0000 O   0  0  0  0  0  0  0  0  0  0  0  0
   10.9313  -11.6738    0.0000 P   0  0  0  0  0  0  0  0  0  0  0  0
   10.1063  -11.6738    0.0000 O   0  5  0  0  0  0  0  0  0  0  0  0
   10.9313  -12.4988    0.0000 O   0  0  0  0  0  0  0  0  0  0  0  0
   10.9313  -10.8488    0.0000 O   0  5  0  0  0  0  0  0  0  0  0  0
  1  2  2  0  0  0  0
  3  2  1  0  0  0  0
  3  4  1  0  0  0  0
  4  5  1  0  0  0  0
  3  6  1  1  0  0  0
  5  7  1  0  0  0  0
  7  8  1  0  0  0  0
  7  9  2  0  0  0  0
  7 10  1  0  0  0  0
M  CHG  2   8  -1  10  -1
M  END
