# Supplementary material for: Thermodynamics and H2 Transfer in a Methanogenic, Syntrophic Community
Source: PLoS Comput Biol. 2015 Jul 6;11(7):e1004364. doi: 10.1371/journal.pcbi.1004364 (PMC4509577; doi:10.1371/journal.pcbi.1004364)
Supplement: S2 File — (ZIP) [file pcbi.1004364.s009.zip › c00119.mol]

 
  Mrv0541 07311312292D          
 
 22 22  0  0  1  0            999 V2000
   13.1233   -9.3697    0.0000 C   0  0  1  0  0  0  0  0  0  0  0  0
   12.4411   -8.8770    0.0000 O   0  0  0  0  0  0  0  0  0  0  0  0
   12.8732  -10.1427    0.0000 C   0  0  1  0  0  0  0  0  0  0  0  0
   13.9115   -9.1195    0.0000 O   0  0  0  0  0  0  0  0  0  0  0  0
   11.7742   -9.3583    0.0000 C   0  0  1  0  0  0  0  0  0  0  0  0
   12.0394  -10.1427    0.0000 C   0  0  1  0  0  0  0  0  0  0  0  0
   13.3620  -10.8059    0.0000 O   0  0  0  0  0  0  0  0  0  0  0  0
   14.7338   -9.1120    0.0000 P   0  0  0  0  0  0  0  0  0  0  0  0
   10.9935   -9.1157    0.0000 C   0  0  0  0  0  0  0  0  0  0  0  0
   11.5657  -10.8135    0.0000 O   0  0  0  0  0  0  0  0  0  0  0  0
   15.5561   -9.1120    0.0000 O   0  0  0  0  0  0  0  0  0  0  0  0
   14.7300   -8.2484    0.0000 O   0  5  0  0  0  0  0  0  0  0  0  0
   14.7338   -9.9381    0.0000 O   0  0  0  0  0  0  0  0  0  0  0  0
   10.5008   -9.7675    0.0000 O   0  0  0  0  0  0  0  0  0  0  0  0
   16.3824   -9.1120    0.0000 P   0  0  0  0  0  0  0  0  0  0  0  0
    9.6710   -9.7638    0.0000 P   0  0  0  0  0  0  0  0  0  0  0  0
   17.2046   -9.1120    0.0000 O   0  5  0  0  0  0  0  0  0  0  0  0
   16.3824   -8.2484    0.0000 O   0  5  0  0  0  0  0  0  0  0  0  0
   16.3824   -9.9381    0.0000 O   0  0  0  0  0  0  0  0  0  0  0  0
    8.8486   -9.7638    0.0000 O   0  5  0  0  0  0  0  0  0  0  0  0
    9.6710  -10.5862    0.0000 O   0  5  0  0  0  0  0  0  0  0  0  0
    9.6671   -8.9377    0.0000 O   0  0  0  0  0  0  0  0  0  0  0  0
  1  2  1  0  0  0  0
  3  1  1  0  0  0  0
  1  4  1  6  0  0  0
  5  2  1  0  0  0  0
  3  6  1  0  0  0  0
  3  7  1  6  0  0  0
  4  8  1  0  0  0  0
  5  9  1  1  0  0  0
  6 10  1  6  0  0  0
  8 11  1  0  0  0  0
  8 12  1  0  0  0  0
  8 13  2  0  0  0  0
  9 14  1  0  0  0  0
 11 15  1  0  0  0  0
 14 16  1  0  0  0  0
 15 17  1  0  0  0  0
 15 18  1  0  0  0  0
 15 19  2  0  0  0  0
 16 20  1  0  0  0  0
 16 21  1  0  0  0  0
 16 22  2  0  0  0  0
  6  5  1  0  0  0  0
M  CHG  5  12  -1  17  -1  18  -1  20  -1  21  -1
M  END
