# Supplementary material for: Thermodynamics and H2 Transfer in a Methanogenic, Syntrophic Community
Source: PLoS Comput Biol. 2015 Jul 6;11(7):e1004364. doi: 10.1371/journal.pcbi.1004364 (PMC4509577; doi:10.1371/journal.pcbi.1004364)
Supplement: S2 File — (ZIP) [file pcbi.1004364.s009.zip › c00120.mol]

 
  Mrv0541 07311312292D          
 
 16 17  0  0  1  0            999 V2000
   11.0753  -10.3079    0.0000 C   0  0  1  0  0  0  0  0  0  0  0  0
   10.2504  -10.3009    0.0000 C   0  0  1  0  0  0  0  0  0  0  0  0
   11.3308  -11.0915    0.0000 C   0  0  1  0  0  0  0  0  0  0  0  0
   11.3377   -9.5174    0.0000 N   0  0  0  0  0  0  0  0  0  0  0  0
    9.9915   -9.5174    0.0000 N   0  0  0  0  0  0  0  0  0  0  0  0
    9.9915  -11.0846    0.0000 C   0  0  0  0  0  0  0  0  0  0  0  0
   10.6611  -11.5747    0.0000 S   0  0  0  0  0  0  0  0  0  0  0  0
   12.0488  -11.5022    0.0000 C   0  0  0  0  0  0  0  0  0  0  0  0
   10.6646   -9.0272    0.0000 C   0  0  0  0  0  0  0  0  0  0  0  0
   12.7633  -11.0915    0.0000 C   0  0  0  0  0  0  0  0  0  0  0  0
   10.6646   -8.1953    0.0000 O   0  0  0  0  0  0  0  0  0  0  0  0
   13.4779  -11.5022    0.0000 C   0  0  0  0  0  0  0  0  0  0  0  0
   14.1925  -11.0915    0.0000 C   0  0  0  0  0  0  0  0  0  0  0  0
   14.9070  -11.5022    0.0000 C   0  0  0  0  0  0  0  0  0  0  0  0
   15.6216  -11.0915    0.0000 O   0  5  0  0  0  0  0  0  0  0  0  0
   14.9070  -12.3307    0.0000 O   0  0  0  0  0  0  0  0  0  0  0  0
  1  2  1  0  0  0  0
  1  3  1  0  0  0  0
  1  4  1  6  0  0  0
  2  5  1  6  0  0  0
  2  6  1  0  0  0  0
  3  7  1  0  0  0  0
  3  8  1  6  0  0  0
  4  9  1  0  0  0  0
  8 10  1  0  0  0  0
  9 11  2  0  0  0  0
 10 12  1  0  0  0  0
 12 13  1  0  0  0  0
 13 14  1  0  0  0  0
 14 15  1  0  0  0  0
 14 16  2  0  0  0  0
  5  9  1  0  0  0  0
  6  7  1  0  0  0  0
M  CHG  1  15  -1
M  END
