# Supplementary material for: Thermodynamics and H2 Transfer in a Methanogenic, Syntrophic Community
Source: PLoS Comput Biol. 2015 Jul 6;11(7):e1004364. doi: 10.1371/journal.pcbi.1004364 (PMC4509577; doi:10.1371/journal.pcbi.1004364)
Supplement: S2 File — (ZIP) [file pcbi.1004364.s009.zip › c00122.mol]

 
  Mrv0541 07311312292D          
 
  8  7  0  0  0  0            999 V2000
   12.0474   -8.9935    0.0000 C   0  0  0  0  0  0  0  0  0  0  0  0
   12.7612   -9.4072    0.0000 C   0  0  0  0  0  0  0  0  0  0  0  0
   11.3337   -9.4072    0.0000 O   0  5  0  0  0  0  0  0  0  0  0  0
   12.0474   -8.1694    0.0000 O   0  0  0  0  0  0  0  0  0  0  0  0
   13.4783   -8.9935    0.0000 C   0  0  0  0  0  0  0  0  0  0  0  0
   14.1921   -9.4072    0.0000 C   0  0  0  0  0  0  0  0  0  0  0  0
   14.9058   -8.9935    0.0000 O   0  5  0  0  0  0  0  0  0  0  0  0
   14.1921  -10.2312    0.0000 O   0  0  0  0  0  0  0  0  0  0  0  0
  1  2  1  0  0  0  0
  1  3  1  0  0  0  0
  1  4  2  0  0  0  0
  2  5  2  0  0  0  0
  5  6  1  0  0  0  0
  6  7  1  0  0  0  0
  6  8  2  0  0  0  0
M  CHG  2   3  -1   7  -1
M  END
