# Supplementary material for: Thermodynamics and H2 Transfer in a Methanogenic, Syntrophic Community
Source: PLoS Comput Biol. 2015 Jul 6;11(7):e1004364. doi: 10.1371/journal.pcbi.1004364 (PMC4509577; doi:10.1371/journal.pcbi.1004364)
Supplement: S2 File — (ZIP) [file pcbi.1004364.s009.zip › c00123.mol]

 
  Mrv0541 07311312292D          
 
  9  8  0  0  1  0            999 V2000
   14.8049  -11.4619    0.0000 C   0  0  1  0  0  0  0  0  0  0  0  0
   15.5058  -11.0268    0.0000 C   0  0  0  0  0  0  0  0  0  0  0  0
   14.0763  -11.0751    0.0000 C   0  0  0  0  0  0  0  0  0  0  0  0
   14.8325  -12.2905    0.0000 N   0  3  0  0  0  0  0  0  0  0  0  0
   16.2344  -11.4170    0.0000 C   0  0  0  0  0  0  0  0  0  0  0  0
   13.3927  -11.5413    0.0000 O   0  5  0  0  0  0  0  0  0  0  0  0
   14.0901  -10.2464    0.0000 O   0  0  0  0  0  0  0  0  0  0  0  0
   16.9354  -10.9818    0.0000 C   0  0  0  0  0  0  0  0  0  0  0  0
   16.2621  -12.2423    0.0000 C   0  0  0  0  0  0  0  0  0  0  0  0
  1  2  1  0  0  0  0
  1  3  1  0  0  0  0
  1  4  1  6  0  0  0
  2  5  1  0  0  0  0
  3  6  1  0  0  0  0
  3  7  2  0  0  0  0
  5  8  1  0  0  0  0
  5  9  1  0  0  0  0
M  CHG  2   4   1   6  -1
M  END
