# Supplementary material for: Thermodynamics and H2 Transfer in a Methanogenic, Syntrophic Community
Source: PLoS Comput Biol. 2015 Jul 6;11(7):e1004364. doi: 10.1371/journal.pcbi.1004364 (PMC4509577; doi:10.1371/journal.pcbi.1004364)
Supplement: S2 File — (ZIP) [file pcbi.1004364.s009.zip › c00125.mol]

  Mrv0541 07311314362D          
 
 65 70  0  0  1  0            999 V2000
   22.3746  -16.3751    0.0000 C   0  0  0  0  0  0  0  0  0  0  0  0
   21.6284  -16.7005    0.0000 C   0  0  0  0  0  0  0  0  0  0  0  0
   22.4312  -15.5616    0.0000 N   0  0  0  0  0  0  0  0  0  0  0  0
   23.1742  -16.6826    0.0000 C   0  0  0  0  0  0  0  0  0  0  0  0
   20.8604  -16.3940    0.0000 C   0  0  0  0  0  0  0  0  0  0  0  0
   23.2237  -15.3725    0.0000 C   0  0  0  0  0  0  0  0  0  0  0  0
   23.6598  -16.0614    0.0000 C   0  0  0  0  0  0  0  0  0  0  0  0
   20.1362  -16.7574    0.0000 C   0  0  0  0  0  0  0  0  0  0  0  0
   20.7317  -15.5834    0.0000 N   0  0  0  0  0  0  0  0  0  0  0  0
   23.5163  -14.6403    0.0000 C   0  0  0  0  0  0  0  0  0  0  0  0
   20.6749  -13.8262    0.0000 N   0  0  0  0  0  0  0  0  0  0  0  0
   19.5536  -16.2142    0.0000 C   0  0  0  0  0  0  0  0  0  0  0  0
   19.9322  -15.4511    0.0000 C   0  0  0  0  0  0  0  0  0  0  0  0
   23.2166  -13.9090    0.0000 C   0  0  0  0  0  0  0  0  0  0  0  0
   20.7785  -13.0157    0.0000 C   0  0  0  0  0  0  0  0  0  0  0  0
   19.8645  -13.9691    0.0000 C   0  0  0  0  0  0  0  0  0  0  0  0
   19.6076  -14.7301    0.0000 C   0  0  0  0  0  0  0  0  0  0  0  0
   23.5842  -13.1696    0.0000 C   0  0  0  0  0  0  0  0  0  0  0  0
   22.4096  -13.7836    0.0000 N   0  0  0  0  0  0  0  0  0  0  0  0
   20.0394  -12.6699    0.0000 C   0  0  0  0  0  0  0  0  0  0  0  0
   21.5179  -12.6202    0.0000 C   0  0  0  0  0  0  0  0  0  0  0  0
   19.4795  -13.2551    0.0000 C   0  0  0  0  0  0  0  0  0  0  0  0
   23.0025  -12.6057    0.0000 C   0  0  0  0  0  0  0  0  0  0  0  0
   22.2780  -12.9843    0.0000 C   0  0  0  0  0  0  0  0  0  0  0  0
   20.0324  -11.8454    0.0000 C   0  0  0  0  0  0  0  0  0  0  0  0
   18.6584  -13.2551    0.0000 C   0  0  0  0  0  0  0  0  0  0  0  0
   22.9955  -11.7810    0.0000 C   0  0  0  0  0  0  0  0  0  0  0  0
   20.7433  -11.4249    0.0000 C   0  0  0  0  0  0  0  0  0  0  0  0
   24.3983  -13.0343    0.0000 C   0  0  0  0  0  0  0  0  0  0  0  0
   24.9473  -13.7011    0.0000 C   0  0  0  0  0  0  0  0  0  0  0  0
   23.1520  -17.5494    0.0000 C   0  0  0  0  0  0  0  0  0  0  0  0
   23.8971  -17.9999    0.0000 C   0  0  0  0  0  0  0  0  0  0  0  0
   23.8752  -18.8660    0.0000 C   0  0  0  0  0  0  0  0  0  0  0  0
   24.6203  -19.3165    0.0000 O   0  0  0  0  0  0  0  0  0  0  0  0
   23.1166  -19.2859    0.0000 O   0  5  0  0  0  0  0  0  0  0  0  0
   20.1031  -17.5645    0.0000 C   0  0  0  0  0  0  0  0  0  0  0  0
   19.3844  -17.9437    0.0000 C   0  0  0  0  0  0  0  0  0  0  0  0
   19.3513  -18.7507    0.0000 C   0  0  0  0  0  0  0  0  0  0  0  0
   18.6325  -19.1256    0.0000 O   0  5  0  0  0  0  0  0  0  0  0  0
   20.0329  -19.1869    0.0000 O   0  0  0  0  0  0  0  0  0  0  0  0
   18.6881  -16.2540    0.0000 C   0  0  0  0  0  0  0  0  0  0  0  0
   24.4452  -16.0994    0.0000 C   0  0  0  0  0  0  0  0  0  0  0  0
   21.5283  -14.6946    0.0000 Fe  0  3  0  0  0  0  0  0  0  0  0  0
   19.3082  -11.4363    0.0000 S   0  0  0  0  0  0  0  0  0  0  0  0
   19.3000  -10.5903    0.0000 C   0  0  0  0  0  0  0  0  0  0  0  0
   18.5555  -10.1698    0.0000 C   0  0  2  0  0  0  0  0  0  0  0  0
   17.8419  -10.5910    0.0000 N   0  0  0  0  0  0  0  0  0  0  0  0
   18.5475   -9.3299    0.0000 C   0  0  0  0  0  0  0  0  0  0  0  0
   17.8003   -8.9077    0.0000 N   0  0  0  0  0  0  0  0  0  0  0  0
   19.2559   -8.9116    0.0000 O   0  0  0  0  0  0  0  0  0  0  0  0
   24.6969  -12.2373    0.0000 S   0  0  0  0  0  0  0  0  0  0  0  0
   25.5327  -12.0981    0.0000 C   0  0  0  0  0  0  0  0  0  0  0  0
   25.8274  -11.3117    0.0000 C   0  0  1  0  0  0  0  0  0  0  0  0
   26.6667  -11.1721    0.0000 C   0  0  0  0  0  0  0  0  0  0  0  0
   25.2937  -10.6632    0.0000 N   0  0  0  0  0  0  0  0  0  0  0  0
   27.2076  -11.8296    0.0000 O   0  0  0  0  0  0  0  0  0  0  0  0
   26.9610  -10.3872    0.0000 N   0  0  0  0  0  0  0  0  0  0  0  0
   17.8419  -11.4318    0.0000 C   0  0  0  0  0  0  0  0  0  0  0  0
   24.4529  -10.6632    0.0000 C   0  0  0  0  0  0  0  0  0  0  0  0
   17.8003   -8.0669    0.0000 C   0  0  0  0  0  0  0  0  0  0  0  0
   27.8017  -10.3872    0.0000 C   0  0  0  0  0  0  0  0  0  0  0  0
   17.1138  -11.8522    0.0000 C   0  0  0  0  0  0  0  0  0  0  0  0
   24.0324   -9.9349    0.0000 C   0  0  0  0  0  0  0  0  0  0  0  0
   18.5701  -11.8522    0.0000 O   0  0  0  0  0  0  0  0  0  0  0  0
   24.0324  -11.3913    0.0000 O   0  0  0  0  0  0  0  0  0  0  0  0
 11 16  1  0  0  0  0
 17 13  1  0  0  0  0
 14 18  1  0  0  0  0
 14 19  1  0  0  0  0
 15 20  1  0  0  0  0
 15 21  2  0  0  0  0
 16 22  1  0  0  0  0
 18 23  2  0  0  0  0
 19 24  2  0  0  0  0
 20 25  1  0  0  0  0
 22 26  1  0  0  0  0
 23 27  1  0  0  0  0
  6  7  2  0  0  0  0
 12 13  1  0  0  0  0
 16 17  2  0  0  0  0
 20 22  2  0  0  0  0
 21 24  1  0  0  0  0
 23 24  1  0  0  0  0
 25 28  1  0  0  0  0
 18 29  1  0  0  0  0
 29 30  1  0  0  0  0
  2  1  1  0  0  0  0
  4 31  1  0  0  0  0
  1  3  1  0  0  0  0
 31 32  1  0  0  0  0
  1  4  2  0  0  0  0
 32 33  1  0  0  0  0
  2  5  2  0  0  0  0
 33 34  2  0  0  0  0
  3  6  1  0  0  0  0
 33 35  1  0  0  0  0
  4  7  1  0  0  0  0
  8 36  1  0  0  0  0
  5  8  1  0  0  0  0
 36 37  1  0  0  0  0
  5  9  1  0  0  0  0
 37 38  1  0  0  0  0
 10  6  1  0  0  0  0
 38 39  1  0  0  0  0
  8 12  2  0  0  0  0
 38 40  2  0  0  0  0
  9 13  2  0  0  0  0
 12 41  1  0  0  0  0
 10 14  2  0  0  0  0
  7 42  1  0  0  0  0
 11 15  1  0  0  0  0
 11 43  1  0  0  0  0
  3 43  1  0  0  0  0
 25 44  1  0  0  0  0
 44 45  1  0  0  0  0
 46 45  1  0  0  0  0
 46 47  1  6  0  0  0
 46 48  1  0  0  0  0
 48 49  1  0  0  0  0
 48 50  2  0  0  0  0
 29 51  1  0  0  0  0
 51 52  1  0  0  0  0
 53 52  1  0  0  0  0
 53 54  1  0  0  0  0
 53 55  1  6  0  0  0
 54 56  2  0  0  0  0
 54 57  1  0  0  0  0
 47 58  1  0  0  0  0
 55 59  1  0  0  0  0
 49 60  1  0  0  0  0
 57 61  1  0  0  0  0
 58 62  1  0  0  0  0
 59 63  1  0  0  0  0
 58 64  2  0  0  0  0
 59 65  2  0  0  0  0
M  CHG  3  35  -1  39  -1  43   1
M  END
