# Supplementary material for: Thermodynamics and H2 Transfer in a Methanogenic, Syntrophic Community
Source: PLoS Comput Biol. 2015 Jul 6;11(7):e1004364. doi: 10.1371/journal.pcbi.1004364 (PMC4509577; doi:10.1371/journal.pcbi.1004364)
Supplement: S2 File — (ZIP) [file pcbi.1004364.s009.zip › c00129.mol]

 
  Mrv0541 07311312292D          
 
 14 13  0  0  0  0            999 V2000
   13.4997  -10.3424    0.0000 P   0  0  0  0  0  0  0  0  0  0  0  0
   14.3235  -10.3387    0.0000 O   0  0  0  0  0  0  0  0  0  0  0  0
   13.4884   -9.4422    0.0000 O   0  0  0  0  0  0  0  0  0  0  0  0
   13.4845  -11.2841    0.0000 O   0  5  0  0  0  0  0  0  0  0  0  0
   12.6722  -10.3424    0.0000 O   0  0  0  0  0  0  0  0  0  0  0  0
   15.1473  -10.3387    0.0000 P   0  0  0  0  0  0  0  0  0  0  0  0
   12.7861   -9.0247    0.0000 C   0  0  0  0  0  0  0  0  0  0  0  0
   15.1435   -9.4308    0.0000 O   0  5  0  0  0  0  0  0  0  0  0  0
   15.1358  -11.3067    0.0000 O   0  5  0  0  0  0  0  0  0  0  0  0
   15.9711  -10.3387    0.0000 O   0  0  0  0  0  0  0  0  0  0  0  0
   12.0724   -9.4385    0.0000 C   0  0  0  0  0  0  0  0  0  0  0  0
   11.3588   -9.0247    0.0000 C   0  0  0  0  0  0  0  0  0  0  0  0
   10.6413   -9.4385    0.0000 C   0  0  0  0  0  0  0  0  0  0  0  0
   11.3588   -8.2429    0.0000 C   0  0  0  0  0  0  0  0  0  0  0  0
  1  2  1  0  0  0  0
  1  3  1  0  0  0  0
  1  4  1  0  0  0  0
  1  5  2  0  0  0  0
  2  6  1  0  0  0  0
  3  7  1  0  0  0  0
  6  8  1  0  0  0  0
  6  9  1  0  0  0  0
  6 10  2  0  0  0  0
  7 11  1  0  0  0  0
 11 12  1  0  0  0  0
 12 13  1  0  0  0  0
 12 14  2  0  0  0  0
M  CHG  3   4  -1   8  -1   9  -1
M  END
