# Supplementary material for: Thermodynamics and H2 Transfer in a Methanogenic, Syntrophic Community
Source: PLoS Comput Biol. 2015 Jul 6;11(7):e1004364. doi: 10.1371/journal.pcbi.1004364 (PMC4509577; doi:10.1371/journal.pcbi.1004364)
Supplement: S2 File — (ZIP) [file pcbi.1004364.s009.zip › c00130.mol]

 
  Mrv0541 07311312292D          
 
 23 25  0  0  1  0            999 V2000
   15.5574   -9.5457    0.0000 N   0  0  0  0  0  0  0  0  0  0  0  0
   14.7688   -9.2966    0.0000 C   0  0  0  0  0  0  0  0  0  0  0  0
   14.9387  -10.7530    0.0000 C   0  0  2  0  0  0  0  0  0  0  0  0
   16.0404   -8.8853    0.0000 C   0  0  0  0  0  0  0  0  0  0  0  0
   14.7688   -8.4666    0.0000 C   0  0  0  0  0  0  0  0  0  0  0  0
   14.0519   -9.7154    0.0000 N   0  0  0  0  0  0  0  0  0  0  0  0
   14.2670  -10.2587    0.0000 O   0  0  0  0  0  0  0  0  0  0  0  0
   14.6896  -11.5189    0.0000 C   0  0  1  0  0  0  0  0  0  0  0  0
   15.5611   -8.2099    0.0000 N   0  0  0  0  0  0  0  0  0  0  0  0
   14.0519   -8.0552    0.0000 C   0  0  0  0  0  0  0  0  0  0  0  0
   13.3389   -9.2966    0.0000 C   0  0  0  0  0  0  0  0  0  0  0  0
   13.5954  -10.7378    0.0000 C   0  0  1  0  0  0  0  0  0  0  0  0
   13.8596  -11.5189    0.0000 C   0  0  1  0  0  0  0  0  0  0  0  0
   15.1763  -12.1830    0.0000 O   0  0  0  0  0  0  0  0  0  0  0  0
   13.3389   -8.4666    0.0000 N   0  0  0  0  0  0  0  0  0  0  0  0
   14.0482   -7.2328    0.0000 O   0  0  0  0  0  0  0  0  0  0  0  0
   12.8258  -10.4926    0.0000 C   0  0  0  0  0  0  0  0  0  0  0  0
   13.3879  -12.1905    0.0000 O   0  0  0  0  0  0  0  0  0  0  0  0
   12.2144  -10.8548    0.0000 O   0  0  0  0  0  0  0  0  0  0  0  0
   11.3882  -10.8548    0.0000 P   0  0  0  0  0  0  0  0  0  0  0  0
   10.5695  -10.8548    0.0000 O   0  5  0  0  0  0  0  0  0  0  0  0
   11.3882  -10.0324    0.0000 O   0  5  0  0  0  0  0  0  0  0  0  0
   11.3844  -11.6736    0.0000 O   0  0  0  0  0  0  0  0  0  0  0  0
  1  2  1  0  0  0  0
  3  1  1  1  0  0  0
  1  4  1  0  0  0  0
  2  5  2  0  0  0  0
  2  6  1  0  0  0  0
  3  7  1  0  0  0  0
  8  3  1  0  0  0  0
  4  9  2  0  0  0  0
  5 10  1  0  0  0  0
  6 11  2  0  0  0  0
 12  7  1  0  0  0  0
  8 13  1  0  0  0  0
  8 14  1  6  0  0  0
 10 15  1  0  0  0  0
 10 16  2  0  0  0  0
 12 17  1  1  0  0  0
 13 18  1  6  0  0  0
 17 19  1  0  0  0  0
 19 20  1  0  0  0  0
 20 21  1  0  0  0  0
 20 22  1  0  0  0  0
 20 23  2  0  0  0  0
  5  9  1  0  0  0  0
 11 15  1  0  0  0  0
 13 12  1  0  0  0  0
M  CHG  2  21  -1  22  -1
M  END
