# Supplementary material for: Thermodynamics and H2 Transfer in a Methanogenic, Syntrophic Community
Source: PLoS Comput Biol. 2015 Jul 6;11(7):e1004364. doi: 10.1371/journal.pcbi.1004364 (PMC4509577; doi:10.1371/journal.pcbi.1004364)
Supplement: S2 File — (ZIP) [file pcbi.1004364.s009.zip › c00134.mol]

 
  Mrv0541 07311312292D          
 
  6  5  0  0  0  0            999 V2000
   14.7493   -9.5358    0.0000 C   0  0  0  0  0  0  0  0  0  0  0  0
   15.4664   -9.1220    0.0000 C   0  0  0  0  0  0  0  0  0  0  0  0
   14.0356   -9.1220    0.0000 C   0  0  0  0  0  0  0  0  0  0  0  0
   16.1802   -9.5358    0.0000 C   0  0  0  0  0  0  0  0  0  0  0  0
   13.3219   -9.5358    0.0000 N   0  3  0  0  0  0  0  0  0  0  0  0
   16.8939   -9.1220    0.0000 N   0  3  0  0  0  0  0  0  0  0  0  0
  1  2  1  0  0  0  0
  1  3  1  0  0  0  0
  2  4  1  0  0  0  0
  3  5  1  0  0  0  0
  4  6  1  0  0  0  0
M  CHG  2   5   1   6   1
M  END
