# Supplementary material for: Thermodynamics and H2 Transfer in a Methanogenic, Syntrophic Community
Source: PLoS Comput Biol. 2015 Jul 6;11(7):e1004364. doi: 10.1371/journal.pcbi.1004364 (PMC4509577; doi:10.1371/journal.pcbi.1004364)
Supplement: S2 File — (ZIP) [file pcbi.1004364.s009.zip › c00135.mol]

 
  Mrv0541 07311312292D          
 
 11 11  0  0  1  0            999 V2000
   14.2606  -10.6217    0.0000 C   0  0  0  0  0  0  0  0  0  0  0  0
   14.5325  -11.4005    0.0000 N   0  0  0  0  0  0  0  0  0  0  0  0
   15.3573  -11.3825    0.0000 C   0  0  0  0  0  0  0  0  0  0  0  0
   15.5951  -10.5925    0.0000 C   0  0  0  0  0  0  0  0  0  0  0  0
   14.9173  -10.1222    0.0000 N   0  0  0  0  0  0  0  0  0  0  0  0
   16.0595  -11.7975    0.0000 C   0  0  0  0  0  0  0  0  0  0  0  0
   16.7740  -11.3850    0.0000 C   0  0  1  0  0  0  0  0  0  0  0  0
   17.4884  -11.7975    0.0000 C   0  0  0  0  0  0  0  0  0  0  0  0
   18.2029  -11.3850    0.0000 O   0  5  0  0  0  0  0  0  0  0  0  0
   17.4884  -12.6225    0.0000 O   0  0  0  0  0  0  0  0  0  0  0  0
   16.7740  -10.5601    0.0000 N   0  3  0  0  0  0  0  0  0  0  0  0
  1  2  2  0  0  0  0
  2  3  1  0  0  0  0
  3  4  2  0  0  0  0
  4  5  1  0  0  0  0
  1  5  1  0  0  0  0
  3  6  1  0  0  0  0
  7  6  1  0  0  0  0
  7  8  1  0  0  0  0
  8  9  1  0  0  0  0
  8 10  2  0  0  0  0
  7 11  1  6  0  0  0
M  CHG  2   9  -1  11   1
M  END
