# Supplementary material for: Thermodynamics and H2 Transfer in a Methanogenic, Syntrophic Community
Source: PLoS Comput Biol. 2015 Jul 6;11(7):e1004364. doi: 10.1371/journal.pcbi.1004364 (PMC4509577; doi:10.1371/journal.pcbi.1004364)
Supplement: S2 File — (ZIP) [file pcbi.1004364.s009.zip › c00136.mol]

  Mrv0541 07311312292D          

 53 55  0  0  1  0            999 V2000
   -0.8487    2.3719    0.0000 N   0  0  0  0  0  0  0  0  0  0  0  0
    0.1099    1.7241    0.0000 C   0  0  1  0  0  0  0  0  0  0  0  0
   -2.2924    2.3719    0.0000 C   0  0  0  0  0  0  0  0  0  0  0  0
   -0.8487    3.2055    0.0000 C   0  0  0  0  0  0  0  0  0  0  0  0
    0.3600    0.9510    0.0000 C   0  0  1  0  0  0  0  0  0  0  0  0
    0.7919    2.2166    0.0000 O   0  0  0  0  0  0  0  0  0  0  0  0
   -2.2924    3.2055    0.0000 C   0  0  0  0  0  0  0  0  0  0  0  0
   -3.0048    1.9514    0.0000 N   0  0  0  0  0  0  0  0  0  0  0  0
   -1.5687    3.6262    0.0000 N   0  0  0  0  0  0  0  0  0  0  0  0
    1.2011    0.9510    0.0000 C   0  0  1  0  0  0  0  0  0  0  0  0
   -0.1250    0.2842    0.0000 O   0  0  0  0  0  0  0  0  0  0  0  0
    1.4626    1.7354    0.0000 C   0  0  1  0  0  0  0  0  0  0  0  0
   -3.0048    3.6186    0.0000 C   0  0  0  0  0  0  0  0  0  0  0  0
   -3.7285    2.3719    0.0000 C   0  0  0  0  0  0  0  0  0  0  0  0
    1.6823    0.2804    0.0000 O   0  0  0  0  0  0  0  0  0  0  0  0
    2.2356    1.9779    0.0000 C   0  0  0  0  0  0  0  0  0  0  0  0
   -3.7285    3.2055    0.0000 N   0  0  0  0  0  0  0  0  0  0  0  0
   -3.0009    4.4408    0.0000 N   0  0  0  0  0  0  0  0  0  0  0  0
    2.5008    0.3637    0.0000 P   0  0  0  0  0  0  0  0  0  0  0  0
    3.3609    1.4437    0.0000 O   0  0  0  0  0  0  0  0  0  0  0  0
    2.4363    1.1481    0.0000 O   0  5  0  0  0  0  0  0  0  0  0  0
    3.3041    0.3448    0.0000 O   0  5  0  0  0  0  0  0  0  0  0  0
    2.5046   -0.4660    0.0000 O   0  0  0  0  0  0  0  0  0  0  0  0
    4.6758    1.4323    0.0000 P   0  0  0  0  0  0  0  0  0  0  0  0
    4.6795   -0.3637    0.0000 O   0  0  0  0  0  0  0  0  0  0  0  0
    4.6871    2.2356    0.0000 O   0  5  0  0  0  0  0  0  0  0  0  0
    5.5055    1.4437    0.0000 O   0  0  0  0  0  0  0  0  0  0  0  0
    4.6795   -1.9931    0.0000 P   0  0  0  0  0  0  0  0  0  0  0  0
    3.8232   -1.9779    0.0000 O   0  0  0  0  0  0  0  0  0  0  0  0
    4.6719   -2.8039    0.0000 O   0  5  0  0  0  0  0  0  0  0  0  0
    5.5093   -1.9818    0.0000 O   0  0  0  0  0  0  0  0  0  0  0  0
    3.1108   -1.5687    0.0000 C   0  0  0  0  0  0  0  0  0  0  0  0
    2.3985   -1.9779    0.0000 C   0  0  0  0  0  0  0  0  0  0  0  0
    1.6823   -1.5649    0.0000 C   0  0  0  0  0  0  0  0  0  0  0  0
    2.3985   -2.8039    0.0000 C   0  0  0  0  0  0  0  0  0  0  0  0
    2.4061   -1.0685    0.0000 C   0  0  0  0  0  0  0  0  0  0  0  0
    0.9701   -1.9779    0.0000 C   0  0  0  0  0  0  0  0  0  0  0  0
    1.6862   -0.7427    0.0000 O   0  0  0  0  0  0  0  0  0  0  0  0
    0.2577   -1.5649    0.0000 N   0  0  0  0  0  0  0  0  0  0  0  0
    0.9701   -2.8039    0.0000 O   0  0  0  0  0  0  0  0  0  0  0  0
   -0.4584   -1.9779    0.0000 C   0  0  0  0  0  0  0  0  0  0  0  0
   -1.1708   -1.5649    0.0000 C   0  0  0  0  0  0  0  0  0  0  0  0
   -1.8832   -1.9779    0.0000 C   0  0  0  0  0  0  0  0  0  0  0  0
   -2.5993   -1.5649    0.0000 N   0  0  0  0  0  0  0  0  0  0  0  0
   -1.8832   -2.8039    0.0000 O   0  0  0  0  0  0  0  0  0  0  0  0
   -3.3117   -1.9779    0.0000 C   0  0  0  0  0  0  0  0  0  0  0  0
   -4.0240   -1.5649    0.0000 C   0  0  0  0  0  0  0  0  0  0  0  0
   -4.7402   -1.9779    0.0000 S   0  0  0  0  0  0  0  0  0  0  0  0
   -5.4525   -1.5649    0.0000 C   0  0  0  0  0  0  0  0  0  0  0  0
   -6.1648   -1.9779    0.0000 C   0  0  0  0  0  0  0  0  0  0  0  0
   -5.4525   -0.7427    0.0000 O   0  0  0  0  0  0  0  0  0  0  0  0
   -6.8810   -1.5649    0.0000 C   0  0  0  0  0  0  0  0  0  0  0  0
   -7.5933   -1.9779    0.0000 C   0  0  0  0  0  0  0  0  0  0  0  0
  2  1  1  6  0  0  0
  1  3  1  0  0  0  0
  1  4  1  0  0  0  0
  5  2  1  0  0  0  0
  2  6  1  0  0  0  0
  3  7  1  0  0  0  0
  3  8  2  0  0  0  0
  4  9  2  0  0  0  0
  5 10  1  0  0  0  0
  5 11  1  1  0  0  0
 12  6  1  0  0  0  0
  7 13  2  0  0  0  0
  8 14  1  0  0  0  0
 10 15  1  1  0  0  0
 12 16  1  6  0  0  0
 13 17  1  0  0  0  0
 13 18  1  0  0  0  0
 15 19  1  0  0  0  0
 16 20  1  0  0  0  0
 19 21  1  0  0  0  0
 19 22  1  0  0  0  0
 19 23  2  0  0  0  0
 20 24  1  0  0  0  0
 24 25  1  0  0  0  0
 24 26  1  0  0  0  0
 24 27  2  0  0  0  0
 25 28  1  0  0  0  0
 28 29  1  0  0  0  0
 28 30  1  0  0  0  0
 28 31  2  0  0  0  0
 29 32  1  0  0  0  0
 32 33  1  0  0  0  0
 33 34  1  0  0  0  0
 33 35  1  0  0  0  0
 33 36  1  0  0  0  0
 34 37  1  0  0  0  0
 34 38  1  0  0  0  0
 37 39  1  0  0  0  0
 37 40  2  0  0  0  0
 39 41  1  0  0  0  0
 41 42  1  0  0  0  0
 42 43  1  0  0  0  0
 43 44  1  0  0  0  0
 43 45  2  0  0  0  0
 44 46  1  0  0  0  0
 46 47  1  0  0  0  0
 47 48  1  0  0  0  0
 48 49  1  0  0  0  0
 49 50  1  0  0  0  0
 49 51  2  0  0  0  0
 50 52  1  0  0  0  0
 52 53  1  0  0  0  0
  7  9  1  0  0  0  0
 10 12  1  0  0  0  0
 14 17  2  0  0  0  0
M  CHG  4  21  -1  22  -1  26  -1  30  -1
M  END
