# Supplementary material for: Thermodynamics and H2 Transfer in a Methanogenic, Syntrophic Community
Source: PLoS Comput Biol. 2015 Jul 6;11(7):e1004364. doi: 10.1371/journal.pcbi.1004364 (PMC4509577; doi:10.1371/journal.pcbi.1004364)
Supplement: S2 File — (ZIP) [file pcbi.1004364.s009.zip › c00137.mol]

 
  Mrv0541 07311312292D          
 
 12 12  0  0  1  0            999 V2000
   17.4497   -8.2017    0.0000 C   0  0  1  0  0  0  0  0  0  0  0  0
   18.1549   -7.7930    0.0000 C   0  0  1  0  0  0  0  0  0  0  0  0
   17.4497   -9.0270    0.0000 C   0  0  1  0  0  0  0  0  0  0  0  0
   16.6181   -7.8315    0.0000 O   0  0  0  0  0  0  0  0  0  0  0  0
   18.8712   -8.2017    0.0000 C   0  0  2  0  0  0  0  0  0  0  0  0
   18.1511   -6.9791    0.0000 O   0  0  0  0  0  0  0  0  0  0  0  0
   18.1549   -9.4432    0.0000 C   0  0  1  0  0  0  0  0  0  0  0  0
   16.6572   -9.4320    0.0000 O   0  0  0  0  0  0  0  0  0  0  0  0
   18.8712   -9.0270    0.0000 C   0  0  1  0  0  0  0  0  0  0  0  0
   19.6181   -7.7930    0.0000 O   0  0  0  0  0  0  0  0  0  0  0  0
   18.1511  -10.2571    0.0000 O   0  0  0  0  0  0  0  0  0  0  0  0
   19.5764   -9.4320    0.0000 O   0  0  0  0  0  0  0  0  0  0  0  0
  1  2  1  0  0  0  0
  1  3  1  0  0  0  0
  1  4  1  1  0  0  0
  2  5  1  0  0  0  0
  2  6  1  6  0  0  0
  3  7  1  0  0  0  0
  3  8  1  1  0  0  0
  5  9  1  0  0  0  0
  5 10  1  1  0  0  0
  7 11  1  1  0  0  0
  9 12  1  6  0  0  0
  7  9  1  0  0  0  0
M  END
