# Supplementary material for: Thermodynamics and H2 Transfer in a Methanogenic, Syntrophic Community
Source: PLoS Comput Biol. 2015 Jul 6;11(7):e1004364. doi: 10.1371/journal.pcbi.1004364 (PMC4509577; doi:10.1371/journal.pcbi.1004364)
Supplement: S2 File — (ZIP) [file pcbi.1004364.s009.zip › c00140.mol]

 
  Mrv0541 07311312292D          
 
 15 15  0  0  1  0            999 V2000
   15.9029   -9.2317    0.0000 C   0  0  2  0  0  0  0  0  0  0  0  0
   15.1847   -9.6478    0.0000 C   0  0  2  0  0  0  0  0  0  0  0  0
   15.9029   -8.4067    0.0000 C   0  0  3  0  0  0  0  0  0  0  0  0
   16.5360   -9.8540    0.0000 N   0  0  0  0  0  0  0  0  0  0  0  0
   14.4770   -9.2317    0.0000 C   0  0  1  0  0  0  0  0  0  0  0  0
   15.1882  -10.4692    0.0000 O   0  0  0  0  0  0  0  0  0  0  0  0
   15.1847   -7.9906    0.0000 O   0  0  0  0  0  0  0  0  0  0  0  0
   16.6214   -7.9906    0.0000 O   0  0  0  0  0  0  0  0  0  0  0  0
   17.3504  -10.3020    0.0000 C   0  0  0  0  0  0  0  0  0  0  0  0
   14.4770   -8.4067    0.0000 C   0  0  2  0  0  0  0  0  0  0  0  0
   13.7657   -9.6478    0.0000 O   0  0  0  0  0  0  0  0  0  0  0  0
   18.1470   -9.8895    0.0000 C   0  0  0  0  0  0  0  0  0  0  0  0
   17.3539  -11.3085    0.0000 O   0  0  0  0  0  0  0  0  0  0  0  0
   13.7657   -7.9906    0.0000 C   0  0  0  0  0  0  0  0  0  0  0  0
   13.1364   -8.5312    0.0000 O   0  0  0  0  0  0  0  0  0  0  0  0
  1  2  1  0  0  0  0
  1  3  1  0  0  0  0
  1  4  1  6  0  0  0
  2  5  1  0  0  0  0
  2  6  1  1  0  0  0
  3  7  1  0  0  0  0
  3  8  1  4  0  0  0
  4  9  1  0  0  0  0
  5 10  1  0  0  0  0
  5 11  1  6  0  0  0
  9 12  1  0  0  0  0
  9 13  2  0  0  0  0
 10 14  1  1  0  0  0
 14 15  1  0  0  0  0
 10  7  1  0  0  0  0
M  END
