# Supplementary material for: Thermodynamics and H2 Transfer in a Methanogenic, Syntrophic Community
Source: PLoS Comput Biol. 2015 Jul 6;11(7):e1004364. doi: 10.1371/journal.pcbi.1004364 (PMC4509577; doi:10.1371/journal.pcbi.1004364)
Supplement: S2 File — (ZIP) [file pcbi.1004364.s009.zip › c00143.mol]

 
  Mrv0541 07311312292D          
 
 33 36  0  0  1  0            999 V2000
   11.9197  -13.6641    0.0000 N   0  0  0  0  0  0  0  0  0  0  0  0
   11.1981  -13.2485    0.0000 C   0  0  0  0  0  0  0  0  0  0  0  0
   12.7263  -13.2126    0.0000 C   0  0  1  0  0  0  0  0  0  0  0  0
   11.9197  -14.4856    0.0000 C   0  0  0  0  0  0  0  0  0  0  0  0
   11.1981  -12.4235    0.0000 C   0  0  0  0  0  0  0  0  0  0  0  0
   10.4800  -13.6677    0.0000 C   0  0  0  0  0  0  0  0  0  0  0  0
   13.1925  -13.9559    0.0000 C   0  0  0  0  0  0  0  0  0  0  0  0
   12.7227  -12.3771    0.0000 C   0  0  0  0  0  0  0  0  0  0  0  0
   12.7551  -14.7240    0.0000 N   0  0  0  0  0  0  0  0  0  0  0  0
   11.9160  -12.0044    0.0000 N   0  0  0  0  0  0  0  0  0  0  0  0
   10.4800  -12.0149    0.0000 N   0  0  0  0  0  0  0  0  0  0  0  0
    9.7724  -13.2485    0.0000 N   0  0  0  0  0  0  0  0  0  0  0  0
   10.4800  -14.4856    0.0000 O   0  0  0  0  0  0  0  0  0  0  0  0
   13.4661  -15.0652    0.0000 C   0  0  0  0  0  0  0  0  0  0  0  0
    9.7724  -12.4235    0.0000 C   0  0  0  0  0  0  0  0  0  0  0  0
   13.8142  -14.3471    0.0000 C   0  0  0  0  0  0  0  0  0  0  0  0
   13.8782  -15.7832    0.0000 C   0  0  0  0  0  0  0  0  0  0  0  0
    9.0615  -12.0149    0.0000 N   0  0  0  0  0  0  0  0  0  0  0  0
   14.7068  -14.3154    0.0000 C   0  0  0  0  0  0  0  0  0  0  0  0
   14.7032  -15.7832    0.0000 C   0  0  0  0  0  0  0  0  0  0  0  0
   15.1153  -15.0722    0.0000 C   0  0  0  0  0  0  0  0  0  0  0  0
   15.8263  -14.6671    0.0000 C   0  0  0  0  0  0  0  0  0  0  0  0
   16.6619  -15.1010    0.0000 N   0  0  0  0  0  0  0  0  0  0  0  0
   15.8263  -13.8491    0.0000 O   0  0  0  0  0  0  0  0  0  0  0  0
   17.6683  -14.6917    0.0000 C   0  0  0  0  0  0  0  0  0  0  0  0
   18.3758  -15.1045    0.0000 C   0  0  0  0  0  0  0  0  0  0  0  0
   17.6683  -13.8745    0.0000 C   0  0  0  0  0  0  0  0  0  0  0  0
   19.0869  -14.6952    0.0000 C   0  0  0  0  0  0  0  0  0  0  0  0
   18.3794  -13.4686    0.0000 O   0  5  0  0  0  0  0  0  0  0  0  0
   16.9608  -13.4652    0.0000 O   0  0  0  0  0  0  0  0  0  0  0  0
   19.7943  -15.1080    0.0000 C   0  0  0  0  0  0  0  0  0  0  0  0
   19.8252  -15.9217    0.0000 O   0  5  0  0  0  0  0  0  0  0  0  0
   20.5019  -14.6952    0.0000 O   0  0  0  0  0  0  0  0  0  0  0  0
  1  2  1  0  0  0  0
  3  1  1  6  0  0  0
  1  4  1  0  0  0  0
  2  5  2  0  0  0  0
  2  6  1  0  0  0  0
  3  7  1  0  0  0  0
  3  8  1  0  0  0  0
  4  9  1  0  0  0  0
  5 10  1  0  0  0  0
  5 11  1  0  0  0  0
  6 12  1  0  0  0  0
  6 13  2  0  0  0  0
  9 14  1  0  0  0  0
 11 15  2  0  0  0  0
 14 16  2  0  0  0  0
 14 17  1  0  0  0  0
 15 18  1  0  0  0  0
 16 19  1  0  0  0  0
 17 20  2  0  0  0  0
 19 21  2  0  0  0  0
 21 22  1  0  0  0  0
 22 23  1  0  0  0  0
 22 24  2  0  0  0  0
 23 25  1  0  0  0  0
 25 26  1  0  0  0  0
 25 27  1  0  0  0  0
 26 28  1  0  0  0  0
 27 29  1  0  0  0  0
 27 30  2  0  0  0  0
 28 31  1  0  0  0  0
 31 32  1  0  0  0  0
 31 33  2  0  0  0  0
  7  9  1  0  0  0  0
  8 10  1  0  0  0  0
 12 15  1  0  0  0  0
 20 21  1  0  0  0  0
M  CHG  2  29  -1  32  -1
M  END
