# Supplementary material for: Thermodynamics and H2 Transfer in a Methanogenic, Syntrophic Community
Source: PLoS Comput Biol. 2015 Jul 6;11(7):e1004364. doi: 10.1371/journal.pcbi.1004364 (PMC4509577; doi:10.1371/journal.pcbi.1004364)
Supplement: S2 File — (ZIP) [file pcbi.1004364.s009.zip › c00144.mol]

 
  Mrv0541 07311312292D          
 
 24 26  0  0  1  0            999 V2000
   16.3583  -13.3742    0.0000 C   0  0  0  0  0  0  0  0  0  0  0  0
   15.7275  -12.9306    0.0000 N   0  0  0  0  0  0  0  0  0  0  0  0
   17.0929  -12.8302    0.0000 C   0  0  0  0  0  0  0  0  0  0  0  0
   16.4379  -14.2163    0.0000 N   0  0  0  0  0  0  0  0  0  0  0  0
   14.9652  -13.1836    0.0000 C   0  0  2  0  0  0  0  0  0  0  0  0
   16.0116  -12.1059    0.0000 C   0  0  0  0  0  0  0  0  0  0  0  0
   16.8711  -12.1093    0.0000 N   0  0  0  0  0  0  0  0  0  0  0  0
   17.8344  -13.2043    0.0000 C   0  0  0  0  0  0  0  0  0  0  0  0
   17.2211  -14.5594    0.0000 C   0  0  0  0  0  0  0  0  0  0  0  0
   14.2929  -12.6742    0.0000 O   0  0  0  0  0  0  0  0  0  0  0  0
   14.7087  -13.9251    0.0000 C   0  0  1  0  0  0  0  0  0  0  0  0
   17.9315  -14.0430    0.0000 N   0  0  0  0  0  0  0  0  0  0  0  0
   18.4929  -12.6708    0.0000 O   0  0  0  0  0  0  0  0  0  0  0  0
   17.3112  -15.3806    0.0000 N   0  0  0  0  0  0  0  0  0  0  0  0
   13.6380  -13.1489    0.0000 C   0  0  1  0  0  0  0  0  0  0  0  0
   13.8874  -13.9251    0.0000 C   0  0  1  0  0  0  0  0  0  0  0  0
   15.1904  -14.5941    0.0000 O   0  0  0  0  0  0  0  0  0  0  0  0
   12.8548  -12.8891    0.0000 C   0  0  0  0  0  0  0  0  0  0  0  0
   13.6275  -14.7049    0.0000 O   0  0  0  0  0  0  0  0  0  0  0  0
   12.2344  -13.4435    0.0000 O   0  0  0  0  0  0  0  0  0  0  0  0
   11.4096  -13.4435    0.0000 P   0  0  0  0  0  0  0  0  0  0  0  0
   11.4062  -14.2682    0.0000 O   0  5  0  0  0  0  0  0  0  0  0  0
   10.5849  -13.4435    0.0000 O   0  5  0  0  0  0  0  0  0  0  0  0
   11.4062  -12.6187    0.0000 O   0  0  0  0  0  0  0  0  0  0  0  0
  1  2  1  0  0  0  0
  1  3  2  0  0  0  0
  1  4  1  0  0  0  0
  5  2  1  1  0  0  0
  2  6  1  0  0  0  0
  3  7  1  0  0  0  0
  3  8  1  0  0  0  0
  4  9  2  0  0  0  0
  5 10  1  0  0  0  0
 11  5  1  0  0  0  0
  8 12  1  0  0  0  0
  8 13  2  0  0  0  0
  9 14  1  0  0  0  0
 15 10  1  0  0  0  0
 11 16  1  0  0  0  0
 11 17  1  6  0  0  0
 15 18  1  1  0  0  0
 16 19  1  6  0  0  0
 18 20  1  0  0  0  0
 20 21  1  0  0  0  0
 21 22  1  0  0  0  0
 21 23  1  0  0  0  0
 21 24  2  0  0  0  0
  6  7  2  0  0  0  0
  9 12  1  0  0  0  0
 16 15  1  0  0  0  0
M  CHG  2  22  -1  23  -1
M  END
