# Supplementary material for: Thermodynamics and H2 Transfer in a Methanogenic, Syntrophic Community
Source: PLoS Comput Biol. 2015 Jul 6;11(7):e1004364. doi: 10.1371/journal.pcbi.1004364 (PMC4509577; doi:10.1371/journal.pcbi.1004364)
Supplement: S2 File — (ZIP) [file pcbi.1004364.s009.zip › c00147.mol]

 
  Mrv0541 07311312292D          
 
 10 11  0  0  0  0            999 V2000
    7.7138   -9.9825    0.0000 C   0  0  0  0  0  0  0  0  0  0  0  0
    7.7138  -10.8075    0.0000 C   0  0  0  0  0  0  0  0  0  0  0  0
    8.4282  -11.2200    0.0000 N   0  0  0  0  0  0  0  0  0  0  0  0
    9.1427  -10.8075    0.0000 C   0  0  0  0  0  0  0  0  0  0  0  0
    9.1427   -9.9825    0.0000 N   0  0  0  0  0  0  0  0  0  0  0  0
    8.4282   -9.5700    0.0000 C   0  0  0  0  0  0  0  0  0  0  0  0
    6.9291   -9.7276    0.0000 N   0  0  0  0  0  0  0  0  0  0  0  0
    6.4442  -10.3950    0.0000 C   0  0  0  0  0  0  0  0  0  0  0  0
    6.9291  -11.0624    0.0000 N   0  0  0  0  0  0  0  0  0  0  0  0
    8.4282   -8.7451    0.0000 N   0  0  0  0  0  0  0  0  0  0  0  0
  1  2  1  0  0  0  0
  2  3  2  0  0  0  0
  3  4  1  0  0  0  0
  4  5  2  0  0  0  0
  5  6  1  0  0  0  0
  1  6  2  0  0  0  0
  1  7  1  0  0  0  0
  7  8  1  0  0  0  0
  8  9  2  0  0  0  0
  2  9  1  0  0  0  0
  6 10  1  0  0  0  0
M  END
