# Supplementary material for: Thermodynamics and H2 Transfer in a Methanogenic, Syntrophic Community
Source: PLoS Comput Biol. 2015 Jul 6;11(7):e1004364. doi: 10.1371/journal.pcbi.1004364 (PMC4509577; doi:10.1371/journal.pcbi.1004364)
Supplement: S2 File — (ZIP) [file pcbi.1004364.s009.zip › c00149.mol]

 
  Mrv0541 07311312292D          
 
  9  8  0  0  1  0            999 V2000
   14.9931  -11.1252    0.0000 C   0  0  1  0  0  0  0  0  0  0  0  0
   15.7107  -11.5391    0.0000 C   0  0  0  0  0  0  0  0  0  0  0  0
   14.2794  -11.5391    0.0000 C   0  0  0  0  0  0  0  0  0  0  0  0
   14.9931  -10.2977    0.0000 O   0  0  0  0  0  0  0  0  0  0  0  0
   16.4243  -11.1252    0.0000 C   0  0  0  0  0  0  0  0  0  0  0  0
   13.5657  -11.1215    0.0000 O   0  5  0  0  0  0  0  0  0  0  0  0
   14.2413  -12.4455    0.0000 O   0  0  0  0  0  0  0  0  0  0  0  0
   17.1380  -11.5391    0.0000 O   0  5  0  0  0  0  0  0  0  0  0  0
   16.4205  -10.2977    0.0000 O   0  0  0  0  0  0  0  0  0  0  0  0
  1  2  1  0  0  0  0
  1  3  1  0  0  0  0
  1  4  1  1  0  0  0
  2  5  1  0  0  0  0
  3  6  1  0  0  0  0
  3  7  2  0  0  0  0
  5  8  1  0  0  0  0
  5  9  2  0  0  0  0
M  CHG  2   6  -1   8  -1
M  END
