# Supplementary material for: Thermodynamics and H2 Transfer in a Methanogenic, Syntrophic Community
Source: PLoS Comput Biol. 2015 Jul 6;11(7):e1004364. doi: 10.1371/journal.pcbi.1004364 (PMC4509577; doi:10.1371/journal.pcbi.1004364)
Supplement: S2 File — (ZIP) [file pcbi.1004364.s009.zip › c00153.mol]

 
  Mrv0541 07311312292D          
 
  9  9  0  0  0  0            999 V2000
   14.8088  -10.0238    0.0000 C   0  0  0  0  0  0  0  0  0  0  0  0
   14.0663   -9.6113    0.0000 C   0  0  0  0  0  0  0  0  0  0  0  0
   14.8088  -10.8488    0.0000 C   0  0  0  0  0  0  0  0  0  0  0  0
   15.5100   -9.6113    0.0000 C   0  0  0  0  0  0  0  0  0  0  0  0
   13.3650  -10.0238    0.0000 C   0  0  0  0  0  0  0  0  0  0  0  0
   14.0663  -11.2613    0.0000 N   0  0  0  0  0  0  0  0  0  0  0  0
   16.2113  -10.0238    0.0000 N   0  0  0  0  0  0  0  0  0  0  0  0
   15.5100   -8.7863    0.0000 O   0  0  0  0  0  0  0  0  0  0  0  0
   13.3650  -10.8488    0.0000 C   0  0  0  0  0  0  0  0  0  0  0  0
  1  2  2  0  0  0  0
  1  3  1  0  0  0  0
  1  4  1  0  0  0  0
  2  5  1  0  0  0  0
  3  6  2  0  0  0  0
  4  7  1  0  0  0  0
  4  8  2  0  0  0  0
  5  9  2  0  0  0  0
  6  9  1  0  0  0  0
M  END
