# Supplementary material for: Thermodynamics and H2 Transfer in a Methanogenic, Syntrophic Community
Source: PLoS Comput Biol. 2015 Jul 6;11(7):e1004364. doi: 10.1371/journal.pcbi.1004364 (PMC4509577; doi:10.1371/journal.pcbi.1004364)
Supplement: S2 File — (ZIP) [file pcbi.1004364.s009.zip › c00155.mol]

 
  Mrv0541 07311312292D          
 
  8  7  0  0  1  0            999 V2000
   11.1790   -8.9102    0.0000 O   0  5  0  0  0  0  0  0  0  0  0  0
   11.8935   -8.4977    0.0000 C   0  0  0  0  0  0  0  0  0  0  0  0
   12.6080   -8.9102    0.0000 C   0  0  2  0  0  0  0  0  0  0  0  0
   13.3225   -8.4977    0.0000 C   0  0  0  0  0  0  0  0  0  0  0  0
   14.0369   -8.9102    0.0000 C   0  0  0  0  0  0  0  0  0  0  0  0
   14.7514   -8.4977    0.0000 S   0  0  0  0  0  0  0  0  0  0  0  0
   11.8935   -7.6728    0.0000 O   0  0  0  0  0  0  0  0  0  0  0  0
   12.6080   -9.7351    0.0000 N   0  3  0  0  0  0  0  0  0  0  0  0
  1  2  1  0  0  0  0
  3  2  1  0  0  0  0
  3  4  1  0  0  0  0
  4  5  1  0  0  0  0
  5  6  1  0  0  0  0
  2  7  2  0  0  0  0
  3  8  1  6  0  0  0
M  CHG  2   1  -1   8   1
M  END
