# Supplementary material for: Thermodynamics and H2 Transfer in a Methanogenic, Syntrophic Community
Source: PLoS Comput Biol. 2015 Jul 6;11(7):e1004364. doi: 10.1371/journal.pcbi.1004364 (PMC4509577; doi:10.1371/journal.pcbi.1004364)
Supplement: S2 File — (ZIP) [file pcbi.1004364.s009.zip › c00156.mol]

 
  Mrv0541 07311312292D          
 
 10 10  0  0  0  0            999 V2000
   15.0738   -8.6875    0.0000 C   0  0  0  0  0  0  0  0  0  0  0  0
   15.0701   -7.8662    0.0000 C   0  0  0  0  0  0  0  0  0  0  0  0
   14.3618   -9.0982    0.0000 C   0  0  0  0  0  0  0  0  0  0  0  0
   15.7934   -9.0982    0.0000 C   0  0  0  0  0  0  0  0  0  0  0  0
   14.3618   -7.4592    0.0000 O   0  5  0  0  0  0  0  0  0  0  0  0
   15.7783   -7.4555    0.0000 O   0  0  0  0  0  0  0  0  0  0  0  0
   14.3618   -9.9232    0.0000 C   0  0  0  0  0  0  0  0  0  0  0  0
   15.7934   -9.9232    0.0000 C   0  0  0  0  0  0  0  0  0  0  0  0
   15.0738  -10.3452    0.0000 C   0  0  0  0  0  0  0  0  0  0  0  0
   15.0701  -11.1628    0.0000 O   0  0  0  0  0  0  0  0  0  0  0  0
  1  2  1  0  0  0  0
  1  3  2  0  0  0  0
  1  4  1  0  0  0  0
  2  5  1  0  0  0  0
  2  6  2  0  0  0  0
  3  7  1  0  0  0  0
  4  8  2  0  0  0  0
  7  9  2  0  0  0  0
  9 10  1  0  0  0  0
  8  9  1  0  0  0  0
M  CHG  1   5  -1
M  END
