# Supplementary material for: Thermodynamics and H2 Transfer in a Methanogenic, Syntrophic Community
Source: PLoS Comput Biol. 2015 Jul 6;11(7):e1004364. doi: 10.1371/journal.pcbi.1004364 (PMC4509577; doi:10.1371/journal.pcbi.1004364)
Supplement: S2 File — (ZIP) [file pcbi.1004364.s009.zip › c00158.mol]

 
  Mrv0541 07311312292D          
 
 13 12  0  0  0  0            999 V2000
    8.4562  -13.3650    0.0000 O   0  5  0  0  0  0  0  0  0  0  0  0
    9.1707  -12.9525    0.0000 C   0  0  0  0  0  0  0  0  0  0  0  0
    9.8852  -13.3650    0.0000 C   0  0  0  0  0  0  0  0  0  0  0  0
   10.5997  -12.9525    0.0000 C   0  0  0  0  0  0  0  0  0  0  0  0
   11.3141  -13.3650    0.0000 C   0  0  0  0  0  0  0  0  0  0  0  0
   12.0286  -12.9525    0.0000 C   0  0  0  0  0  0  0  0  0  0  0  0
   12.7431  -13.3650    0.0000 O   0  5  0  0  0  0  0  0  0  0  0  0
    9.1707  -12.1276    0.0000 O   0  0  0  0  0  0  0  0  0  0  0  0
   12.0286  -12.2102    0.0000 O   0  0  0  0  0  0  0  0  0  0  0  0
   10.5997  -12.1275    0.0000 C   0  0  0  0  0  0  0  0  0  0  0  0
   11.3153  -11.6318    0.0000 O   0  5  0  0  0  0  0  0  0  0  0  0
    9.8864  -11.6332    0.0000 O   0  0  0  0  0  0  0  0  0  0  0  0
   10.8132  -13.9144    0.0000 O   0  0  0  0  0  0  0  0  0  0  0  0
  1  2  1  0  0  0  0
  2  3  1  0  0  0  0
  3  4  1  0  0  0  0
  4  5  1  0  0  0  0
  5  6  1  0  0  0  0
  6  7  1  0  0  0  0
  2  8  2  0  0  0  0
  6  9  2  0  0  0  0
  4 10  1  0  0  0  0
 10 11  1  0  0  0  0
 10 12  2  0  0  0  0
  4 13  1  0  0  0  0
M  CHG  3   1  -1   7  -1  11  -1
M  END
