# Supplementary material for: Thermodynamics and H2 Transfer in a Methanogenic, Syntrophic Community
Source: PLoS Comput Biol. 2015 Jul 6;11(7):e1004364. doi: 10.1371/journal.pcbi.1004364 (PMC4509577; doi:10.1371/journal.pcbi.1004364)
Supplement: S2 File — (ZIP) [file pcbi.1004364.s009.zip › c00166.mol]

 
  Mrv0541 07311312302D          
 
 12 12  0  0  0  0            999 V2000
   17.2363  -10.5998    0.0000 C   0  0  0  0  0  0  0  0  0  0  0  0
   17.2438  -11.4204    0.0000 C   0  0  0  0  0  0  0  0  0  0  0  0
   17.9503  -10.1757    0.0000 C   0  0  0  0  0  0  0  0  0  0  0  0
   17.9663  -11.8306    0.0000 C   0  0  0  0  0  0  0  0  0  0  0  0
   18.6728  -10.5859    0.0000 C   0  0  0  0  0  0  0  0  0  0  0  0
   18.6813  -11.4201    0.0000 C   0  0  0  0  0  0  0  0  0  0  0  0
   16.5274  -10.1883    0.0000 C   0  0  0  0  0  0  0  0  0  0  0  0
   15.8129  -10.6008    0.0000 C   0  0  0  0  0  0  0  0  0  0  0  0
   15.0985  -10.1883    0.0000 C   0  0  0  0  0  0  0  0  0  0  0  0
   14.3841  -10.6008    0.0000 O   0  5  0  0  0  0  0  0  0  0  0  0
   15.8129  -11.4257    0.0000 O   0  0  0  0  0  0  0  0  0  0  0  0
   15.0985   -9.3634    0.0000 O   0  0  0  0  0  0  0  0  0  0  0  0
  1  2  2  0  0  0  0
  1  3  1  0  0  0  0
  2  4  1  0  0  0  0
  3  5  2  0  0  0  0
  4  6  2  0  0  0  0
  5  6  1  0  0  0  0
  1  7  1  0  0  0  0
  7  8  1  0  0  0  0
  8  9  1  0  0  0  0
  9 10  1  0  0  0  0
  8 11  2  0  0  0  0
  9 12  2  0  0  0  0
M  CHG  1  10  -1
M  END
