# Supplementary material for: Thermodynamics and H2 Transfer in a Methanogenic, Syntrophic Community
Source: PLoS Comput Biol. 2015 Jul 6;11(7):e1004364. doi: 10.1371/journal.pcbi.1004364 (PMC4509577; doi:10.1371/journal.pcbi.1004364)
Supplement: S2 File — (ZIP) [file pcbi.1004364.s009.zip › c00167.mol]

 
  Mrv0541 07311312302D          
 
 37 39  0  0  1  0            999 V2000
   17.0663  -10.9547    0.0000 C   0  0  2  0  0  0  0  0  0  0  0  0
   17.5411   -9.6151    0.0000 N   0  0  0  0  0  0  0  0  0  0  0  0
   16.3927  -10.4627    0.0000 O   0  0  0  0  0  0  0  0  0  0  0  0
   16.8241  -11.7228    0.0000 C   0  0  1  0  0  0  0  0  0  0  0  0
   16.8334   -9.1913    0.0000 C   0  0  0  0  0  0  0  0  0  0  0  0
   18.2676   -9.1913    0.0000 C   0  0  0  0  0  0  0  0  0  0  0  0
   15.7343  -10.9395    0.0000 C   0  0  1  0  0  0  0  0  0  0  0  0
   15.9991  -11.7228    0.0000 C   0  0  1  0  0  0  0  0  0  0  0  0
   17.3084  -12.3888    0.0000 O   0  0  0  0  0  0  0  0  0  0  0  0
   16.8334   -8.3589    0.0000 N   0  0  0  0  0  0  0  0  0  0  0  0
   16.1183   -9.6000    0.0000 O   0  0  0  0  0  0  0  0  0  0  0  0
   18.2676   -8.3589    0.0000 C   0  0  0  0  0  0  0  0  0  0  0  0
   14.9511  -10.6898    0.0000 C   0  0  0  0  0  0  0  0  0  0  0  0
   15.5186  -12.3926    0.0000 O   0  0  0  0  0  0  0  0  0  0  0  0
   17.5449   -7.9464    0.0000 C   0  0  0  0  0  0  0  0  0  0  0  0
   14.7769   -9.8839    0.0000 O   0  0  0  0  0  0  0  0  0  0  0  0
   17.5411   -7.2517    0.0000 O   0  0  0  0  0  0  0  0  0  0  0  0
   13.9520   -9.8839    0.0000 P   0  0  0  0  0  0  0  0  0  0  0  0
   13.1272   -9.8839    0.0000 O   0  0  0  0  0  0  0  0  0  0  0  0
   13.9520   -9.0168    0.0000 O   0  5  0  0  0  0  0  0  0  0  0  0
   13.9483  -10.7470    0.0000 O   0  0  0  0  0  0  0  0  0  0  0  0
   12.3060   -9.8839    0.0000 P   0  0  0  0  0  0  0  0  0  0  0  0
   11.4811   -9.8800    0.0000 O   0  0  0  0  0  0  0  0  0  0  0  0
   12.3060   -9.0168    0.0000 O   0  5  0  0  0  0  0  0  0  0  0  0
   12.3060  -10.7470    0.0000 O   0  0  0  0  0  0  0  0  0  0  0  0
   10.6600   -9.8800    0.0000 C   0  0  1  0  0  0  0  0  0  0  0  0
   10.2476   -9.1611    0.0000 O   0  0  0  0  0  0  0  0  0  0  0  0
   10.2476  -10.6028    0.0000 C   0  0  1  0  0  0  0  0  0  0  0  0
    9.4150   -9.1687    0.0000 C   0  0  1  0  0  0  0  0  0  0  0  0
    9.4226  -10.6066    0.0000 C   0  0  2  0  0  0  0  0  0  0  0  0
   10.6600  -11.3141    0.0000 O   0  0  0  0  0  0  0  0  0  0  0  0
    8.9988   -9.8915    0.0000 C   0  0  2  0  0  0  0  0  0  0  0  0
    8.9988   -8.4573    0.0000 C   0  0  0  0  0  0  0  0  0  0  0  0
    9.0178  -11.3217    0.0000 O   0  0  0  0  0  0  0  0  0  0  0  0
    8.1778   -9.8952    0.0000 O   0  0  0  0  0  0  0  0  0  0  0  0
    9.4037   -7.7421    0.0000 O   0  5  0  0  0  0  0  0  0  0  0  0
    8.1739   -8.4648    0.0000 O   0  0  0  0  0  0  0  0  0  0  0  0
  1  2  1  1  0  0  0
  1  3  1  0  0  0  0
  4  1  1  0  0  0  0
  2  5  1  0  0  0  0
  2  6  1  0  0  0  0
  7  3  1  0  0  0  0
  4  8  1  0  0  0  0
  4  9  1  6  0  0  0
  5 10  1  0  0  0  0
  5 11  2  0  0  0  0
  6 12  2  0  0  0  0
  7 13  1  1  0  0  0
  8 14  1  6  0  0  0
 10 15  1  0  0  0  0
 13 16  1  0  0  0  0
 15 17  2  0  0  0  0
 16 18  1  0  0  0  0
 18 19  1  0  0  0  0
 18 20  1  0  0  0  0
 18 21  2  0  0  0  0
 19 22  1  0  0  0  0
 22 23  1  0  0  0  0
 22 24  1  0  0  0  0
 22 25  2  0  0  0  0
 26 23  1  6  0  0  0
 26 27  1  0  0  0  0
 28 26  1  0  0  0  0
 29 27  1  0  0  0  0
 28 30  1  0  0  0  0
 28 31  1  6  0  0  0
 32 29  1  0  0  0  0
 29 33  1  1  0  0  0
 30 34  1  1  0  0  0
 32 35  1  6  0  0  0
 33 36  1  0  0  0  0
 33 37  2  0  0  0  0
  8  7  1  0  0  0  0
 12 15  1  0  0  0  0
 30 32  1  0  0  0  0
M  CHG  3  20  -1  24  -1  36  -1
M  END
