# Supplementary material for: Thermodynamics and H2 Transfer in a Methanogenic, Syntrophic Community
Source: PLoS Comput Biol. 2015 Jul 6;11(7):e1004364. doi: 10.1371/journal.pcbi.1004364 (PMC4509577; doi:10.1371/journal.pcbi.1004364)
Supplement: S2 File — (ZIP) [file pcbi.1004364.s009.zip › c00168.mol]

 
  Mrv0541 07311312302D          
 
  7  6  0  0  0  0            999 V2000
   15.7547  -12.1374    0.0000 C   0  0  0  0  0  0  0  0  0  0  0  0
   16.4523  -11.7044    0.0000 C   0  0  0  0  0  0  0  0  0  0  0  0
   15.0281  -11.7467    0.0000 C   0  0  0  0  0  0  0  0  0  0  0  0
   15.7371  -12.9597    0.0000 O   0  0  0  0  0  0  0  0  0  0  0  0
   17.1822  -12.0929    0.0000 O   0  5  0  0  0  0  0  0  0  0  0  0
   16.4297  -10.8767    0.0000 O   0  0  0  0  0  0  0  0  0  0  0  0
   14.3110  -12.2189    0.0000 O   0  0  0  0  0  0  0  0  0  0  0  0
  1  2  1  0  0  0  0
  1  3  1  0  0  0  0
  1  4  2  0  0  0  0
  2  5  1  0  0  0  0
  2  6  2  0  0  0  0
  3  7  1  0  0  0  0
M  CHG  1   5  -1
M  END
