# Supplementary material for: Thermodynamics and H2 Transfer in a Methanogenic, Syntrophic Community
Source: PLoS Comput Biol. 2015 Jul 6;11(7):e1004364. doi: 10.1371/journal.pcbi.1004364 (PMC4509577; doi:10.1371/journal.pcbi.1004364)
Supplement: S2 File — (ZIP) [file pcbi.1004364.s009.zip › c00169.mol]

 
  Mrv0541 07311312302D          
 
  8  7  0  0  0  0            999 V2000
   13.7095   -9.7531    0.0000 P   0  0  0  0  0  0  0  0  0  0  0  0
   12.8845   -9.7570    0.0000 O   0  0  0  0  0  0  0  0  0  0  0  0
   14.5649   -9.7494    0.0000 O   0  5  0  0  0  0  0  0  0  0  0  0
   13.7058   -8.9433    0.0000 O   0  5  0  0  0  0  0  0  0  0  0  0
   13.7133  -10.5966    0.0000 O   0  0  0  0  0  0  0  0  0  0  0  0
   12.1729   -9.3481    0.0000 C   0  0  0  0  0  0  0  0  0  0  0  0
   11.4576   -9.7570    0.0000 N   0  0  0  0  0  0  0  0  0  0  0  0
   12.1729   -8.5231    0.0000 O   0  0  0  0  0  0  0  0  0  0  0  0
  1  2  1  0  0  0  0
  1  3  1  0  0  0  0
  1  4  1  0  0  0  0
  1  5  2  0  0  0  0
  2  6  1  0  0  0  0
  6  7  1  0  0  0  0
  6  8  2  0  0  0  0
M  CHG  2   3  -1   4  -1
M  END
