# Supplementary material for: Thermodynamics and H2 Transfer in a Methanogenic, Syntrophic Community
Source: PLoS Comput Biol. 2015 Jul 6;11(7):e1004364. doi: 10.1371/journal.pcbi.1004364 (PMC4509577; doi:10.1371/journal.pcbi.1004364)
Supplement: S2 File — (ZIP) [file pcbi.1004364.s009.zip › c00179.mol]

 
  Mrv0541 07311312302D          
 
  9  8  0  0  0  0            999 V2000
   15.7818  -15.6137    0.0000 C   0  0  0  0  0  0  0  0  0  0  0  0
   16.6195  -15.1999    0.0000 N   0  0  0  0  0  0  0  0  0  0  0  0
   15.0682  -15.1999    0.0000 C   0  0  0  0  0  0  0  0  0  0  0  0
   17.2957  -15.6137    0.0000 C   0  0  0  0  0  0  0  0  0  0  0  0
   14.3506  -15.6137    0.0000 C   0  0  0  0  0  0  0  0  0  0  0  0
   18.0094  -15.1999    0.0000 N   0  0  0  0  0  0  0  0  0  0  0  0
   17.2957  -16.4825    0.0000 N   0  3  0  0  0  0  0  0  0  0  0  0
   13.6369  -15.1999    0.0000 C   0  0  0  0  0  0  0  0  0  0  0  0
   12.9194  -15.6137    0.0000 N   0  3  0  0  0  0  0  0  0  0  0  0
  1  2  1  0  0  0  0
  1  3  1  0  0  0  0
  2  4  1  0  0  0  0
  3  5  1  0  0  0  0
  4  6  1  0  0  0  0
  4  7  2  0  0  0  0
  5  8  1  0  0  0  0
  8  9  1  0  0  0  0
M  CHG  2   7   1   9   1
M  END
