# Supplementary material for: Thermodynamics and H2 Transfer in a Methanogenic, Syntrophic Community
Source: PLoS Comput Biol. 2015 Jul 6;11(7):e1004364. doi: 10.1371/journal.pcbi.1004364 (PMC4509577; doi:10.1371/journal.pcbi.1004364)
Supplement: S2 File — (ZIP) [file pcbi.1004364.s009.zip › c00182.mol]

  Mrv0541 07311317262D          
 
 12 12  0  0  1  0            999 V2000
   11.7137  -12.0111    0.0000 O   0  0  0  0  0  0  0  0  0  0  0  0
   10.9293  -11.7444    0.0000 C   0  0  1  0  0  0  0  0  0  0  0  0
   10.6229  -10.9757    0.0000 O   0  0  0  0  0  0  0  0  0  0  0  0
   10.3984  -12.4125    0.0000 C   0  0  1  0  0  0  0  0  0  0  0  0
    9.7884  -10.8702    0.0000 C   0  0  1  0  0  0  0  0  0  0  0  0
    9.5929  -12.3015    0.0000 C   0  0  2  0  0  0  0  0  0  0  0  0
   10.7908  -13.0196    0.0000 O   0  0  0  0  0  0  0  0  0  0  0  0
    9.2734  -11.5409    0.0000 C   0  0  2  0  0  0  0  0  0  0  0  0
    9.2963  -10.2788    0.0000 C   0  0  0  0  0  0  0  0  0  0  0  0
    9.0833  -12.9644    0.0000 O   0  0  0  0  0  0  0  0  0  0  0  0
    8.4519  -11.4485    0.0000 O   0  0  0  0  0  0  0  0  0  0  0  0
    9.5619   -9.7706    0.0000 O   0  0  0  0  0  0  0  0  0  0  0  0
  2  1  1  6  0  0  0
  2  3  1  0  0  0  0
  2  4  1  0  0  0  0
  3  5  1  0  0  0  0
  4  6  1  0  0  0  0
  4  7  1  6  0  0  0
  5  8  1  0  0  0  0
  5  9  1  1  0  0  0
  6 10  1  1  0  0  0
  8 11  1  6  0  0  0
  9 12  1  0  0  0  0
  6  8  1  0  0  0  0
M  END
