# Supplementary material for: Thermodynamics and H2 Transfer in a Methanogenic, Syntrophic Community
Source: PLoS Comput Biol. 2015 Jul 6;11(7):e1004364. doi: 10.1371/journal.pcbi.1004364 (PMC4509577; doi:10.1371/journal.pcbi.1004364)
Supplement: S2 File — (ZIP) [file pcbi.1004364.s009.zip › c00183.mol]

 
  Mrv0541 07311312302D          
 
  8  7  0  0  1  0            999 V2000
   14.6656  -11.2582    0.0000 C   0  0  1  0  0  0  0  0  0  0  0  0
   15.3836  -10.8475    0.0000 C   0  0  0  0  0  0  0  0  0  0  0  0
   13.9476  -10.8372    0.0000 C   0  0  0  0  0  0  0  0  0  0  0  0
   14.6622  -12.0867    0.0000 N   0  3  0  0  0  0  0  0  0  0  0  0
   16.0948  -11.2651    0.0000 C   0  0  0  0  0  0  0  0  0  0  0  0
   15.3871  -10.0225    0.0000 C   0  0  0  0  0  0  0  0  0  0  0  0
   13.2330  -11.2479    0.0000 O   0  5  0  0  0  0  0  0  0  0  0  0
   13.9510  -10.0155    0.0000 O   0  0  0  0  0  0  0  0  0  0  0  0
  1  2  1  0  0  0  0
  1  3  1  0  0  0  0
  1  4  1  6  0  0  0
  2  5  1  0  0  0  0
  2  6  1  0  0  0  0
  3  7  1  0  0  0  0
  3  8  2  0  0  0  0
M  CHG  2   4   1   7  -1
M  END
