# Supplementary material for: Thermodynamics and H2 Transfer in a Methanogenic, Syntrophic Community
Source: PLoS Comput Biol. 2015 Jul 6;11(7):e1004364. doi: 10.1371/journal.pcbi.1004364 (PMC4509577; doi:10.1371/journal.pcbi.1004364)
Supplement: S2 File — (ZIP) [file pcbi.1004364.s009.zip › c00184.mol]

 
  Mrv0541 07311312302D          
 
  6  5  0  0  0  0            999 V2000
   15.6994  -11.7873    0.0000 C   0  0  0  0  0  0  0  0  0  0  0  0
   16.4110  -11.3698    0.0000 C   0  0  0  0  0  0  0  0  0  0  0  0
   14.9835  -11.3799    0.0000 C   0  0  0  0  0  0  0  0  0  0  0  0
   15.7038  -12.6123    0.0000 O   0  0  0  0  0  0  0  0  0  0  0  0
   17.1235  -11.7808    0.0000 O   0  0  0  0  0  0  0  0  0  0  0  0
   14.2718  -11.7974    0.0000 O   0  0  0  0  0  0  0  0  0  0  0  0
  1  2  1  0  0  0  0
  1  3  1  0  0  0  0
  1  4  2  0  0  0  0
  2  5  1  0  0  0  0
  3  6  1  0  0  0  0
M  END
