# Supplementary material for: Thermodynamics and H2 Transfer in a Methanogenic, Syntrophic Community
Source: PLoS Comput Biol. 2015 Jul 6;11(7):e1004364. doi: 10.1371/journal.pcbi.1004364 (PMC4509577; doi:10.1371/journal.pcbi.1004364)
Supplement: S2 File — (ZIP) [file pcbi.1004364.s009.zip › c00194.mol]

  Mrv0541 09121315022D          
 
109119  0  0  1  0            999 V2000
   12.7074  -10.2359    0.0000 Co  0  3  0  0  0  0  0  0  0  0  0  0
   11.8249   -9.3984    0.0000 N   0  0  0  0  0  0  0  0  0  0  0  0
   11.8249  -11.1632    0.0000 N   0  0  0  0  0  0  0  0  0  0  0  0
   13.6196   -9.4283    0.0000 N   0  0  0  0  0  0  0  0  0  0  0  0
   13.5997  -11.1432    0.0000 N   0  0  0  0  0  0  0  0  0  0  0  0
   14.1110  -16.9583    0.0000 N   0  0  0  0  0  0  0  0  0  0  0  0
   11.0124   -9.5279    0.0000 C   0  0  1  0  0  0  0  0  0  0  0  0
   11.9695   -8.5908    0.0000 C   0  0  0  0  0  0  0  0  0  0  0  0
   11.0124  -11.0435    0.0000 C   0  0  0  0  0  0  0  0  0  0  0  0
   11.9595  -11.9757    0.0000 C   0  0  0  0  0  0  0  0  0  0  0  0
   13.4451   -8.6157    0.0000 C   0  0  0  0  0  0  0  0  0  0  0  0
   14.4472   -9.5031    0.0000 C   0  0  0  0  0  0  0  0  0  0  0  0
   13.4551  -11.9458    0.0000 C   0  0  0  0  0  0  0  0  0  0  0  0
   14.4272  -11.0335    0.0000 C   0  0  0  0  0  0  0  0  0  0  0  0
   14.8838  -17.2026    0.0000 C   0  0  0  0  0  0  0  0  0  0  0  0
   13.6374  -17.6164    0.0000 C   0  0  0  0  0  0  0  0  0  0  0  0
   10.6384   -8.7851    0.0000 C   0  0  2  0  0  0  0  0  0  0  0  0
   10.2047   -9.7474    0.0000 C   0  0  0  0  0  0  0  0  0  0  0  0
   11.2317   -8.2068    0.0000 C   0  0  2  0  0  0  0  0  0  0  0  0
   12.7123   -8.3117    0.0000 C   0  0  0  0  0  0  0  0  0  0  0  0
   10.6384  -11.7763    0.0000 C   0  0  1  0  0  0  0  0  0  0  0  0
   11.2317  -12.3597    0.0000 C   0  0  1  0  0  0  0  0  0  0  0  0
   12.7123  -12.2649    0.0000 C   0  0  0  0  0  0  0  0  0  0  0  0
   14.1631   -8.2068    0.0000 C   0  0  2  0  0  0  0  0  0  0  0  0
   14.7762   -8.7503    0.0000 C   0  0  2  0  0  0  0  0  0  0  0  0
   14.7513  -10.2659    0.0000 C   0  0  0  0  0  0  0  0  0  0  0  0
   14.1730  -12.3398    0.0000 C   0  0  2  0  0  0  0  0  0  0  0  0
   14.7762  -11.7763    0.0000 C   0  0  0  0  0  0  0  0  0  0  0  0
   14.8787  -18.0152    0.0000 C   0  0  0  0  0  0  0  0  0  0  0  0
   15.5817  -16.8037    0.0000 C   0  0  0  0  0  0  0  0  0  0  0  0
   14.1110  -18.2694    0.0000 N   0  0  0  0  0  0  0  0  0  0  0  0
    8.7468   -8.7802    0.0000 C   0  0  0  0  0  0  0  0  0  0  0  0
   10.4190   -7.9826    0.0000 C   0  0  0  0  0  0  0  0  0  0  0  0
   11.2466   -7.3843    0.0000 C   0  0  0  0  0  0  0  0  0  0  0  0
   12.7074   -7.4790    0.0000 C   0  0  0  0  0  0  0  0  0  0  0  0
    9.7510  -11.8611    0.0000 C   0  0  0  0  0  0  0  0  0  0  0  0
   10.9893  -13.8280    0.0000 C   0  0  0  0  0  0  0  0  0  0  0  0
   11.8285  -14.1909    0.0000 C   0  0  0  0  0  0  0  0  0  0  0  0
   12.7074  -13.0875    0.0000 C   0  0  0  0  0  0  0  0  0  0  0  0
   14.1580   -7.3744    0.0000 C   0  0  0  0  0  0  0  0  0  0  0  0
   13.2259   -6.6446    0.0000 C   0  0  0  0  0  0  0  0  0  0  0  0
   15.6038   -8.7453    0.0000 C   0  0  0  0  0  0  0  0  0  0  0  0
   14.2578  -13.1622    0.0000 C   0  0  0  0  0  0  0  0  0  0  0  0
   15.5738  -11.5670    0.0000 C   0  0  0  0  0  0  0  0  0  0  0  0
   15.0802  -12.5540    0.0000 C   0  0  0  0  0  0  0  0  0  0  0  0
   15.5817  -18.4190    0.0000 C   0  0  0  0  0  0  0  0  0  0  0  0
   16.2847  -17.2026    0.0000 C   0  0  0  0  0  0  0  0  0  0  0  0
   10.3979  -19.7191    0.0000 C   0  0  2  0  0  0  0  0  0  0  0  0
    8.3430   -8.0673    0.0000 C   0  0  0  0  0  0  0  0  0  0  0  0
   10.5388   -6.9706    0.0000 C   0  0  0  0  0  0  0  0  0  0  0  0
    9.4618  -12.6238    0.0000 C   0  0  0  0  0  0  0  0  0  0  0  0
   10.1784  -14.0558    0.0000 C   0  0  0  0  0  0  0  0  0  0  0  0
   14.8709   -6.9606    0.0000 C   0  0  0  0  0  0  0  0  0  0  0  0
   16.0027   -8.0274    0.0000 C   0  0  0  0  0  0  0  0  0  0  0  0
   15.0055  -13.5012    0.0000 C   0  0  0  0  0  0  0  0  0  0  0  0
   16.2847  -18.0152    0.0000 C   0  0  0  0  0  0  0  0  0  0  0  0
   16.9876  -16.8037    0.0000 C   0  0  0  0  0  0  0  0  0  0  0  0
   10.1536  -18.9414    0.0000 C   0  0  1  0  0  0  0  0  0  0  0  0
    9.6948  -20.1179    0.0000 O   0  0  0  0  0  0  0  0  0  0  0  0
    7.5204   -8.0573    0.0000 N   0  0  0  0  0  0  0  0  0  0  0  0
    8.7568   -7.3593    0.0000 O   0  0  0  0  0  0  0  0  0  0  0  0
   10.5487   -6.1431    0.0000 C   0  0  0  0  0  0  0  0  0  0  0  0
    8.6493  -12.7584    0.0000 N   0  0  0  0  0  0  0  0  0  0  0  0
    9.9805  -13.2520    0.0000 O   0  0  0  0  0  0  0  0  0  0  0  0
   10.1735  -14.8834    0.0000 C   0  0  0  0  0  0  0  0  0  0  0  0
   14.8660   -6.1331    0.0000 N   0  0  0  0  0  0  0  0  0  0  0  0
   15.5889   -7.3693    0.0000 O   0  0  0  0  0  0  0  0  0  0  0  0
   16.8302   -8.0225    0.0000 C   0  0  0  0  0  0  0  0  0  0  0  0
   15.0854  -14.3188    0.0000 C   0  0  0  0  0  0  0  0  0  0  0  0
   16.9876  -18.4190    0.0000 C   0  0  0  0  0  0  0  0  0  0  0  0
    9.3360  -18.9314    0.0000 C   0  0  1  0  0  0  0  0  0  0  0  0
   10.6371  -18.2933    0.0000 O   0  0  0  0  0  0  0  0  0  0  0  0
    9.0867  -19.6991    0.0000 C   0  0  1  0  0  0  0  0  0  0  0  0
    9.8359   -5.7291    0.0000 N   0  0  0  0  0  0  0  0  0  0  0  0
   11.2666   -5.7391    0.0000 O   0  0  0  0  0  0  0  0  0  0  0  0
    9.4606  -15.2972    0.0000 N   0  0  0  0  0  0  0  0  0  0  0  0
   10.8764  -15.3022    0.0000 O   0  0  0  0  0  0  0  0  0  0  0  0
   17.2390   -7.3045    0.0000 N   0  0  0  0  0  0  0  0  0  0  0  0
   17.2488   -8.7403    0.0000 O   0  0  0  0  0  0  0  0  0  0  0  0
   14.4124  -14.7924    0.0000 N   0  0  0  0  0  0  0  0  0  0  0  0
   15.8430  -14.6629    0.0000 O   0  0  0  0  0  0  0  0  0  0  0  0
    8.8673  -18.2684    0.0000 O   0  0  0  0  0  0  0  0  0  0  0  0
    8.2542  -19.9783    0.0000 C   0  0  0  0  0  0  0  0  0  0  0  0
    9.4606  -16.1497    0.0000 C   0  0  0  0  0  0  0  0  0  0  0  0
    7.9650  -17.8696    0.0000 P   0  0  0  0  0  0  0  0  0  0  0  0
    8.0847  -20.8358    0.0000 O   0  0  0  0  0  0  0  0  0  0  0  0
    8.7178  -16.5784    0.0000 C   0  0  2  0  0  0  0  0  0  0  0  0
    8.7227  -17.4309    0.0000 O   0  0  0  0  0  0  0  0  0  0  0  0
    7.2073  -17.4309    0.0000 O   0  5  0  0  0  0  0  0  0  0  0  0
    7.3468  -18.4877    0.0000 O   0  0  0  0  0  0  0  0  0  0  0  0
    7.9850  -16.1497    0.0000 C   0  0  0  0  0  0  0  0  0  0  0  0
   17.4225  -10.6446    0.0000 C   0  0  1  0  0  0  0  0  0  0  0  0
   18.1004  -10.1510    0.0000 O   0  0  0  0  0  0  0  0  0  0  0  0
   17.6866  -11.4422    0.0000 C   0  0  2  0  0  0  0  0  0  0  0  0
   18.7984  -10.6745    0.0000 C   0  0  2  0  0  0  0  0  0  0  0  0
   18.5341  -11.4422    0.0000 C   0  0  2  0  0  0  0  0  0  0  0  0
   17.4125  -12.2497    0.0000 O   0  0  0  0  0  0  0  0  0  0  0  0
   19.5860  -10.4202    0.0000 N   0  0  0  0  0  0  0  0  0  0  0  0
   18.9380  -12.1402    0.0000 O   0  0  0  0  0  0  0  0  0  0  0  0
   20.2392  -10.8738    0.0000 C   0  0  0  0  0  0  0  0  0  0  0  0
   19.8802   -9.5627    0.0000 C   0  0  0  0  0  0  0  0  0  0  0  0
   20.9969  -10.3155    0.0000 C   0  0  0  0  0  0  0  0  0  0  0  0
   20.3189  -11.7463    0.0000 N   0  0  0  0  0  0  0  0  0  0  0  0
   20.7676   -9.5678    0.0000 N   0  0  0  0  0  0  0  0  0  0  0  0
   21.7697  -10.6594    0.0000 C   0  0  0  0  0  0  0  0  0  0  0  0
   21.1364  -12.1052    0.0000 C   0  0  0  0  0  0  0  0  0  0  0  0
   21.8693  -11.5668    0.0000 N   0  0  0  0  0  0  0  0  0  0  0  0
   22.4476  -10.1510    0.0000 N   0  0  0  0  0  0  0  0  0  0  0  0
   16.5450   -9.8049    0.0000 C   0  0  0  0  0  0  0  0  0  0  0  0
  1  3  1  0  0  0  0
  7  2  1  0  0  0  0
  2  8  2  0  0  0  0
  3  9  1  0  0  0  0
  3 10  1  0  0  0  0
  4 11  1  0  0  0  0
  4 12  2  0  0  0  0
  5 13  2  0  0  0  0
  5 14  1  0  0  0  0
  6 15  1  0  0  0  0
  6 16  2  0  0  0  0
  7 17  1  0  0  0  0
  7 18  1  6  0  0  0
 19  8  1  0  0  0  0
  8 20  1  0  0  0  0
 21  9  1  0  0  0  0
 22 10  1  0  0  0  0
 10 23  2  0  0  0  0
 24 11  1  0  0  0  0
 25 12  1  0  0  0  0
 26 12  1  4  0  0  0
 27 13  1  0  0  0  0
 14 28  1  0  0  0  0
 15 29  1  0  0  0  0
 15 30  2  0  0  0  0
 16 31  1  0  0  0  0
 17 32  1  1  0  0  0
 17 33  1  6  0  0  0
 19 34  1  6  0  0  0
 20 35  1  4  0  0  0
 21 36  1  1  0  0  0
 22 37  1  6  0  0  0
 22 38  1  1  0  0  0
 23 39  1  4  0  0  0
 24 40  1  1  0  0  0
 24 41  1  6  0  0  0
 25 42  1  6  0  0  0
 27 43  1  6  0  0  0
 28 44  1  0  0  0  0
 28 45  1  0  0  0  0
 29 46  2  0  0  0  0
 30 47  1  0  0  0  0
 48 31  1  1  0  0  0
 32 49  1  0  0  0  0
 34 50  1  0  0  0  0
 36 51  1  0  0  0  0
 37 52  1  0  0  0  0
 40 53  1  0  0  0  0
 42 54  1  0  0  0  0
 43 55  1  0  0  0  0
 46 56  1  0  0  0  0
 47 57  1  0  0  0  0
 58 48  1  0  0  0  0
 48 59  1  0  0  0  0
 49 60  1  0  0  0  0
 49 61  2  0  0  0  0
 50 62  1  0  0  0  0
 51 63  1  0  0  0  0
 51 64  2  0  0  0  0
 52 65  1  0  0  0  0
 53 66  1  0  0  0  0
 53 67  2  0  0  0  0
 54 68  1  0  0  0  0
 55 69  1  0  0  0  0
 56 70  1  0  0  0  0
 58 71  1  0  0  0  0
 58 72  1  1  0  0  0
 73 59  1  0  0  0  0
 62 74  1  0  0  0  0
 62 75  2  0  0  0  0
 65 76  1  0  0  0  0
 65 77  2  0  0  0  0
 68 78  1  0  0  0  0
 68 79  2  0  0  0  0
 69 80  1  0  0  0  0
 69 81  2  0  0  0  0
 71 82  1  1  0  0  0
 73 83  1  6  0  0  0
 76 84  1  0  0  0  0
 82 85  1  0  0  0  0
 83 86  1  0  0  0  0
 87 84  1  0  0  0  0
 85 88  1  0  0  0  0
 85 89  1  0  0  0  0
 85 90  2  0  0  0  0
 87 91  1  6  0  0  0
  7  9  1  0  0  0  0
 11 20  2  0  0  0  0
 13 23  1  0  0  0  0
 14 26  2  0  0  0  0
 17 19  1  0  0  0  0
 21 22  1  0  0  0  0
 24 25  1  0  0  0  0
 27 28  1  0  0  0  0
 29 31  1  0  0  0  0
 47 56  2  0  0  0  0
 71 73  1  0  0  0  0
 87 88  1  0  0  0  0
 92 93  1  0  0  0  0
 94 92  1  0  0  0  0
 95 93  1  0  0  0  0
 94 96  1  0  0  0  0
 94 97  1  6  0  0  0
 95 98  1  1  0  0  0
 96 99  1  6  0  0  0
 98100  1  0  0  0  0
 98101  1  0  0  0  0
100102  1  0  0  0  0
100103  2  0  0  0  0
101104  2  0  0  0  0
102105  2  0  0  0  0
103106  1  0  0  0  0
105107  1  0  0  0  0
105108  1  0  0  0  0
 96 95  1  0  0  0  0
102104  1  0  0  0  0
106107  2  0  0  0  0
 92109  1  1  0  0  0
  1109  1  0  0  0  0
M  CHG  2   1   1  89  -1
M  END
