# Supplementary material for: Thermodynamics and H2 Transfer in a Methanogenic, Syntrophic Community
Source: PLoS Comput Biol. 2015 Jul 6;11(7):e1004364. doi: 10.1371/journal.pcbi.1004364 (PMC4509577; doi:10.1371/journal.pcbi.1004364)
Supplement: S2 File — (ZIP) [file pcbi.1004364.s009.zip › c00197.mol]

 
  Mrv0541 07311312312D          
 
 11 10  0  0  1  0            999 V2000
   16.2571   -9.3805    0.0000 P   0  0  0  0  0  0  0  0  0  0  0  0
   15.4627   -9.3772    0.0000 O   0  0  0  0  0  0  0  0  0  0  0  0
   17.0683   -9.3940    0.0000 O   0  5  0  0  0  0  0  0  0  0  0  0
   16.2706   -8.6098    0.0000 O   0  5  0  0  0  0  0  0  0  0  0  0
   16.2504  -10.1380    0.0000 O   0  0  0  0  0  0  0  0  0  0  0  0
   14.7458   -8.9632    0.0000 C   0  0  0  0  0  0  0  0  0  0  0  0
   14.0322   -9.3772    0.0000 C   0  0  2  0  0  0  0  0  0  0  0  0
   13.3185   -8.9632    0.0000 C   0  0  0  0  0  0  0  0  0  0  0  0
   14.0322  -10.2053    0.0000 O   0  0  0  0  0  0  0  0  0  0  0  0
   12.6016   -9.3772    0.0000 O   0  5  0  0  0  0  0  0  0  0  0  0
   13.3185   -8.1385    0.0000 O   0  0  0  0  0  0  0  0  0  0  0  0
  1  2  1  0  0  0  0
  1  3  1  0  0  0  0
  1  4  1  0  0  0  0
  1  5  2  0  0  0  0
  2  6  1  0  0  0  0
  7  6  1  0  0  0  0
  7  8  1  0  0  0  0
  7  9  1  1  0  0  0
  8 10  1  0  0  0  0
  8 11  2  0  0  0  0
M  CHG  3   3  -1   4  -1  10  -1
M  END
