# Supplementary material for: Thermodynamics and H2 Transfer in a Methanogenic, Syntrophic Community
Source: PLoS Comput Biol. 2015 Jul 6;11(7):e1004364. doi: 10.1371/journal.pcbi.1004364 (PMC4509577; doi:10.1371/journal.pcbi.1004364)
Supplement: S2 File — (ZIP) [file pcbi.1004364.s009.zip › c00198.mol]

 
  Mrv0541 07311312312D          
 
 12 12  0  0  1  0            999 V2000
   13.0373   -8.3260    0.0000 C   0  0  2  0  0  0  0  0  0  0  0  0
   12.3217   -7.9155    0.0000 C   0  0  2  0  0  0  0  0  0  0  0  0
   13.0373   -9.1546    0.0000 O   0  0  0  0  0  0  0  0  0  0  0  0
   13.7453   -7.9155    0.0000 C   0  0  0  0  0  0  0  0  0  0  0  0
   11.6099   -8.3260    0.0000 C   0  0  1  0  0  0  0  0  0  0  0  0
   12.3180   -7.0983    0.0000 O   0  0  0  0  0  0  0  0  0  0  0  0
   12.3217   -9.5726    0.0000 C   0  0  0  0  0  0  0  0  0  0  0  0
   14.4571   -8.3222    0.0000 O   0  0  0  0  0  0  0  0  0  0  0  0
   11.6099   -9.1546    0.0000 C   0  0  2  0  0  0  0  0  0  0  0  0
   10.9019   -7.9155    0.0000 O   0  0  0  0  0  0  0  0  0  0  0  0
   12.3592  -10.3937    0.0000 O   0  0  0  0  0  0  0  0  0  0  0  0
   10.8982   -9.5613    0.0000 O   0  0  0  0  0  0  0  0  0  0  0  0
  2  1  1  0  0  0  0
  1  3  1  0  0  0  0
  1  4  1  1  0  0  0
  2  5  1  0  0  0  0
  2  6  1  6  0  0  0
  3  7  1  0  0  0  0
  4  8  1  0  0  0  0
  5  9  1  0  0  0  0
  5 10  1  1  0  0  0
  7 11  2  0  0  0  0
  9 12  1  6  0  0  0
  9  7  1  0  0  0  0
M  END
