# Supplementary material for: Thermodynamics and H2 Transfer in a Methanogenic, Syntrophic Community
Source: PLoS Comput Biol. 2015 Jul 6;11(7):e1004364. doi: 10.1371/journal.pcbi.1004364 (PMC4509577; doi:10.1371/journal.pcbi.1004364)
Supplement: S2 File — (ZIP) [file pcbi.1004364.s009.zip › c00199.mol]

 
  Mrv0541 07311312312D          
 
 14 13  0  0  1  0            999 V2000
   13.2302   -9.7709    0.0000 C   0  0  2  0  0  0  0  0  0  0  0  0
   13.9458  -10.1823    0.0000 C   0  0  1  0  0  0  0  0  0  0  0  0
   12.5186  -10.1823    0.0000 C   0  0  0  0  0  0  0  0  0  0  0  0
   13.2302   -8.9474    0.0000 O   0  0  0  0  0  0  0  0  0  0  0  0
   14.6609   -9.7709    0.0000 C   0  0  0  0  0  0  0  0  0  0  0  0
   13.9458  -11.0058    0.0000 O   0  0  0  0  0  0  0  0  0  0  0  0
   11.7995   -9.7709    0.0000 C   0  0  0  0  0  0  0  0  0  0  0  0
   12.5186  -11.0058    0.0000 O   0  0  0  0  0  0  0  0  0  0  0  0
   15.3765  -10.1823    0.0000 O   0  0  0  0  0  0  0  0  0  0  0  0
   11.0879  -10.1823    0.0000 O   0  0  0  0  0  0  0  0  0  0  0  0
   16.2000  -10.1788    0.0000 P   0  0  0  0  0  0  0  0  0  0  0  0
   17.0270  -10.1788    0.0000 O   0  5  0  0  0  0  0  0  0  0  0  0
   16.2000   -9.3520    0.0000 O   0  5  0  0  0  0  0  0  0  0  0  0
   16.2000  -11.0024    0.0000 O   0  0  0  0  0  0  0  0  0  0  0  0
  1  2  1  0  0  0  0
  1  3  1  0  0  0  0
  1  4  1  6  0  0  0
  2  5  1  0  0  0  0
  2  6  1  1  0  0  0
  3  7  1  0  0  0  0
  3  8  2  0  0  0  0
  5  9  1  0  0  0  0
  7 10  1  0  0  0  0
  9 11  1  0  0  0  0
 11 12  1  0  0  0  0
 11 13  1  0  0  0  0
 11 14  2  0  0  0  0
M  CHG  2  12  -1  13  -1
M  END
