# Supplementary material for: Thermodynamics and H2 Transfer in a Methanogenic, Syntrophic Community
Source: PLoS Comput Biol. 2015 Jul 6;11(7):e1004364. doi: 10.1371/journal.pcbi.1004364 (PMC4509577; doi:10.1371/journal.pcbi.1004364)
Supplement: S2 File — (ZIP) [file pcbi.1004364.s009.zip › c00206.mol]

 
  Mrv0541 07311312312D          
 
 26 28  0  0  1  0            999 V2000
   17.2918   -8.9334    0.0000 N   0  0  0  0  0  0  0  0  0  0  0  0
   17.9205   -9.3711    0.0000 C   0  0  0  0  0  0  0  0  0  0  0  0
   16.5276   -9.1800    0.0000 C   0  0  2  0  0  0  0  0  0  0  0  0
   17.5766   -8.1033    0.0000 C   0  0  0  0  0  0  0  0  0  0  0  0
   18.6534   -8.8327    0.0000 C   0  0  0  0  0  0  0  0  0  0  0  0
   18.0003  -10.2151    0.0000 N   0  0  0  0  0  0  0  0  0  0  0  0
   15.8502   -8.6763    0.0000 O   0  0  0  0  0  0  0  0  0  0  0  0
   16.2670   -9.9235    0.0000 C   0  0  0  0  0  0  0  0  0  0  0  0
   18.4380   -8.1067    0.0000 N   0  0  0  0  0  0  0  0  0  0  0  0
   19.4002   -9.1593    0.0000 C   0  0  0  0  0  0  0  0  0  0  0  0
   18.7889  -10.5660    0.0000 C   0  0  0  0  0  0  0  0  0  0  0  0
   15.1903   -9.1454    0.0000 C   0  0  1  0  0  0  0  0  0  0  0  0
   15.4472   -9.9235    0.0000 C   0  0  1  0  0  0  0  0  0  0  0  0
   19.4974  -10.0415    0.0000 N   0  0  0  0  0  0  0  0  0  0  0  0
   20.0601   -8.6694    0.0000 N   0  0  0  0  0  0  0  0  0  0  0  0
   14.4052   -8.8917    0.0000 C   0  0  0  0  0  0  0  0  0  0  0  0
   15.1798  -10.7119    0.0000 O   0  0  0  0  0  0  0  0  0  0  0  0
   13.7870   -9.4476    0.0000 O   0  0  0  0  0  0  0  0  0  0  0  0
   12.9567   -9.4476    0.0000 P   0  0  0  0  0  0  0  0  0  0  0  0
   12.1266   -9.4476    0.0000 O   0  0  0  0  0  0  0  0  0  0  0  0
   12.9533  -10.2777    0.0000 O   0  5  0  0  0  0  0  0  0  0  0  0
   12.9533   -8.6174    0.0000 O   0  0  0  0  0  0  0  0  0  0  0  0
   11.2963   -9.4441    0.0000 P   0  0  0  0  0  0  0  0  0  0  0  0
   11.2895  -10.2742    0.0000 O   0  5  0  0  0  0  0  0  0  0  0  0
   10.4628   -9.4441    0.0000 O   0  5  0  0  0  0  0  0  0  0  0  0
   11.2895   -8.6139    0.0000 O   0  0  0  0  0  0  0  0  0  0  0  0
  1  2  1  0  0  0  0
  3  1  1  1  0  0  0
  1  4  1  0  0  0  0
  2  5  1  0  0  0  0
  2  6  2  0  0  0  0
  3  7  1  0  0  0  0
  3  8  1  0  0  0  0
  4  9  2  0  0  0  0
  5 10  2  0  0  0  0
  6 11  1  0  0  0  0
 12  7  1  0  0  0  0
 13  8  1  0  0  0  0
 10 14  1  0  0  0  0
 10 15  1  0  0  0  0
 12 16  1  1  0  0  0
 13 17  1  6  0  0  0
 16 18  1  0  0  0  0
 18 19  1  0  0  0  0
 19 20  1  0  0  0  0
 19 21  1  0  0  0  0
 19 22  2  0  0  0  0
 20 23  1  0  0  0  0
 23 24  1  0  0  0  0
 23 25  1  0  0  0  0
 23 26  2  0  0  0  0
  5  9  1  0  0  0  0
 11 14  2  0  0  0  0
 12 13  1  0  0  0  0
M  CHG  3  21  -1  24  -1  25  -1
M  END
