# Supplementary material for: Thermodynamics and H2 Transfer in a Methanogenic, Syntrophic Community
Source: PLoS Comput Biol. 2015 Jul 6;11(7):e1004364. doi: 10.1371/journal.pcbi.1004364 (PMC4509577; doi:10.1371/journal.pcbi.1004364)
Supplement: S2 File — (ZIP) [file pcbi.1004364.s009.zip › c00209.mol]

 
  Mrv0541 07311312312D          
 
  6  5  0  0  0  0            999 V2000
   12.7278   -9.7712    0.0000 C   0  0  0  0  0  0  0  0  0  0  0  0
   13.4431   -9.3601    0.0000 C   0  0  0  0  0  0  0  0  0  0  0  0
   12.0085   -9.3601    0.0000 O   0  5  0  0  0  0  0  0  0  0  0  0
   12.7278  -10.6421    0.0000 O   0  0  0  0  0  0  0  0  0  0  0  0
   14.1625   -9.7712    0.0000 O   0  5  0  0  0  0  0  0  0  0  0  0
   13.4431   -8.6134    0.0000 O   0  0  0  0  0  0  0  0  0  0  0  0
  1  2  1  0  0  0  0
  1  3  1  0  0  0  0
  1  4  2  0  0  0  0
  2  5  1  0  0  0  0
  2  6  2  0  0  0  0
M  CHG  2   3  -1   5  -1
M  END
