# Supplementary material for: Thermodynamics and H2 Transfer in a Methanogenic, Syntrophic Community
Source: PLoS Comput Biol. 2015 Jul 6;11(7):e1004364. doi: 10.1371/journal.pcbi.1004364 (PMC4509577; doi:10.1371/journal.pcbi.1004364)
Supplement: S2 File — (ZIP) [file pcbi.1004364.s009.zip › c00214.mol]

 
  Mrv0541 07311312312D          
 
 17 18  0  0  1  0            999 V2000
   14.9388   -9.6069    0.0000 C   0  0  2  0  0  0  0  0  0  0  0  0
   14.2624   -9.0927    0.0000 O   0  0  0  0  0  0  0  0  0  0  0  0
   14.6938  -10.3730    0.0000 C   0  0  0  0  0  0  0  0  0  0  0  0
   13.5964   -9.5896    0.0000 C   0  0  1  0  0  0  0  0  0  0  0  0
   13.8552  -10.3730    0.0000 C   0  0  1  0  0  0  0  0  0  0  0  0
   12.8096   -9.3412    0.0000 C   0  0  0  0  0  0  0  0  0  0  0  0
   13.5998  -11.1804    0.0000 O   0  0  0  0  0  0  0  0  0  0  0  0
   12.1989   -9.8967    0.0000 O   0  0  0  0  0  0  0  0  0  0  0  0
   15.6932   -9.4240    0.0000 N   0  0  0  0  0  0  0  0  0  0  0  0
   16.3994   -9.8366    0.0000 C   0  0  0  0  0  0  0  0  0  0  0  0
   15.6972   -8.6021    0.0000 C   0  0  0  0  0  0  0  0  0  0  0  0
   17.1212   -9.4316    0.0000 N   0  0  0  0  0  0  0  0  0  0  0  0
   16.3596  -10.6679    0.0000 O   0  0  0  0  0  0  0  0  0  0  0  0
   16.4134   -8.1877    0.0000 C   0  0  0  0  0  0  0  0  0  0  0  0
   17.1193   -8.6145    0.0000 C   0  0  0  0  0  0  0  0  0  0  0  0
   16.4174   -7.3657    0.0000 C   0  0  0  0  0  0  0  0  0  0  0  0
   17.8370   -8.2070    0.0000 O   0  0  0  0  0  0  0  0  0  0  0  0
  1  2  1  0  0  0  0
  1  3  1  0  0  0  0
  4  2  1  0  0  0  0
  5  3  1  0  0  0  0
  4  6  1  1  0  0  0
  5  7  1  6  0  0  0
  6  8  1  0  0  0  0
  4  5  1  0  0  0  0
  9 10  1  0  0  0  0
  9 11  1  0  0  0  0
 10 12  1  0  0  0  0
 10 13  2  0  0  0  0
 11 14  2  0  0  0  0
 12 15  1  0  0  0  0
 14 16  1  0  0  0  0
 15 17  2  0  0  0  0
 14 15  1  0  0  0  0
  1  9  1  1  0  0  0
M  END
