# Supplementary material for: Thermodynamics and H2 Transfer in a Methanogenic, Syntrophic Community
Source: PLoS Comput Biol. 2015 Jul 6;11(7):e1004364. doi: 10.1371/journal.pcbi.1004364 (PMC4509577; doi:10.1371/journal.pcbi.1004364)
Supplement: S2 File — (ZIP) [file pcbi.1004364.s009.zip › c00217.mol]

 
  Mrv0541 07311312312D          
 
 10  9  0  0  1  0            999 V2000
   14.0636  -10.3017    0.0000 C   0  0  2  0  0  0  0  0  0  0  0  0
   14.7646   -9.8665    0.0000 C   0  0  0  0  0  0  0  0  0  0  0  0
   13.3351   -9.9114    0.0000 C   0  0  0  0  0  0  0  0  0  0  0  0
   14.0878  -11.1269    0.0000 N   0  3  0  0  0  0  0  0  0  0  0  0
   15.4931  -10.2533    0.0000 C   0  0  0  0  0  0  0  0  0  0  0  0
   12.6513  -10.3811    0.0000 O   0  5  0  0  0  0  0  0  0  0  0  0
   13.3454   -9.0862    0.0000 O   0  0  0  0  0  0  0  0  0  0  0  0
   16.1941   -9.8182    0.0000 C   0  0  0  0  0  0  0  0  0  0  0  0
   16.9226  -10.2084    0.0000 O   0  5  0  0  0  0  0  0  0  0  0  0
   16.2078   -8.9929    0.0000 O   0  0  0  0  0  0  0  0  0  0  0  0
  1  2  1  0  0  0  0
  1  3  1  0  0  0  0
  1  4  1  1  0  0  0
  2  5  1  0  0  0  0
  3  6  1  0  0  0  0
  3  7  2  0  0  0  0
  5  8  1  0  0  0  0
  8  9  1  0  0  0  0
  8 10  2  0  0  0  0
M  CHG  3   4   1   6  -1   9  -1
M  END
