# Supplementary material for: Thermodynamics and H2 Transfer in a Methanogenic, Syntrophic Community
Source: PLoS Comput Biol. 2015 Jul 6;11(7):e1004364. doi: 10.1371/journal.pcbi.1004364 (PMC4509577; doi:10.1371/journal.pcbi.1004364)
Supplement: S2 File — (ZIP) [file pcbi.1004364.s009.zip › c00221.mol]

 
  Mrv0541 07311312312D          
 
 12 12  0  0  1  0            999 V2000
   16.2554   -8.0210    0.0000 C   0  0  2  0  0  0  0  0  0  0  0  0
   16.2554   -8.8433    0.0000 C   0  0  2  0  0  0  0  0  0  0  0  0
   16.9677   -7.6047    0.0000 O   0  0  0  0  0  0  0  0  0  0  0  0
   15.5433   -7.6047    0.0000 C   0  0  0  0  0  0  0  0  0  0  0  0
   16.9677   -9.2562    0.0000 C   0  0  1  0  0  0  0  0  0  0  0  0
   15.5433   -9.2562    0.0000 O   0  0  0  0  0  0  0  0  0  0  0  0
   17.6868   -8.0175    0.0000 C   0  0  2  0  0  0  0  0  0  0  0  0
   14.9136   -8.1380    0.0000 O   0  0  0  0  0  0  0  0  0  0  0  0
   17.6868   -8.8433    0.0000 C   0  0  2  0  0  0  0  0  0  0  0  0
   16.9710  -10.0820    0.0000 O   0  0  0  0  0  0  0  0  0  0  0  0
   18.4023   -7.6047    0.0000 O   0  0  0  0  0  0  0  0  0  0  0  0
   18.4023   -9.2562    0.0000 O   0  0  0  0  0  0  0  0  0  0  0  0
  2  1  1  0  0  0  0
  1  3  1  0  0  0  0
  1  4  1  1  0  0  0
  2  5  1  0  0  0  0
  2  6  1  6  0  0  0
  7  3  1  0  0  0  0
  4  8  1  0  0  0  0
  5  9  1  0  0  0  0
  5 10  1  1  0  0  0
  7 11  1  1  0  0  0
  9 12  1  6  0  0  0
  9  7  1  0  0  0  0
M  END
