# Supplementary material for: Thermodynamics and H2 Transfer in a Methanogenic, Syntrophic Community
Source: PLoS Comput Biol. 2015 Jul 6;11(7):e1004364. doi: 10.1371/journal.pcbi.1004364 (PMC4509577; doi:10.1371/journal.pcbi.1004364)
Supplement: S2 File — (ZIP) [file pcbi.1004364.s009.zip › c00224.mol]

 
  Mrv0541 07311312312D          
 
 27 29  0  0  1  0            999 V2000
   16.1959   -9.4899    0.0000 N   0  0  0  0  0  0  0  0  0  0  0  0
   15.4068   -9.2407    0.0000 C   0  0  0  0  0  0  0  0  0  0  0  0
   15.5011  -10.6878    0.0000 C   0  0  2  0  0  0  0  0  0  0  0  0
   16.6791   -8.8292    0.0000 C   0  0  0  0  0  0  0  0  0  0  0  0
   15.4068   -8.4100    0.0000 C   0  0  0  0  0  0  0  0  0  0  0  0
   14.6857   -9.6598    0.0000 N   0  0  0  0  0  0  0  0  0  0  0  0
   14.8328  -10.2082    0.0000 O   0  0  0  0  0  0  0  0  0  0  0  0
   15.2482  -11.4731    0.0000 C   0  0  1  0  0  0  0  0  0  0  0  0
   16.1997   -8.1532    0.0000 N   0  0  0  0  0  0  0  0  0  0  0  0
   14.6857   -7.9985    0.0000 C   0  0  0  0  0  0  0  0  0  0  0  0
   13.9758   -9.2407    0.0000 C   0  0  0  0  0  0  0  0  0  0  0  0
   14.1721  -10.6878    0.0000 C   0  0  1  0  0  0  0  0  0  0  0  0
   14.4213  -11.4731    0.0000 C   0  0  1  0  0  0  0  0  0  0  0  0
   15.7277  -12.1339    0.0000 O   0  0  0  0  0  0  0  0  0  0  0  0
   13.9758   -8.4100    0.0000 N   0  0  0  0  0  0  0  0  0  0  0  0
   14.6857   -7.1753    0.0000 N   0  0  0  0  0  0  0  0  0  0  0  0
   13.3943  -10.4311    0.0000 C   0  0  0  0  0  0  0  0  0  0  0  0
   13.9380  -12.1339    0.0000 O   0  0  0  0  0  0  0  0  0  0  0  0
   13.2282   -9.6268    0.0000 O   0  0  0  0  0  0  0  0  0  0  0  0
   12.4012   -9.6231    0.0000 P   0  0  0  0  0  0  0  0  0  0  0  0
   11.5858   -9.6268    0.0000 O   0  0  0  0  0  0  0  0  0  0  0  0
   12.4012   -8.7617    0.0000 O   0  5  0  0  0  0  0  0  0  0  0  0
   12.3975  -10.4461    0.0000 O   0  0  0  0  0  0  0  0  0  0  0  0
   10.7589   -9.6231    0.0000 S   0  0  0  0  0  0  0  0  0  0  0  0
   10.7589   -8.7617    0.0000 O   0  5  0  0  0  0  0  0  0  0  0  0
    9.9395   -9.6231    0.0000 O   0  0  0  0  0  0  0  0  0  0  0  0
   10.7551  -10.4461    0.0000 O   0  0  0  0  0  0  0  0  0  0  0  0
  1  2  1  0  0  0  0
  3  1  1  1  0  0  0
  1  4  1  0  0  0  0
  2  5  1  0  0  0  0
  2  6  2  0  0  0  0
  3  7  1  0  0  0  0
  8  3  1  0  0  0  0
  4  9  2  0  0  0  0
  5 10  2  0  0  0  0
  6 11  1  0  0  0  0
 12  7  1  0  0  0  0
  8 13  1  0  0  0  0
  8 14  1  6  0  0  0
 10 15  1  0  0  0  0
 10 16  1  0  0  0  0
 12 17  1  1  0  0  0
 13 18  1  6  0  0  0
 17 19  1  0  0  0  0
 19 20  1  0  0  0  0
 20 21  1  0  0  0  0
 20 22  1  0  0  0  0
 20 23  2  0  0  0  0
 21 24  1  0  0  0  0
 24 25  1  0  0  0  0
 24 26  2  0  0  0  0
 24 27  2  0  0  0  0
  5  9  1  0  0  0  0
 11 15  2  0  0  0  0
 13 12  1  0  0  0  0
M  CHG  2  22  -1  25  -1
M  END
