# Supplementary material for: Thermodynamics and H2 Transfer in a Methanogenic, Syntrophic Community
Source: PLoS Comput Biol. 2015 Jul 6;11(7):e1004364. doi: 10.1371/journal.pcbi.1004364 (PMC4509577; doi:10.1371/journal.pcbi.1004364)
Supplement: S2 File — (ZIP) [file pcbi.1004364.s009.zip › c00229.mol]

  Mrv0541 07311314362D          
 
  2  1  0  0  0  0            999 V2000
   15.1633  -12.1250    0.0000 S   0  0  0  0  0  0  0  0  0  0  0  0
   15.9883  -12.1216    0.0000 C   0  0  0  0  0  0  0  0  0  0  0  0
  1  2  1  0  0  0  0
M  END
