# Supplementary material for: Thermodynamics and H2 Transfer in a Methanogenic, Syntrophic Community
Source: PLoS Comput Biol. 2015 Jul 6;11(7):e1004364. doi: 10.1371/journal.pcbi.1004364 (PMC4509577; doi:10.1371/journal.pcbi.1004364)
Supplement: S2 File — (ZIP) [file pcbi.1004364.s009.zip › c00232.mol]

 
  Mrv0541 07311312312D          
 
  7  6  0  0  0  0            999 V2000
   14.4666  -13.8819    0.0000 C   0  0  0  0  0  0  0  0  0  0  0  0
   15.1826  -13.4653    0.0000 C   0  0  0  0  0  0  0  0  0  0  0  0
   13.7506  -13.4721    0.0000 C   0  0  0  0  0  0  0  0  0  0  0  0
   15.9021  -13.8819    0.0000 O   0  5  0  0  0  0  0  0  0  0  0  0
   15.1826  -12.6425    0.0000 O   0  0  0  0  0  0  0  0  0  0  0  0
   13.0380  -13.8852    0.0000 C   0  0  0  0  0  0  0  0  0  0  0  0
   13.0414  -14.7081    0.0000 O   0  0  0  0  0  0  0  0  0  0  0  0
  1  2  1  0  0  0  0
  1  3  1  0  0  0  0
  2  4  1  0  0  0  0
  2  5  2  0  0  0  0
  3  6  1  0  0  0  0
  6  7  2  0  0  0  0
M  CHG  1   4  -1
M  END
