# Supplementary material for: Thermodynamics and H2 Transfer in a Methanogenic, Syntrophic Community
Source: PLoS Comput Biol. 2015 Jul 6;11(7):e1004364. doi: 10.1371/journal.pcbi.1004364 (PMC4509577; doi:10.1371/journal.pcbi.1004364)
Supplement: S2 File — (ZIP) [file pcbi.1004364.s009.zip › c00234.mol]

 
  Mrv0541 07311312312D          
 
 34 36  0  0  1  0            999 V2000
    6.1050  -12.8288    0.0000 C   0  0  0  0  0  0  0  0  0  0  0  0
    6.1050  -13.6538    0.0000 N   0  0  0  0  0  0  0  0  0  0  0  0
    6.8195  -14.0663    0.0000 C   0  0  0  0  0  0  0  0  0  0  0  0
    7.5340  -13.6538    0.0000 C   0  0  0  0  0  0  0  0  0  0  0  0
    7.5340  -12.8288    0.0000 C   0  0  0  0  0  0  0  0  0  0  0  0
    6.8195  -12.4163    0.0000 N   0  0  0  0  0  0  0  0  0  0  0  0
    8.2484  -14.0663    0.0000 N   0  0  0  0  0  0  0  0  0  0  0  0
    8.9629  -13.6538    0.0000 C   0  0  0  0  0  0  0  0  0  0  0  0
    8.9629  -12.8288    0.0000 C   0  0  0  0  0  0  0  0  0  0  0  0
    8.2484  -12.4163    0.0000 N   0  0  0  0  0  0  0  0  0  0  0  0
    5.3906  -12.4163    0.0000 N   0  0  0  0  0  0  0  0  0  0  0  0
    6.8195  -14.8911    0.0000 O   0  0  0  0  0  0  0  0  0  0  0  0
    9.6657  -14.0663    0.0000 C   0  0  0  0  0  0  0  0  0  0  0  0
   10.3802  -13.6538    0.0000 N   0  0  0  0  0  0  0  0  0  0  0  0
   11.0947  -14.0663    0.0000 C   0  0  0  0  0  0  0  0  0  0  0  0
   11.0947  -14.8913    0.0000 C   0  0  0  0  0  0  0  0  0  0  0  0
   11.8091  -15.3038    0.0000 C   0  0  0  0  0  0  0  0  0  0  0  0
   12.5236  -14.8913    0.0000 C   0  0  0  0  0  0  0  0  0  0  0  0
   12.5236  -14.0663    0.0000 C   0  0  0  0  0  0  0  0  0  0  0  0
   11.8091  -13.6538    0.0000 C   0  0  0  0  0  0  0  0  0  0  0  0
   10.3802  -12.8289    0.0000 C   0  0  0  0  0  0  0  0  0  0  0  0
   11.1057  -12.4099    0.0000 O   0  0  0  0  0  0  0  0  0  0  0  0
   13.2545  -15.3038    0.0000 C   0  0  0  0  0  0  0  0  0  0  0  0
   13.9690  -14.8913    0.0000 N   0  0  0  0  0  0  0  0  0  0  0  0
   14.6834  -15.3038    0.0000 C   0  0  1  0  0  0  0  0  0  0  0  0
   15.3979  -14.8913    0.0000 C   0  0  0  0  0  0  0  0  0  0  0  0
   16.1124  -15.3038    0.0000 C   0  0  0  0  0  0  0  0  0  0  0  0
   16.8268  -14.8913    0.0000 C   0  0  0  0  0  0  0  0  0  0  0  0
   13.2585  -16.1286    0.0000 O   0  0  0  0  0  0  0  0  0  0  0  0
   14.6834  -16.1288    0.0000 C   0  0  0  0  0  0  0  0  0  0  0  0
   15.3991  -16.5420    0.0000 O   0  5  0  0  0  0  0  0  0  0  0  0
   13.9701  -16.5405    0.0000 O   0  0  0  0  0  0  0  0  0  0  0  0
   17.5437  -15.3051    0.0000 O   0  5  0  0  0  0  0  0  0  0  0  0
   16.8268  -14.0663    0.0000 O   0  0  0  0  0  0  0  0  0  0  0  0
  1  2  1  0  0  0  0
  2  3  1  0  0  0  0
  3  4  1  0  0  0  0
  4  5  2  0  0  0  0
  5  6  1  0  0  0  0
  1  6  2  0  0  0  0
  4  7  1  0  0  0  0
  7  8  1  0  0  0  0
  8  9  1  0  0  0  0
  9 10  1  0  0  0  0
  5 10  1  0  0  0  0
  1 11  1  0  0  0  0
  3 12  2  0  0  0  0
  8 13  1  0  0  0  0
 13 14  1  0  0  0  0
 14 15  1  0  0  0  0
 15 16  2  0  0  0  0
 16 17  1  0  0  0  0
 17 18  2  0  0  0  0
 18 19  1  0  0  0  0
 19 20  2  0  0  0  0
 15 20  1  0  0  0  0
 14 21  1  0  0  0  0
 21 22  2  0  0  0  0
 18 23  1  0  0  0  0
 23 24  1  0  0  0  0
 25 24  1  1  0  0  0
 25 26  1  0  0  0  0
 26 27  1  0  0  0  0
 27 28  1  0  0  0  0
 23 29  2  0  0  0  0
 25 30  1  0  0  0  0
 30 31  1  0  0  0  0
 30 32  2  0  0  0  0
 28 33  1  0  0  0  0
 28 34  2  0  0  0  0
M  CHG  2  31  -1  33  -1
M  END
