# Supplementary material for: Thermodynamics and H2 Transfer in a Methanogenic, Syntrophic Community
Source: PLoS Comput Biol. 2015 Jul 6;11(7):e1004364. doi: 10.1371/journal.pcbi.1004364 (PMC4509577; doi:10.1371/journal.pcbi.1004364)
Supplement: S2 File — (ZIP) [file pcbi.1004364.s009.zip › c00235.mol]

 
  Mrv0541 07311312312D          
 
 14 13  0  0  0  0            999 V2000
   13.6358   -9.6926    0.0000 P   0  0  0  0  0  0  0  0  0  0  0  0
   14.4607   -9.6926    0.0000 O   0  0  0  0  0  0  0  0  0  0  0  0
   12.8185   -9.7002    0.0000 O   0  0  0  0  0  0  0  0  0  0  0  0
   13.6358   -8.7892    0.0000 O   0  5  0  0  0  0  0  0  0  0  0  0
   13.6358  -10.5176    0.0000 O   0  0  0  0  0  0  0  0  0  0  0  0
   15.2819   -9.6926    0.0000 P   0  0  0  0  0  0  0  0  0  0  0  0
   12.1071   -9.2878    0.0000 C   0  0  0  0  0  0  0  0  0  0  0  0
   16.1068   -9.6926    0.0000 O   0  5  0  0  0  0  0  0  0  0  0  0
   15.2819   -8.7892    0.0000 O   0  5  0  0  0  0  0  0  0  0  0  0
   15.2819  -10.5176    0.0000 O   0  0  0  0  0  0  0  0  0  0  0  0
   11.3919   -9.7002    0.0000 C   0  0  0  0  0  0  0  0  0  0  0  0
   10.6804   -9.2878    0.0000 C   0  0  0  0  0  0  0  0  0  0  0  0
    9.9653   -9.7002    0.0000 C   0  0  0  0  0  0  0  0  0  0  0  0
   10.6804   -8.4628    0.0000 C   0  0  0  0  0  0  0  0  0  0  0  0
  1  2  1  0  0  0  0
  1  3  1  0  0  0  0
  1  4  1  0  0  0  0
  1  5  2  0  0  0  0
  2  6  1  0  0  0  0
  3  7  1  0  0  0  0
  6  8  1  0  0  0  0
  6  9  1  0  0  0  0
  6 10  2  0  0  0  0
  7 11  1  0  0  0  0
 11 12  2  0  0  0  0
 12 13  1  0  0  0  0
 12 14  1  0  0  0  0
M  CHG  3   4  -1   8  -1   9  -1
M  END
