# Supplementary material for: Thermodynamics and H2 Transfer in a Methanogenic, Syntrophic Community
Source: PLoS Comput Biol. 2015 Jul 6;11(7):e1004364. doi: 10.1371/journal.pcbi.1004364 (PMC4509577; doi:10.1371/journal.pcbi.1004364)
Supplement: S2 File — (ZIP) [file pcbi.1004364.s009.zip › c00239.mol]

 
  Mrv0541 07311312312D          
 
 20 21  0  0  1  0            999 V2000
   15.7984  -13.3066    0.0000 N   0  0  0  0  0  0  0  0  0  0  0  0
   15.0099  -13.5636    0.0000 C   0  0  2  0  0  0  0  0  0  0  0  0
   16.4154  -13.8550    0.0000 C   0  0  0  0  0  0  0  0  0  0  0  0
   15.9698  -12.5010    0.0000 C   0  0  0  0  0  0  0  0  0  0  0  0
   14.3689  -13.0940    0.0000 O   0  0  0  0  0  0  0  0  0  0  0  0
   14.7701  -14.3692    0.0000 C   0  0  0  0  0  0  0  0  0  0  0  0
   17.2004  -13.5945    0.0000 N   0  0  0  0  0  0  0  0  0  0  0  0
   16.2508  -14.6571    0.0000 O   0  0  0  0  0  0  0  0  0  0  0  0
   16.7479  -12.2405    0.0000 C   0  0  0  0  0  0  0  0  0  0  0  0
   13.7005  -13.5842    0.0000 C   0  0  1  0  0  0  0  0  0  0  0  0
   13.9438  -14.3692    0.0000 C   0  0  1  0  0  0  0  0  0  0  0  0
   17.3683  -12.7889    0.0000 C   0  0  0  0  0  0  0  0  0  0  0  0
   12.9155  -13.3305    0.0000 C   0  0  0  0  0  0  0  0  0  0  0  0
   13.4572  -15.0273    0.0000 O   0  0  0  0  0  0  0  0  0  0  0  0
   18.1499  -12.5319    0.0000 N   0  0  0  0  0  0  0  0  0  0  0  0
   12.3088  -13.8824    0.0000 O   0  0  0  0  0  0  0  0  0  0  0  0
   11.4895  -13.8824    0.0000 P   0  0  0  0  0  0  0  0  0  0  0  0
   11.4861  -14.7017    0.0000 O   0  5  0  0  0  0  0  0  0  0  0  0
   10.6702  -13.8824    0.0000 O   0  5  0  0  0  0  0  0  0  0  0  0
   11.4861  -13.0632    0.0000 O   0  0  0  0  0  0  0  0  0  0  0  0
  2  1  1  1  0  0  0
  1  3  1  0  0  0  0
  1  4  1  0  0  0  0
  2  5  1  0  0  0  0
  2  6  1  0  0  0  0
  3  7  1  0  0  0  0
  3  8  2  0  0  0  0
  4  9  2  0  0  0  0
 10  5  1  0  0  0  0
 11  6  1  0  0  0  0
  7 12  2  0  0  0  0
 10 13  1  1  0  0  0
 11 14  1  6  0  0  0
 12 15  1  0  0  0  0
 13 16  1  0  0  0  0
 16 17  1  0  0  0  0
 17 18  1  0  0  0  0
 17 19  1  0  0  0  0
 17 20  2  0  0  0  0
  9 12  1  0  0  0  0
 10 11  1  0  0  0  0
M  CHG  2  18  -1  19  -1
M  END
