# Supplementary material for: Thermodynamics and H2 Transfer in a Methanogenic, Syntrophic Community
Source: PLoS Comput Biol. 2015 Jul 6;11(7):e1004364. doi: 10.1371/journal.pcbi.1004364 (PMC4509577; doi:10.1371/journal.pcbi.1004364)
Supplement: S2 File — (ZIP) [file pcbi.1004364.s009.zip › c00242.mol]

 
  Mrv0541 07311312312D          
 
 11 12  0  0  0  0            999 V2000
   13.5269  -10.7496    0.0000 C   0  0  0  0  0  0  0  0  0  0  0  0
   13.5235   -9.8668    0.0000 C   0  0  0  0  0  0  0  0  0  0  0  0
   14.2251  -11.1740    0.0000 N   0  0  0  0  0  0  0  0  0  0  0  0
   12.8220  -10.9927    0.0000 N   0  0  0  0  0  0  0  0  0  0  0  0
   14.2079   -9.4664    0.0000 C   0  0  0  0  0  0  0  0  0  0  0  0
   12.8254   -9.6170    0.0000 N   0  0  0  0  0  0  0  0  0  0  0  0
   14.9506  -10.7633    0.0000 C   0  0  0  0  0  0  0  0  0  0  0  0
   12.3327  -10.2843    0.0000 C   0  0  0  0  0  0  0  0  0  0  0  0
   14.9574   -9.9010    0.0000 N   0  0  0  0  0  0  0  0  0  0  0  0
   14.2079   -8.6861    0.0000 O   0  0  0  0  0  0  0  0  0  0  0  0
   15.6589  -11.1775    0.0000 N   0  0  0  0  0  0  0  0  0  0  0  0
  1  2  2  0  0  0  0
  1  3  1  0  0  0  0
  1  4  1  0  0  0  0
  2  5  1  0  0  0  0
  2  6  1  0  0  0  0
  3  7  2  0  0  0  0
  4  8  1  0  0  0  0
  5  9  1  0  0  0  0
  5 10  2  0  0  0  0
  7 11  1  0  0  0  0
  6  8  2  0  0  0  0
  7  9  1  0  0  0  0
M  END
