# Supplementary material for: Thermodynamics and H2 Transfer in a Methanogenic, Syntrophic Community
Source: PLoS Comput Biol. 2015 Jul 6;11(7):e1004364. doi: 10.1371/journal.pcbi.1004364 (PMC4509577; doi:10.1371/journal.pcbi.1004364)
Supplement: S2 File — (ZIP) [file pcbi.1004364.s009.zip › c00248.mol]

 
  Mrv0541 07311312312D          
 
 12 12  0  0  0  0            999 V2000
   16.9125   -9.2813    0.0000 S   0  0  0  0  0  0  0  0  0  0  0  0
   16.0875   -9.2813    0.0000 S   0  0  0  0  0  0  0  0  0  0  0  0
   15.8400  -10.0650    0.0000 C   0  0  0  0  0  0  0  0  0  0  0  0
   16.5000  -10.5600    0.0000 C   0  0  0  0  0  0  0  0  0  0  0  0
   17.1600  -10.0650    0.0000 C   0  0  0  0  0  0  0  0  0  0  0  0
   17.8613  -10.4775    0.0000 C   0  0  0  0  0  0  0  0  0  0  0  0
   18.6038  -10.0650    0.0000 C   0  0  0  0  0  0  0  0  0  0  0  0
   19.3050  -10.4775    0.0000 C   0  0  0  0  0  0  0  0  0  0  0  0
   20.0063  -10.0650    0.0000 C   0  0  0  0  0  0  0  0  0  0  0  0
   20.7488  -10.4775    0.0000 C   0  0  0  0  0  0  0  0  0  0  0  0
   21.4500  -10.0650    0.0000 N   0  0  0  0  0  0  0  0  0  0  0  0
   20.7488  -11.3025    0.0000 O   0  0  0  0  0  0  0  0  0  0  0  0
  1  2  1  0  0  0  0
  2  3  1  0  0  0  0
  3  4  1  0  0  0  0
  4  5  1  0  0  0  0
  1  5  1  0  0  0  0
  5  6  1  0  0  0  0
  6  7  1  0  0  0  0
  7  8  1  0  0  0  0
  8  9  1  0  0  0  0
  9 10  1  0  0  0  0
 10 11  1  0  0  0  0
 10 12  2  0  0  0  0
M  END
