# Supplementary material for: Thermodynamics and H2 Transfer in a Methanogenic, Syntrophic Community
Source: PLoS Comput Biol. 2015 Jul 6;11(7):e1004364. doi: 10.1371/journal.pcbi.1004364 (PMC4509577; doi:10.1371/journal.pcbi.1004364)
Supplement: S2 File — (ZIP) [file pcbi.1004364.s009.zip › c00253.mol]

 
  Mrv0541 07311312322D          
 
  9  9  0  0  0  0            999 V2000
   14.7821   -9.9969    0.0000 C   0  0  0  0  0  0  0  0  0  0  0  0
   14.0565   -9.5863    0.0000 C   0  0  0  0  0  0  0  0  0  0  0  0
   14.7890  -10.7842    0.0000 C   0  0  0  0  0  0  0  0  0  0  0  0
   15.4872   -9.5828    0.0000 C   0  0  0  0  0  0  0  0  0  0  0  0
   13.3411  -10.0038    0.0000 C   0  0  0  0  0  0  0  0  0  0  0  0
   14.0565  -11.2395    0.0000 N   0  0  0  0  0  0  0  0  0  0  0  0
   16.1957   -9.9867    0.0000 O   0  5  0  0  0  0  0  0  0  0  0  0
   15.4735   -8.7648    0.0000 O   0  0  0  0  0  0  0  0  0  0  0  0
   13.3446  -10.8288    0.0000 C   0  0  0  0  0  0  0  0  0  0  0  0
  1  2  2  0  0  0  0
  1  3  1  0  0  0  0
  1  4  1  0  0  0  0
  2  5  1  0  0  0  0
  3  6  2  0  0  0  0
  4  7  1  0  0  0  0
  4  8  2  0  0  0  0
  5  9  2  0  0  0  0
  6  9  1  0  0  0  0
M  CHG  1   7  -1
M  END
