# Supplementary material for: Thermodynamics and H2 Transfer in a Methanogenic, Syntrophic Community
Source: PLoS Comput Biol. 2015 Jul 6;11(7):e1004364. doi: 10.1371/journal.pcbi.1004364 (PMC4509577; doi:10.1371/journal.pcbi.1004364)
Supplement: S2 File — (ZIP) [file pcbi.1004364.s009.zip › c00254.mol]

 
  Mrv0541 07311312322D          
 
 16 16  0  0  1  0            999 V2000
   15.4892  -10.4300    0.0000 C   0  0  2  0  0  0  0  0  0  0  0  0
   16.1919  -10.0143    0.0000 C   0  0  0  0  0  0  0  0  0  0  0  0
   14.7788  -10.8380    0.0000 C   0  0  0  0  0  0  0  0  0  0  0  0
   16.2109  -10.8380    0.0000 C   0  0  0  0  0  0  0  0  0  0  0  0
   14.7712  -10.0181    0.0000 C   0  0  0  0  0  0  0  0  0  0  0  0
   16.9099  -10.4186    0.0000 C   0  0  0  0  0  0  0  0  0  0  0  0
   14.7788  -11.6694    0.0000 C   0  0  0  0  0  0  0  0  0  0  0  0
   16.2109  -11.6694    0.0000 C   0  0  0  0  0  0  0  0  0  0  0  0
   14.7712   -9.1943    0.0000 O   0  5  0  0  0  0  0  0  0  0  0  0
   14.0607  -10.4300    0.0000 O   0  0  0  0  0  0  0  0  0  0  0  0
   17.6165   -9.9992    0.0000 C   0  0  0  0  0  0  0  0  0  0  0  0
   16.9175  -11.2798    0.0000 O   0  0  0  0  0  0  0  0  0  0  0  0
   15.4892  -12.0888    0.0000 C   0  0  2  0  0  0  0  0  0  0  0  0
   18.3308  -10.4034    0.0000 O   0  5  0  0  0  0  0  0  0  0  0  0
   17.6053   -9.2165    0.0000 O   0  0  0  0  0  0  0  0  0  0  0  0
   15.4863  -12.9168    0.0000 O   0  0  0  0  0  0  0  0  0  0  0  0
  1  2  1  1  0  0  0
  1  3  1  0  0  0  0
  1  4  1  0  0  0  0
  1  5  1  6  0  0  0
  2  6  1  0  0  0  0
  3  7  2  0  0  0  0
  4  8  2  0  0  0  0
  5  9  1  0  0  0  0
  5 10  2  0  0  0  0
  6 11  1  0  0  0  0
  6 12  2  0  0  0  0
 13  7  1  0  0  0  0
 11 14  1  0  0  0  0
 11 15  2  0  0  0  0
 13  8  1  0  0  0  0
 13 16  1  6  0  0  0
M  CHG  2   9  -1  14  -1
M  END
