# Supplementary material for: Thermodynamics and H2 Transfer in a Methanogenic, Syntrophic Community
Source: PLoS Comput Biol. 2015 Jul 6;11(7):e1004364. doi: 10.1371/journal.pcbi.1004364 (PMC4509577; doi:10.1371/journal.pcbi.1004364)
Supplement: S2 File — (ZIP) [file pcbi.1004364.s009.zip › c00255.mol]

 
  Mrv0541 07311312322D          
 
 27 29  0  0  1  0            999 V2000
   16.2080  -14.9298    0.0000 C   0  0  0  0  0  0  0  0  0  0  0  0
   16.2080  -14.1048    0.0000 C   0  0  0  0  0  0  0  0  0  0  0  0
   15.5068  -13.6922    0.0000 C   0  0  0  0  0  0  0  0  0  0  0  0
   14.7642  -14.1048    0.0000 C   0  0  0  0  0  0  0  0  0  0  0  0
   14.7642  -14.9298    0.0000 C   0  0  0  0  0  0  0  0  0  0  0  0
   15.5068  -15.3423    0.0000 C   0  0  0  0  0  0  0  0  0  0  0  0
   16.9225  -15.3423    0.0000 N   0  0  0  0  0  0  0  0  0  0  0  0
   17.6370  -14.9298    0.0000 C   0  0  0  0  0  0  0  0  0  0  0  0
   17.6370  -14.1048    0.0000 C   0  0  0  0  0  0  0  0  0  0  0  0
   16.9225  -13.6922    0.0000 N   0  0  0  0  0  0  0  0  0  0  0  0
   18.3515  -15.3423    0.0000 C   0  0  0  0  0  0  0  0  0  0  0  0
   19.0660  -14.9298    0.0000 N   0  0  0  0  0  0  0  0  0  0  0  0
   19.0660  -14.1048    0.0000 C   0  0  0  0  0  0  0  0  0  0  0  0
   18.3515  -13.6922    0.0000 N   0  0  0  0  0  0  0  0  0  0  0  0
   16.9225  -12.8673    0.0000 C   0  0  0  0  0  0  0  0  0  0  0  0
   16.1981  -12.4490    0.0000 C   0  0  1  0  0  0  0  0  0  0  0  0
   16.1982  -11.6297    0.0000 C   0  0  2  0  0  0  0  0  0  0  0  0
   15.4886  -12.8586    0.0000 O   0  0  0  0  0  0  0  0  0  0  0  0
   16.9201  -11.2130    0.0000 O   0  0  0  0  0  0  0  0  0  0  0  0
   15.4911  -11.2213    0.0000 C   0  0  2  0  0  0  0  0  0  0  0  0
   14.7901  -11.6259    0.0000 O   0  0  0  0  0  0  0  0  0  0  0  0
   15.4912  -10.3922    0.0000 C   0  0  0  0  0  0  0  0  0  0  0  0
   14.7884   -9.9864    0.0000 O   0  0  0  0  0  0  0  0  0  0  0  0
   14.0532  -13.6863    0.0000 C   0  0  0  0  0  0  0  0  0  0  0  0
   14.0532  -15.3482    0.0000 C   0  0  0  0  0  0  0  0  0  0  0  0
   18.3515  -16.1673    0.0000 O   0  0  0  0  0  0  0  0  0  0  0  0
   19.7717  -13.6972    0.0000 O   0  0  0  0  0  0  0  0  0  0  0  0
  1  2  2  0  0  0  0
  2  3  1  0  0  0  0
  3  4  2  0  0  0  0
  4  5  1  0  0  0  0
  5  6  2  0  0  0  0
  1  6  1  0  0  0  0
  1  7  1  0  0  0  0
  7  8  2  0  0  0  0
  8  9  1  0  0  0  0
  9 10  1  0  0  0  0
  2 10  1  0  0  0  0
  8 11  1  0  0  0  0
 11 12  1  0  0  0  0
 12 13  2  0  0  0  0
 13 14  1  0  0  0  0
  9 14  2  0  0  0  0
 10 15  1  0  0  0  0
 16 15  1  0  0  0  0
 17 16  1  0  0  0  0
 16 18  1  6  0  0  0
 17 19  1  1  0  0  0
 17 20  1  0  0  0  0
 20 21  1  6  0  0  0
 20 22  1  0  0  0  0
 22 23  1  0  0  0  0
  4 24  1  0  0  0  0
  5 25  1  0  0  0  0
 11 26  2  0  0  0  0
 13 27  1  0  0  0  0
M  END
