# Supplementary material for: Thermodynamics and H2 Transfer in a Methanogenic, Syntrophic Community
Source: PLoS Comput Biol. 2015 Jul 6;11(7):e1004364. doi: 10.1371/journal.pcbi.1004364 (PMC4509577; doi:10.1371/journal.pcbi.1004364)
Supplement: S2 File — (ZIP) [file pcbi.1004364.s009.zip › c00261.mol]

 
  Mrv0541 07311312322D          
 
  8  8  0  0  0  0            999 V2000
   12.4642  -10.0120    0.0000 C   0  0  0  0  0  0  0  0  0  0  0  0
   11.7575  -10.4181    0.0000 C   0  0  0  0  0  0  0  0  0  0  0  0
   13.1824  -10.4181    0.0000 C   0  0  0  0  0  0  0  0  0  0  0  0
   12.4605   -9.1924    0.0000 C   0  0  0  0  0  0  0  0  0  0  0  0
   11.7575  -11.2451    0.0000 C   0  0  0  0  0  0  0  0  0  0  0  0
   13.1824  -11.2451    0.0000 C   0  0  0  0  0  0  0  0  0  0  0  0
   13.1673   -8.7826    0.0000 O   0  0  0  0  0  0  0  0  0  0  0  0
   12.4642  -11.6662    0.0000 C   0  0  0  0  0  0  0  0  0  0  0  0
  1  2  2  0  0  0  0
  1  3  1  0  0  0  0
  1  4  1  0  0  0  0
  2  5  1  0  0  0  0
  3  6  2  0  0  0  0
  4  7  2  0  0  0  0
  5  8  2  0  0  0  0
  6  8  1  0  0  0  0
M  END
