# Supplementary material for: Thermodynamics and H2 Transfer in a Methanogenic, Syntrophic Community
Source: PLoS Comput Biol. 2015 Jul 6;11(7):e1004364. doi: 10.1371/journal.pcbi.1004364 (PMC4509577; doi:10.1371/journal.pcbi.1004364)
Supplement: S2 File — (ZIP) [file pcbi.1004364.s009.zip › c00262.mol]

 
  Mrv0541 07311312322D          
 
 10 11  0  0  0  0            999 V2000
   14.8500  -10.5079    0.0000 C   0  0  0  0  0  0  0  0  0  0  0  0
   14.8500  -11.3329    0.0000 C   0  0  0  0  0  0  0  0  0  0  0  0
   15.5448  -10.1171    0.0000 C   0  0  0  0  0  0  0  0  0  0  0  0
   15.5448  -11.7671    0.0000 N   0  0  0  0  0  0  0  0  0  0  0  0
   16.2395  -10.5079    0.0000 N   0  0  0  0  0  0  0  0  0  0  0  0
   15.5448   -9.2921    0.0000 O   0  0  0  0  0  0  0  0  0  0  0  0
   16.2395  -11.3329    0.0000 C   0  0  0  0  0  0  0  0  0  0  0  0
   14.0654  -10.2530    0.0000 N   0  0  0  0  0  0  0  0  0  0  0  0
   13.5805  -10.9204    0.0000 C   0  0  0  0  0  0  0  0  0  0  0  0
   14.0654  -11.5879    0.0000 N   0  0  0  0  0  0  0  0  0  0  0  0
  1  2  2  0  0  0  0
  1  3  1  0  0  0  0
  2  4  1  0  0  0  0
  3  5  1  0  0  0  0
  3  6  2  0  0  0  0
  4  7  2  0  0  0  0
  5  7  1  0  0  0  0
  1  8  1  0  0  0  0
  8  9  2  0  0  0  0
  9 10  1  0  0  0  0
  2 10  1  0  0  0  0
M  END
