# Supplementary material for: Thermodynamics and H2 Transfer in a Methanogenic, Syntrophic Community
Source: PLoS Comput Biol. 2015 Jul 6;11(7):e1004364. doi: 10.1371/journal.pcbi.1004364 (PMC4509577; doi:10.1371/journal.pcbi.1004364)
Supplement: S2 File — (ZIP) [file pcbi.1004364.s009.zip › c00263.mol]

 
  Mrv0541 07311312322D          
 
  8  7  0  0  1  0            999 V2000
   14.7511   -9.5269    0.0000 C   0  0  1  0  0  0  0  0  0  0  0  0
   15.4657   -9.1146    0.0000 C   0  0  0  0  0  0  0  0  0  0  0  0
   14.0365   -9.1146    0.0000 C   0  0  0  0  0  0  0  0  0  0  0  0
   14.7511  -10.3514    0.0000 N   0  3  0  0  0  0  0  0  0  0  0  0
   16.1803   -9.5269    0.0000 C   0  0  0  0  0  0  0  0  0  0  0  0
   13.3219   -9.5269    0.0000 O   0  5  0  0  0  0  0  0  0  0  0  0
   14.0365   -8.2901    0.0000 O   0  0  0  0  0  0  0  0  0  0  0  0
   16.8948   -9.1146    0.0000 O   0  0  0  0  0  0  0  0  0  0  0  0
  1  2  1  0  0  0  0
  1  3  1  0  0  0  0
  1  4  1  6  0  0  0
  2  5  1  0  0  0  0
  3  6  1  0  0  0  0
  3  7  2  0  0  0  0
  5  8  1  0  0  0  0
M  CHG  2   4   1   6  -1
M  END
