# Supplementary material for: Thermodynamics and H2 Transfer in a Methanogenic, Syntrophic Community
Source: PLoS Comput Biol. 2015 Jul 6;11(7):e1004364. doi: 10.1371/journal.pcbi.1004364 (PMC4509577; doi:10.1371/journal.pcbi.1004364)
Supplement: S2 File — (ZIP) [file pcbi.1004364.s009.zip › c00266.mol]

 
  Mrv0541 07311312322D          
 
  4  3  0  0  0  0            999 V2000
   12.6899   -9.3323    0.0000 C   0  0  0  0  0  0  0  0  0  0  0  0
   13.4035   -9.7462    0.0000 C   0  0  0  0  0  0  0  0  0  0  0  0
   11.9760   -9.7462    0.0000 O   0  0  0  0  0  0  0  0  0  0  0  0
   14.1174   -9.3285    0.0000 O   0  0  0  0  0  0  0  0  0  0  0  0
  1  2  1  0  0  0  0
  1  3  1  0  0  0  0
  2  4  2  0  0  0  0
M  END
