# Supplementary material for: Thermodynamics and H2 Transfer in a Methanogenic, Syntrophic Community
Source: PLoS Comput Biol. 2015 Jul 6;11(7):e1004364. doi: 10.1371/journal.pcbi.1004364 (PMC4509577; doi:10.1371/journal.pcbi.1004364)
Supplement: S2 File — (ZIP) [file pcbi.1004364.s009.zip › c00275.mol]

 
  Mrv0541 07311312322D          
 
 16 16  0  0  1  0            999 V2000
   14.3089  -12.0686    0.0000 P   0  0  0  0  0  0  0  0  0  0  0  0
   15.1352  -12.0723    0.0000 O   0  0  0  0  0  0  0  0  0  0  0  0
   13.4827  -12.0686    0.0000 O   0  5  0  0  0  0  0  0  0  0  0  0
   14.3089  -11.2049    0.0000 O   0  5  0  0  0  0  0  0  0  0  0  0
   14.3015  -12.8948    0.0000 O   0  0  0  0  0  0  0  0  0  0  0  0
   15.7681  -11.5417    0.0000 C   0  0  0  0  0  0  0  0  0  0  0  0
   16.4731  -11.9511    0.0000 C   0  0  2  0  0  0  0  0  0  0  0  0
   16.4731  -12.7736    0.0000 C   0  0  2  0  0  0  0  0  0  0  0  0
   17.1894  -11.5417    0.0000 O   0  0  0  0  0  0  0  0  0  0  0  0
   17.1894  -13.1905    0.0000 C   0  0  1  0  0  0  0  0  0  0  0  0
   15.7681  -13.1905    0.0000 O   0  0  0  0  0  0  0  0  0  0  0  0
   17.9095  -11.9511    0.0000 C   0  0  3  0  0  0  0  0  0  0  0  0
   17.9095  -12.7736    0.0000 C   0  0  1  0  0  0  0  0  0  0  0  0
   17.1894  -14.0129    0.0000 O   0  0  0  0  0  0  0  0  0  0  0  0
   18.6221  -11.5417    0.0000 O   0  0  0  0  0  0  0  0  0  0  0  0
   18.6221  -13.1905    0.0000 O   0  0  0  0  0  0  0  0  0  0  0  0
  1  2  1  0  0  0  0
  1  3  1  0  0  0  0
  1  4  1  0  0  0  0
  1  5  2  0  0  0  0
  2  6  1  0  0  0  0
  7  6  1  1  0  0  0
  8  7  1  0  0  0  0
  7  9  1  0  0  0  0
  8 10  1  0  0  0  0
  8 11  1  6  0  0  0
  9 12  1  0  0  0  0
 10 13  1  0  0  0  0
 10 14  1  1  0  0  0
 12 15  1  4  0  0  0
 13 16  1  1  0  0  0
 13 12  1  0  0  0  0
M  CHG  2   3  -1   4  -1
M  END
