# Supplementary material for: Thermodynamics and H2 Transfer in a Methanogenic, Syntrophic Community
Source: PLoS Comput Biol. 2015 Jul 6;11(7):e1004364. doi: 10.1371/journal.pcbi.1004364 (PMC4509577; doi:10.1371/journal.pcbi.1004364)
Supplement: S2 File — (ZIP) [file pcbi.1004364.s009.zip › c00279.mol]

 
  Mrv0541 07311312322D          
 
 12 11  0  0  1  0            999 V2000
    9.5290  -11.2202    0.0000 C   0  0  0  0  0  0  0  0  0  0  0  0
   10.2434  -10.8077    0.0000 C   0  0  1  0  0  0  0  0  0  0  0  0
   10.9580  -11.2202    0.0000 C   0  0  1  0  0  0  0  0  0  0  0  0
   11.6724  -10.8077    0.0000 C   0  0  0  0  0  0  0  0  0  0  0  0
   12.3869  -11.2202    0.0000 O   0  0  0  0  0  0  0  0  0  0  0  0
   10.2434   -9.9828    0.0000 O   0  0  0  0  0  0  0  0  0  0  0  0
    9.5290  -12.0453    0.0000 O   0  0  0  0  0  0  0  0  0  0  0  0
   10.9580  -12.0451    0.0000 O   0  0  0  0  0  0  0  0  0  0  0  0
   13.2119  -11.2202    0.0000 P   0  0  0  0  0  0  0  0  0  0  0  0
   14.0369  -11.2202    0.0000 O   0  5  0  0  0  0  0  0  0  0  0  0
   13.2119  -10.3952    0.0000 O   0  0  0  0  0  0  0  0  0  0  0  0
   13.2119  -12.0453    0.0000 O   0  5  0  0  0  0  0  0  0  0  0  0
  2  1  1  0  0  0  0
  2  3  1  0  0  0  0
  3  4  1  0  0  0  0
  4  5  1  0  0  0  0
  2  6  1  6  0  0  0
  1  7  2  0  0  0  0
  3  8  1  1  0  0  0
  5  9  1  0  0  0  0
  9 10  1  0  0  0  0
  9 11  2  0  0  0  0
  9 12  1  0  0  0  0
M  CHG  2  10  -1  12  -1
M  END
