# Supplementary material for: Thermodynamics and H2 Transfer in a Methanogenic, Syntrophic Community
Source: PLoS Comput Biol. 2015 Jul 6;11(7):e1004364. doi: 10.1371/journal.pcbi.1004364 (PMC4509577; doi:10.1371/journal.pcbi.1004364)
Supplement: S2 File — (ZIP) [file pcbi.1004364.s009.zip › c00286.mol]

 
  Mrv0541 07311312322D          
 
 31 33  0  0  1  0            999 V2000
   18.0114  -13.3852    0.0000 C   0  0  0  0  0  0  0  0  0  0  0  0
   17.3842  -12.9418    0.0000 N   0  0  0  0  0  0  0  0  0  0  0  0
   18.7425  -12.8413    0.0000 C   0  0  0  0  0  0  0  0  0  0  0  0
   18.0911  -14.2272    0.0000 N   0  0  0  0  0  0  0  0  0  0  0  0
   16.6187  -13.1947    0.0000 C   0  0  2  0  0  0  0  0  0  0  0  0
   17.6684  -12.1172    0.0000 C   0  0  0  0  0  0  0  0  0  0  0  0
   18.5242  -12.1206    0.0000 N   0  0  0  0  0  0  0  0  0  0  0  0
   19.4873  -13.1739    0.0000 C   0  0  0  0  0  0  0  0  0  0  0  0
   18.8775  -14.5700    0.0000 C   0  0  0  0  0  0  0  0  0  0  0  0
   15.9465  -12.6854    0.0000 O   0  0  0  0  0  0  0  0  0  0  0  0
   16.3622  -13.9361    0.0000 C   0  0  0  0  0  0  0  0  0  0  0  0
   19.5809  -14.0538    0.0000 N   0  0  0  0  0  0  0  0  0  0  0  0
   20.1456  -12.6819    0.0000 O   0  0  0  0  0  0  0  0  0  0  0  0
   18.9677  -15.3912    0.0000 N   0  0  0  0  0  0  0  0  0  0  0  0
   15.2882  -13.1600    0.0000 C   0  0  1  0  0  0  0  0  0  0  0  0
   15.5446  -13.9361    0.0000 C   0  0  1  0  0  0  0  0  0  0  0  0
   14.5052  -12.9002    0.0000 C   0  0  0  0  0  0  0  0  0  0  0  0
   15.2778  -14.7157    0.0000 O   0  0  0  0  0  0  0  0  0  0  0  0
   13.8850  -13.4545    0.0000 O   0  0  0  0  0  0  0  0  0  0  0  0
   13.0570  -13.4545    0.0000 P   0  0  0  0  0  0  0  0  0  0  0  0
   12.2289  -13.4545    0.0000 O   0  0  0  0  0  0  0  0  0  0  0  0
   13.0535  -14.2825    0.0000 O   0  5  0  0  0  0  0  0  0  0  0  0
   13.0535  -12.6265    0.0000 O   0  0  0  0  0  0  0  0  0  0  0  0
   11.4009  -13.4510    0.0000 P   0  0  0  0  0  0  0  0  0  0  0  0
   10.5694  -13.4510    0.0000 O   0  0  0  0  0  0  0  0  0  0  0  0
   11.3940  -14.2791    0.0000 O   0  5  0  0  0  0  0  0  0  0  0  0
   11.3940  -12.6196    0.0000 O   0  0  0  0  0  0  0  0  0  0  0  0
    9.7413  -13.4441    0.0000 P   0  0  0  0  0  0  0  0  0  0  0  0
    9.7379  -14.2756    0.0000 O   0  5  0  0  0  0  0  0  0  0  0  0
    8.9133  -13.4406    0.0000 O   0  5  0  0  0  0  0  0  0  0  0  0
    9.7379  -12.6161    0.0000 O   0  0  0  0  0  0  0  0  0  0  0  0
  1  2  1  0  0  0  0
  1  3  2  0  0  0  0
  1  4  1  0  0  0  0
  5  2  1  1  0  0  0
  2  6  1  0  0  0  0
  3  7  1  0  0  0  0
  3  8  1  0  0  0  0
  4  9  2  0  0  0  0
  5 10  1  0  0  0  0
  5 11  1  0  0  0  0
  8 12  1  0  0  0  0
  8 13  2  0  0  0  0
  9 14  1  0  0  0  0
 15 10  1  0  0  0  0
 16 11  1  0  0  0  0
 15 17  1  1  0  0  0
 16 18  1  6  0  0  0
 17 19  1  0  0  0  0
 19 20  1  0  0  0  0
 20 21  1  0  0  0  0
 20 22  1  0  0  0  0
 20 23  2  0  0  0  0
 21 24  1  0  0  0  0
 24 25  1  0  0  0  0
 24 26  1  0  0  0  0
 24 27  2  0  0  0  0
 25 28  1  0  0  0  0
 28 29  1  0  0  0  0
 28 30  1  0  0  0  0
 28 31  2  0  0  0  0
  6  7  2  0  0  0  0
  9 12  1  0  0  0  0
 15 16  1  0  0  0  0
M  CHG  4  22  -1  26  -1  29  -1  30  -1
M  END
