# Supplementary material for: Thermodynamics and H2 Transfer in a Methanogenic, Syntrophic Community
Source: PLoS Comput Biol. 2015 Jul 6;11(7):e1004364. doi: 10.1371/journal.pcbi.1004364 (PMC4509577; doi:10.1371/journal.pcbi.1004364)
Supplement: S2 File — (ZIP) [file pcbi.1004364.s009.zip › c00294.mol]

 
  Mrv0541 07311312322D          
 
 19 21  0  0  1  0            999 V2000
   15.4278  -10.1477    0.0000 N   0  0  0  0  0  0  0  0  0  0  0  0
   16.1703   -9.9414    0.0000 C   0  0  0  0  0  0  0  0  0  0  0  0
   14.5203  -10.5190    0.0000 C   0  0  2  0  0  0  0  0  0  0  0  0
   14.9328   -9.5289    0.0000 C   0  0  0  0  0  0  0  0  0  0  0  0
   16.1703   -9.1164    0.0000 C   0  0  0  0  0  0  0  0  0  0  0  0
   16.9129  -10.3539    0.0000 N   0  0  0  0  0  0  0  0  0  0  0  0
   13.8190   -9.9827    0.0000 O   0  0  0  0  0  0  0  0  0  0  0  0
   14.2315  -11.2615    0.0000 C   0  0  1  0  0  0  0  0  0  0  0  0
   15.4278   -8.8690    0.0000 N   0  0  0  0  0  0  0  0  0  0  0  0
   16.9129   -8.7039    0.0000 C   0  0  0  0  0  0  0  0  0  0  0  0
   17.6141   -9.9414    0.0000 C   0  0  0  0  0  0  0  0  0  0  0  0
   13.1590  -10.5190    0.0000 C   0  0  1  0  0  0  0  0  0  0  0  0
   13.4065  -11.2615    0.0000 C   0  0  1  0  0  0  0  0  0  0  0  0
   14.7266  -11.9215    0.0000 O   0  0  0  0  0  0  0  0  0  0  0  0
   17.6141   -9.1164    0.0000 N   0  0  0  0  0  0  0  0  0  0  0  0
   16.9129   -7.9202    0.0000 O   0  0  0  0  0  0  0  0  0  0  0  0
   12.4165  -10.2715    0.0000 C   0  0  0  0  0  0  0  0  0  0  0  0
   12.9527  -11.9215    0.0000 O   0  0  0  0  0  0  0  0  0  0  0  0
   11.7565  -10.8077    0.0000 O   0  0  0  0  0  0  0  0  0  0  0  0
  1  2  1  0  0  0  0
  3  1  1  1  0  0  0
  1  4  1  0  0  0  0
  2  5  2  0  0  0  0
  2  6  1  0  0  0  0
  3  7  1  0  0  0  0
  8  3  1  0  0  0  0
  4  9  2  0  0  0  0
  5 10  1  0  0  0  0
  6 11  2  0  0  0  0
 12  7  1  0  0  0  0
  8 13  1  0  0  0  0
  8 14  1  6  0  0  0
 10 15  1  0  0  0  0
 10 16  2  0  0  0  0
 12 17  1  1  0  0  0
 13 18  1  6  0  0  0
 17 19  1  0  0  0  0
  5  9  1  0  0  0  0
 11 15  1  0  0  0  0
 13 12  1  0  0  0  0
M  END
