# Supplementary material for: Thermodynamics and H2 Transfer in a Methanogenic, Syntrophic Community
Source: PLoS Comput Biol. 2015 Jul 6;11(7):e1004364. doi: 10.1371/journal.pcbi.1004364 (PMC4509577; doi:10.1371/journal.pcbi.1004364)
Supplement: S2 File — (ZIP) [file pcbi.1004364.s009.zip › c00295.mol]

 
  Mrv0541 07311312322D          
 
 11 11  0  0  0  0            999 V2000
   14.7909   -9.8338    0.0000 C   0  0  0  0  0  0  0  0  0  0  0  0
   14.0762  -10.2460    0.0000 C   0  0  0  0  0  0  0  0  0  0  0  0
   15.5093  -10.2460    0.0000 N   0  0  0  0  0  0  0  0  0  0  0  0
   14.7871   -9.0133    0.0000 C   0  0  0  0  0  0  0  0  0  0  0  0
   14.0762  -11.0778    0.0000 C   0  0  0  0  0  0  0  0  0  0  0  0
   15.5093  -11.0778    0.0000 C   0  0  0  0  0  0  0  0  0  0  0  0
   15.4979   -8.6012    0.0000 O   0  5  0  0  0  0  0  0  0  0  0  0
   14.0724   -8.6049    0.0000 O   0  0  0  0  0  0  0  0  0  0  0  0
   14.7909  -11.4975    0.0000 N   0  0  0  0  0  0  0  0  0  0  0  0
   13.3615  -11.4861    0.0000 O   0  0  0  0  0  0  0  0  0  0  0  0
   16.2239  -11.4861    0.0000 O   0  0  0  0  0  0  0  0  0  0  0  0
  1  2  2  0  0  0  0
  1  3  1  0  0  0  0
  1  4  1  0  0  0  0
  2  5  1  0  0  0  0
  3  6  1  0  0  0  0
  4  7  1  0  0  0  0
  4  8  2  0  0  0  0
  5  9  1  0  0  0  0
  5 10  2  0  0  0  0
  6 11  2  0  0  0  0
  6  9  1  0  0  0  0
M  CHG  1   7  -1
M  END
