# Supplementary material for: Thermodynamics and H2 Transfer in a Methanogenic, Syntrophic Community
Source: PLoS Comput Biol. 2015 Jul 6;11(7):e1004364. doi: 10.1371/journal.pcbi.1004364 (PMC4509577; doi:10.1371/journal.pcbi.1004364)
Supplement: S2 File — (ZIP) [file pcbi.1004364.s009.zip › c00299.mol]

 
  Mrv0541 07311312322D          
 
 17 18  0  0  1  0            999 V2000
   13.8818   -9.9140    0.0000 C   0  0  2  0  0  0  0  0  0  0  0  0
   14.7944   -9.6280    0.0000 N   0  0  0  0  0  0  0  0  0  0  0  0
   13.2402   -9.4405    0.0000 O   0  0  0  0  0  0  0  0  0  0  0  0
   13.6383  -10.7203    0.0000 C   0  0  1  0  0  0  0  0  0  0  0  0
   15.5105  -10.0402    0.0000 C   0  0  0  0  0  0  0  0  0  0  0  0
   14.7994   -8.8070    0.0000 C   0  0  0  0  0  0  0  0  0  0  0  0
   12.5677   -9.9312    0.0000 C   0  0  1  0  0  0  0  0  0  0  0  0
   12.8148  -10.7203    0.0000 C   0  0  1  0  0  0  0  0  0  0  0  0
   14.1220  -11.3825    0.0000 O   0  0  0  0  0  0  0  0  0  0  0  0
   16.2311   -9.6281    0.0000 N   0  0  0  0  0  0  0  0  0  0  0  0
   15.5163  -10.8624    0.0000 O   0  0  0  0  0  0  0  0  0  0  0  0
   15.5085   -8.3901    0.0000 C   0  0  0  0  0  0  0  0  0  0  0  0
   11.7854   -9.6772    0.0000 C   0  0  0  0  0  0  0  0  0  0  0  0
   12.3275  -11.3791    0.0000 O   0  0  0  0  0  0  0  0  0  0  0  0
   16.2280   -8.8017    0.0000 C   0  0  0  0  0  0  0  0  0  0  0  0
   11.1232  -10.1679    0.0000 O   0  0  0  0  0  0  0  0  0  0  0  0
   16.9459   -8.3936    0.0000 O   0  0  0  0  0  0  0  0  0  0  0  0
  1  2  1  1  0  0  0
  1  3  1  0  0  0  0
  4  1  1  0  0  0  0
  2  5  1  0  0  0  0
  2  6  1  0  0  0  0
  7  3  1  0  0  0  0
  4  8  1  0  0  0  0
  4  9  1  6  0  0  0
  5 10  1  0  0  0  0
  5 11  2  0  0  0  0
  6 12  2  0  0  0  0
  7 13  1  1  0  0  0
  8 14  1  6  0  0  0
 10 15  1  0  0  0  0
 13 16  1  0  0  0  0
 15 17  2  0  0  0  0
  8  7  1  0  0  0  0
 12 15  1  0  0  0  0
M  END
