# Supplementary material for: Thermodynamics and H2 Transfer in a Methanogenic, Syntrophic Community
Source: PLoS Comput Biol. 2015 Jul 6;11(7):e1004364. doi: 10.1371/journal.pcbi.1004364 (PMC4509577; doi:10.1371/journal.pcbi.1004364)
Supplement: S2 File — (ZIP) [file pcbi.1004364.s009.zip › c00300.mol]

 
  Mrv0541 07311312322D          
 
  9  8  0  0  0  0            999 V2000
   10.6970   -8.9100    0.0000 N   0  0  0  0  0  0  0  0  0  0  0  0
   11.4115   -9.3225    0.0000 C   0  0  0  0  0  0  0  0  0  0  0  0
   12.1259   -8.9100    0.0000 N   0  0  0  0  0  0  0  0  0  0  0  0
   12.8404   -9.3225    0.0000 C   0  0  0  0  0  0  0  0  0  0  0  0
   13.5549   -8.9100    0.0000 C   0  0  0  0  0  0  0  0  0  0  0  0
   14.2693   -9.3225    0.0000 O   0  5  0  0  0  0  0  0  0  0  0  0
   13.5549   -8.0852    0.0000 O   0  0  0  0  0  0  0  0  0  0  0  0
   11.4115  -10.1474    0.0000 N   0  3  0  0  0  0  0  0  0  0  0  0
   12.1259   -8.0850    0.0000 C   0  0  0  0  0  0  0  0  0  0  0  0
  1  2  1  0  0  0  0
  2  3  1  0  0  0  0
  3  4  1  0  0  0  0
  4  5  1  0  0  0  0
  5  6  1  0  0  0  0
  5  7  2  0  0  0  0
  2  8  2  0  0  0  0
  3  9  1  0  0  0  0
M  CHG  2   6  -1   8   1
M  END
