# Supplementary material for: Thermodynamics and H2 Transfer in a Methanogenic, Syntrophic Community
Source: PLoS Comput Biol. 2015 Jul 6;11(7):e1004364. doi: 10.1371/journal.pcbi.1004364 (PMC4509577; doi:10.1371/journal.pcbi.1004364)
Supplement: S2 File — (ZIP) [file pcbi.1004364.s009.zip › c00302.mol]

 
  Mrv0541 07311312322D          
 
 10  9  0  0  0  0            999 V2000
   18.1384  -10.3403    0.0000 C   0  0  0  0  0  0  0  0  0  0  0  0
   18.8393   -9.9052    0.0000 C   0  0  0  0  0  0  0  0  0  0  0  0
   17.4097   -9.9501    0.0000 C   0  0  0  0  0  0  0  0  0  0  0  0
   19.5679  -10.2919    0.0000 C   0  0  0  0  0  0  0  0  0  0  0  0
   16.7260  -10.4197    0.0000 O   0  5  0  0  0  0  0  0  0  0  0  0
   17.4201   -9.1248    0.0000 O   0  0  0  0  0  0  0  0  0  0  0  0
   20.2689   -9.8569    0.0000 C   0  0  0  0  0  0  0  0  0  0  0  0
   20.9974  -10.2471    0.0000 O   0  5  0  0  0  0  0  0  0  0  0  0
   20.2826   -9.0316    0.0000 O   0  0  0  0  0  0  0  0  0  0  0  0
   18.1234  -11.1482    0.0000 N   0  3  0  0  0  0  0  0  0  0  0  0
  1  2  1  0  0  0  0
  1  3  1  0  0  0  0
  2  4  1  0  0  0  0
  3  5  1  0  0  0  0
  3  6  2  0  0  0  0
  4  7  1  0  0  0  0
  7  8  1  0  0  0  0
  7  9  2  0  0  0  0
  1 10  1  0  0  0  0
M  CHG  3   5  -1   8  -1  10   1
M  END
