# Supplementary material for: Thermodynamics and H2 Transfer in a Methanogenic, Syntrophic Community
Source: PLoS Comput Biol. 2015 Jul 6;11(7):e1004364. doi: 10.1371/journal.pcbi.1004364 (PMC4509577; doi:10.1371/journal.pcbi.1004364)
Supplement: S2 File — (ZIP) [file pcbi.1004364.s009.zip › c00311.mol]

 
  Mrv0541 07311312322D          
 
 13 12  0  0  0  0            999 V2000
   14.8175  -13.4408    0.0000 C   0  0  0  0  0  0  0  0  0  0  0  0
   15.5282  -13.8540    0.0000 C   0  0  0  0  0  0  0  0  0  0  0  0
   14.1026  -13.8540    0.0000 C   0  0  0  0  0  0  0  0  0  0  0  0
   14.8175  -12.6176    0.0000 C   0  0  0  0  0  0  0  0  0  0  0  0
   15.5282  -14.6805    0.0000 C   0  0  0  0  0  0  0  0  0  0  0  0
   16.2463  -13.4408    0.0000 O   0  0  0  0  0  0  0  0  0  0  0  0
   13.3886  -13.4408    0.0000 C   0  0  0  0  0  0  0  0  0  0  0  0
   15.5315  -12.2078    0.0000 O   0  5  0  0  0  0  0  0  0  0  0  0
   14.0992  -12.2078    0.0000 O   0  0  0  0  0  0  0  0  0  0  0  0
   14.8175  -15.0905    0.0000 O   0  5  0  0  0  0  0  0  0  0  0  0
   16.2463  -15.0905    0.0000 O   0  0  0  0  0  0  0  0  0  0  0  0
   13.3919  -12.6176    0.0000 O   0  5  0  0  0  0  0  0  0  0  0  0
   12.6737  -13.8575    0.0000 O   0  0  0  0  0  0  0  0  0  0  0  0
  1  2  1  0  0  0  0
  1  3  1  0  0  0  0
  1  4  1  0  0  0  0
  2  5  1  0  0  0  0
  2  6  1  0  0  0  0
  3  7  1  0  0  0  0
  4  8  1  0  0  0  0
  4  9  2  0  0  0  0
  5 10  1  0  0  0  0
  5 11  2  0  0  0  0
  7 12  1  0  0  0  0
  7 13  2  0  0  0  0
M  CHG  3   8  -1  10  -1  12  -1
M  END
