# Supplementary material for: Thermodynamics and H2 Transfer in a Methanogenic, Syntrophic Community
Source: PLoS Comput Biol. 2015 Jul 6;11(7):e1004364. doi: 10.1371/journal.pcbi.1004364 (PMC4509577; doi:10.1371/journal.pcbi.1004364)
Supplement: S2 File — (ZIP) [file pcbi.1004364.s009.zip › c00314.mol]

 
  Mrv0541 07311312322D          
 
 12 12  0  0  0  0            999 V2000
   14.5792  -10.6535    0.0000 C   0  0  0  0  0  0  0  0  0  0  0  0
   15.3011  -11.0626    0.0000 C   0  0  0  0  0  0  0  0  0  0  0  0
   13.8643  -11.0626    0.0000 C   0  0  0  0  0  0  0  0  0  0  0  0
   14.5759   -9.8285    0.0000 C   0  0  0  0  0  0  0  0  0  0  0  0
   15.3011  -11.8943    0.0000 C   0  0  0  0  0  0  0  0  0  0  0  0
   16.0092  -10.6501    0.0000 C   0  0  0  0  0  0  0  0  0  0  0  0
   13.8643  -11.8943    0.0000 C   0  0  0  0  0  0  0  0  0  0  0  0
   13.1562  -10.6535    0.0000 O   0  0  0  0  0  0  0  0  0  0  0  0
   15.2874   -9.4160    0.0000 O   0  0  0  0  0  0  0  0  0  0  0  0
   14.5792  -12.3137    0.0000 N   0  0  0  0  0  0  0  0  0  0  0  0
   16.7242  -11.0591    0.0000 O   0  0  0  0  0  0  0  0  0  0  0  0
   13.1528  -12.3035    0.0000 C   0  0  0  0  0  0  0  0  0  0  0  0
  1  2  2  0  0  0  0
  1  3  1  0  0  0  0
  1  4  1  0  0  0  0
  2  5  1  0  0  0  0
  2  6  1  0  0  0  0
  3  7  2  0  0  0  0
  3  8  1  0  0  0  0
  4  9  1  0  0  0  0
  5 10  2  0  0  0  0
  6 11  1  0  0  0  0
  7 12  1  0  0  0  0
  7 10  1  0  0  0  0
M  END
