# Supplementary material for: Thermodynamics and H2 Transfer in a Methanogenic, Syntrophic Community
Source: PLoS Comput Biol. 2015 Jul 6;11(7):e1004364. doi: 10.1371/journal.pcbi.1004364 (PMC4509577; doi:10.1371/journal.pcbi.1004364)
Supplement: S2 File — (ZIP) [file pcbi.1004364.s009.zip › c00315.mol]

 
  Mrv0541 07311312332D          
 
 10  9  0  0  0  0            999 V2000
   14.0722  -13.8491    0.0000 C   0  0  0  0  0  0  0  0  0  0  0  0
   14.7800  -13.4368    0.0000 N   0  3  0  0  0  0  0  0  0  0  0  0
   13.3576  -13.4368    0.0000 C   0  0  0  0  0  0  0  0  0  0  0  0
   15.4945  -13.8491    0.0000 C   0  0  0  0  0  0  0  0  0  0  0  0
   12.6430  -13.8491    0.0000 C   0  0  0  0  0  0  0  0  0  0  0  0
   16.2092  -13.4368    0.0000 C   0  0  0  0  0  0  0  0  0  0  0  0
   11.9284  -13.4368    0.0000 C   0  0  0  0  0  0  0  0  0  0  0  0
   16.9238  -13.8491    0.0000 C   0  0  0  0  0  0  0  0  0  0  0  0
   11.2138  -13.8491    0.0000 N   0  3  0  0  0  0  0  0  0  0  0  0
   17.6384  -13.4368    0.0000 N   0  3  0  0  0  0  0  0  0  0  0  0
  1  2  1  0  0  0  0
  1  3  1  0  0  0  0
  2  4  1  0  0  0  0
  3  5  1  0  0  0  0
  4  6  1  0  0  0  0
  5  7  1  0  0  0  0
  6  8  1  0  0  0  0
  7  9  1  0  0  0  0
  8 10  1  0  0  0  0
M  CHG  3   2   1   9   1  10   1
M  END
