# Supplementary material for: Thermodynamics and H2 Transfer in a Methanogenic, Syntrophic Community
Source: PLoS Comput Biol. 2015 Jul 6;11(7):e1004364. doi: 10.1371/journal.pcbi.1004364 (PMC4509577; doi:10.1371/journal.pcbi.1004364)
Supplement: S2 File — (ZIP) [file pcbi.1004364.s009.zip › c00322.mol]

 
  Mrv0541 07311312332D          
 
 11 10  0  0  0  0            999 V2000
   13.4339   -9.3210    0.0000 C   0  0  0  0  0  0  0  0  0  0  0  0
   14.1476   -9.7348    0.0000 C   0  0  0  0  0  0  0  0  0  0  0  0
   12.7164   -9.7348    0.0000 C   0  0  0  0  0  0  0  0  0  0  0  0
   14.8613   -9.3210    0.0000 C   0  0  0  0  0  0  0  0  0  0  0  0
   14.1476  -10.5585    0.0000 O   0  0  0  0  0  0  0  0  0  0  0  0
   12.0027   -9.3210    0.0000 C   0  0  0  0  0  0  0  0  0  0  0  0
   15.5750   -9.7348    0.0000 O   0  5  0  0  0  0  0  0  0  0  0  0
   14.8574   -8.5761    0.0000 O   0  0  0  0  0  0  0  0  0  0  0  0
   11.2853   -9.7348    0.0000 C   0  0  0  0  0  0  0  0  0  0  0  0
   10.5716   -9.3172    0.0000 O   0  5  0  0  0  0  0  0  0  0  0  0
   11.2891  -10.5585    0.0000 O   0  0  0  0  0  0  0  0  0  0  0  0
  1  2  1  0  0  0  0
  1  3  1  0  0  0  0
  2  4  1  0  0  0  0
  2  5  2  0  0  0  0
  3  6  1  0  0  0  0
  4  7  1  0  0  0  0
  4  8  2  0  0  0  0
  6  9  1  0  0  0  0
  9 10  1  0  0  0  0
  9 11  2  0  0  0  0
M  CHG  2   7  -1  10  -1
M  END
