# Supplementary material for: Thermodynamics and H2 Transfer in a Methanogenic, Syntrophic Community
Source: PLoS Comput Biol. 2015 Jul 6;11(7):e1004364. doi: 10.1371/journal.pcbi.1004364 (PMC4509577; doi:10.1371/journal.pcbi.1004364)
Supplement: S2 File — (ZIP) [file pcbi.1004364.s009.zip › c00327.mol]

 
  Mrv0541 07311312332D          
 
 12 11  0  0  1  0            999 V2000
   14.3899   -9.1398    0.0000 C   0  0  0  0  0  0  0  0  0  0  0  0
   15.0967   -9.5652    0.0000 C   0  0  0  0  0  0  0  0  0  0  0  0
   13.6660   -9.5377    0.0000 C   0  0  1  0  0  0  0  0  0  0  0  0
   15.8207   -9.1672    0.0000 C   0  0  0  0  0  0  0  0  0  0  0  0
   12.9627   -9.1123    0.0000 C   0  0  0  0  0  0  0  0  0  0  0  0
   13.6523  -10.3612    0.0000 N   0  3  0  0  0  0  0  0  0  0  0  0
   16.5275   -9.5927    0.0000 N   0  0  0  0  0  0  0  0  0  0  0  0
   12.2387   -9.5172    0.0000 O   0  5  0  0  0  0  0  0  0  0  0  0
   12.9764   -8.2855    0.0000 O   0  0  0  0  0  0  0  0  0  0  0  0
   17.2480   -9.1912    0.0000 C   0  0  0  0  0  0  0  0  0  0  0  0
   17.9548   -9.6166    0.0000 N   0  0  0  0  0  0  0  0  0  0  0  0
   17.2618   -8.3644    0.0000 O   0  0  0  0  0  0  0  0  0  0  0  0
  1  2  1  0  0  0  0
  3  1  1  0  0  0  0
  2  4  1  0  0  0  0
  3  5  1  0  0  0  0
  3  6  1  6  0  0  0
  4  7  1  0  0  0  0
  5  8  1  0  0  0  0
  5  9  2  0  0  0  0
  7 10  1  0  0  0  0
 10 11  1  0  0  0  0
 10 12  2  0  0  0  0
M  CHG  2   6   1   8  -1
M  END
