# Supplementary material for: Thermodynamics and H2 Transfer in a Methanogenic, Syntrophic Community
Source: PLoS Comput Biol. 2015 Jul 6;11(7):e1004364. doi: 10.1371/journal.pcbi.1004364 (PMC4509577; doi:10.1371/journal.pcbi.1004364)
Supplement: S2 File — (ZIP) [file pcbi.1004364.s009.zip › c00330.mol]

 
  Mrv0541 07311312332D          
 
 19 21  0  0  1  0            999 V2000
   15.0562  -13.0914    0.0000 N   0  0  0  0  0  0  0  0  0  0  0  0
   15.6956  -13.5422    0.0000 C   0  0  0  0  0  0  0  0  0  0  0  0
   14.2909  -13.3360    0.0000 C   0  0  2  0  0  0  0  0  0  0  0  0
   15.3462  -12.2528    0.0000 C   0  0  0  0  0  0  0  0  0  0  0  0
   16.4399  -12.9971    0.0000 C   0  0  0  0  0  0  0  0  0  0  0  0
   15.7759  -14.3843    0.0000 N   0  0  0  0  0  0  0  0  0  0  0  0
   13.6025  -12.8329    0.0000 O   0  0  0  0  0  0  0  0  0  0  0  0
   14.0253  -14.0839    0.0000 C   0  0  0  0  0  0  0  0  0  0  0  0
   16.2197  -12.2528    0.0000 N   0  0  0  0  0  0  0  0  0  0  0  0
   17.1982  -13.3220    0.0000 C   0  0  0  0  0  0  0  0  0  0  0  0
   16.5692  -14.7373    0.0000 C   0  0  0  0  0  0  0  0  0  0  0  0
   12.9421  -13.3080    0.0000 C   0  0  1  0  0  0  0  0  0  0  0  0
   13.1971  -14.0839    0.0000 C   0  0  1  0  0  0  0  0  0  0  0  0
   17.2960  -14.2131    0.0000 N   0  0  0  0  0  0  0  0  0  0  0  0
   17.8621  -12.8398    0.0000 O   0  0  0  0  0  0  0  0  0  0  0  0
   16.6496  -15.5584    0.0000 N   0  0  0  0  0  0  0  0  0  0  0  0
   12.1628  -13.0565    0.0000 C   0  0  0  0  0  0  0  0  0  0  0  0
   12.7359  -14.7862    0.0000 O   0  0  0  0  0  0  0  0  0  0  0  0
   11.5408  -13.6156    0.0000 O   0  0  0  0  0  0  0  0  0  0  0  0
  1  2  1  0  0  0  0
  3  1  1  1  0  0  0
  1  4  1  0  0  0  0
  2  5  2  0  0  0  0
  2  6  1  0  0  0  0
  3  7  1  0  0  0  0
  3  8  1  0  0  0  0
  4  9  2  0  0  0  0
  5 10  1  0  0  0  0
  6 11  2  0  0  0  0
 12  7  1  0  0  0  0
 13  8  1  0  0  0  0
 10 14  1  0  0  0  0
 10 15  2  0  0  0  0
 11 16  1  0  0  0  0
 12 17  1  1  0  0  0
 13 18  1  6  0  0  0
 17 19  1  0  0  0  0
  5  9  1  0  0  0  0
 11 14  1  0  0  0  0
 12 13  1  0  0  0  0
M  END
