# Supplementary material for: Thermodynamics and H2 Transfer in a Methanogenic, Syntrophic Community
Source: PLoS Comput Biol. 2015 Jul 6;11(7):e1004364. doi: 10.1371/journal.pcbi.1004364 (PMC4509577; doi:10.1371/journal.pcbi.1004364)
Supplement: S2 File — (ZIP) [file pcbi.1004364.s009.zip › c00337.mol]

 
  Mrv0541 07311312332D          
 
 11 11  0  0  1  0            999 V2000
   15.9045  -11.6828    0.0000 C   0  0  2  0  0  0  0  0  0  0  0  0
   15.2133  -11.2633    0.0000 C   0  0  0  0  0  0  0  0  0  0  0  0
   15.9045  -12.4977    0.0000 N   0  0  0  0  0  0  0  0  0  0  0  0
   16.6335  -11.2736    0.0000 C   0  0  0  0  0  0  0  0  0  0  0  0
   14.4912  -11.6622    0.0000 C   0  0  0  0  0  0  0  0  0  0  0  0
   15.1858  -12.9035    0.0000 C   0  0  0  0  0  0  0  0  0  0  0  0
   17.3453  -11.6966    0.0000 O   0  5  0  0  0  0  0  0  0  0  0  0
   16.6472  -10.4551    0.0000 O   0  0  0  0  0  0  0  0  0  0  0  0
   14.4774  -12.4806    0.0000 N   0  0  0  0  0  0  0  0  0  0  0  0
   13.7793  -11.2426    0.0000 O   0  0  0  0  0  0  0  0  0  0  0  0
   15.1754  -13.7357    0.0000 O   0  0  0  0  0  0  0  0  0  0  0  0
  1  2  1  0  0  0  0
  1  3  1  0  0  0  0
  1  4  1  1  0  0  0
  2  5  1  0  0  0  0
  3  6  1  0  0  0  0
  4  7  1  0  0  0  0
  4  8  2  0  0  0  0
  5  9  1  0  0  0  0
  5 10  2  0  0  0  0
  6 11  2  0  0  0  0
  6  9  1  0  0  0  0
M  CHG  1   7  -1
M  END
