# Supplementary material for: Thermodynamics and H2 Transfer in a Methanogenic, Syntrophic Community
Source: PLoS Comput Biol. 2015 Jul 6;11(7):e1004364. doi: 10.1371/journal.pcbi.1004364 (PMC4509577; doi:10.1371/journal.pcbi.1004364)
Supplement: S2 File — (ZIP) [file pcbi.1004364.s009.zip › c00341.mol]

 
  Mrv0541 07311312332D          
 
 19 18  0  0  0  0            999 V2000
   13.9296   -9.5518    0.0000 O   0  0  0  0  0  0  0  0  0  0  0  0
   14.7534   -9.5481    0.0000 P   0  0  0  0  0  0  0  0  0  0  0  0
   13.2121   -9.1381    0.0000 C   0  0  0  0  0  0  0  0  0  0  0  0
   15.5773   -9.5481    0.0000 O   0  0  0  0  0  0  0  0  0  0  0  0
   14.7496   -8.7205    0.0000 O   0  5  0  0  0  0  0  0  0  0  0  0
   14.7534  -10.3719    0.0000 O   0  0  0  0  0  0  0  0  0  0  0  0
   12.4983   -9.5518    0.0000 C   0  0  0  0  0  0  0  0  0  0  0  0
   16.4049   -9.5481    0.0000 P   0  0  0  0  0  0  0  0  0  0  0  0
   11.7808   -9.1381    0.0000 C   0  0  0  0  0  0  0  0  0  0  0  0
   17.2288   -9.5481    0.0000 O   0  5  0  0  0  0  0  0  0  0  0  0
   16.4049   -8.7205    0.0000 O   0  5  0  0  0  0  0  0  0  0  0  0
   16.4049  -10.3719    0.0000 O   0  0  0  0  0  0  0  0  0  0  0  0
   11.0671   -9.5518    0.0000 C   0  0  0  0  0  0  0  0  0  0  0  0
   11.7808   -8.3142    0.0000 C   0  0  0  0  0  0  0  0  0  0  0  0
   11.0671  -10.3757    0.0000 C   0  0  0  0  0  0  0  0  0  0  0  0
   10.3532  -10.7896    0.0000 C   0  0  0  0  0  0  0  0  0  0  0  0
    9.6358  -10.3757    0.0000 C   0  0  0  0  0  0  0  0  0  0  0  0
    8.9220  -10.7896    0.0000 C   0  0  0  0  0  0  0  0  0  0  0  0
    9.6358   -9.5518    0.0000 C   0  0  0  0  0  0  0  0  0  0  0  0
  1  2  1  0  0  0  0
  1  3  1  0  0  0  0
  2  4  1  0  0  0  0
  2  5  1  0  0  0  0
  2  6  2  0  0  0  0
  3  7  1  0  0  0  0
  4  8  1  0  0  0  0
  7  9  2  0  0  0  0
  8 10  1  0  0  0  0
  8 11  1  0  0  0  0
  8 12  2  0  0  0  0
  9 13  1  0  0  0  0
  9 14  1  0  0  0  0
 13 15  1  0  0  0  0
 15 16  1  0  0  0  0
 16 17  2  0  0  0  0
 17 18  1  0  0  0  0
 17 19  1  0  0  0  0
M  CHG  3   5  -1  10  -1  11  -1
M  END
