# Supplementary material for: Thermodynamics and H2 Transfer in a Methanogenic, Syntrophic Community
Source: PLoS Comput Biol. 2015 Jul 6;11(7):e1004364. doi: 10.1371/journal.pcbi.1004364 (PMC4509577; doi:10.1371/journal.pcbi.1004364)
Supplement: S2 File — (ZIP) [file pcbi.1004364.s009.zip › c00342.mol]

 C6H9NO2R2S2 
  Marvin  05251216072D          

 13 12  0  0  0  0            999 V2000
   -0.9893    0.1678    0.0000 C   0  0  0  0  0  0  0  0  0  0  0  0
   -0.2588    0.5314    0.0000 N   0  0  0  0  0  0  0  0  0  0  0  0
   -1.5569    0.7665    0.0000 C   0  0  0  0  0  0  0  0  0  0  0  0
   -1.1128   -0.6500    0.0000 C   0  0  0  0  0  0  0  0  0  0  0  0
    0.4357    0.1043    0.0000 C   0  0  0  0  0  0  0  0  0  0  0  0
   -1.5008    1.5896    0.0000 C   0  0  0  0  0  0  0  0  0  0  0  0
   -2.3832    0.8326    0.0000 O   0  0  0  0  0  0  0  0  0  0  0  0
   -1.8867   -0.7576    0.0000 S   0  0  0  0  0  0  0  0  0  0  0  0
    1.2124    0.3567    0.0000 C   0  0  0  0  0  0  0  0  0  0  0  0
    0.4413   -0.7020    0.0000 O   0  0  0  0  0  0  0  0  0  0  0  0
    1.7230   -0.2921    0.0000 C   0  0  0  0  0  0  0  0  0  0  0  0
    0.9527    1.1397    0.0000 C   0  0  0  0  0  0  0  0  0  0  0  0
    2.4777   -0.0026    0.0000 S   0  0  0  0  0  0  0  0  0  0  0  0
  1  2  1  0  0  0  0
  1  3  1  0  0  0  0
  1  4  1  0  0  0  0
  2  5  1  0  0  0  0
  3  6  1  0  0  0  0
  3  7  2  0  0  0  0
  4  8  1  0  0  0  0
  5  9  1  0  0  0  0
  5 10  2  0  0  0  0
  9 11  1  0  0  0  0
  9 12  1  0  0  0  0
 11 13  1  0  0  0  0
M  END
