# Supplementary material for: Thermodynamics and H2 Transfer in a Methanogenic, Syntrophic Community
Source: PLoS Comput Biol. 2015 Jul 6;11(7):e1004364. doi: 10.1371/journal.pcbi.1004364 (PMC4509577; doi:10.1371/journal.pcbi.1004364)
Supplement: S2 File — (ZIP) [file pcbi.1004364.s009.zip › c00343.mol]

 C6H7NO2R2S2 
  Marvin  05251216072D          

 13 13  0  0  0  0            999 V2000
    0.0642   -0.7838    0.0000 C   0  0  0  0  0  0  0  0  0  0  0  0
    0.6593   -0.2113    0.0000 N   0  0  0  0  0  0  0  0  0  0  0  0
    0.4331   -1.5280    0.0000 C   0  0  0  0  0  0  0  0  0  0  0  0
   -0.7612   -0.7568    0.0000 C   0  0  0  0  0  0  0  0  0  0  0  0
    0.6793    0.6095    0.0000 C   0  0  0  0  0  0  0  0  0  0  0  0
    0.1727   -2.3108    0.0000 C   0  0  0  0  0  0  0  0  0  0  0  0
    1.2298   -1.7535    0.0000 O   0  0  0  0  0  0  0  0  0  0  0  0
   -1.3265   -0.1589    0.0000 S   0  0  0  0  0  0  0  0  0  0  0  0
    0.1167    1.2012    0.0000 C   0  0  0  0  0  0  0  0  0  0  0  0
    1.4981    0.6905    0.0000 O   0  0  0  0  0  0  0  0  0  0  0  0
   -0.7080    1.2227    0.0000 C   0  0  0  0  0  0  0  0  0  0  0  0
    0.2546    2.0146    0.0000 C   0  0  0  0  0  0  0  0  0  0  0  0
   -1.3063    0.6568    0.0000 S   0  0  0  0  0  0  0  0  0  0  0  0
  1  2  1  0  0  0  0
  1  3  1  0  0  0  0
  1  4  1  0  0  0  0
  2  5  1  0  0  0  0
  3  6  1  0  0  0  0
  3  7  2  0  0  0  0
  4  8  1  0  0  0  0
  5  9  1  0  0  0  0
  5 10  2  0  0  0  0
  8 13  1  0  0  0  0
  9 11  1  0  0  0  0
  9 12  1  0  0  0  0
 11 13  1  0  0  0  0
M  END
