# Supplementary material for: Thermodynamics and H2 Transfer in a Methanogenic, Syntrophic Community
Source: PLoS Comput Biol. 2015 Jul 6;11(7):e1004364. doi: 10.1371/journal.pcbi.1004364 (PMC4509577; doi:10.1371/journal.pcbi.1004364)
Supplement: S2 File — (ZIP) [file pcbi.1004364.s009.zip › c00352.mol]

 
  Mrv0541 07311312332D          
 
 16 16  0  0  1  0            999 V2000
   15.4158  -11.3864    0.0000 P   0  0  0  0  0  0  0  0  0  0  0  0
   16.2337  -11.3864    0.0000 O   0  0  0  0  0  0  0  0  0  0  0  0
   14.6017  -11.3864    0.0000 O   0  5  0  0  0  0  0  0  0  0  0  0
   15.4158  -10.5276    0.0000 O   0  5  0  0  0  0  0  0  0  0  0  0
   15.4158  -12.2415    0.0000 O   0  0  0  0  0  0  0  0  0  0  0  0
   16.9391  -10.9776    0.0000 C   0  0  0  0  0  0  0  0  0  0  0  0
   17.6481  -11.3864    0.0000 C   0  0  2  0  0  0  0  0  0  0  0  0
   17.6481  -12.2118    0.0000 C   0  0  2  0  0  0  0  0  0  0  0  0
   18.3535  -10.9776    0.0000 O   0  0  0  0  0  0  0  0  0  0  0  0
   18.3535  -12.6282    0.0000 C   0  0  1  0  0  0  0  0  0  0  0  0
   16.9391  -12.6170    0.0000 O   0  0  0  0  0  0  0  0  0  0  0  0
   19.0700  -11.3864    0.0000 C   0  0  3  0  0  0  0  0  0  0  0  0
   19.0700  -12.2118    0.0000 C   0  0  2  0  0  0  0  0  0  0  0  0
   18.3535  -13.4870    0.0000 O   0  0  0  0  0  0  0  0  0  0  0  0
   19.7754  -10.9776    0.0000 O   0  0  0  0  0  0  0  0  0  0  0  0
   19.7754  -12.6170    0.0000 N   0  3  0  0  0  0  0  0  0  0  0  0
  1  2  1  0  0  0  0
  1  3  1  0  0  0  0
  1  4  1  0  0  0  0
  1  5  2  0  0  0  0
  2  6  1  0  0  0  0
  7  6  1  1  0  0  0
  8  7  1  0  0  0  0
  7  9  1  0  0  0  0
  8 10  1  0  0  0  0
  8 11  1  6  0  0  0
  9 12  1  0  0  0  0
 10 13  1  0  0  0  0
 10 14  1  1  0  0  0
 12 15  1  4  0  0  0
 13 16  1  6  0  0  0
 13 12  1  0  0  0  0
M  CHG  3   3  -1   4  -1  16   1
M  END
