# Supplementary material for: Thermodynamics and H2 Transfer in a Methanogenic, Syntrophic Community
Source: PLoS Comput Biol. 2015 Jul 6;11(7):e1004364. doi: 10.1371/journal.pcbi.1004364 (PMC4509577; doi:10.1371/journal.pcbi.1004364)
Supplement: S2 File — (ZIP) [file pcbi.1004364.s009.zip › c00353.mol]

 
  Mrv0541 07311312332D          
 
 29 28  0  0  0  0            999 V2000
   21.2343  -14.3137    0.0000 O   0  0  0  0  0  0  0  0  0  0  0  0
   21.9842  -14.3102    0.0000 P   0  0  0  0  0  0  0  0  0  0  0  0
   22.7375  -14.3102    0.0000 O   0  0  0  0  0  0  0  0  0  0  0  0
   21.9842  -13.5569    0.0000 O   0  5  0  0  0  0  0  0  0  0  0  0
   21.9877  -15.0600    0.0000 O   0  0  0  0  0  0  0  0  0  0  0  0
   23.4873  -14.3102    0.0000 P   0  0  0  0  0  0  0  0  0  0  0  0
   24.2406  -14.3102    0.0000 O   0  5  0  0  0  0  0  0  0  0  0  0
   23.4873  -13.5569    0.0000 O   0  5  0  0  0  0  0  0  0  0  0  0
   23.4873  -15.0600    0.0000 O   0  0  0  0  0  0  0  0  0  0  0  0
    9.8104  -14.3471    0.0000 C   0  0  0  0  0  0  0  0  0  0  0  0
   10.5244  -13.9337    0.0000 C   0  0  0  0  0  0  0  0  0  0  0  0
   11.2384  -14.3429    0.0000 C   0  0  0  0  0  0  0  0  0  0  0  0
   11.9524  -13.9296    0.0000 C   0  0  0  0  0  0  0  0  0  0  0  0
   12.6664  -14.3387    0.0000 C   0  0  0  0  0  0  0  0  0  0  0  0
   13.3804  -13.9253    0.0000 C   0  0  0  0  0  0  0  0  0  0  0  0
   14.0944  -14.3346    0.0000 C   0  0  0  0  0  0  0  0  0  0  0  0
   14.8084  -13.9212    0.0000 C   0  0  0  0  0  0  0  0  0  0  0  0
   15.5224  -14.3304    0.0000 C   0  0  0  0  0  0  0  0  0  0  0  0
   16.2364  -13.9170    0.0000 C   0  0  0  0  0  0  0  0  0  0  0  0
   16.9504  -14.3262    0.0000 C   0  0  0  0  0  0  0  0  0  0  0  0
   17.6643  -13.9128    0.0000 C   0  0  0  0  0  0  0  0  0  0  0  0
   18.3784  -14.3220    0.0000 C   0  0  0  0  0  0  0  0  0  0  0  0
   19.0923  -13.9087    0.0000 C   0  0  0  0  0  0  0  0  0  0  0  0
   19.8063  -14.3179    0.0000 C   0  0  0  0  0  0  0  0  0  0  0  0
   20.5204  -13.9045    0.0000 C   0  0  0  0  0  0  0  0  0  0  0  0
   10.5202  -13.1070    0.0000 C   0  0  0  0  0  0  0  0  0  0  0  0
   13.3762  -13.0986    0.0000 C   0  0  0  0  0  0  0  0  0  0  0  0
   16.2322  -13.0903    0.0000 C   0  0  0  0  0  0  0  0  0  0  0  0
   19.0881  -13.0820    0.0000 C   0  0  0  0  0  0  0  0  0  0  0  0
  6  7  1  0  0  0  0
 15 16  2  0  0  0  0
  6  8  1  0  0  0  0
 16 17  1  0  0  0  0
  6  9  2  0  0  0  0
 17 18  1  0  0  0  0
 18 19  1  0  0  0  0
  1  2  1  0  0  0  0
 19 20  2  0  0  0  0
 10 11  1  0  0  0  0
 20 21  1  0  0  0  0
  2  3  1  0  0  0  0
 21 22  1  0  0  0  0
 11 12  2  0  0  0  0
 22 23  1  0  0  0  0
  2  4  1  0  0  0  0
 23 24  2  0  0  0  0
 12 13  1  0  0  0  0
 24 25  1  0  0  0  0
 25  1  1  0  0  0  0
  2  5  2  0  0  0  0
 11 26  1  0  0  0  0
 13 14  1  0  0  0  0
 15 27  1  0  0  0  0
  3  6  1  0  0  0  0
 19 28  1  0  0  0  0
 14 15  1  0  0  0  0
 23 29  1  0  0  0  0
M  CHG  3   4  -1   7  -1   8  -1
M  END
