# Supplementary material for: Thermodynamics and H2 Transfer in a Methanogenic, Syntrophic Community
Source: PLoS Comput Biol. 2015 Jul 6;11(7):e1004364. doi: 10.1371/journal.pcbi.1004364 (PMC4509577; doi:10.1371/journal.pcbi.1004364)
Supplement: S2 File — (ZIP) [file pcbi.1004364.s009.zip › c00354.mol]

 
  Mrv0541 07311312332D          
 
 20 20  0  0  1  0            999 V2000
   16.4526   -9.8167    0.0000 C   0  0  1  0  0  0  0  0  0  0  0  0
   17.2776   -9.8167    0.0000 C   0  0  1  0  0  0  0  0  0  0  0  0
   17.5325   -9.0321    0.0000 C   0  0  0  0  0  0  0  0  0  0  0  0
   16.8651   -8.5471    0.0000 O   0  0  0  0  0  0  0  0  0  0  0  0
   16.1977   -9.0321    0.0000 C   0  0  2  0  0  0  0  0  0  0  0  0
   15.9676  -10.4841    0.0000 O   0  0  0  0  0  0  0  0  0  0  0  0
   17.7626  -10.4841    0.0000 O   0  0  0  0  0  0  0  0  0  0  0  0
   15.4201   -8.7794    0.0000 C   0  0  0  0  0  0  0  0  0  0  0  0
   18.3575   -9.0321    0.0000 C   0  0  0  0  0  0  0  0  0  0  0  0
   17.5325   -8.2071    0.0000 O   0  0  0  0  0  0  0  0  0  0  0  0
   14.8047   -9.3334    0.0000 O   0  0  0  0  0  0  0  0  0  0  0  0
   18.7678   -8.3215    0.0000 O   0  0  0  0  0  0  0  0  0  0  0  0
   19.5876   -8.3215    0.0000 P   0  0  0  0  0  0  0  0  0  0  0  0
   13.9797   -9.3334    0.0000 P   0  0  0  0  0  0  0  0  0  0  0  0
   13.1547   -9.3334    0.0000 O   0  0  0  0  0  0  0  0  0  0  0  0
   13.9797   -8.4967    0.0000 O   0  5  0  0  0  0  0  0  0  0  0  0
   13.9796  -10.1467    0.0000 O   0  5  0  0  0  0  0  0  0  0  0  0
   20.4126   -8.3215    0.0000 O   0  0  0  0  0  0  0  0  0  0  0  0
   19.5876   -9.1567    0.0000 O   0  5  0  0  0  0  0  0  0  0  0  0
   19.5876   -7.5067    0.0000 O   0  5  0  0  0  0  0  0  0  0  0  0
  1  2  1  0  0  0  0
  2  3  1  0  0  0  0
  3  4  1  0  0  0  0
  5  4  1  0  0  0  0
  1  5  1  0  0  0  0
  1  6  1  6  0  0  0
  2  7  1  1  0  0  0
  5  8  1  1  0  0  0
  3  9  1  0  0  0  0
  3 10  1  0  0  0  0
  8 11  1  0  0  0  0
  9 12  1  0  0  0  0
 12 13  1  0  0  0  0
 11 14  1  0  0  0  0
 14 15  2  0  0  0  0
 14 16  1  0  0  0  0
 14 17  1  0  0  0  0
 13 18  2  0  0  0  0
 13 19  1  0  0  0  0
 13 20  1  0  0  0  0
M  CHG  4  16  -1  17  -1  19  -1  20  -1
M  END
