# Supplementary material for: Thermodynamics and H2 Transfer in a Methanogenic, Syntrophic Community
Source: PLoS Comput Biol. 2015 Jul 6;11(7):e1004364. doi: 10.1371/journal.pcbi.1004364 (PMC4509577; doi:10.1371/journal.pcbi.1004364)
Supplement: S2 File — (ZIP) [file pcbi.1004364.s009.zip › c00360.mol]

 
  Mrv0541 07311312332D          
 
 22 24  0  0  1  0            999 V2000
   18.8695  -14.1502    0.0000 N   0  0  0  0  0  0  0  0  0  0  0  0
   19.5038  -14.5893    0.0000 C   0  0  0  0  0  0  0  0  0  0  0  0
   18.0995  -14.3976    0.0000 C   0  0  2  0  0  0  0  0  0  0  0  0
   19.1554  -13.3174    0.0000 C   0  0  0  0  0  0  0  0  0  0  0  0
   20.2391  -14.0491    0.0000 C   0  0  0  0  0  0  0  0  0  0  0  0
   19.5840  -15.4360    0.0000 N   0  0  0  0  0  0  0  0  0  0  0  0
   17.4234  -13.8923    0.0000 O   0  0  0  0  0  0  0  0  0  0  0  0
   17.8451  -15.1434    0.0000 C   0  0  0  0  0  0  0  0  0  0  0  0
   20.0161  -13.3243    0.0000 N   0  0  0  0  0  0  0  0  0  0  0  0
   20.9883  -14.3802    0.0000 C   0  0  0  0  0  0  0  0  0  0  0  0
   20.3750  -15.7880    0.0000 C   0  0  0  0  0  0  0  0  0  0  0  0
   16.7648  -14.3628    0.0000 C   0  0  1  0  0  0  0  0  0  0  0  0
   17.0227  -15.1434    0.0000 C   0  0  1  0  0  0  0  0  0  0  0  0
   21.0859  -15.2653    0.0000 N   0  0  0  0  0  0  0  0  0  0  0  0
   21.6469  -13.8888    0.0000 N   0  0  0  0  0  0  0  0  0  0  0  0
   15.9773  -14.1083    0.0000 C   0  0  0  0  0  0  0  0  0  0  0  0
   16.7543  -15.9309    0.0000 O   0  0  0  0  0  0  0  0  0  0  0  0
   15.3570  -14.6660    0.0000 O   0  0  0  0  0  0  0  0  0  0  0  0
   14.5241  -14.6660    0.0000 P   0  0  0  0  0  0  0  0  0  0  0  0
   14.5206  -15.5022    0.0000 O   0  5  0  0  0  0  0  0  0  0  0  0
   13.6913  -14.6660    0.0000 O   0  5  0  0  0  0  0  0  0  0  0  0
   14.5206  -13.8331    0.0000 O   0  0  0  0  0  0  0  0  0  0  0  0
  1  2  1  0  0  0  0
  3  1  1  1  0  0  0
  1  4  1  0  0  0  0
  2  5  1  0  0  0  0
  2  6  2  0  0  0  0
  3  7  1  0  0  0  0
  3  8  1  0  0  0  0
  4  9  2  0  0  0  0
  5 10  2  0  0  0  0
  6 11  1  0  0  0  0
 12  7  1  0  0  0  0
 13  8  1  0  0  0  0
 10 14  1  0  0  0  0
 10 15  1  0  0  0  0
 12 16  1  1  0  0  0
 13 17  1  6  0  0  0
 16 18  1  0  0  0  0
 18 19  1  0  0  0  0
 19 20  1  0  0  0  0
 19 21  1  0  0  0  0
 19 22  2  0  0  0  0
  5  9  1  0  0  0  0
 11 14  2  0  0  0  0
 12 13  1  0  0  0  0
M  CHG  2  20  -1  21  -1
M  END
