# Supplementary material for: Thermodynamics and H2 Transfer in a Methanogenic, Syntrophic Community
Source: PLoS Comput Biol. 2015 Jul 6;11(7):e1004364. doi: 10.1371/journal.pcbi.1004364 (PMC4509577; doi:10.1371/journal.pcbi.1004364)
Supplement: S2 File — (ZIP) [file pcbi.1004364.s009.zip › c00361.mol]

 
  Mrv0541 07311312332D          
 
 27 29  0  0  1  0            999 V2000
   18.4050  -11.4515    0.0000 C   0  0  0  0  0  0  0  0  0  0  0  0
   17.7771  -11.0109    0.0000 N   0  0  0  0  0  0  0  0  0  0  0  0
   19.1370  -10.9103    0.0000 C   0  0  0  0  0  0  0  0  0  0  0  0
   18.4848  -12.2980    0.0000 N   0  0  0  0  0  0  0  0  0  0  0  0
   17.0104  -11.2606    0.0000 C   0  0  2  0  0  0  0  0  0  0  0  0
   18.0545  -10.1817    0.0000 C   0  0  0  0  0  0  0  0  0  0  0  0
   18.9150  -10.1886    0.0000 N   0  0  0  0  0  0  0  0  0  0  0  0
   19.8794  -11.2433    0.0000 C   0  0  0  0  0  0  0  0  0  0  0  0
   19.2723  -12.6414    0.0000 C   0  0  0  0  0  0  0  0  0  0  0  0
   16.3339  -10.7542    0.0000 O   0  0  0  0  0  0  0  0  0  0  0  0
   16.7536  -12.0065    0.0000 C   0  0  0  0  0  0  0  0  0  0  0  0
   19.9765  -12.1244    0.0000 N   0  0  0  0  0  0  0  0  0  0  0  0
   20.5386  -10.7507    0.0000 O   0  0  0  0  0  0  0  0  0  0  0  0
   19.3625  -13.4636    0.0000 N   0  0  0  0  0  0  0  0  0  0  0  0
   15.6782  -11.2259    0.0000 C   0  0  1  0  0  0  0  0  0  0  0  0
   15.9348  -12.0065    0.0000 C   0  0  1  0  0  0  0  0  0  0  0  0
   14.8941  -10.9692    0.0000 C   0  0  0  0  0  0  0  0  0  0  0  0
   15.6677  -12.7871    0.0000 O   0  0  0  0  0  0  0  0  0  0  0  0
   14.2731  -11.5243    0.0000 O   0  0  0  0  0  0  0  0  0  0  0  0
   13.4440  -11.5243    0.0000 P   0  0  0  0  0  0  0  0  0  0  0  0
   12.6148  -11.5243    0.0000 O   0  0  0  0  0  0  0  0  0  0  0  0
   13.4405  -12.3534    0.0000 O   0  5  0  0  0  0  0  0  0  0  0  0
   13.4405  -10.6917    0.0000 O   0  0  0  0  0  0  0  0  0  0  0  0
   11.7857  -11.5174    0.0000 P   0  0  0  0  0  0  0  0  0  0  0  0
   11.7787  -12.3500    0.0000 O   0  5  0  0  0  0  0  0  0  0  0  0
   10.9530  -11.5174    0.0000 O   0  5  0  0  0  0  0  0  0  0  0  0
   11.7787  -10.6883    0.0000 O   0  0  0  0  0  0  0  0  0  0  0  0
  1  2  1  0  0  0  0
  1  3  2  0  0  0  0
  1  4  1  0  0  0  0
  5  2  1  1  0  0  0
  2  6  1  0  0  0  0
  3  7  1  0  0  0  0
  3  8  1  0  0  0  0
  4  9  2  0  0  0  0
  5 10  1  0  0  0  0
  5 11  1  0  0  0  0
  8 12  1  0  0  0  0
  8 13  2  0  0  0  0
  9 14  1  0  0  0  0
 15 10  1  0  0  0  0
 16 11  1  0  0  0  0
 15 17  1  1  0  0  0
 16 18  1  6  0  0  0
 17 19  1  0  0  0  0
 19 20  1  0  0  0  0
 20 21  1  0  0  0  0
 20 22  1  0  0  0  0
 20 23  2  0  0  0  0
 21 24  1  0  0  0  0
 24 25  1  0  0  0  0
 24 26  1  0  0  0  0
 24 27  2  0  0  0  0
  6  7  2  0  0  0  0
  9 12  1  0  0  0  0
 15 16  1  0  0  0  0
M  CHG  3  22  -1  25  -1  26  -1
M  END
