# Supplementary material for: Thermodynamics and H2 Transfer in a Methanogenic, Syntrophic Community
Source: PLoS Comput Biol. 2015 Jul 6;11(7):e1004364. doi: 10.1371/journal.pcbi.1004364 (PMC4509577; doi:10.1371/journal.pcbi.1004364)
Supplement: S2 File — (ZIP) [file pcbi.1004364.s009.zip › c00362.mol]

 
  Mrv0541 07311312332D          
 
 23 25  0  0  1  0            999 V2000
   17.5996  -11.4764    0.0000 C   0  0  0  0  0  0  0  0  0  0  0  0
   16.9701  -11.0313    0.0000 N   0  0  0  0  0  0  0  0  0  0  0  0
   18.3405  -10.9304    0.0000 C   0  0  0  0  0  0  0  0  0  0  0  0
   17.6832  -12.3218    0.0000 N   0  0  0  0  0  0  0  0  0  0  0  0
   16.2049  -11.2852    0.0000 C   0  0  2  0  0  0  0  0  0  0  0  0
   17.2553  -10.1999    0.0000 C   0  0  0  0  0  0  0  0  0  0  0  0
   18.1179  -10.2069    0.0000 N   0  0  0  0  0  0  0  0  0  0  0  0
   19.0849  -11.2643    0.0000 C   0  0  0  0  0  0  0  0  0  0  0  0
   18.4692  -12.6660    0.0000 C   0  0  0  0  0  0  0  0  0  0  0  0
   15.5265  -10.7739    0.0000 O   0  0  0  0  0  0  0  0  0  0  0  0
   15.9439  -12.0295    0.0000 C   0  0  0  0  0  0  0  0  0  0  0  0
   19.1823  -12.1478    0.0000 N   0  0  0  0  0  0  0  0  0  0  0  0
   19.7424  -10.7703    0.0000 O   0  0  0  0  0  0  0  0  0  0  0  0
   18.5596  -13.4904    0.0000 N   0  0  0  0  0  0  0  0  0  0  0  0
   14.8727  -11.2504    0.0000 C   0  0  1  0  0  0  0  0  0  0  0  0
   15.1230  -12.0295    0.0000 C   0  0  1  0  0  0  0  0  0  0  0  0
   14.0831  -10.9896    0.0000 C   0  0  0  0  0  0  0  0  0  0  0  0
   14.8622  -12.8122    0.0000 O   0  0  0  0  0  0  0  0  0  0  0  0
   13.4639  -11.5460    0.0000 O   0  0  0  0  0  0  0  0  0  0  0  0
   12.6361  -11.5460    0.0000 P   0  0  0  0  0  0  0  0  0  0  0  0
   12.6326  -12.3739    0.0000 O   0  5  0  0  0  0  0  0  0  0  0  0
   11.8082  -11.5460    0.0000 O   0  5  0  0  0  0  0  0  0  0  0  0
   12.6326  -10.7182    0.0000 O   0  0  0  0  0  0  0  0  0  0  0  0
  1  2  1  0  0  0  0
  1  3  2  0  0  0  0
  1  4  1  0  0  0  0
  5  2  1  1  0  0  0
  2  6  1  0  0  0  0
  3  7  1  0  0  0  0
  3  8  1  0  0  0  0
  4  9  2  0  0  0  0
  5 10  1  0  0  0  0
  5 11  1  0  0  0  0
  8 12  1  0  0  0  0
  8 13  2  0  0  0  0
  9 14  1  0  0  0  0
 15 10  1  0  0  0  0
 16 11  1  0  0  0  0
 15 17  1  1  0  0  0
 16 18  1  6  0  0  0
 17 19  1  0  0  0  0
 19 20  1  0  0  0  0
 20 21  1  0  0  0  0
 20 22  1  0  0  0  0
 20 23  2  0  0  0  0
  6  7  2  0  0  0  0
  9 12  1  0  0  0  0
 15 16  1  0  0  0  0
M  CHG  2  21  -1  22  -1
M  END
