# Supplementary material for: Thermodynamics and H2 Transfer in a Methanogenic, Syntrophic Community
Source: PLoS Comput Biol. 2015 Jul 6;11(7):e1004364. doi: 10.1371/journal.pcbi.1004364 (PMC4509577; doi:10.1371/journal.pcbi.1004364)
Supplement: S2 File — (ZIP) [file pcbi.1004364.s009.zip › c00363.mol]

 
  Mrv0541 07311312332D          
 
 25 26  0  0  1  0            999 V2000
   17.0117  -12.0420    0.0000 C   0  0  2  0  0  0  0  0  0  0  0  0
   17.7988  -11.7807    0.0000 N   0  0  0  0  0  0  0  0  0  0  0  0
   16.3689  -11.5676    0.0000 O   0  0  0  0  0  0  0  0  0  0  0  0
   16.7677  -12.8464    0.0000 C   0  0  0  0  0  0  0  0  0  0  0  0
   18.4175  -12.3308    0.0000 C   0  0  0  0  0  0  0  0  0  0  0  0
   17.9707  -10.9764    0.0000 C   0  0  0  0  0  0  0  0  0  0  0  0
   15.6951  -12.0591    0.0000 C   0  0  1  0  0  0  0  0  0  0  0  0
   15.9426  -12.8464    0.0000 C   0  0  1  0  0  0  0  0  0  0  0  0
   19.2081  -12.0729    0.0000 N   0  0  0  0  0  0  0  0  0  0  0  0
   18.2560  -13.1385    0.0000 O   0  0  0  0  0  0  0  0  0  0  0  0
   18.7509  -10.7117    0.0000 C   0  0  0  0  0  0  0  0  0  0  0  0
   14.9114  -11.8049    0.0000 C   0  0  0  0  0  0  0  0  0  0  0  0
   15.4545  -13.5097    0.0000 O   0  0  0  0  0  0  0  0  0  0  0  0
   19.3765  -11.2617    0.0000 C   0  0  0  0  0  0  0  0  0  0  0  0
   18.9125   -9.9040    0.0000 C   0  0  0  0  0  0  0  0  0  0  0  0
   14.2996  -12.3548    0.0000 O   0  0  0  0  0  0  0  0  0  0  0  0
   20.1603  -11.0074    0.0000 O   0  0  0  0  0  0  0  0  0  0  0  0
   13.4781  -12.3548    0.0000 P   0  0  0  0  0  0  0  0  0  0  0  0
   12.6531  -12.3548    0.0000 O   0  0  0  0  0  0  0  0  0  0  0  0
   13.4712  -13.1798    0.0000 O   0  5  0  0  0  0  0  0  0  0  0  0
   13.4712  -11.5333    0.0000 O   0  0  0  0  0  0  0  0  0  0  0  0
   11.8315  -12.3513    0.0000 P   0  0  0  0  0  0  0  0  0  0  0  0
   11.8281  -13.1763    0.0000 O   0  5  0  0  0  0  0  0  0  0  0  0
   11.0100  -12.3513    0.0000 O   0  5  0  0  0  0  0  0  0  0  0  0
   11.8281  -11.5298    0.0000 O   0  0  0  0  0  0  0  0  0  0  0  0
  1  2  1  1  0  0  0
  1  3  1  0  0  0  0
  1  4  1  0  0  0  0
  2  5  1  0  0  0  0
  2  6  1  0  0  0  0
  7  3  1  0  0  0  0
  8  4  1  0  0  0  0
  5  9  1  0  0  0  0
  5 10  2  0  0  0  0
  6 11  2  0  0  0  0
  7 12  1  1  0  0  0
  8 13  1  6  0  0  0
  9 14  1  0  0  0  0
 11 15  1  0  0  0  0
 12 16  1  0  0  0  0
 14 17  2  0  0  0  0
 16 18  1  0  0  0  0
 18 19  1  0  0  0  0
 18 20  1  0  0  0  0
 18 21  2  0  0  0  0
 19 22  1  0  0  0  0
 22 23  1  0  0  0  0
 22 24  1  0  0  0  0
 22 25  2  0  0  0  0
  7  8  1  0  0  0  0
 11 14  1  0  0  0  0
M  CHG  3  20  -1  23  -1  24  -1
M  END
