# Supplementary material for: Thermodynamics and H2 Transfer in a Methanogenic, Syntrophic Community
Source: PLoS Comput Biol. 2015 Jul 6;11(7):e1004364. doi: 10.1371/journal.pcbi.1004364 (PMC4509577; doi:10.1371/journal.pcbi.1004364)
Supplement: S2 File — (ZIP) [file pcbi.1004364.s009.zip › c00364.mol]

 
  Mrv0541 07311312332D          
 
 21 22  0  0  1  0            999 V2000
   16.1861  -12.0667    0.0000 C   0  0  2  0  0  0  0  0  0  0  0  0
   16.9733  -11.8055    0.0000 N   0  0  0  0  0  0  0  0  0  0  0  0
   15.5434  -11.5924    0.0000 O   0  0  0  0  0  0  0  0  0  0  0  0
   15.9421  -12.8745    0.0000 C   0  0  0  0  0  0  0  0  0  0  0  0
   17.5920  -12.3554    0.0000 C   0  0  0  0  0  0  0  0  0  0  0  0
   17.1451  -11.0012    0.0000 C   0  0  0  0  0  0  0  0  0  0  0  0
   14.8697  -12.0873    0.0000 C   0  0  1  0  0  0  0  0  0  0  0  0
   15.1172  -12.8745    0.0000 C   0  0  1  0  0  0  0  0  0  0  0  0
   18.3826  -12.0977    0.0000 N   0  0  0  0  0  0  0  0  0  0  0  0
   17.4304  -13.1631    0.0000 O   0  0  0  0  0  0  0  0  0  0  0  0
   17.9254  -10.7364    0.0000 C   0  0  0  0  0  0  0  0  0  0  0  0
   14.0860  -11.8295    0.0000 C   0  0  0  0  0  0  0  0  0  0  0  0
   14.6291  -13.5343    0.0000 O   0  0  0  0  0  0  0  0  0  0  0  0
   18.5475  -11.2864    0.0000 C   0  0  0  0  0  0  0  0  0  0  0  0
   18.0869   -9.9321    0.0000 C   0  0  0  0  0  0  0  0  0  0  0  0
   13.4742  -12.3829    0.0000 O   0  0  0  0  0  0  0  0  0  0  0  0
   19.3347  -11.0321    0.0000 O   0  0  0  0  0  0  0  0  0  0  0  0
   12.6527  -12.3829    0.0000 P   0  0  0  0  0  0  0  0  0  0  0  0
   12.6458  -13.2044    0.0000 O   0  5  0  0  0  0  0  0  0  0  0  0
   11.8278  -12.3829    0.0000 O   0  5  0  0  0  0  0  0  0  0  0  0
   12.6458  -11.5580    0.0000 O   0  0  0  0  0  0  0  0  0  0  0  0
  1  2  1  1  0  0  0
  1  3  1  0  0  0  0
  1  4  1  0  0  0  0
  2  5  1  0  0  0  0
  2  6  1  0  0  0  0
  7  3  1  0  0  0  0
  8  4  1  0  0  0  0
  5  9  1  0  0  0  0
  5 10  2  0  0  0  0
  6 11  2  0  0  0  0
  7 12  1  1  0  0  0
  8 13  1  6  0  0  0
  9 14  1  0  0  0  0
 11 15  1  0  0  0  0
 12 16  1  0  0  0  0
 14 17  2  0  0  0  0
 16 18  1  0  0  0  0
 18 19  1  0  0  0  0
 18 20  1  0  0  0  0
 18 21  2  0  0  0  0
  7  8  1  0  0  0  0
 11 14  1  0  0  0  0
M  CHG  2  19  -1  20  -1
M  END
