# Supplementary material for: Thermodynamics and H2 Transfer in a Methanogenic, Syntrophic Community
Source: PLoS Comput Biol. 2015 Jul 6;11(7):e1004364. doi: 10.1371/journal.pcbi.1004364 (PMC4509577; doi:10.1371/journal.pcbi.1004364)
Supplement: S2 File — (ZIP) [file pcbi.1004364.s009.zip › c00365.mol]

 
  Mrv0541 07311312332D          
 
 20 21  0  0  1  0            999 V2000
   16.9952  -11.4026    0.0000 N   0  0  0  0  0  0  0  0  0  0  0  0
   16.2047  -11.6639    0.0000 C   0  0  2  0  0  0  0  0  0  0  0  0
   17.6139  -11.9525    0.0000 C   0  0  0  0  0  0  0  0  0  0  0  0
   17.1672  -10.5983    0.0000 C   0  0  0  0  0  0  0  0  0  0  0  0
   15.5621  -11.1895    0.0000 O   0  0  0  0  0  0  0  0  0  0  0  0
   15.9643  -12.4715    0.0000 C   0  0  0  0  0  0  0  0  0  0  0  0
   18.4010  -11.6947    0.0000 N   0  0  0  0  0  0  0  0  0  0  0  0
   17.4489  -12.7602    0.0000 O   0  0  0  0  0  0  0  0  0  0  0  0
   17.9473  -10.3337    0.0000 C   0  0  0  0  0  0  0  0  0  0  0  0
   14.8919  -11.6845    0.0000 C   0  0  1  0  0  0  0  0  0  0  0  0
   15.1393  -12.4715    0.0000 C   0  0  1  0  0  0  0  0  0  0  0  0
   18.5695  -10.8836    0.0000 C   0  0  0  0  0  0  0  0  0  0  0  0
   14.1048  -11.4301    0.0000 C   0  0  0  0  0  0  0  0  0  0  0  0
   14.6479  -13.1314    0.0000 O   0  0  0  0  0  0  0  0  0  0  0  0
   19.3531  -10.6292    0.0000 O   0  0  0  0  0  0  0  0  0  0  0  0
   13.5239  -12.0041    0.0000 O   0  0  0  0  0  0  0  0  0  0  0  0
   12.6991  -12.0041    0.0000 P   0  0  0  0  0  0  0  0  0  0  0  0
   12.6956  -12.8255    0.0000 O   0  5  0  0  0  0  0  0  0  0  0  0
   11.8777  -12.0041    0.0000 O   0  5  0  0  0  0  0  0  0  0  0  0
   12.6956  -11.1792    0.0000 O   0  0  0  0  0  0  0  0  0  0  0  0
  2  1  1  1  0  0  0
  1  3  1  0  0  0  0
  1  4  1  0  0  0  0
  2  5  1  0  0  0  0
  2  6  1  0  0  0  0
  3  7  1  0  0  0  0
  3  8  2  0  0  0  0
  4  9  2  0  0  0  0
 10  5  1  0  0  0  0
 11  6  1  0  0  0  0
  7 12  1  0  0  0  0
 10 13  1  1  0  0  0
 11 14  1  6  0  0  0
 12 15  2  0  0  0  0
 13 16  1  0  0  0  0
 16 17  1  0  0  0  0
 17 18  1  0  0  0  0
 17 19  1  0  0  0  0
 17 20  2  0  0  0  0
  9 12  1  0  0  0  0
 10 11  1  0  0  0  0
M  CHG  2  18  -1  19  -1
M  END
